# Supplementary material for: Multi-Omics Analysis of a Chromosome Segment Substitution Line Reveals a New Regulation Network for Soybean Seed Storage Profile
Source: Int J Mol Sci. 2024 May 21;25(11):5614. doi: 10.3390/ijms25115614 (PMC11171932; doi:10.3390/ijms25115614)
Supplement: Supplementary file 1 [file ijms-25-05614-s001.zip]

Archive with 16 entries (16 files):
- Figure S1. Total fatty acid content and protein content of screened CSSL population.pdf
- Figure S2. Genome overview of the substituted region in R122.pdf
- Figure S3. DEPs with highest and lowest abundance from TMT- based of quantitative proteomics analysis.pdf
- Figure S4. Relative expression levels of DEGs related to oil and protein acuumulation.pdf
- Table S1. Parameters settings of LC-MSMS raw data for protein database searching.xlsx
- Table S10. All expressed metabolites annotated between SN14 and R122.xlsx
- Table S11. All differentially expressed metabolites between annotated SN14 and R122.xlsx
- Table S12. DEGs,  DEPs and DEMs related to seed storage.xlsx
- Table S2. Primers for qRT-PCR.xlsx
- Table S3. Mapping statistic of RNA-Seq raw data of SN14 and R122.xlsx
- Table S4. All expressed genes annotated from SN14 and R122.xlsx
- Table S5. All differentially expressed genes annotated SN14 and R122.xlsx
- Table S6.  DEGs located in the substituted region of R122.xlsx
- Table S7. Identification of peptide by TMT-based quantitative proteomics.xlsx
- Table S8. All expressed proteins annotated between SN14 and R122.xlsx
- Table S9. All differentially expressed proteins between annotated SN14 and R122.xlsx
