# Supplementary material for: Multi-Omics Analysis of a Chromosome Segment Substitution Line Reveals a New Regulation Network for Soybean Seed Storage Profile
Source: Int J Mol Sci. 2024 May 21;25(11):5614. doi: 10.3390/ijms25115614 (PMC11171932; doi:10.3390/ijms25115614)
Supplement: Supplementary file 1 [file ijms-25-05614-s001.zip › Table S1. Parameters settings of LC-MSMS raw data for protein database searching.xlsx]

## Sheet: Sheet1
Table S1. Parameters settings of LC-MSMS raw data for protein database searching
Item	Parameters Settings
Type	Reporter ion MS2
Isobaric labels	TMTpro
Enzyme	Trypsin
Reporter mass tolerance	0.005 Da
Max Missed Cleavages	2
Main search Peptide Tolerance	10 ppm
MS/MS Tolerance	0.02 Da
Fixed modifications	Carbamidomethyl (C), TMTpro (K), TMTpro (Peptide N-term)
Variable modifications	Oxidation (M) , Acetyl (Protein N-term)
Database	uniprot-Glycine max (Soybean) (Glycine hispida) [3847]-85057-202109.fasta
Database pattern	Target-Reverse
PSM FDR	≤0.01
Protein FDR	≤0.01
Protein quantification	Razor and unique peptides were used for protein quantification.
