# Supplementary material for: Multi-Omics Analysis of a Chromosome Segment Substitution Line Reveals a New Regulation Network for Soybean Seed Storage Profile
Source: Int J Mol Sci. 2024 May 21;25(11):5614. doi: 10.3390/ijms25115614 (PMC11171932; doi:10.3390/ijms25115614)
Supplement: Supplementary file 1 [file ijms-25-05614-s001.zip › Table S10. All expressed metabolites annotated between SN14 and R122.xlsx]

## Sheet: Sheet1
Table S10. All expressed metabolites annotated between SN14 and R122
Index	Formula	Compounds	Class I	Class II	CAS	Level	SN14-1	SN14-2	SN14-3	R122-1	R122-2	R122-3	VIP	p_value	FDR	FC	Log2FC	Type
pme3200	C2H7N3	1-methylguanidine	Nucleotides and derivatives	Nucleotides and derivatives	471-29-4	3	19391	27244	9546.1	9924.2	29569	16704	0.0379043	0.999478	0.999478	1.00029	0.000413379	insig
pme1974	C3H4O3	Pyruvic acid	Organic acids	Organic acids	127-17-3	3	21787	29850	20104	26396	24701	36027	0.794206	0.332108	0.550953	1.21442	0.280272	insig
pmf0512	C2H3NO3	Oxamic acid	Amino acids and derivatives	Amino acids and derivatives	471-47-6	3	9	1626	9698.5	7247.8	4356.2	3917.2	0.764225	0.695516	0.80815	1.3695	0.453647	insig
mws4052	C4H7NO2	1-Aminocyclopropane-1-carboxylic acid	Organic acids	Organic acids	22059-21-8	2	135630	166520	123920	162220	139370	131500	0.145908	0.889354	0.933701	1.01648	0.0235764	insig
MWSmce461	C4H7NO2	L-Azetidine-2-carboxylic acid	Amino acids and derivatives	Amino acids and derivatives	2133-34-8	3	127600	123380	121740	158550	133420	144580	1.32084	0.0922948	0.306227	1.17125	0.228055	insig
pmf0256	C6H14O	3-Methyl-1-pentanol	Others	Saccharides and Alcohols	589-35-5	3	5419.8	5633.6	9980	5470.5	7449.7	3495.1	0.616686	0.460313	0.654009	0.78044	-0.357641	insig
pme3033	C4H9NO2	N,N-Dimethylglycine	Amino acids and derivatives	Amino acids and derivatives	1118-68-9	3	543780	468740	532130	670720	868020	614140	1.2861	0.108623	0.331388	1.39377	0.478988	insig
pme3017	C4H9NO2	2-Aminoisobutyric acid	Amino acids and derivatives	Amino acids and derivatives	62-57-7	2	6225900	5444500	5076500	5744000	6572500	4903100	0.166351	0.803774	0.874321	1.02823	0.0401576	insig
pme3011	C4H9NO2	γ-Aminobutyric acid	Organic acids	Organic acids	56-12-2	3	371410	487010	391360	1055000	1655400	970690	1.4878	0.0604351	0.255737	2.94539	1.55846	up
Lmbn000193	C3H4O4	Tartronate semialdehyde	Organic acids	Organic acids	2480-77-5	3	120640	214020	166620	143720	150800	154840	0.37153	0.58749	0.729912	0.896425	-0.157745	insig
ML10172161	C3H4O4	Hydroxypyruvic acid	Organic acids	Organic acids	1113-60-6	2	118890	151720	151200	119500	94596	128780	1.00877	0.152474	0.403319	0.812868	-0.298906	insig
mws0574	C4H8O3	2-Hydroxyisobutyric acid*	Organic acids	Organic acids	594-61-6	3	22510	14834	8964.6	11799	18047	16377	0.111742	0.99519	0.999478	0.998152	-0.00266924	insig
pme1975	C3H4O4	Malonic acid	Organic acids	Organic acids	141-82-2	3	1802600	1794100	1636000	1550200	1330300	1975900	0.539286	0.58151	0.728792	0.928087	-0.107668	insig
pme0010	C3H7NO3	L-Serine	Amino acids and derivatives	Amino acids and derivatives	56-45-1	3	421880	427560	341980	458650	486330	474160	1.2046	0.1011	0.319312	1.19113	0.252335	insig
mws0601	C5H5NO2	Pyrrole-2-carboxylic acid	Organic acids	Organic acids	634-97-9	2	10392	16019	15952	27607	17421	13157	0.783198	0.348513	0.558788	1.37349	0.457843	insig
MWS5173	C4H5N3O	Isocytosine	Nucleotides and derivatives	Nucleotides and derivatives	108-53-2	3	154260	100920	207050	148060	138080	128520	0.239013	0.658498	0.779336	0.897086	-0.156682	insig
mws0255	C4H5N3O	Cytosine	Nucleotides and derivatives	Nucleotides and derivatives	71-30-7	1	350990	279110	301540	276630	330660	299350	0.250659	0.76922	0.849451	0.973166	-0.0392428	insig
pme2122	C5H9N3	Histamine	Amino acids and derivatives	Amino acids and derivatives	51-45-6	2	215550	189520	264050	208390	226100	217070	0.130398	0.816372	0.881831	0.973757	-0.0383669	insig
mws0177	C5H4O3	2-Furoic acid	Organic acids	Organic acids	88-14-2	3	58353	57056	45373	64388	65358	62337	1.169	0.121474	0.35757	1.19468	0.256624	insig
pme0257	C4H4N2O2	Uracil	Nucleotides and derivatives	Nucleotides and derivatives	66-22-8	1	82777	39162	60970	67699	72459	104680	0.82973	0.294988	0.52387	1.33858	0.420701	insig
pme1936	C4H7N3O	Creatinine	Organic acids	Organic acids	60-27-5	3	116720	123470	110390	102400	92193	91356	1.42511	0.014298	0.181706	0.815646	-0.293986	insig
pme0006	C5H9NO2	L-Proline	Amino acids and derivatives	Amino acids and derivatives	147-85-3	1	6616300	10234000	11638000	18171000	16376000	18767000	1.40097	0.017127	0.184873	1.87143	0.904145	insig
mws0376	C4H4O4	Fumaric acid	Organic acids	Organic acids	110-17-8	1	266060	238510	275040	203800	179960	252720	1.09702	0.142235	0.386932	0.816408	-0.292637	insig
pme3193	C4H7NO3	N-Acetyl-L-glycine	Amino acids and derivatives	Amino acids and derivatives	543-24-8	3	2495.9	13471	8431.5	15818	21317	14350	1.07403	0.0866136	0.30131	2.11018	1.07737	up
mws2628	C5H11NO2	N-Methyl-4-aminobutyric acid*	Organic acids	Organic acids	1119-48-8	2	449670	325850	489980	377900	353240	383380	0.634875	0.416032	0.621577	0.880695	-0.183285	insig
mws0256	C5H11NO2	L-Valine	Amino acids and derivatives	Amino acids and derivatives	72-18-4	1	27363000	30547000	35078000	32448000	31868000	35268000	0.683441	0.442718	0.646868	1.07093	0.0988694	insig
pme0120	C5H11NO2	5-Aminovaleric acid	Amino acids and derivatives	Amino acids and derivatives	660-88-8	2	32865	42138	42150	48832	42545	57329	1.12612	0.124329	0.362258	1.26933	0.344069	insig
mws0192	C4H6O4	Succinic acid	Organic acids	Organic acids	110-15-6	2	2003900	2348500	1848100	3490400	2925000	3327000	1.47405	0.00646904	0.119782	1.57123	0.651893	insig
mws0470	C4H6O4	Methylmalonic acid	Organic acids	Organic acids	516-05-2	1	1850300	2634700	1884500	3311000	2937800	3149300	1.35773	0.0428799	0.227899	1.47548	0.561189	insig
mws0147	C5H10O3	β-Hydroxyisovaleric acid	Organic acids	Organic acids	625-08-1	3	98677	139170	99811	161980	152110	151180	1.30107	0.0772327	0.284177	1.37793	0.462505	insig
pme3096	C3H5NO4	Aminomalonic acid	Organic acids	Organic acids	1068-84-4	3	81627	102550	63055	122730	105700	85609	0.907108	0.228335	0.489046	1.27022	0.345078	insig
mws0230	C4H9NO3	L-Threonine	Amino acids and derivatives	Amino acids and derivatives	72-19-5	1	444350	528120	457200	534120	501830	539430	1.03227	0.194853	0.460269	1.10192	0.140018	insig
mws0671	C4H9NO3	L-Homoserine	Organic acids	Organic acids	672-15-1	3	369260	473230	359980	648100	570820	601400	1.44183	0.0132408	0.172733	1.51382	0.598191	insig
pme0195	C3H7NO2S	L-Cysteine	Amino acids and derivatives	Amino acids and derivatives	52-90-4	3	55982	62347	40522	49288	63557	57068	0.380287	0.660487	0.780082	1.06964	0.0971221	insig
pme0241	C7H6O2	Benzoic acid	Organic acids	Organic acids	65-85-0	2	12902	14148	16301	16140	11257	6778.3	0.767957	0.378949	0.585821	0.788339	-0.343111	insig
Lmbn001930	C7H6O2	2-Hydroxybenzaldehyde (Salicylaldehyde)	Organic acids	Organic acids	90-02-8	3	17970	15733	23106	23454	18746	21943	0.720972	0.406932	0.611464	1.1291	0.175172	insig
mws0628	C7H6O2	4-Hydroxybenzaldehyde	Organic acids	Organic acids	123-08-0	2	327000	256840	365580	274460	257140	281590	0.873642	0.287838	0.521989	0.856512	-0.223454	insig
mws0133	C6H6N2O	Nicotinamide	Others	Vitamin	98-92-0	3	227200	204540	164520	211530	191570	232340	0.462504	0.586257	0.729912	1.06571	0.0918144	insig
pme2134	C4H10O4	D-Threitol	Others	Saccharides and Alcohols	2418-52-2	3	277970	258070	372020	377700	400200	420670	1.24238	0.0973385	0.316663	1.31992	0.400455	insig
ML10179289	C8H10O	2-Phenylethanol	Organic acids	Organic acids	60-12-8	2	120360	98912	84606	50152	54223	63781	1.46208	0.0353968	0.225753	0.553367	-0.853692	insig
pme0490	C6H5NO2	Nicotinic acid (Vitamin B3)*	Others	Vitamin	59-67-6	2	315490	426140	330450	410710	425990	393550	0.954153	0.264462	0.521653	1.14754	0.198539	insig
pme1216	C6H5NO2	2-Picolinic acid	Organic acids	Organic acids	98-98-6	3	41929	73753	43656	49056	51413	51887	0.0468865	0.842993	0.899414	0.956181	-0.0646441	insig
MWSmce039	C6H5NO2	Isonicotinic acid*	Others	Vitamin	55-22-1	2	8750.2	10236	17188	22884	9852.9	26131	0.840304	0.270002	0.521989	1.62734	0.70252	insig
pmb0302	C2H8NO3P	2-Aminoethylphosphonic Acid	Lipids	Glycerol ester	2041-14-7	3	6592.1	6120.4	5228.8	7216.3	8164.4	9131	1.33466	0.0372037	0.227152	1.36622	0.450186	insig
mws0572	C5H7N3O	5-Methylcytosine	Nucleotides and derivatives	Nucleotides and derivatives	554-01-8	3	19155	22282	12928	20005	19306	17431	0.29255	0.804253	0.874321	1.04372	0.0617389	insig
mws0251	C5H6N2O2	Thymine	Nucleotides and derivatives	Nucleotides and derivatives	65-71-4	2	6708	10226	4447.4	8981	8600	11251	0.885491	0.279346	0.521989	1.34846	0.431315	insig
MWSmce706	C5H8N2O2	Cyclo(Ala-Gly)	Amino acids and derivatives	Amino acids and derivatives	4526-77-6	2	237290	208990	231400	307630	282440	293940	1.49588	0.00400777	0.119782	1.30447	0.383458	insig
ML10181668	C6H11NO2	Cycloleucine	Amino acids and derivatives	Amino acids and derivatives	52-52-8	1	150570	143230	194150	176380	153510	158800	0.0888089	0.989619	0.998315	1.00152	0.00218626	insig
Rfmb319	C6H11NO2	Pipecolic acid	Amino acids and derivatives	Amino acids and derivatives	4043-87-2	1	667780	818780	1070200	1023200	993760	1057400	0.953683	0.278041	0.521989	1.20244	0.265969	insig
Zmgn000217	C5H6O4	Methylenesuccinic acid	Organic acids	Organic acids	97-65-4	1	122080	138320	113270	156900	168960	153410	1.39651	0.0214107	0.201472	1.2826	0.359074	insig
mws0425	C5H6O4	Citraconic acid	Organic acids	Organic acids	498-23-7	1	221970	260370	286900	369990	366440	307080	1.34625	0.0304585	0.212871	1.35655	0.439939	insig
mws0373	C6H10O3	4-Methyl-2-oxovalerate	Organic acids	Organic acids	816-66-0	2	4264.4	6530.4	5291.2	7512	6722	9127.3	1.24038	0.0661138	0.263537	1.45228	0.538315	insig
mws0216	C5H9NO3	Trans-4-Hydroxy-L-proline	Amino acids and derivatives	Amino acids and derivatives	51-35-4	2	10657000	14445000	13718000	15055000	14378000	15244000	0.982808	0.230986	0.489764	1.15088	0.202732	insig
MWS2413	C5H9NO3	N-acetyl-beta-alanine	Amino acids and derivatives	Amino acids and derivatives	3025-95-4	3	122100	113570	127290	141790	218800	181540	1.305	0.110837	0.333091	1.49364	0.578828	insig
Zmpn000638	C4H9N3O2	3-Guanidinopropionic acid	Organic acids	Organic acids	353-09-3	3	69395	56840	64917	98815	63934	74186	0.929335	0.275648	0.521989	1.23951	0.309771	insig
ML10197929	C4H9N3O2	Creatine	Organic acids	Organic acids	57-00-1	3	64690	116020	91798	107340	78725	81674	0.0173141	0.932405	0.960863	0.9825	-0.0254713	insig
mws0227	C6H13NO2	L-Leucine*	Amino acids and derivatives	Amino acids and derivatives	61-90-5	1	4457300	5373100	5062900	5415300	5157000	6185600	0.96737	0.205081	0.468627	1.1252	0.170178	insig
mws0258	C6H13NO2	L-Isoleucine*	Amino acids and derivatives	Amino acids and derivatives	73-32-5	1	4470300	5354200	5283100	5255000	5158500	6450200	0.809097	0.317046	0.530567	1.11624	0.158647	insig
pme2679	C6H13NO2	L-Allo-isoleucine	Amino acids and derivatives	Amino acids and derivatives	1509-34-8	3	1406600	1923200	1952100	2130400	1992500	2158300	1.02891	0.194404	0.460269	1.18919	0.249983	insig
mws1587	C6H13NO2	L-Norleucine*	Amino acids and derivatives	Amino acids and derivatives	327-57-1	1	5022400	6112800	6445000	8266700	8166800	8520000	1.45787	0.02389	0.20166	1.41941	0.505291	insig
pme0274	C6H13NO2	6-Aminocaproic acid	Organic acids	Organic acids	60-32-2	2	1293100	1723100	1777800	1611400	1646500	1780700	0.438255	0.655938	0.77791	1.05102	0.071793	insig
pme0243	C5H8O4	Glutaric acid	Organic acids	Organic acids	110-94-1	3	104140	90312	94125	185200	184960	146800	1.50964	0.0190202	0.191537	1.79141	0.841096	insig
mws0473	C5H8O4	2-Methylsuccinic acid	Organic acids	Organic acids	498-21-5	1	1272100	1533300	1434200	1739300	1838800	1803700	1.43131	0.0258282	0.203087	1.26941	0.344161	insig
Lmbn001288	C5H8O4	2-Hydroxy-2-methyl-3-oxobutanoic acid	Organic acids	Organic acids	71698-08-3	3	151120	175890	179540	194170	222030	221510	1.35415	0.0270608	0.205451	1.25893	0.332196	insig
Lmmn000806	C5H8O4	Dimethylmalonic acid	Organic acids	Organic acids	595-46-0	3	156300	174950	171900	207110	216880	219520	1.5084	0.00416563	0.119782	1.27896	0.354974	insig
Lmmn002164	C5H8O4	Monomethyl succinate	Organic acids	Organic acids	3878-55-5	3	148810	176270	182550	212420	219210	218770	1.41589	0.039251	0.227152	1.28125	0.35755	insig
Lmgn000160	C4H8N2O3	3-Ureidopropionic Acid	Organic acids	Organic acids	462-88-4	3	13820	8482.2	86746	18732	14943	8918.2	0.460115	0.473219	0.66016	0.390591	-1.35627	insig
mws0001	C4H8N2O3	L-Asparagine	Amino acids and derivatives	Amino acids and derivatives	70-47-3	2	922520	495140	4679600	1176400	684870	556200	0.530334	0.45416	0.646868	0.396485	-1.33466	insig
mws0341	C6H12O3	2-Hydroxyisocaproic acid	Organic acids	Organic acids	20312-37-2	2	255080	342610	244780	543270	666470	541030	1.49145	0.00539141	0.119782	2.07814	1.05529	up
Lmrn002746	C6H12O3	2-Hydroxy-4-methylpentanoic acid	Organic acids	Organic acids	498-36-2	3	21350	32078	25884	41563	60861	41891	1.36565	0.0577822	0.249376	1.81959	0.86361	insig
mws0972	C6H12O3	6-Hydroxyhexanoic acid	Organic acids	Organic acids	1191-25-9	2	24318	24319	31036	13991	17598	16584	1.45217	0.0263417	0.204326	0.604634	-0.725866	insig
pme2527	C5H12N2O2	L-Ornithine	Amino acids and derivatives	Amino acids and derivatives	70-26-8	3	5021.1	2625	17888	4722.7	5276.7	4791.8	0.297453	0.528805	0.704256	0.579272	-0.787686	insig
MWS1882	C4H7NO4	Iminodiacetic acid	Organic acids	Organic acids	142-73-4	1	228240	224300	307270	128500	126520	129730	1.50561	0.0435357	0.229261	0.506377	-0.981717	insig
mws0219	C4H7NO4	L-Aspartic Acid	Amino acids and derivatives	Amino acids and derivatives	56-84-8	1	2030800	1864500	2454300	1003500	1005700	1100000	1.53136	0.0224886	0.20166	0.489669	-1.03012	down
mws0275	C4H6O5	L-Malic acid	Organic acids	Organic acids	97-67-6	1	21240000	14822000	17648000	30306000	41524000	42169000	1.46313	0.0199126	0.197066	2.12249	1.08576	up
Lmbn000198	C4H6O5	3-Dehydro-L-Threonic Acid	Organic acids	Organic acids	-	1	8779700	8093800	5976800	10287000	13106000	13422000	1.34427	0.0245529	0.202916	1.61114	0.688081	insig
Zmgn000503	C5H10O4	2,3-Dihydroxy-3-Methylbutanoic Acid	Organic acids	Organic acids	1756-18-9	2	5681000	5023600	4743700	7670000	7912900	8464600	1.5197	0.00156946	0.0996319	1.55664	0.638439	insig
Zmdp000972	C4H9NO2S	S-Methyl-L-cysteine	Amino acids and derivatives	Amino acids and derivatives	1187-84-4	2	266340	317560	307450	351030	403570	316330	1.1291	0.129037	0.36667	1.20147	0.2648	insig
pme0040	C5H5N5	Adenine	Nucleotides and derivatives	Nucleotides and derivatives	73-24-5	1	2260300	2696300	1789500	2498600	2719000	2677400	0.89452	0.278586	0.521989	1.17031	0.226886	insig
pmb0374	C5H5N5	2-Aminopurine	Nucleotides and derivatives	Nucleotides and derivatives	452-06-2	1	297260	316580	284750	261230	304300	274340	0.857338	0.287905	0.521989	0.934653	-0.097497	insig
mws0889	C4H8O5	D-Threonic Acid	Others	Saccharides and Alcohols	3909-12-4	2	43872	64292	70684	75914	76106	71614	1.02065	0.20305	0.468075	1.25041	0.322406	insig
pme1173	C5H4N4O	Allopurinol	Nucleotides and derivatives	Nucleotides and derivatives	315-30-0	3	11938	8298	11668	11006	13203	13767	0.877321	0.23998	0.495499	1.19032	0.251351	insig
mws1078	C7H7NO2	Anthranilic Acid*	Organic acids	Organic acids	118-92-3	1	24198	28075	21418	20049	21110	20317	1.17797	0.166283	0.426101	0.83424	-0.261465	insig
mws1336	C7H7NO2	4-Aminobenzoic acid*	Organic acids	Organic acids	150-13-0	1	107660	99114	106050	55447	47638	43818	1.5501	0.000312049	0.0521185	0.469603	-1.09049	down
mws0749	C7H6O3	4-Hydroxybenzoic acid	Organic acids	Organic acids	99-96-7	2	3915800	4634200	4088800	3970000	4102600	3867100	0.72072	0.396943	0.604365	0.944686	-0.0820929	insig
Hmgn001653	C7H6O3	Protocatechualdehyde	Organic acids	Organic acids	139-85-5	2	2867700	3447600	2944900	2862300	2956200	3005200	0.564108	0.510241	0.69103	0.952863	-0.0696596	insig
Lmbn001981	C7H6O3	2,5-Dihydroxybenzaldehyde	Organic acids	Organic acids	1194-98-5	2	2927600	3284700	3036700	2841500	2944500	2879900	1.05892	0.201098	0.465446	0.936955	-0.0939478	insig
Lmgn001670	C7H6O3	Salicylic acid	Organic acids	Organic acids	69-72-7	1	2879900	3439500	3015500	2818200	2928500	2988700	0.782925	0.358245	0.566818	0.935779	-0.0957608	insig
mws2368	C8H10O2	Tyrosol	Organic acids	Organic acids	501-94-0	1	7655.4	8040.9	7103.3	6720.3	9804.8	6258.9	0.122367	0.996752	0.999478	0.999316	-0.000987462	insig
pme2828	C6H5NO3	4-Nitrophenol	Organic acids	Organic acids	100-02-7	3	26341000	28920000	20455000	23280000	26868000	27718000	0.219913	0.817307	0.881831	1.0284	0.0403953	insig
MWSmce585	C4H10ClNO2	Methyl 3-aminopropanoate (hydrochloride)	Amino acids and derivatives	Amino acids and derivatives	3196-73-4	3	11000000	9379100	9571600	9756600	10396000	8285500	0.493545	0.567382	0.725505	0.949497	-0.0747646	insig
pme3207	C6H6O4	Muconic acid	Organic acids	Organic acids	1119-72-8	2	1223000	1214700	1040100	1129800	1378600	1296600	0.756261	0.31475	0.530567	1.09408	0.129721	insig
Lmgn003978	C8H14O2	2-n-Propyl-2-pentenoic acid	Organic acids	Organic acids	60218-41-9	3	263450	327020	307330	270990	285920	270980	0.785481	0.340302	0.554925	0.922132	-0.116955	insig
Lmgn003544	C8H14O2	cis-3-Hexenyl acetate	Lipids	Free fatty acids	3681-71-8	3	168580	155360	131180	130580	95989	106730	1.27009	0.0537622	0.244635	0.732332	-0.44943	insig
MWSmce449	C8H14O2	Cyclohexaneacetic acid	Organic acids	Organic acids	5292-21-7	3	397560	400600	376730	150480	151320	160940	1.5778	0.000161405	0.0463231	0.393858	-1.34425	down
Rfmb320	C7H13NO2	1-Methylpiperidine-2-carboxylic acid	Amino acids and derivatives	Amino acids and derivatives	7730-87-2	3	221160	140830	328990	684530	538110	213330	0.982707	0.209153	0.470106	2.07816	1.05531	insig
Hmsp000364	C7H13NO2	L-Cyclopentylglycine	Amino acids and derivatives	Amino acids and derivatives	2521-84-8	3	233550	120900	341170	318530	379030	268670	0.851724	0.295764	0.52387	1.38902	0.474067	insig
mws0340	C6H8O4	2,3-Dimethylsuccinic acid	Amino acids and derivatives	Amino acids and derivatives	13545-04-5	2	30327	39542	40800	36333	45303	37488	0.502509	0.552323	0.718818	1.0764	0.106213	insig
Rfmb318	C7H14NO2+	D-Proline betaine	Amino acids and derivatives	Amino acids and derivatives	1195-94-4	3	147670	147980	44211	375820	209050	171020	1.07431	0.14564	0.391443	2.22412	1.15323	up
Lmbn004561	C8H16O2	Valproic acid	Organic acids	Organic acids	99-66-1	3	8772.5	10145	8569.5	9843.3	6962.9	7987.5	0.681595	0.421661	0.62703	0.902015	-0.148776	insig
Lmqp000427	C6H11NO3	N-Methyl-Trans-4-Hydroxy-L-Proline	Amino acids and derivatives	Amino acids and derivatives	4252-82-8	3	210120	254400	197570	256070	274050	267790	1.21588	0.109116	0.331388	1.20514	0.269199	insig
pme0295	C6H11NO3	4-Acetamidobutyric acid	Organic acids	Organic acids	3025-96-5	3	351760	432650	335380	612910	699230	470200	1.34232	0.062808	0.259595	1.59167	0.670544	insig
pme3351	C6H11NO3	Allysine(6-Oxo DL-Norleucine)	Amino acids and derivatives	Amino acids and derivatives	1962-83-0	3	269070	164890	223090	108470	64276	61355	1.4427	0.0257081	0.203087	0.356291	-1.48887	down
mws0567	C5H11N3O2	4-Guanidinobutyric acid	Organic acids	Organic acids	463-00-3	2	1035500	1793600	1621000	1412300	1560700	1453100	0.105968	0.975603	0.989392	0.994607	-0.00780171	insig
pme2380	C5H6O5	α-Ketoglutaric acid	Organic acids	Organic acids	328-50-7	3	67330	164590	93303	209160	123590	162540	0.975981	0.213476	0.474737	1.52292	0.606844	insig
mws0924	C6H10O4	2-Methylglutaric acid	Organic acids	Organic acids	617-62-9	2	372900	307700	374400	335890	301940	290570	0.986032	0.191993	0.460269	0.88	-0.184425	insig
Lmbn001676	C6H10O4	3-Hydroxy-3-Methyl-2-Oxopentanoic Acid	Organic acids	Organic acids	-	3	20544	17631	27944	25977	22768	26206	0.719795	0.445014	0.646868	1.13358	0.180883	insig
mws0208	C6H10O4	Adipic Acid	Organic acids	Organic acids	124-04-9	2	317620	291530	318900	275230	257470	280320	1.35519	0.0300282	0.212871	0.876052	-0.190912	insig
MWS5136	C6H10O4	Mono-Methyl Glutarate	Organic acids	Organic acids	1501-27-5	3	22910	19202	27315	25176	23427	21157	0.10008	0.968901	0.985247	1.0048	0.00690321	insig
Lmbn001609	C6H10O4	2-Acetyl-2-Hydroxybutanoic Acid	Organic acids	Organic acids	-	3	16127	17064	15829	12447	12234	13593	1.50525	0.00328953	0.119782	0.780783	-0.357006	insig
pme0193	C5H10N2O3	L-Glutamine	Amino acids and derivatives	Amino acids and derivatives	56-85-9	3	2421800	2431300	3108900	2845700	2472000	2738800	0.167788	0.909089	0.947036	1.01187	0.0170224	insig
pme0026	C6H14N2O2	L-Lysine	Amino acids and derivatives	Amino acids and derivatives	56-87-1	1	2325000	2463200	2893200	2732200	2352600	2663700	0.131999	0.919868	0.951837	1.00874	0.0125478	insig
Zmzn000113	C5H9NO4	L-threo-3-Methylaspartate	Amino acids and derivatives	Amino acids and derivatives	6061-13-8	1	229790	292650	304870	342440	285020	278020	0.636596	0.447883	0.646868	1.09449	0.130255	insig
mws1050	C5H9NO4	O-Acetylserine	Amino acids and derivatives	Amino acids and derivatives	5147-00-2	2	43792	60656	68583	46562	64368	82993	0.378375	0.618823	0.749376	1.12074	0.164453	insig
pme0014	C5H9NO4	L-Glutamic acid	Amino acids and derivatives	Amino acids and derivatives	56-86-0	2	16579000	17868000	15300000	20298000	17462000	17701000	1.00602	0.18238	0.452265	1.11486	0.156864	insig
MWSmce608	C6H13NO3	4-Hydroxyisoleucine	Amino acids and derivatives	Amino acids and derivatives	781658-23-9	3	48381	56795	107890	70584	103300	47345	0.128713	0.917614	0.951837	1.03831	0.0542401	insig
pmb2826	C5H8O5	L-Citramalic acid	Organic acids	Organic acids	6236-09-5	1	103620	126410	170260	57485	121110	140220	0.638667	0.44312	0.646868	0.79646	-0.328326	insig
Zmyn000230	C5H8O5	2-Dehydro-3-deoxy-L-arabinonate	Others	Saccharides and Alcohols	-	1	353970	411730	397540	401420	403580	321550	0.308039	0.725704	0.82323	0.968459	-0.0462374	insig
Zmyn000247	C5H8O5	2-Hydroxyglutaric Acid	Organic acids	Organic acids	13095-48-2	1	397460	422330	362290	350880	376020	359120	1.03685	0.199269	0.465446	0.918736	-0.122277	insig
Lmbn000216	C5H8O5	3-Methylmalic acid	Organic acids	Organic acids	152204-30-3	3	385650	411910	457830	405970	386550	320010	0.896692	0.231148	0.489764	0.886203	-0.174291	insig
ML10171848	C5H8O5	D-Arabinono-1,4-lactone	Others	Saccharides and Alcohols	2782-09-4	3	64155	91267	63761	91621	92577	98784	1.17452	0.137633	0.376198	1.29108	0.368574	insig
mws2213	C9H8O2	Cinnamic acid	Organic acids	Organic acids	140-10-3	2	9734	9488.9	7391.5	6613	19693	5447.7	0.00835866	0.745133	0.835363	1.1931	0.254718	insig
pme1210	C5H11NO2S	L-Methionine	Amino acids and derivatives	Amino acids and derivatives	63-68-3	1	2395600	2691600	3049700	3432000	3926600	3048100	1.22458	0.0807069	0.288074	1.27895	0.354961	insig
mws0847	C6H7N5	1-Methyladenine	Nucleotides and derivatives	Nucleotides and derivatives	5142-22-3	1	52428	54865	57369	64423	68759	78471	1.40887	0.0513325	0.240424	1.28538	0.362193	insig
mws0262	C4H6O6	L-Tartaric acid	Organic acids	Organic acids	87-69-4	2	18420	46492	34335	41066	47263	59590	0.977587	0.182797	0.452265	1.49041	0.575712	insig
mws0489	C8H6O3	Benzoylformic acid	Organic acids	Organic acids	611-73-4	2	31422	29915	24924	33828	29239	26870	0.324582	0.687717	0.800709	1.04261	0.0602063	insig
mws1499	C5H10O5	D-Arabinose*	Others	Saccharides and Alcohols	10323-20-3	2	45088	17224	17702	45569	37117	35632	0.943511	0.298441	0.52387	1.47872	0.564345	insig
pmf0420	C9H10O2	Benzyl acetate	Organic acids	Organic acids	140-11-4	3	284750	278950	324660	373840	355030	330490	1.32098	0.041354	0.227899	1.19249	0.253977	insig
MWSmce199	C5H10O5	L-Xylose*	Others	Saccharides and Alcohols	609-06-3	2	26233	43705	31398	35474	35944	12043	0.538158	0.567223	0.725505	0.823607	-0.279973	insig
MWSmce283	C9H10O2	Paroxypropione	Organic acids	Organic acids	70-70-2	3	2224.7	2529.6	2010.6	3041.9	2880.9	2464.2	1.19928	0.0784516	0.285008	1.23978	0.310086	insig
pme1109	C5H5N5O	Guanine*	Nucleotides and derivatives	Nucleotides and derivatives	73-40-5	1	66393	70252	67113	100960	90295	105980	1.52883	0.0164779	0.183414	1.45876	0.544747	insig
pme0183	C5H5N5O	Isoguanine*	Nucleotides and derivatives	Nucleotides and derivatives	3373-53-3	1	38697	40241	44807	59667	78684	56856	1.41551	0.0651527	0.261522	1.57749	0.657635	insig
pme0256	C5H4N4O2	Xanthine	Nucleotides and derivatives	Nucleotides and derivatives	69-89-6	2	32243	13605	8953.8	29514	20874	19312	0.650305	0.572686	0.725655	1.27186	0.346935	insig
MWS2984	C4H4N6O	8-Azaguanine	Nucleotides and derivatives	Nucleotides and derivatives	134-58-7	3	33198	30243	24655	48527	43709	55020	1.44919	0.0103299	0.156758	1.67154	0.741178	insig
pme2362	C8H8O3	Mandelic acid	Organic acids	Organic acids	90-64-2	3	13641	12902	11587	1803.7	3494.5	11053	1.15221	0.119605	0.353882	0.428828	-1.22153	down
MWS4301	C8H8O3	3-hydroxyphenylacetic acid*	Organic acids	Organic acids	621-37-4	3	718.34	4539.4	714.75	5059.7	2306.7	6300.1	1.01704	0.214211	0.474737	2.28824	1.19424	up
mws0458	C8H8O3	Vanillin	Organic acids	Organic acids	121-33-5	2	46479	55448	41292	41904	49952	38277	0.610578	0.464724	0.657023	0.908629	-0.138236	insig
mws0438	C5H12O5	L-Arabitol	Others	Saccharides and Alcohols	7643-75-6	2	44410	56279	35884	139920	107140	71627	1.37397	0.0808011	0.288074	2.33346	1.22247	up
pme0513	C5H12O5	Xylitol	Others	Saccharides and Alcohols	87-99-0	2	40260	49696	31336	111360	95764	62549	1.37944	0.0612863	0.256776	2.22334	1.15273	up
mws0213	C5H12O5	Ribitol	Others	Saccharides and Alcohols	488-81-3	2	51521	55687	57431	159580	159860	90108	1.4466	0.0713452	0.27562	2.48755	1.31473	up
MWS1962	C10H16O	cis-Citral	Organic acids	Organic acids	5392-40-5	3	47223	46172	40311	49042	43905	35357	0.347716	0.717235	0.821135	0.959598	-0.0594981	insig
MWSmce370	C8H8O3	4-Hydroxyphenylacetic acid*	Organic acids	Organic acids	156-38-7	3	1316	2870.8	1797.1	2905.2	2711.4	5721.2	1.09828	0.20042	0.465446	1.89472	0.921983	insig
mws0180	C7H6O4	2,5-Dihydroxybenzoic acid; Gentisic Acid*	Organic acids	Organic acids	490-79-9	2	287530	212980	191150	166770	168050	191970	1.12591	0.194022	0.460269	0.761631	-0.392835	insig
mws0639	C7H6O4	2,3-Dihydroxybenzoic Acid*	Organic acids	Organic acids	303-38-8	2	393590	271480	266000	242500	266090	248960	0.947132	0.298178	0.52387	0.813634	-0.297549	insig
mws0183	C7H6O4	3,4-Dihydroxybenzoic acid (Protocatechuic acid)*	Organic acids	Organic acids	99-50-3	2	569770	404730	368610	366620	340010	389490	0.897201	0.313768	0.530567	0.816106	-0.293172	insig
MWSslk102	C5H3ClN4	6-Chloropurine	Nucleotides and derivatives	Nucleotides and derivatives	87-42-3	3	32311	27780	26747	33286	25880	36502	0.564379	0.469595	0.66016	1.10168	0.13971	insig
mws0254	C6H9N3O2	L-Histidine	Amino acids and derivatives	Amino acids and derivatives	71-00-1	1	963890	726500	11717000	1816300	1328700	953590	0.343063	0.482316	0.665503	0.305696	-1.70983	insig
mws2124	C2H5O6P	2-Phosphoglycolate	Organic acids	Organic acids	13147-57-4	3	17014	8262.5	28171	15422	4624.1	18953	0.461462	0.542642	0.714396	0.729671	-0.454682	insig
pme2165	C5H4N2O4	Orotic acid	Others	Vitamin	65-86-1	3	23856	23648	48363	27373	16533	28011	0.61099	0.445249	0.646868	0.750175	-0.414701	insig
pmf0175	C10H22O	2-Decanol*	Others	Saccharides and Alcohols	1120-06-5	3	3411500	3531700	3455500	3549700	3240600	3276100	0.744454	0.37763	0.585821	0.968044	-0.0468553	insig
pmf0174	C10H22O	1-Decanol*	Others	Saccharides and Alcohols	112-30-1	3	3114400	3067600	3055600	3136000	2834400	3070500	0.522244	0.550555	0.718818	0.978707	-0.0310517	insig
Lmbn001467	C7H13NO3	5-Acetamidopentanoic Acid	Organic acids	Organic acids	1072-10-2	3	342510	300380	362660	292840	293020	285500	1.22615	0.132581	0.371089	0.866551	-0.206644	insig
Zmdp000917	C6H13N3O2	δ-Guanidinovaleric acid	Amino acids and derivatives	Amino acids and derivatives	462-93-1	3	42623	54744	50631	37127	46549	40620	1.04259	0.158353	0.411288	0.839849	-0.251798	insig
MWS3144	C8H17NO2	8-Aminooctanoic Acid	Organic acids	Organic acids	1002-57-9	3	18343	17530	17958	18805	21258	20690	1.31154	0.0781776	0.285008	1.12859	0.174518	insig
Lmbn002072	C7H12O4	2-Propylsuccinic acid	Organic acids	Organic acids	618-57-5	3	12193	6558.4	10420	10093	11452	8658	0.229516	0.864719	0.917465	1.03536	0.0501372	insig
Zmjn001813	C7H12O4	Pimelic acid	Organic acids	Organic acids	111-16-0	3	7584.7	7788.7	9842.7	10249	9325.3	9612	1.05597	0.199986	0.465446	1.15745	0.210946	insig
MWS0611	C6H12N2O3	D-Alanyl-D-Alanine	Amino acids and derivatives	Amino acids and derivatives	923-16-0	3	3068.5	3550.5	5469.8	1208.5	4292.5	4269.5	0.540793	0.575972	0.726611	0.808227	-0.307167	insig
mws1550	C6H11NO2S	S-Allyl-L-cysteine	Amino acids and derivatives	Amino acids and derivatives	21593-77-1	3	16315	15184	21200	22671	22708	28195	1.28141	0.0556206	0.245586	1.39612	0.48142	insig
pme3382	C6H11NO4	N-Acetyl-L-threonine	Amino acids and derivatives	Amino acids and derivatives	17093-74-2	2	37628	28870	41305	25674	24358	32196	1.09605	0.136688	0.375402	0.762762	-0.390696	insig
pme2914	C6H10O5	3-Hydroxy-3-methylpentane-1,5-dioic acid	Amino acids and derivatives	Amino acids and derivatives	503-49-1	1	2136700	2023200	2441000	2294100	2516800	2645300	1.05282	0.154933	0.406079	1.12957	0.175778	insig
MWS0559	C6H10O5	1,6-anhydro-β-D-glucose	Others	Saccharides and Alcohols	498-07-7	2	113190	194230	198430	198680	228900	168940	0.674665	0.416912	0.621577	1.17924	0.237861	insig
pmf0440	C10H10O2	4-MethoxycinnaMaldehyde	Organic acids	Organic acids	1963-36-6	3	55357	63011	50686	49678	51983	60637	0.36461	0.669954	0.786681	0.960036	-0.0588389	insig
pme2758	C5H9NO5	4-Hydroxy-L-glutamic acid	Amino acids and derivatives	Amino acids and derivatives	3913-68-6	2	4121.2	4140.5	12530	5338.2	7059	2995.5	0.354077	0.599639	0.738611	0.740329	-0.433761	insig
pme1419	C6H13NO2S	L-Methionine methyl ester	Amino acids and derivatives	Amino acids and derivatives	10332-17-9	3	5876.6	7501.7	8021	9703.4	6369.4	10967	0.800844	0.307289	0.530567	1.26358	0.337521	insig
mws1641	C6H4N4O2	Lumazine	Nucleotides and derivatives	Nucleotides and derivatives	487-21-8	2	3855.6	3268.6	1692.8	5210.7	5386.7	4849.7	1.20897	0.068326	0.270192	1.75197	0.808976	insig
mws0159	C9H8O3	Phenylpyruvic acid	Organic acids	Organic acids	156-06-9	3	20041	23699	24153	35382	40116	36342	1.52283	0.00173575	0.0996319	1.6473	0.720102	insig
pme1439	C9H8O3	p-Coumaric acid	Organic acids	Organic acids	501-98-4	2	45311	40473	47364	57131	56940	48655	1.29265	0.0515195	0.240424	1.22214	0.289414	insig
Lmmn001643	C9H8O3	2-Hydroxycinnamic acid	Organic acids	Organic acids	583-17-5	3	32912	33163	32013	25543	16627	18182	1.39554	0.0426655	0.227899	0.615284	-0.700675	insig
mws0854	C6H12O5	Rhamnose	Others	Saccharides and Alcohols	3615-41-6	3	105750	146040	154950	114180	88931	129390	0.812322	0.270552	0.521989	0.817478	-0.290748	insig
pme2435	C6H12O5	L-Fucose	Others	Saccharides and Alcohols	2438-80-4	3	86284	73564	77237	68267	54270	55781	1.35286	0.0293581	0.212871	0.752127	-0.410952	insig
pme2529	C6H12O5	1,5-Anhydro-D-glucitol	Others	Saccharides and Alcohols	154-58-5	3	205720	169430	169500	203440	159590	209710	0.338894	0.663512	0.782045	1.05157	0.0725509	insig
pme3083	C8H7NO3	2-(Formylamino)benzoic acid	Organic acids	Organic acids	3342-77-6	3	123660	103920	110330	145260	137520	121620	1.22086	0.0728887	0.278643	1.19677	0.259144	insig
pme2617	C5H11NO3S	L-Methionine Sulfoxide	Amino acids and derivatives	Amino acids and derivatives	3226-65-1	1	4951600	5676000	5124800	4862600	5105600	5497300	0.258459	0.755447	0.840294	0.981787	-0.0265182	insig
pme3968	C6H7N5O	7-Methylguanine*	Nucleotides and derivatives	Nucleotides and derivatives	578-76-7	1	13336	14527	17005	14625	19360	13102	0.227774	0.754675	0.840294	1.04946	0.0696419	insig
MWS4525	C6H7N5O	6-O-methylguanine*	Nucleotides and derivatives	Nucleotides and derivatives	20535-83-5	1	15070	23928	28843	19796	25382	21905	0.0847711	0.957763	0.979958	0.988827	-0.0162102	insig
pme0021	C9H11NO2	L-Phenylalanine	Amino acids and derivatives	Amino acids and derivatives	63-91-2	1	8730900	8935300	9101500	10209000	9872600	9683600	1.48878	0.00812794	0.137473	1.11198	0.153133	insig
pmc0274	C6H6N4S	6-Methylmercaptopurine	Nucleotides and derivatives	Nucleotides and derivatives	50-66-8	1	8830900	9709500	9313800	11010000	10389000	10372000	1.41324	0.0178185	0.18596	1.14062	0.189816	insig
mws0344	C5H10O6	D-Xylonic acid	Organic acids	Organic acids	526-91-0	1	1429400	1527000	1952200	2124100	1615500	1677200	0.598315	0.496617	0.677504	1.10353	0.142129	insig
mws0467	C9H10O3	3-(4-Hydroxyphenyl)-propionic acid	Organic acids	Organic acids	501-97-3	2	1896.1	5086.5	2993.9	15837	24916	9746.8	1.42286	0.0860802	0.301281	5.06188	2.33967	up
Zmjp000624	C8H9NO3	Pyridoxal	Others	Vitamin	66-72-8	1	33526	34623	28242	27689	35105	23658	0.665458	0.452637	0.646868	0.896889	-0.156999	insig
NK10253223	C8H9NO3	2-Amino-3-methoxybenzoic acid	Organic acids	Organic acids	3177-80-8	1	36219	37925	32130	21811	28266	17274	1.34105	0.0358522	0.225777	0.633749	-0.658017	insig
mws0028	C8H8O4	Vanillic acid	Organic acids	Organic acids	121-34-6	1	608910	886820	595500	1082100	1092900	1016000	1.35464	0.0534379	0.244635	1.5259	0.609657	insig
pme1292	C8H8O4	Homogentisic acid	Organic acids	Organic acids	451-13-8	3	30202	37566	18665	21612	28103	28412	0.25504	0.676469	0.790821	0.903902	-0.145761	insig
pme1383	C8H11NO3	Pyridoxine	Others	Vitamin	65-23-6	1	605070	609690	529190	534660	681990	618150	0.410757	0.583778	0.729151	1.05209	0.0732641	insig
pme0181	C7H11N3O2	3-Methyl-L-Histidine	Amino acids and derivatives	Amino acids and derivatives	368-16-1	2	176620	343760	181970	201210	223440	191520	0.294568	0.654574	0.7779	0.877298	-0.188862	insig
pme3186	C3H7O6P	DL-Glyceraldehyde-3-phosphate	Organic acids	Organic acids	591-59-3	3	26130	26580	22910	46165	44852	31382	1.37181	0.0733015	0.278643	1.61861	0.694752	insig
MWSmce609	C4H5CaNO4	Aspartic acid (calcium)	Amino acids and derivatives	Amino acids and derivatives	10389-09-0	3	1599400	1138000	1720400	772440	670830	758320	1.46866	0.0475006	0.231062	0.493874	-1.01779	down
ML10176345	C7H8O5	3-Dehydroshikimic acid	Organic acids	Organic acids	2922-42-1	2	11807	6019.6	6815	4526	2565	7628.9	0.949485	0.232445	0.489764	0.59736	-0.743328	insig
pme0124	C7H12N2O3	L-Glycyl-L-proline	Amino acids and derivatives	Amino acids and derivatives	704-15-4	3	3715.1	9845.8	9250.1	12700	9427.5	7777.6	0.708322	0.389808	0.596667	1.31099	0.390662	insig
Lmbn003524	C9H16O3	9-Oxononanoic acid	Organic acids	Organic acids	2553-17-5	3	12899	8839.1	8573.7	9826.1	12231	12976	0.687273	0.411527	0.616753	1.15576	0.208839	insig
pme0253	C8H15NO3	N-Acetyl-L-leucine	Amino acids and derivatives	Amino acids and derivatives	1188-21-2	2	13592	19894	15695	42269	28312	19212	1.17997	0.173989	0.438993	1.82577	0.868502	insig
pme3009	C6H6O6	Trans-Citridic acid	Organic acids	Organic acids	4023-65-8	2	1140700	1289400	816760	1065400	1085600	818000	0.38637	0.60792	0.743659	0.914422	-0.129068	insig
mws0154	C7H10O5	Shikimic acid	Organic acids	Organic acids	138-59-0	3	82404	99689	121640	85009	82649	68263	1.06217	0.174374	0.438993	0.776738	-0.3645	insig
MWS4471	C6H10N2O4	N-Alpha-Acetyl-L-Asparagine	Amino acids and derivatives	Amino acids and derivatives	4033-40-3	3	13616	14377	11819	22276	32690	12303	0.961825	0.259072	0.514558	1.68967	0.756738	insig
mws0242	C8H14O4	Suberic Acid	Organic acids	Organic acids	505-48-6	2	37576	22484	17669	33586	28397	24120	0.436218	0.702368	0.813853	1.10773	0.147611	insig
Zmyn000155	C7H14N2O3	N-α-Acetyl-L-ornithine	Amino acids and derivatives	Amino acids and derivatives	6205-08-9	2	864440	500710	3623800	560480	378120	322750	1.01167	0.334577	0.553451	0.252829	-1.98377	down
mws1401	C7H14N2O3	L-Theanine	Amino acids and derivatives	Amino acids and derivatives	3081-61-6	3	16891	19626	9	16551	9200.7	25191	0.653216	0.567849	0.725505	1.3947	0.479952	insig
mws0260	C6H14N4O2	L-Arginine	Amino acids and derivatives	Amino acids and derivatives	74-79-3	1	1943000	1373800	7023100	1428900	502430	806320	1.10065	0.292615	0.523243	0.264766	-1.91721	down
pme2559	C6H9NO5	N-Acetyl-L-Aspartic Acid	Amino acids and derivatives	Amino acids and derivatives	997-55-7	3	152050	185240	180490	262680	291110	331820	1.49704	0.0123015	0.167186	1.7104	0.774332	insig
pme0008	C6H13N3O3	L-Citrulline	Amino acids and derivatives	Amino acids and derivatives	372-75-8	2	2146100	1690100	3431800	2133800	2119100	1955700	0.399869	0.568775	0.725505	0.854238	-0.22729	insig
mws4175	C6H8O6	D-Glucurono-6,3-lactone	Others	Saccharides and Alcohols	32449-92-6	3	27920	39504	29520	36020	32488	45080	0.771801	0.347425	0.558788	1.17169	0.228587	insig
pmb3101	C7H12O5	2-Isopropylmalic Acid*	Organic acids	Organic acids	49601-06-1	1	496800	497970	775750	429080	419550	383110	1.16702	0.190185	0.460269	0.695694	-0.523475	insig
Zmgn001448	C7H12O5	2-Propylmalic Acid*	Organic acids	Organic acids	-	1	489750	463040	766950	403520	433840	391410	1.08034	0.232735	0.489764	0.714509	-0.484976	insig
MWSmce690	C6H8O6	Erythorbic acid	Others	Vitamin	89-65-6	2	75142	48511	41678	45478	67155	75276	0.428648	0.608447	0.743659	1.13656	0.184677	insig
pme1021	C6H10O6	D-Glucono-1,5-lactone	Others	Saccharides and Alcohols	90-80-2	3	4154.8	8723.8	2373.5	13189	3849	8938	0.741303	0.345707	0.558788	1.70311	0.768171	insig
mws0981	C6H5N5O2	Isoxanthopterin	Nucleotides and derivatives	Nucleotides and derivatives	529-69-1	2	8591.4	10844	10232	13520	16870	8232.8	0.711776	0.357251	0.566818	1.30186	0.380574	insig
pmb0786	C6H13NO5	D-Glucosamine	Others	Saccharides and Alcohols	3416-24-8	3	4115800	3574400	4517600	3418900	4435200	2507500	0.734375	0.396239	0.604365	0.848769	-0.236556	insig
mws2212	C9H8O4	Caffeic acid	Organic acids	Organic acids	331-39-5	2	11691	10922	22340	11306	5756.8	11963	0.853151	0.291886	0.523243	0.645692	-0.631082	insig
mws0250	C9H11NO3	L-Tyrosine	Amino acids and derivatives	Amino acids and derivatives	60-18-4	1	7233400	7599500	7262000	9654900	9458900	7428100	1.134	0.169651	0.432799	1.20127	0.264558	insig
Lmlp001436	C9H10O4	Dihydrocaffeic acid	Organic acids	Organic acids	1078-61-1	3	7540.3	8071.6	7725.5	6802.1	7083.7	5654.2	1.23945	0.0881338	0.302927	0.837283	-0.256213	insig
MWS5206	C9H10O4	Hydroxyphenyllactic acid	Organic acids	Organic acids	306-23-0	3	9263.7	6740.4	6533.8	14977	27519	10021	1.2156	0.192095	0.460269	2.33016	1.22043	up
mws0117	C9H10O4	Homovanillic acid; 4-Hydroxy-3-methoxyphenylacetic acid	Organic acids	Organic acids	306-08-1	2	23624	24208	21150	49776	51937	49014	1.56752	3.0102e-05	0.0172786	2.18502	1.12765	up
mws0214	C6H14O6	D-Sorbitol*	Others	Saccharides and Alcohols	50-70-4	1	279480	308580	277290	352390	396980	241370	0.547711	0.463484	0.656889	1.1449	0.195223	insig
pme2237	C6H14O6	Dulcitol*	Others	Saccharides and Alcohols	608-66-2	1	433420	400830	382230	486460	496030	345540	0.458075	0.530357	0.704687	1.0917	0.126575	insig
mws1155	C6H14O6	D-Mannitol*	Others	Saccharides and Alcohols	69-65-8	1	93420	103230	94129	131100	142960	94526	1.02491	0.213313	0.474737	1.26758	0.342078	insig
pme2596	C8H9NO4	4-Pyridoxic acid	Others	Vitamin	82-82-6	2	162960	201790	191480	259910	236960	244720	1.43219	0.0166159	0.183414	1.33324	0.41494	insig
Lmrj001341	C8H12N2O3	Cyclo(Ser-Pro)	Amino acids and derivatives	Amino acids and derivatives	-	3	55989	68462	65189	152600	186480	124100	1.51316	0.0324736	0.217288	2.44242	1.28831	up
Wmmn002441	C10H16O3	(E)-Linalool-1-oic acid	Lipids	Free fatty acids	-	3	27871	17454	21226	21507	16229	14262	0.879106	0.270788	0.521989	0.781326	-0.356004	insig
MWS1816	C11H20O2	10-Undecenoic acid	Lipids	Free fatty acids	112-38-9	3	13107	13413	14813	14829	14183	14809	0.958999	0.251208	0.507974	1.06019	0.0843283	insig
Zmgn000447	C3H7O7P	3-Phospho-D-glyceric acid	Others	Saccharides and Alcohols	820-11-1	3	405330	353700	541300	520590	401650	454030	0.373931	0.723329	0.82216	1.0584	0.0818857	insig
mws0752	C11H22O2	Undecylic Acid	Lipids	Free fatty acids	112-37-8	2	332880	308170	272880	253530	280170	260360	1.16676	0.134515	0.373004	0.868841	-0.202836	insig
pme0137	C7H12N2O4	N-Acetyl-L-Glutamine	Amino acids and derivatives	Amino acids and derivatives	2490-97-3	3	1303400	1070700	1304100	1337900	1180500	1678100	0.727643	0.373924	0.58324	1.14091	0.190187	insig
mws0237	C9H16O4	Azelaic acid	Organic acids	Organic acids	123-99-9	2	714390	642540	657070	808650	718700	729150	1.19387	0.0916803	0.305956	1.12041	0.164023	insig
pme0122	C8H16N2O3	N6-Acetyl-L-lysine	Amino acids and derivatives	Amino acids and derivatives	692-04-6	2	97278	97718	175810	342310	201950	132760	1.03005	0.234643	0.489764	1.82581	0.868534	insig
mws5041	C8H16N2O3	L-Glycyl-L-isoleucine*	Amino acids and derivatives	Amino acids and derivatives	19461-38-2	1	318990	334190	302880	385320	344860	402060	1.33165	0.0541266	0.244635	1.18428	0.244007	insig
mws0736	C8H16N2O3	N-Glycyl-L-leucine*	Amino acids and derivatives	Amino acids and derivatives	869-19-2	1	363940	418140	379160	419790	437020	481490	1.22486	0.0743994	0.280956	1.15247	0.204735	insig
pme3388	C7H16N4O2	Homoarginine	Amino acids and derivatives	Amino acids and derivatives	156-86-5	2	291770	231760	495260	277660	150590	137020	1.06438	0.192622	0.460269	0.554844	-0.849845	insig
Zmdp000292	C7H16N4O2	Arginine methyl ester	Amino acids and derivatives	Amino acids and derivatives	-	3	2125400	1178200	4189800	1611000	1210500	941460	0.920153	0.295154	0.52387	0.50217	-0.993753	insig
Zmjp000182	C7H16N4O2	N-Monomethyl-L-arginine	Amino acids and derivatives	Amino acids and derivatives	17035-90-4	3	1871100	1348800	3631500	1495200	1016600	925030	1.08002	0.237051	0.492997	0.501624	-0.99532	insig
Zmzp000145	C9H20N2O2	Trimethyllysine	Amino acids and derivatives	Amino acids and derivatives	23284-33-5	3	278050	232150	395270	680790	490430	368820	1.18412	0.130465	0.367091	1.70082	0.766229	insig
pme0075	C7H11NO5	N-Acetyl-L-glutamic acid	Amino acids and derivatives	Amino acids and derivatives	1188-37-0	3	30071	58370	98984	88038	55126	87319	0.600377	0.571842	0.725655	1.22973	0.298347	insig
mws0193	C7H15N3O3	L-Homocitrulline	Amino acids and derivatives	Amino acids and derivatives	1190-49-4	2	50637	32355	58144	33264	52062	41657	0.329929	0.644539	0.770761	0.899721	-0.152451	insig
pme0278	C7H14N2O4	2,6-Diaminooimelic acid	Amino acids and derivatives	Amino acids and derivatives	583-93-7	2	995280	1170200	1406600	1235400	1372800	1468500	0.848893	0.303001	0.527391	1.14127	0.190637	insig
MWSslk140	C7H13NO3S	N-Acetyl-L-methionine	Amino acids and derivatives	Amino acids and derivatives	65-82-7	3	4241.8	4771.8	7488.8	3704.1	3933.4	3504.4	1.12045	0.21618	0.47543	0.675168	-0.566681	insig
mws0281	C6H8O7	Citric Acid*	Organic acids	Organic acids	77-92-9	1	4460100	5010600	5465000	5524400	4187700	4088200	0.538519	0.53351	0.707239	0.923981	-0.114065	insig
Zmyn000453	C6H8O7	Isocitric Acid*	Organic acids	Organic acids	320-77-4	1	94787000	107140000	106430000	117910000	98751000	104230000	0.464289	0.584337	0.729151	1.04065	0.0574817	insig
mws0277	C7H12O6	Quinic Acid	Organic acids	Organic acids	77-95-2	2	1332300	1096000	1419800	1443200	1141200	1260600	0.0184129	0.994071	0.999478	0.999194	-0.00116269	insig
pme2743	C10H11NO3	N-Phenylacetylglycine	Amino acids and derivatives	Amino acids and derivatives	500-98-1	3	8375.5	19675	21953	27520	8542.7	7868	0.32182	0.807331	0.876008	0.878553	-0.1868	insig
mws1189	C6H10O7	D-Galacturonic acid*	Organic acids	Organic acids	685-73-4	2	174310	279700	153960	291520	393630	415160	1.29433	0.0395735	0.227152	1.80981	0.855838	insig
pme3705	C6H10O7	D-Glucoronic acid*	Others	Saccharides and Alcohols	6556-12-3	2	282590	385720	225820	441900	562610	544010	1.34243	0.0238549	0.20166	1.73187	0.792334	insig
Lmdn003756	C10H10O4	Methyl caffeate	Organic acids	Organic acids	3843-74-1	3	23538	26550	26765	22681	29259	26448	0.144469	0.828463	0.888855	1.01997	0.0285312	insig
pme0422	C10H10O4	Isoferulic Acid*	Organic acids	Organic acids	537-73-5	1	104020	144630	295540	171550	190620	130950	0.0132961	0.802344	0.874321	0.906154	-0.142172	insig
mws0014	C10H10O4	Ferulic acid*	Organic acids	Organic acids	537-98-4	1	105270	151100	270920	171600	184120	162580	0.184193	0.957318	0.979958	0.982951	-0.0248092	insig
mws2104	C7H14O6	D-Pinitol	Others	Saccharides and Alcohols	10284-63-6	1	57194	59580	43225	58851	95254	54434	0.797233	0.339884	0.554925	1.30338	0.382254	insig
MWSslk097	C10H10O4	Dimethyl phthalate	Organic acids	Organic acids	131-11-3	2	15725	16367	13224	16034	14243	16339	0.296721	0.730165	0.825029	1.02869	0.0408047	insig
MWS1771	C10H13NO3	L-Tyrosine methyl ester	Amino acids and derivatives	Amino acids and derivatives	1080-06-4	3	19557	25905	29292	41411	33313	41253	1.35358	0.0247459	0.202916	1.55145	0.633616	insig
pme0534	C6H12O7	Gluconic acid	Others	Saccharides and Alcohols	526-95-4	1	3006700	3420200	3086000	3536900	3982100	4076400	1.3534	0.0325554	0.217288	1.21891	0.285595	insig
MWStz083	C10H16N2O2	Cyclo(D-Val-L-Pro)	Amino acids and derivatives	Amino acids and derivatives	27483-18-7	3	3644.4	5293.7	4901.8	2516.5	3377	3501.7	1.23097	0.0768768	0.284177	0.678849	-0.558838	insig
pme3827	C9H11NO4	3,4-Dihydroxy-L-phenylalanine (L-Dopa)	Amino acids and derivatives	Amino acids and derivatives	59-92-7	2	12217	12361	27194	24932	32858	10682	0.452314	0.535517	0.708265	1.32257	0.403342	insig
mws0027	C9H10O5	Syringic acid	Organic acids	Organic acids	530-57-4	1	432200	617180	407410	930910	764130	801110	1.40427	0.0162387	0.183414	1.71346	0.776912	insig
MWSslk155	C9H10O5	Vanillylmandelic acid	Organic acids	Organic acids	55-10-7	3	3945.6	5057	5306.4	4404.8	4665.5	7109.5	0.46828	0.562908	0.724461	1.13074	0.177271	insig
Zmzn000079	C4H9O7P	D-Erythrose-4-phosphate	Others	Saccharides and Alcohols	585-18-2	3	10792	7712	14480	5546.2	8935.5	7714.1	1.00964	0.200721	0.465446	0.672926	-0.57148	insig
pmb2640	C12H24O2	Dodecanoic acid (Lauric acid)	Lipids	Free fatty acids	143-07-7	1	107650	101290	92591	72491	80808	92244	1.24931	0.0647872	0.261522	0.814321	-0.296331	insig
NK10251888	C8H18N4O2	NG,NG-Dimethyl-L-arginine	Amino acids and derivatives	Amino acids and derivatives	30315-93-6	3	289530	213770	414040	324830	266340	236060	0.262313	0.673007	0.78838	0.90177	-0.149168	insig
mws0282	C11H12N2O2	L-Tryptophan	Amino acids and derivatives	Amino acids and derivatives	73-22-3	1	41885000	39834000	51247000	34109000	28959000	30612000	1.38971	0.0484132	0.231576	0.704541	-0.505244	insig
Zmtn001464	C10H7NO4	4,8-Dihydroxyquinoline-2-carboxylic acid	Organic acids	Organic acids	59-00-7	3	43816	48127	60957	42315	36819	36316	1.21841	0.12339	0.361356	0.755069	-0.40532	insig
pme1261	C9H19NO4	D-Panthenol	Others	Saccharides and Alcohols	81-13-0	2	118470	89396	36966	69967	83161	121550	0.37153	0.746767	0.835564	1.1219	0.165949	insig
MWS1877	C14H22O	4-tert-Octylphenol	Organic acids	Organic acids	140-66-9	1	8145.6	6158.9	7337.5	3703.8	3524.3	3414.8	1.53673	0.0219674	0.20166	0.491771	-1.02394	down
Zmdp000976	C7H13NO4S	S-(2-Carboxypropyl)cysteine	Amino acids and derivatives	Amino acids and derivatives	-	2	8400.4	13192	6599.9	24677	35354	29886	1.47047	0.00788501	0.137473	3.18942	1.67329	up
Zmgn002106	C11H13NO3	N-Acetyl-L-phenylalanine	Amino acids and derivatives	Amino acids and derivatives	2018-61-3	2	541150	524590	525020	582050	585080	644880	1.38879	0.0605927	0.255737	1.13908	0.187875	insig
MWSslk120	C11H13NO3	N-Acetyl-DL-phenylalanine	Amino acids and derivatives	Amino acids and derivatives	2901-75-9	3	334110	335610	294080	320050	308200	323070	0.209059	0.794555	0.872036	0.987051	-0.0188031	insig
pme3443	C11H12O4	Sinapinaldehyde	Organic acids	Organic acids	4206-58-0	2	3488.2	2867.2	2995.6	4842.5	7234	3001.5	0.979581	0.257988	0.514184	1.61245	0.689253	insig
Zmpn000199	C6H10O8	D-Galactaric acid	Others	Saccharides and Alcohols	526-99-8	1	1729600	1843800	1993500	1692800	2113100	1048600	0.610299	0.526619	0.702975	0.872029	-0.197551	insig
Zmyn000108	C6H10O8	D-Saccharic acid	Others	Saccharides and Alcohols	87-73-0	1	1602800	1801700	2073700	1849200	1902500	2081700	0.610835	0.496915	0.677504	1.06484	0.0906351	insig
mws0853	C11H14O4	Sinapyl alcohol	Organic acids	Organic acids	537-33-7	2	3557.2	2026.3	2520.8	3202.6	3124.1	3811.9	0.903396	0.272062	0.521989	1.25101	0.323099	insig
pme1654	C12H18O3	Jasmonic acid	Organic acids	Organic acids	77026-92-7	3	4760.1	4921.7	3741.3	6742.2	6616.9	5591.5	1.34641	0.0238052	0.20166	1.41179	0.497526	insig
MWStz261	C11H18N2O2	Cyclo(D-Leu-L-Pro)	Amino acids and derivatives	Amino acids and derivatives	36238-67-2	3	2826	2070.7	3876.9	4237.6	3980.6	3584.5	1.04758	0.184942	0.455607	1.34525	0.427876	insig
MWSmce119	C6H15ClN4O2	L-Arginine (hydrochloride)	Amino acids and derivatives	Amino acids and derivatives	1119-34-2	1	343750	203340	1083100	234390	147270	73380	1.07547	0.286273	0.521989	0.279133	-1.84097	down
pme0109	C10H13NO4	Methyldopa	Amino acids and derivatives	Amino acids and derivatives	555-30-6	3	24962	30544	20180	21536	23478	25392	0.373732	0.626375	0.755334	0.930238	-0.104328	insig
Zmgn003633	C12H20O3	12-Oxo-10E-Dodecenoic Acid	Lipids	Free fatty acids	65410-38-0	3	14293	14144	15381	16193	16750	13472	0.551457	0.491853	0.675396	1.05927	0.0830675	insig
pmb2507	C5H11O7P	2-Deoxyribose-1-phosphate*	Nucleotides and derivatives	Nucleotides and derivatives	17210-42-3	1	33421	62215	86723	44088	65467	58127	0.0502528	0.790175	0.86889	0.919516	-0.121054	insig
mws0863	C5H11O7P	2-Deoxyribose-5'-phosphate*	Nucleotides and derivatives	Nucleotides and derivatives	102916-66-5	1	20401	30290	18141	36332	20260	22987	0.447224	0.597238	0.73801	1.15613	0.209308	insig
pme0170	C8H16N4O3	N-Acetyl-L-Arginine	Amino acids and derivatives	Amino acids and derivatives	155-84-0	2	29732	29535	34039	31528	34862	30238	0.434846	0.611873	0.7441	1.0356	0.0504714	insig
MWS1900	C11H20O4	Undecanedioic acid	Lipids	Free fatty acids	1852-04-6	3	12746	12200	14588	15941	16428	16211	1.40722	0.0482793	0.231576	1.22882	0.297269	insig
pme2566	C8H14N2O5	5-L-Glutamyl-L-amino acid	Amino acids and derivatives	Amino acids and derivatives	5875-41-2	3	10061	15552	30773	13041	26725	18995	0.224403	0.920308	0.951837	1.04212	0.0595219	insig
mws1337	C9H17NO5	D-Pantothenic Acid	Others	Vitamin	79-83-4	1	3610200	3473900	3836800	3237600	3316200	3289200	1.36332	0.0707758	0.27562	0.901299	-0.149922	insig
pme1228	C11H12N2O3	5-Hydroxy-L-tryptophan	Amino acids and derivatives	Amino acids and derivatives	56-69-9	2	15450	17057	22645	19040	16852	17566	0.10187	0.823942	0.88566	0.969285	-0.0450073	insig
mws2608	C8H15NO6	N-Acetyl-D-galactosamine*	Others	Saccharides and Alcohols	1811-31-0	2	29610	25770	51073	54378	68480	40097	1.03759	0.172871	0.438993	1.53077	0.614257	insig
pme2755	C8H15NO6	N-Acetyl-D-glucosamine	Others	Saccharides and Alcohols	7512-17-6	3	449590	370630	423270	414300	423500	479610	0.587689	0.470675	0.66016	1.05945	0.0833095	insig
mws4174	C8H15NO6	N-Acetyl-D-mannosamine*	Others	Saccharides and Alcohols	7772-94-3	2	40748	46456	76264	147300	116780	136310	1.45768	0.00575125	0.119782	2.44935	1.2924	up
MWS4296	C11H14N2O3	Glycylphenylalanine	Amino acids and derivatives	Amino acids and derivatives	3321-03-7	1	539600	626320	585470	879950	882700	888950	1.54901	0.00641985	0.119782	1.514	0.598363	insig
mws5042	C11H14N2O3	L-Glycyl-L-phenylalanine	Amino acids and derivatives	Amino acids and derivatives	721-66-4	1	524040	629710	671140	911480	879260	1001000	1.47914	0.00530212	0.119782	1.52981	0.613355	insig
mws0520	C11H13NO4	N-Acetyl-L-tyrosine	Amino acids and derivatives	Amino acids and derivatives	537-55-3	3	4278.4	9759.8	7742	17971	15673	9674.8	1.19897	0.0821164	0.290956	1.98891	0.991976	insig
mws4085	C11H12O5	Sinapic acid	Organic acids	Organic acids	530-59-6	1	35032	31301	26254	28504	28257	27836	0.718434	0.404971	0.610114	0.913703	-0.130203	insig
MWStz170	C11H18N2O3	Cyclo(L-Leu-trans-4-hydroxy-L-Pro)	Amino acids and derivatives	Amino acids and derivatives	115006-86-5	3	1939.7	2024.9	2640.4	2449.8	2583	2089.7	0.535137	0.55602	0.718818	1.07835	0.108825	insig
pme1194	C9H13N3O4	2'-Deoxycytidine	Nucleotides and derivatives	Nucleotides and derivatives	951-77-9	1	15007	5255.7	11506	13315	14905	18365	0.907594	0.221924	0.482517	1.46638	0.552259	insig
mws0119	C14H28O2	Myristic Acid	Lipids	Free fatty acids	544-63-8	1	13662000	12927000	13111000	12708000	11978000	11356000	1.26507	0.0687247	0.270192	0.907859	-0.13946	insig
MWStz100	C8H12N4O4	5-Aza-2'-deoxycytidine	Nucleotides and derivatives	Nucleotides and derivatives	2353-33-5	3	3312.4	4493.2	5026.5	4869.5	3739.8	2799.5	0.46018	0.578549	0.728261	0.889083	-0.16961	insig
Lmhp001461	C11H20N2O3	L-Prolyl-L-Leucine	Amino acids and derivatives	Amino acids and derivatives	52899-07-7	3	583930	443000	636780	943580	781580	803110	1.3716	0.0206537	0.199574	1.51966	0.603747	insig
mws0474	C12H22O4	Dodecanedioic aicd	Lipids	Free fatty acids	693-23-2	2	679.94	1434.7	1004.2	820.63	955.42	859.28	0.425574	0.539541	0.711946	0.844971	-0.243026	insig
Hmlp001371	C12H14N2O3	Cyclo(Tyr-Ala)	Amino acids and derivatives	Amino acids and derivatives	21754-26-7	3	14189	18906	15658	25768	25109	16830	1.1087	0.145939	0.391443	1.38878	0.473814	insig
pmb0962	C10H22N2O4	L-Lysine-Butanoic Acid	Amino acids and derivatives	Amino acids and derivatives	80407-71-2	3	39614	63456	38346	116900	97526	115830	1.46926	0.00446105	0.119782	2.33535	1.22364	up
mws4176	C12H16N2O3	L-Alanyl-L-Phenylalanine	Amino acids and derivatives	Amino acids and derivatives	3061-90-3	1	48734	66953	53107	87727	96959	88320	1.46148	0.0106508	0.156758	1.61739	0.693669	insig
mws0221	C6H12N2O4S2	L-Cystine	Amino acids and derivatives	Amino acids and derivatives	56-89-3	3	8844.3	8478.9	11062	15471	13264	11072	1.26902	0.0758153	0.283256	1.40239	0.487883	insig
MWS0552	C15H28O2	cis-1-Pentadecenoic Acid(C15: 1)	Lipids	Free fatty acids	84743-29-3	2	346680	270690	334150	321370	345280	397740	0.784131	0.312664	0.530567	1.11862	0.161721	insig
pme2827	C16H32O	Palmitaldehyde	Lipids	Free fatty acids	629-80-1	1	62269000	65903000	64576000	65279000	66356000	66213000	0.960574	0.246033	0.500791	1.02646	0.0376766	insig
MWS2910	C10H15N3O4	5-Methyl-2'-deoxycytidine	Nucleotides and derivatives	Nucleotides and derivatives	838-07-3	3	11536	9632.8	13749	11002	16034	14739	0.788115	0.303204	0.527391	1.19638	0.258677	insig
pme0264	C10H14N2O5	Thymidine	Nucleotides and derivatives	Nucleotides and derivatives	50-89-5	1	29124	28189	32386	41035	47409	37084	1.41491	0.0421813	0.227899	1.39944	0.484845	insig
MWS2430	C15H30O2	13-methylmyristic acid	Lipids	Free fatty acids	2485-71-4	1	184260	181810	173180	170990	159440	163100	1.33873	0.0334063	0.220405	0.915216	-0.127816	insig
mws0359	C15H30O2	Pentadecanoic Acid	Lipids	Free fatty acids	1002-84-2	1	387480	313690	333080	345660	335910	371860	0.231724	0.812005	0.879416	1.01854	0.0265095	insig
pme3732	C9H13N3O5	Cytidine	Nucleotides and derivatives	Nucleotides and derivatives	65-46-3	1	195390	260480	280380	181950	268730	191990	0.615956	0.453002	0.646868	0.872896	-0.196118	insig
ML10180524	C9H13N3O5	Cytarabine	Nucleotides and derivatives	Nucleotides and derivatives	147-94-4	1	313010	332630	275350	185760	319050	252100	0.880065	0.291502	0.523243	0.821844	-0.283064	insig
mws0248	C9H12N2O6	Uridine	Nucleotides and derivatives	Nucleotides and derivatives	58-96-8	1	1125000	1067300	765540	1183100	999000	904500	0.260745	0.77304	0.85168	1.04353	0.0614745	insig
mws0976	C9H12N2O6	β-Pseudouridine	Nucleotides and derivatives	Nucleotides and derivatives	1445-07-4	1	90297	84882	72938	96061	72954	93024	0.365693	0.631729	0.758603	1.05611	0.078761	insig
pme2266	C10H16N2O3S	Biotin	Others	Vitamin	58-85-5	2	64518	83010	61975	79981	118910	115490	1.23369	0.0879349	0.302927	1.5006	0.585543	insig
MWS5231	C13H24O4	Tridecanedioic acid	Lipids	Free fatty acids	505-52-2	2	45758	45540	50949	45022	44441	53423	0.0373515	0.953621	0.97921	1.00449	0.00646634	insig
MWSmce295	C9H12N2O6	1-beta-D-Arabinofuranosylurac​il	Nucleotides and derivatives	Nucleotides and derivatives	3083-77-0	2	609890	693770	476660	663260	899710	892270	1.14978	0.0906175	0.305634	1.3791	0.463727	insig
MWStz255	C14H16N2O2	Cyclo(L-Phe-L-Pro)	Amino acids and derivatives	Amino acids and derivatives	3705-26-8	3	25650	31923	34488	48263	46476	40501	1.4033	0.0153867	0.183414	1.46903	0.55486	insig
Lmhp002031	C12H24N2O3	L-Leucyl-L-Leucine	Amino acids and derivatives	Amino acids and derivatives	3303-31-9	3	14491	17168	22177	12295	11278	18462	0.850859	0.283728	0.521989	0.780797	-0.35698	insig
pmb2591	C13H14N2O3	N-Acetyl-L-Tryptophan	Amino acids and derivatives	Amino acids and derivatives	1218-34-4	1	767010	688590	906810	800270	821700	642940	0.28158	0.722362	0.82216	0.958729	-0.0608056	insig
mws0124	C13H14N2O3	N-(3-Indolylacetyl)-L-alanine	Amino acids and derivatives	Amino acids and derivatives	57105-39-2	2	4112.8	3627.6	3500.7	8465.7	3948.2	2046.1	0.17497	0.630376	0.758565	1.28635	0.363284	insig
Lmrj002087	C10H18N2O5	L-Isoleucyl-L-Aspartate	Amino acids and derivatives	Amino acids and derivatives	-	2	145030	147020	183920	136520	128200	108540	1.19222	0.0968972	0.316663	0.784209	-0.35069	insig
Zmdp001647	C10H18N2O5	γ-Glutamyl-L-valine	Amino acids and derivatives	Amino acids and derivatives	-	1	87160	97951	102810	119740	91808	99513	0.602153	0.475211	0.66016	1.08037	0.111525	insig
pme2563	C8H14N2O5S	γ-Glu-Cys	Amino acids and derivatives	Amino acids and derivatives	636-58-8	2	61399	41295	44743	27560	15713	30909	1.30552	0.0382706	0.227152	0.503144	-0.990958	insig
pme3961	C10H13N5O3	2'-Deoxyadenosine	Nucleotides and derivatives	Nucleotides and derivatives	958-09-8	2	215430	218650	227700	139530	144830	144080	1.57251	0.000479063	0.0521185	0.647405	-0.627259	insig
pme2776	C10H12N4O4	2'-Deoxyinosine	Nucleotides and derivatives	Nucleotides and derivatives	890-38-0	3	18386	12648	15123	8116.1	8140.5	7827.4	1.49865	0.0469368	0.230271	0.521784	-0.938474	insig
mws0361	C16H30O2	Palmitoleic Acid	Lipids	Free fatty acids	373-49-9	1	13798	9493.1	11193	11439	12734	11307	0.250809	0.822088	0.885325	1.02888	0.0410747	insig
Lmcn009122	C16H30O2	(7Z)-Hexadecenoic acid	Lipids	Free fatty acids	2416-19-5	3	3740	3150.8	2197.4	2630.5	2875.6	2784.3	0.356269	0.615597	0.747046	0.912216	-0.132553	insig
pma3101	C11H14NO6+	Nicotinate D-ribonucleoside	Others	Vitamin	17720-18-2	3	763920	1750400	928060	1885800	2024200	2122200	1.22977	0.0990593	0.316951	1.75233	0.809278	insig
mws1488	C16H32O2	Palmitic acid	Lipids	Free fatty acids	57-10-3	1	76975	97649	82983	83305	108450	92696	0.667727	0.40408	0.610114	1.10421	0.143008	insig
mws0120	C8H20NO6P	Choline Alfoscerate	Lipids	PC	28319-77-9	1	10873000	8898500	13879000	11374000	11265000	9080800	0.241224	0.7193	0.821135	0.942625	-0.0852443	insig
pme1187	C10H14N2O6	5-Methyluridine	Nucleotides and derivatives	Nucleotides and derivatives	1463-10-1	1	32382	25658	25365	36368	42006	36487	1.36128	0.0254359	0.203087	1.37715	0.461683	insig
MWSslk133	C14H26O4	Tetradecanedioic acid	Lipids	Free fatty acids	821-38-5	3	9036.8	9967	9778.6	10902	11295	10163	1.27483	0.0537749	0.244635	1.1243	0.169025	insig
Zmyn000110	C6H14NO8P	D-Glucosamine 1-phosphate	Others	Saccharides and Alcohols	2152-75-2	3	16742	15952	14393	16689	14351	19908	0.512211	0.521063	0.697179	1.082	0.113697	insig
mws1090	C6H13O9P	Glucose-1-phosphate*	Others	Saccharides and Alcohols	59-56-3	1	3508.5	11805	10896	14128	25798	21886	1.17981	0.0553909	0.245586	2.35838	1.2378	up
pme3313	C6H13O9P	D-Fructose 6-phosphate*	Others	Saccharides and Alcohols	643-13-0	1	64344	63683	47794	37452	50078	41026	1.22882	0.0828777	0.291852	0.731175	-0.45171	insig
mws0866	C6H13O9P	D-Glucose 6-phosphate*	Others	Saccharides and Alcohols	56-73-5	1	13264	15968	12631	13244	24188	18664	0.902941	0.268783	0.521989	1.33999	0.422222	insig
Zmdp002216	C11H20N2O5	L-γ-Glutamyl-L-leucine	Amino acids and derivatives	Amino acids and derivatives	2566-39-4	1	2409900	3177400	2522100	2537100	2234800	2316300	0.889609	0.289461	0.522487	0.874072	-0.194176	insig
MWStz211	C14H16N2O3	Cyclo(L-Phe-trans-4-hydroxy-L-Pro)	Amino acids and derivatives	Amino acids and derivatives	118477-06-8	3	14753	14370	13649	14182	17281	14798	0.780854	0.345514	0.558788	1.08157	0.11313	insig
MWS4309	C13H15N3O3	Glycyl-tryptophan	Amino acids and derivatives	Amino acids and derivatives	2390-74-1	1	885770	919470	1100600	937750	841420	856750	0.820077	0.312504	0.530567	0.907111	-0.140649	insig
Zmpn000095	C6H15O9P	Sorbitol-6-phosphate	Others	Saccharides and Alcohols	20479-58-7	3	1021	4681.8	3589.8	2551.8	10779	7140.3	0.851738	0.255735	0.513258	2.20295	1.13943	insig
Zmdp000446	C9H16N2O5S	γ-L-Glutamyl-S-methyl-L-cysteine	Amino acids and derivatives	Amino acids and derivatives	-	3	22913	25418	23017	25391	23166	18638	0.510837	0.570621	0.725655	0.941792	-0.0865191	insig
Lmtn004049	C15H20O4	Abscisic acid	Organic acids	Organic acids	21293-29-8	3	13242	16873	17374	27007	20019	25971	1.36941	0.0387286	0.227152	1.53713	0.620244	insig
Lmhp002001	C14H20N2O3	L-Valyl-L-Phenylalanine	Amino acids and derivatives	Amino acids and derivatives	3918-92-1	3	79613	93928	99849	155210	132990	153710	1.49966	0.00426013	0.119782	1.61641	0.692792	insig
pme1184	C10H13N5O4	2'-Deoxyguanosine	Nucleotides and derivatives	Nucleotides and derivatives	961-07-9	1	27483	21628	31701	26780	28740	23817	0.0528678	0.889713	0.933701	0.981748	-0.0265757	insig
pme0230	C10H13N5O4	Adenosine	Nucleotides and derivatives	Nucleotides and derivatives	58-61-7	1	3608100	4034100	3321800	3302200	3947100	3556200	0.162452	0.859253	0.913354	0.985544	-0.0210084	insig
pme2890	C8H16N2O4S2	L-Homocystine	Amino acids and derivatives	Amino acids and derivatives	626-72-2	3	210010	260150	119840	259870	285180	256240	0.9423	0.224698	0.484875	1.35812	0.44161	insig
pme1119	C10H12N4O5	Inosine	Nucleotides and derivatives	Nucleotides and derivatives	58-63-9	3	190890	302620	150570	252910	323800	301120	0.975405	0.223432	0.483962	1.36292	0.446702	insig
mws1060	C10H12N4O5	9-(Arabinosyl)hypoxanthine	Nucleotides and derivatives	Nucleotides and derivatives	7013-16-3	1	119650	125040	114000	168750	210230	159610	1.43953	0.0560802	0.245726	1.50155	0.58645	insig
mws0383	C17H32O2	10-Heptadecenoic Acid	Lipids	Free fatty acids	29743-97-3	1	551700	422980	408720	605210	571470	567970	1.22176	0.109714	0.331452	1.26113	0.334719	insig
pmp001257	C15H29NO3	Tridecanoylglycine	Amino acids and derivatives	Amino acids and derivatives	-	2	5417.7	6349.2	5911.7	4660.6	4571.2	4417.1	1.47488	0.03099	0.212871	0.772058	-0.373219	insig
pme3472	C12H16O7	Arbutin	Organic acids	Organic acids	497-76-7	3	6894.8	9630.6	5014	6802.1	4901	7323.2	0.356566	0.620733	0.750107	0.883325	-0.178983	insig
Lmmn003323	C16H32O3	2-Hydroxyhexadecanoic acid	Organic acids	Organic acids	764-67-0	2	1465700	1400200	1037300	1675800	1391200	1488700	0.871934	0.251332	0.507974	1.16717	0.223015	insig
pmp001264	C16H35NO2	Hexadecylsphingosine	Lipids	Sphingolipids	-	1	7065600	7121300	6903400	5411500	6970900	6529600	0.959823	0.256798	0.513596	0.896716	-0.157278	insig
MWSmce356	C5H14N4O7S	L-Canavanine sulfate	Amino acids and derivatives	Amino acids and derivatives	2219-31-0	3	92197	82379	167130	107940	132080	125380	0.396584	0.799432	0.874321	1.06934	0.0967211	insig
Lmrj002793	C14H16N2O4	Cyclo(Phe-Glu)	Amino acids and derivatives	Amino acids and derivatives	-	2	167250	197770	213690	400950	385920	366240	1.54689	0.000544792	0.0521185	1.99255	0.994618	insig
pme1712	C11H20N2O6	L-Saccharopine	Amino acids and derivatives	Amino acids and derivatives	997-68-2	3	7582.2	8630	11468	17887	26138	8757.5	1.00585	0.233839	0.489764	1.90687	0.931205	insig
pmb1574	C18H28O2	9,12-Octadecadien-6-Ynoic Acid	Lipids	Free fatty acids	61481-29-6	3	18901	16220	10697	8113	9543.8	7726.2	1.3428	0.0993924	0.316951	0.553996	-0.852052	insig
Zmdp001663	C10H18N2O5S	γ-glutamylmethionine	Amino acids and derivatives	Amino acids and derivatives	17663-87-5	3	27046	19845	18786	33373	34675	24802	1.17027	0.0905009	0.305634	1.41374	0.499514	insig
Lmbn005923	C18H30O2	Crepenynic acid	Lipids	Free fatty acids	2277-31-8	1	177280	174410	163630	141890	179040	145880	0.896829	0.302312	0.527391	0.905864	-0.142633	insig
mws0366	C18H30O2	γ-Linolenic Acid*	Lipids	Free fatty acids	506-26-3	1	9093100	9660100	8198000	8025400	8807400	7658100	0.965344	0.209664	0.470106	0.908713	-0.138104	insig
pmb1650	C18H30O2	Octadeca-11E,13E,15Z-trienoic acid	Lipids	Free fatty acids	25575-00-2	1	19710000	15958000	14584000	12702000	12221000	14533000	1.19797	0.128612	0.36667	0.785163	-0.348936	insig
pmb0889	C18H30O2	Punicic acid (9Z,11E,13Z-octadecatrienoic acid)	Lipids	Free fatty acids	544-72-9	1	1083600	991180	792110	825330	1239900	767900	0.139725	0.951641	0.978929	0.988224	-0.0170897	insig
mws0367	C18H30O2	α-Linolenic Acid*	Lipids	Free fatty acids	463-40-1	1	9319100	9816800	8379400	8118300	9221400	7710500	0.893688	0.254367	0.512303	0.91041	-0.135412	insig
mws0629	C13H16N2O5	L-Aspartyl-L-Phenylalanine	Amino acids and derivatives	Amino acids and derivatives	13433-09-5	1	161670	142450	163390	154340	169910	177980	0.800346	0.296789	0.52387	1.07427	0.103351	insig
Lmbn006152	C18H32O2	(9Z,11E)-Octadecadienoic acid	Lipids	Free fatty acids	2540-56-9	3	54256	59503	42143	41659	60277	39500	0.491039	0.5968	0.73801	0.907211	-0.14049	insig
mws1491	C18H32O2	Linoleic acid	Lipids	Free fatty acids	60-33-3	1	34483000	35351000	28201000	27172000	34846000	28400000	0.595727	0.481826	0.665503	0.922303	-0.116687	insig
MWS4354	C11H15N5O4	N6-methyladenosine	Nucleotides and derivatives	Nucleotides and derivatives	1867-73-8	3	21838	36844	19342	26371	32728	26408	0.447609	0.703259	0.813853	1.09591	0.132125	insig
Hmhp001812	C11H15N5O4	2'-O-Methyladenosine	Nucleotides and derivatives	Nucleotides and derivatives	2140-79-6	1	155140	193420	178890	185460	251040	265580	1.15674	0.127367	0.36667	1.33108	0.412601	insig
YC512118	C18H35NO	Oleamide (9-Octadecenamide)	Lipids	Free fatty acids	301-02-0	1	5788.1	5081.2	3219.4	2557.3	2387.6	3738.5	1.15292	0.128283	0.36667	0.616338	-0.698207	insig
mws2623	C18H34O2	11-Octadecanoic acid(Vaccenic acid)	Lipids	Free fatty acids	506-17-2	1	11216000	13346000	9927900	17280000	20563000	19361000	1.46582	0.00544249	0.119782	1.65857	0.729942	insig
pme1178	C10H13N5O5	Guanosine	Nucleotides and derivatives	Nucleotides and derivatives	118-00-3	1	6333300	7633800	7092100	8837700	8552400	7930200	1.31375	0.0427402	0.227899	1.20234	0.265844	insig
mws0668	C10H12N4O6	Xanthosine	Nucleotides and derivatives	Nucleotides and derivatives	146-80-5	1	9213200	10809000	8414400	9328900	9829800	12401000	0.637743	0.432738	0.641839	1.10983	0.150335	insig
Zmyn005026	C18H36O2	16-Methylheptadecanoic acid	Lipids	Free fatty acids	2724-58-5	2	80947000	106980000	104900000	103160000	103260000	101630000	0.502606	0.605535	0.743659	1.05199	0.073116	insig
mws1489	C18H36O2	Stearic Acid	Lipids	Free fatty acids	57-11-4	1	78663000	102300000	105150000	101640000	103620000	97682000	0.531507	0.575407	0.726611	1.05882	0.0824566	insig
Zmyn005252	C17H34O3	3-Hydroxy-palmitic acid methyl ester	Lipids	Free fatty acids	51883-36-4	3	36949	41118	34682	47324	36911	40569	0.780081	0.336583	0.554925	1.10692	0.14655	insig
pme3511	C10H12N2O8	Orotidine	Others	Vitamin	314-50-1	3	35222	42316	31731	53865	33585	45923	0.79809	0.313933	0.530567	1.22059	0.287582	insig
Lmyn007883	C16H32O4	9,16-Dihydroxypalmitic acid	Lipids	Free fatty acids	38076-49-2	3	29318	24700	24138	17332	18106	19957	1.45612	0.0274809	0.205451	0.708775	-0.496601	insig
pmb3081	C6H11PO11	Glucarate O-Phosphoric acid	Others	Saccharides and Alcohols	-	2	15609000	15837000	14385000	9883400	11341000	11071000	1.52106	0.00207756	0.101211	0.704663	-0.504995	insig
pmb2657	C10H18N4O6	Argininosuccinic acid	Organic acids	Organic acids	2387-71-5	3	904730	643290	812760	596690	461360	461570	1.35049	0.0459775	0.230271	0.643694	-0.635553	insig
pmb0885	C18H26O3	4-Oxo-9Z,11Z,13E,15E-Octadecatetraenoic Acid	Lipids	Free fatty acids	-	3	5815	4698.6	5825.7	6073.7	5674.4	5957.4	0.790111	0.348139	0.558788	1.08361	0.115851	insig
pmf0314	C20H34O	(+)-cis-Abienol	Others	Saccharides and Alcohols	17990-16-8	3	11948	14466	12749	13610	12778	14037	0.424216	0.647777	0.771419	1.03222	0.0457565	insig
Zmyn004548	C18H28O3	12-Oxo-phytodienoic acid	Lipids	Free fatty acids	85551-10-6	3	1736.3	1256	2233.2	1957.1	2352.5	1336.3	0.260992	0.749	0.836432	1.08045	0.111634	insig
MWSmce689	C19H32O2	Methyl linolenate	Organic acids	Organic acids	301-00-8	3	37194	34720	33038	23704	26481	23135	1.51973	0.00290687	0.119182	0.698605	-0.517451	insig
Zmdn001564	C14H18N2O5	γ-Glutamylphenylalanine	Amino acids and derivatives	Amino acids and derivatives	7432-24-8	1	2039800	2181700	2289500	1741500	1564700	1821100	1.42239	0.0117128	0.16398	0.787483	-0.34468	insig
Zmyn004732	C18H30O3	2R-hydroxy-9Z,12Z,15Z-octadecatrienoic acid	Lipids	Free fatty acids	-	3	11033	14154	12994	12968	13010	10863	0.272597	0.719566	0.821135	0.964904	-0.0515427	insig
Lmbn005443	C18H30O3	13-KODE; (9Z,11E)-13-Oxooctadeca-9,11-dienoic acid	Lipids	Free fatty acids	54739-30-9	3	13362	11844	12257	14287	20610	11542	0.739657	0.381125	0.586504	1.2396	0.30987	insig
Zmyn004676	C18H30O3	17-Hydroxylinolenic acid	Lipids	Free fatty acids	-	3	142490	147280	128380	124270	150460	119200	0.5811	0.520587	0.697179	0.942078	-0.0860813	insig
pmb2786	C18H30O3	9-Hydroxy-10,12,15-octadecatrienoic acid	Lipids	Free fatty acids	89886-42-0	2	8632.1	10902	10451	11863	17456	9411.2	0.796615	0.345568	0.558788	1.29165	0.369213	insig
pmb2787	C18H30O3	9-Oxo-10E,12Z-octadecadienoic acid	Lipids	Free fatty acids	54232-59-6	3	13745	9047.1	10122	13116	18724	8341.9	0.450162	0.520823	0.697179	1.22081	0.28784	insig
Lmcn009539	C19H34O2	E,E,Z-1,3,12-Nonadecatriene-5,14-diol	Lipids	Free fatty acids	-	2	20755	20725	20331	19411	24585	19951	0.278173	0.707284	0.816863	1.03456	0.0490131	insig
Lmqp000329	C8H14N3O7P	5-Aminoimidazole ribonucleotide	Nucleotides and derivatives	Nucleotides and derivatives	25635-88-5	1	4465400	4230500	6008400	4183400	4271600	3785700	0.934813	0.276041	0.521989	0.832457	-0.264552	insig
Hmqp005455	C18H32O3	15(R)-Hydroxylinoleic Acid	Lipids	Free fatty acids	177931-23-6	3	47414	44197	45082	32881	48041	37938	0.897231	0.312645	0.530567	0.86954	-0.201676	insig
Hmqp005411	C18H32O3	9-Oxo-12Z-Octadecenoic acid	Lipids	Free fatty acids	112543-32-5	3	46900	57126	47215	33363	51754	38906	0.945118	0.242675	0.497743	0.820036	-0.286242	insig
pmb2799	C18H32O3	12,13-Epoxy-9-Octadecenoic Acid	Lipids	Free fatty acids	6799-85-5	1	24890	24451	29467	21388	30672	18853	0.582058	0.555102	0.718818	0.89982	-0.152292	insig
Rfmb091	C18H32O3	9S-Hydroxy-10E,12Z-octadecadienoic acid	Lipids	Free fatty acids	15514-85-9	1	654180	596510	533640	533330	756520	438740	0.265291	0.867004	0.918192	0.968761	-0.0457867	insig
Lmbn005662	C18H32O3	9(10)-EpOME;(9R,10S)-(12Z)-9,10-Epoxyoctadecenoic acid	Lipids	Free fatty acids	16833-56-0	1	72629	72896	85260	64018	100020	65998	0.119525	0.985438	0.995847	0.996755	-0.0046898	insig
Lmbn005369	C18H32O3	13(S)-HODE;13(S)-Hydroxyoctadeca-9Z,11E-dienoic acid	Lipids	Free fatty acids	10219-69-9	1	646610	590480	548100	529960	729630	412580	0.416586	0.729415	0.825029	0.93669	-0.0943561	insig
pme1474	C11H15N5O3S	5'-Deoxy-5'-(methylthio)adenosine	Nucleotides and derivatives	Nucleotides and derivatives	2457-80-9	1	1328400	1228100	2484500	1097800	1003600	1297000	0.923686	0.305944	0.53055	0.674152	-0.568854	insig
pmb0197	C11H15N5O5	N7-Methylguanosine	Nucleotides and derivatives	Nucleotides and derivatives	20244-86-4	3	24500	17140	15491	39848	31683	28289	1.34683	0.0341096	0.222487	1.74721	0.805055	insig
pmf0297	C20H42O	1-Eicosanol	Lipids	Free fatty acids	629-96-9	3	458740	506910	388900	533670	602280	594920	1.28926	0.0456498	0.230271	1.27782	0.353684	insig
mws0724	C10H13N5O6	8-Hydroxyguanosine	Nucleotides and derivatives	Nucleotides and derivatives	3868-31-3	2	85747	124240	122110	75152	51777	47599	1.36397	0.0311518	0.212871	0.525533	-0.928146	insig
MWS4295	C18H36O3	DL-2-hydroxystearic acid	Lipids	Free fatty acids	629-22-1	3	96917	93055	62492	104070	81636	108400	0.691643	0.371637	0.58284	1.16494	0.220259	insig
Zmyn005384	C18H36O3	2R-Hydroxyoctadecanoic Acid	Lipids	Free fatty acids	26633-48-7	3	94456	91649	59809	96451	79996	100580	0.591791	0.473264	0.66016	1.12652	0.171873	insig
Lmqn008288	C18H36O3	3-Hydroxyoctadecanoic Acid	Lipids	Free fatty acids	45261-96-9	3	303350	306280	311790	320720	325690	339700	1.38123	0.046325	0.230271	1.07021	0.0978897	insig
pmb3079	C8H16NO9P	N-Acetyl-D-glucosamine-1-phosphate	Others	Saccharides and Alcohols	6866-69-9	2	38685	51703	39640	40489	45899	70310	0.629534	0.447107	0.646868	1.20511	0.269164	insig
MWSmce549	C17H34O4	1-Monomyristin	Lipids	Free fatty acids	589-68-4	3	1483900	1245200	1192700	999940	989520	1045000	1.39478	0.0759954	0.283256	0.773742	-0.370076	insig
mws1375	C12H21N3O6	Nicotianamine	Amino acids and derivatives	Amino acids and derivatives	34441-14-0	1	6234600	6158200	5567000	6348700	6314300	6237400	0.909229	0.274204	0.521989	1.05237	0.0736455	insig
Lmbn006210	C20H34O2	Dihomo-gamma-linolenic acid; (8Z,11Z,14Z)-Icosatrienoic acid	Lipids	Free fatty acids	1783-84-2	3	14576	10324	6597.9	8635.9	7799.9	7759.1	0.677804	0.401729	0.610033	0.768143	-0.380553	insig
pmn001610	C20H36O2	Eicosadienoic acid	Lipids	Free fatty acids	5598-38-9	1	154240	206020	214770	225650	240330	196280	0.83994	0.281243	0.521989	1.1517	0.20376	insig
pmb2791	C18H30O4	9-Hydroperoxy-10E,12,15Z-octadecatrienoic acid	Lipids	Free fatty acids	111004-08-1	3	28623	31141	26360	31396	28812	22834	0.315481	0.744877	0.835363	0.964214	-0.0525741	insig
Zmdp001857	C14H18N2O6	γ-Glutamyltyrosine	Amino acids and derivatives	Amino acids and derivatives	7432-23-7	1	1698500	1639700	1719000	1370000	1296900	1198500	1.50905	0.00636396	0.119782	0.764336	-0.387721	insig
Zmyn004449	C18H30O4	9-Hydroxy-12-oxo-10(E),15(Z)-octadecadienoic acid	Lipids	Free fatty acids	-	3	1635.4	780.46	212.59	717.96	1077.8	1058.5	0.434731	0.875085	0.925044	1.08591	0.118904	insig
pmn001606	C20H38O2	Eicosenoic acid	Lipids	Free fatty acids	26764-41-0	2	1005600	857720	900050	745130	1164100	1199600	0.444906	0.518112	0.697179	1.12501	0.169943	insig
Lmcp002302	C12H17N5O5	N6-(2-Hydroxyethyl)adenosine	Nucleotides and derivatives	Nucleotides and derivatives	4338-48-1	3	20003	30646	31349	47419	58040	46813	1.41166	0.010594	0.156758	1.85702	0.89299	insig
pme3967	C12H17N5O5	2-(Dimethylamino)guanosine	Nucleotides and derivatives	Nucleotides and derivatives	2140-67-2	1	27368	34954	33452	48437	51663	46128	1.4782	0.00571506	0.119782	1.5268	0.610514	insig
mws0636	C18H20N2O3	L-Phenylalanyl-L-phenylalanine	Amino acids and derivatives	Amino acids and derivatives	2577-40-4	2	10352	9323.4	11778	7446	7206.6	7109	1.47247	0.0428777	0.227899	0.691868	-0.531431	insig
Lmbn005287	C18H32O4	7S,8S-DiHODE; (9Z,12Z)-(7S,8S)-Dihydroxyoctadeca-9,12-dienoic acid	Lipids	Free fatty acids	143288-65-7	3	6932	9124.1	6860.7	6171.3	7215.3	8526.9	0.26864	0.75685	0.840294	0.95622	-0.0645857	insig
Rfmb087	C18H32O4	9-Hydroxy-13-oxo-10-octadecenoic Acid	Lipids	Free fatty acids	-	3	10995	8784.1	9278.4	12052	14963	8484.8	0.695679	0.373313	0.58324	1.22171	0.2889	insig
pmb2804	C18H32O4	13S-Hydroperoxy-9Z,11E-octadecadienoic acid	Lipids	Free fatty acids	33964-75-9	3	6178.7	5342.7	6068.9	7913.6	8125.4	6446.4	1.28561	0.0715459	0.27562	1.27828	0.354208	insig
pmn001689	C18H32O4	9-Hydroxy-12-oxo-15(Z)-octadecenoic acid	Lipids	Free fatty acids	-	1	50334	46560	47433	97957	189070	68484	1.26623	0.191873	0.460269	2.46323	1.30055	up
pmf0397	C20H40O2	Arachidic acid	Lipids	Free fatty acids	506-30-9	3	59182	35346	63442	37147	31210	26532	1.19611	0.12615	0.365707	0.600677	-0.735338	insig
Lmbn005487	C18H34O4	12,13-DHOME; (9Z)-12,13-Dihydroxyoctadec-9-enoic acid	Lipids	Free fatty acids	263399-35-5	1	31994	33955	34199	33004	27287	32202	0.846763	0.288276	0.521989	0.923563	-0.114718	insig
Lmbn007891	C18H34O4	Hydroxy ricinoleic acid	Lipids	Free fatty acids	-	1	72701	79700	72580	105640	170480	87610	1.16062	0.206555	0.468627	1.61671	0.693065	insig
MWSmce539	C18H34O4	Dibutyl sebacate	Lipids	Free fatty acids	109-43-3	3	10309	9845.7	8832.9	7804.3	7677	7689.6	1.46624	0.0459125	0.230271	0.799338	-0.323122	insig
pmb0751	C16H16O7	Trans-5-O-(p-Coumaroyl)shikimate	Organic acids	Organic acids	-	3	4447.2	2782.6	1358.7	2166.7	765.36	2402.6	0.685077	0.36495	0.575497	0.62114	-0.68701	insig
mws0582	C11H19N3O6S	S-(Methyl)glutathione	Amino acids and derivatives	Amino acids and derivatives	2922-56-7	3	9051400	9255500	10580000	10385000	8611500	10373000	0.173608	0.843004	0.899414	1.01671	0.0239033	insig
pme3188	C9H13N2O9P	Uridine 5'-monophosphate	Nucleotides and derivatives	Nucleotides and derivatives	58-97-9	1	139530	109410	119960	116750	119430	107580	0.632508	0.4516	0.646868	0.931851	-0.101828	insig
Hmqp006023	C20H36O3	Ethyl 9-Hydroxy-10,12-octadecadienoic acid	Lipids	Free fatty acids	-	3	11612	11845	10513	5306.7	7742.4	7623.6	1.41776	0.0156837	0.183414	0.608558	-0.716534	insig
Zmhn002301	C15H18O8	p-Coumaric acid-4-O-glucoside	Organic acids	Organic acids	117405-48-8	1	258680	201980	229640	198320	186840	225420	0.879349	0.261766	0.518117	0.884514	-0.177043	insig
Lmqn000351	C12H22O10	Rutinose	Others	Saccharides and Alcohols	90-74-4	3	2710.2	5279	3276.2	3302.8	6569.9	5590.7	0.757014	0.325788	0.542036	1.37265	0.456959	insig
pmn001691	C18H32O5	9,12,13-Trihydroxy-10,15-octadecadienoic acid	Lipids	Free fatty acids	-	1	24957	21936	34836	29646	19564	27151	0.24486	0.736365	0.8304	0.93432	-0.0980121	insig
mws0884	C10H12N5O6P	Cyclic 3',5'-Adenylic acid	Nucleotides and derivatives	Nucleotides and derivatives	60-92-4	1	282920	307650	260490	270720	315880	305100	0.503992	0.520596	0.697179	1.04775	0.0672976	insig
Lmtn002565	C14H18O9	1-O-Vanilloyl-D-Glucose	Organic acids	Organic acids	-	1	2004300	1607700	1519000	1027200	1002200	1169200	1.46455	0.0379646	0.227152	0.623387	-0.681799	insig
pmn001694	C18H34O5	9,10,13-Trihydroxy-11-Octadecenoic Acid	Lipids	Free fatty acids	29907-57-1	1	80233	90612	79503	144960	280700	80078	0.972347	0.286256	0.521989	2.02014	1.01446	insig
Lmbn004240	C18H34O5	9,10-Dihydroxy-12,13-epoxyoctadecanoic acid	Lipids	Free fatty acids	-	2	2688.9	3468.4	3588.3	4255.4	4361.9	4268.1	1.3418	0.0635869	0.260706	1.32218	0.402914	insig
pmp001284	C19H38O4	Monopalmitin	Lipids	Glycerol ester	542-44-9	1	815370	788230	613120	607060	652400	735860	0.693758	0.385407	0.591507	0.900123	-0.151806	insig
pme3184	C10H14N5O6P	2'-Deoxyadenosine-5'-monophosphate	Nucleotides and derivatives	Nucleotides and derivatives	653-63-4	1	234820	205400	252510	212250	273970	243980	0.401894	0.610215	0.743659	1.05409	0.0759985	insig
pmb0789	C14H21NO8	Pyridoxine-5'-O-glucoside	Others	Vitamin	-	2	692930	754870	734600	690900	719840	722760	0.56008	0.489637	0.673985	0.977593	-0.0326934	insig
pmc0066	C10H13N4O7P	2'-Deoxyinosine-5'-monophosphate	Nucleotides and derivatives	Nucleotides and derivatives	3393-18-8	1	7320600	7500700	5048000	7591900	8280300	8251200	0.968113	0.208451	0.470106	1.2141	0.279892	insig
MWS2426	C16H19N3O5	Tryptophan glutamic acid	Amino acids and derivatives	Amino acids and derivatives	36099-95-3	2	21843	26858	61688	30652	29496	30183	0.21173	0.647019	0.771419	0.818297	-0.289303	insig
pmb2636	C20H32O4	8,15-Dihydroxy-5,9,11,13-eicosatetraenoic acid	Lipids	Free fatty acids	77667-08-4	3	36746	34021	32981	27823	25639	29143	1.45208	0.00991771	0.156758	0.796208	-0.328783	insig
pmb3074	C16H18O8	5-O-p-Coumaroylquinic acid*	Organic acids	Organic acids	1899-30-5	2	10215	6560.1	7806.3	8451.5	5037.4	5005.2	0.896858	0.265527	0.52196	0.752362	-0.410502	insig
pma6460	C16H18O8	4-O-p-Coumaroylquinic acid*	Organic acids	Organic acids	32451-86-8	2	8051.5	6553.7	5822.4	7858.7	3401.4	9151.3	0.178918	0.997896	0.999478	0.999207	-0.00114458	insig
Lmyn011997	C22H42O2	Erucic acid	Lipids	Free fatty acids	112-86-7	3	59593	158440	202660	271890	256400	173770	0.977678	0.153467	0.404082	1.66882	0.738827	insig
Zmyn000083	C6H14O12P2	D-Glucose 1,6-bisphosphate*	Others	Saccharides and Alcohols	10139-18-1	3	17413	28604	23732	33231	39110	34868	1.30888	0.0411439	0.227899	1.53707	0.620182	insig
pme3311	C6H14O12P2	D-Fructose-1,6-biphosphate*	Others	Saccharides and Alcohols	488-69-7	3	8543.1	14438	12156	18113	20439	15451	1.249	0.0501588	0.237943	1.53692	0.620044	insig
pma0149	C15H16O9	Sinapoyl malate	Organic acids	Organic acids	92344-58-6	3	4180.2	5394.3	7195.1	9820.5	11835	11345	1.43213	0.00961819	0.156758	1.96788	0.97664	insig
pmf0400	C22H44O2	Docosanoic acid (Behenic acid)	Lipids	Free fatty acids	112-85-6	3	118290	262650	145390	189130	193350	257960	0.67889	0.499711	0.679702	1.2168	0.283096	insig
Zmjn000425	C12H22O11	D-Lactulose*	Others	Saccharides and Alcohols	4618-18-2	1	10033000	11440000	9522900	9772400	11544000	11879000	0.594349	0.447263	0.646868	1.07096	0.0989059	insig
MA10039641	C12H22O11	Lactobiose*	Others	Saccharides and Alcohols	63-42-3	1	11638000	9888500	8991400	10985000	9906200	12377000	0.632061	0.43465	0.643013	1.09012	0.124488	insig
mws5038	C12H22O11	Isomaltulose*	Others	Saccharides and Alcohols	13718-94-0	1	11519000	12684000	12328000	13858000	21391000	11700000	0.805124	0.358458	0.566818	1.28518	0.361973	insig
pme0519	C12H22O11	D-Sucrose*	Others	Saccharides and Alcohols	57-50-1	1	8991400	7098400	8828800	7870200	8580800	12968000	0.621321	0.453597	0.646868	1.1806	0.239525	insig
mws0264	C12H22O11	D-Trehalose*	Others	Saccharides and Alcohols	99-20-7	1	5609600	6669300	6179100	6538400	10317000	8607600	1.15407	0.15833	0.411288	1.37951	0.464156	insig
mws1333	C12H22O11	Melibiose*	Others	Saccharides and Alcohols	585-99-9	1	7228600	6252700	6317600	7257500	6941100	7411900	1.03908	0.186021	0.456309	1.0915	0.126312	insig
mws1080	C12H22O11	Galactinol*	Others	Saccharides and Alcohols	3687-64-7	1	13496000	12569000	14299000	15097000	18248000	18517000	1.34665	0.0553352	0.245586	1.28486	0.361609	insig
Lmsn000381	C12H22O11	D-Maltose*	Others	Saccharides and Alcohols	133-99-3	1	10149000	10771000	8139500	10195000	10656000	10412000	0.648647	0.453498	0.646868	1.07583	0.105446	insig
mws0906	C16H22O8	Coniferyl alcohol-4-O-glucoside (Coniferin)	Organic acids	Organic acids	531-29-3	2	179630	178710	144020	148460	158020	133050	0.955403	0.217082	0.475592	0.87493	-0.19276	insig
MWSmce203	C12H22O11	D-(+)-Cellobiose*	Others	Saccharides and Alcohols	528-50-7	1	170790	181740	150790	116440	291050	204640	0.353159	0.548325	0.718818	1.21618	0.282362	insig
MWS1983	C12H24O11	Maltitol	Others	Saccharides and Alcohols	585-88-6	3	285460	351400	329490	265400	497480	440710	0.660031	0.376049	0.584965	1.2455	0.316726	insig
MWSslk074	C12H24O11	Lactitol	Others	Saccharides and Alcohols	585-86-4	2	165220	227090	156940	162300	327020	284130	0.844283	0.267742	0.521989	1.40819	0.493845	insig
pmb0801	C14H19NO9	4-Pyridoxic acid-O-glucoside	Others	Vitamin	-	1	70056	69954	68904	75070	63097	75359	0.25705	0.740642	0.833586	1.02208	0.0315026	insig
mws0874	C10H14N5O7P	3'-Adenylic Acid	Nucleotides and derivatives	Nucleotides and derivatives	84-21-9	1	9138.8	16328	19222	32336	30484	18443	1.16441	0.090833	0.305634	1.81842	0.862685	insig
pmb0981	C10H14N5O7P	Adenosine 5'-monophosphate	Nucleotides and derivatives	Nucleotides and derivatives	61-19-8	1	9946400	8934100	10405000	13489000	13352000	12225000	1.47939	0.00537136	0.119782	1.33397	0.415727	insig
pmb0532	C10H13N4O8P	Inosine 5'-monophosphate	Nucleotides and derivatives	Nucleotides and derivatives	131-99-7	3	669690	611300	707110	792440	879260	999890	1.38882	0.0454057	0.230271	1.34379	0.426308	insig
pmb1562	C21H34O4	1-Stearidonoyl-Glycerol	Lipids	Glycerol ester	-	1	13034	10633	11770	13038	13555	13795	1.16068	0.129849	0.367091	1.13971	0.18867	insig
MWS0994	C10H16N4O10	N-Carbamoyl-L-aspartate	Amino acids and derivatives	Amino acids and derivatives	13184-27-5	3	2802.5	4429	2758.8	8667.5	9320.2	9887.5	1.51033	0.00163859	0.0996319	2.79023	1.48038	up
Lmhp011562	C21H36O4	1-α-Linolenoyl-glycerol*	Lipids	Glycerol ester	-	1	233490	208220	174050	181500	223710	184910	0.309521	0.717364	0.821135	0.95836	-0.0613598	insig
Lmhp011388	C21H36O4	2-α-Linolenoyl-glycerol*	Lipids	Glycerol ester	55268-58-1	1	234480	215920	184730	193080	225260	193160	0.342752	0.686775	0.800709	0.962795	-0.0546994	insig
pme1816	C16H18O9	Neochlorogenic acid (5-O-Caffeoylquinic acid)*	Organic acids	Organic acids	906-33-2	2	23409	20524	15126	20169	9183.8	26367	0.29736	0.855111	0.910638	0.94346	-0.0839668	insig
mws0178	C16H18O9	Chlorogenic acid (3-O-Caffeoylquinic acid)*	Organic acids	Organic acids	327-97-9	2	20806	19361	16159	16577	9749.6	27509	0.31476	0.889385	0.933701	0.955786	-0.0652405	insig
Lmhp012042	C21H38O4	2-Linoleoylglycerol*	Lipids	Glycerol ester	3443-82-1	1	94337	89235	70724	90904	115390	83762	0.683927	0.379661	0.585821	1.14062	0.189823	insig
Lmhp112042	C21H38O4	1-Linoleoylglycerol*	Lipids	Glycerol ester	2277-28-3	1	93136	86497	64780	92697	118920	87462	0.890415	0.233605	0.489764	1.22366	0.291206	insig
Lmdn009099	C20H20O6	Coniferyl ferulate	Organic acids	Organic acids	63644-62-2	3	9	9	9	2478.5	33733	1888.9	1.51511	0.350931	0.559541	1411.13	10.4626	up
pmb0296	C21H40O4	1-Oleoyl-Sn-Glycerol	Lipids	Glycerol ester	129784-87-8	2	31738	43632	15933	30343	54958	47247	0.807818	0.273568	0.521989	1.45174	0.537781	insig
pmb0998	C10H14N5O8P	Guanosine 5'-monophosphate	Nucleotides and derivatives	Nucleotides and derivatives	85-32-5	1	60254	72620	66910	76653	73399	74033	1.15583	0.143411	0.388293	1.12164	0.165605	insig
Lmsn004901	C24H48O2	Tetracosanoic Acid (Lignoceric acid)	Lipids	Free fatty acids	557-59-5	3	3870.1	3735.2	3257.8	2655.5	3451.7	5101	0.0189865	0.889781	0.933701	1.03177	0.0451187	insig
mws0232	C17H20N4O6	Riboflavin (Vitamin B2)	Others	Vitamin	83-88-5	1	48239	51463	52139	58016	51854	56902	1.18614	0.103195	0.321427	1.09833	0.135316	insig
pme3337	C14H17N5O8	Succinyladenosine	Nucleotides and derivatives	Nucleotides and derivatives	4542-23-8	1	1025200	1076500	972950	1344600	1153500	1169400	1.32565	0.0650235	0.261522	1.19282	0.254375	insig
pme1286	C14H20N6O5S	S-(5'-Adenosy)-L-homocysteine	Amino acids and derivatives	Amino acids and derivatives	979-92-0	1	147200	124350	150450	116450	114270	125770	1.22613	0.101245	0.319312	0.844763	-0.243381	insig
Zmhn002227	C17H22O10	Sinapoyl-4-O-glucoside	Organic acids	Organic acids	-	3	56223	66059	53195	53742	57178	63033	0.0735175	0.92033	0.951837	0.991315	-0.0125844	insig
Lmmp010562	C24H38O4	Diisooctyl Phthalate	Organic acids	Organic acids	27554-26-3	2	15369000	4774000	25478000	4247200	5809100	9501000	0.838391	0.280832	0.521989	0.428691	-1.22199	insig
Lmwp011196	C24H38O4	Bis(2-ethylhexyl)phthalate	Organic acids	Organic acids	117-81-7	2	15739000	4881900	26196000	4454300	5836900	10103000	0.821839	0.286327	0.521989	0.435616	-1.19887	insig
pmc0281	C15H21N5O8	Ribosyladenosine	Nucleotides and derivatives	Nucleotides and derivatives	-	3	16522	22650	20072	26064	38222	30678	1.34298	0.0588505	0.252091	1.60293	0.680712	insig
pmf0248	C27H46O2	Delta-Tocopherol	Others	Vitamin	119-13-1	3	5662.1	5686.9	7170.4	7274.4	6801.3	6660.1	0.939447	0.274096	0.521989	1.11968	0.163086	insig
pme3007	C9H14N2O12P2	Uridine 5'-diphosphate	Nucleotides and derivatives	Nucleotides and derivatives	58-98-0	2	65333	75583	72177	80753	92051	93665	1.37298	0.0279514	0.205694	1.25048	0.322485	insig
pmd0152	C19H39O7P	LysoPA 16:0 (2n isomer)*	Lipids	Glycerol ester	-	3	4455.2	7001.5	6545.2	5508.4	8043.7	4360.3	0.0631649	0.983419	0.99556	0.995028	-0.00719053	insig
pmd0153	C19H39O7P	LysoPA 16:0*	Lipids	Glycerol ester	22002-85-3	3	24174	23995	20336	24593	24961	25484	0.987193	0.220361	0.480939	1.09537	0.131412	insig
mws1089	C12H23O14P	Sucrose-6-phosphate*	Others	Saccharides and Alcohols	-	1	419140	520320	480530	442270	485450	602270	0.478688	0.555928	0.718818	1.07747	0.107641	insig
mws2523	C12H23O14P	Trehalose 6-phosphate*	Others	Saccharides and Alcohols	4484-88-2	1	187470	187760	162980	146480	154710	214590	0.33888	0.769538	0.849451	0.958325	-0.0614134	insig
Lmhp008337	C19H40NO7P	LysoPE 14:0(2n isomer)*	Lipids	LPE	-	2	36973	43110	36326	46231	50423	45638	1.33845	0.0361872	0.225777	1.22235	0.289652	insig
pmb0864	C19H40NO7P	LysoPE 14:0*	Lipids	LPE	-	2	146820	152420	156220	177090	181140	156570	1.23179	0.108611	0.331388	1.13029	0.176688	insig
pme2117	C10H15N5O10P2	Adenosine 5'-diphosphate	Nucleotides and derivatives	Nucleotides and derivatives	58-64-0	1	45517	31994	41197	104000	68040	103340	1.46006	0.0370606	0.227152	2.31981	1.21401	up
Lmhp008273	C20H40NO7P	LysoPE 15:1(2n isomer)*	Lipids	LPE	-	2	2578.7	2019.9	2343.6	4011.9	1636.5	2443.7	0.276232	0.641307	0.768497	1.16564	0.221121	insig
Lmhp008440	C20H40NO7P	LysoPE 15:1*	Lipids	LPE	-	2	19001	16887	17033	19046	19570	16537	0.45706	0.558576	0.7205	1.04218	0.059599	insig
Lmhp008885	C20H42NO7P	LysoPE 15:0(2n isomer)*	Lipids	LPE	-	1	41790	49506	40680	39945	40307	42920	0.712703	0.404913	0.610114	0.933291	-0.0996013	insig
Lmhp009187	C20H42NO7P	LysoPE 15:0*	Lipids	LPE	-	1	123570	137430	126040	131570	127810	125860	0.0802591	0.90534	0.946566	0.995349	-0.00672517	insig
pmb0862	C20H42NO7P	LysoPC 12:0	Lipids	LPC	20559-18-6	3	7250.1	4682.2	7673.7	7701.9	8954	7505.3	0.898701	0.243229	0.497743	1.23234	0.301397	insig
pme1014	C31H40O2	Menatetrenone (Vitamin K2)	Others	Vitamin	11032-49-8	3	53604	53100	49647	37086	39363	41625	1.52111	0.0021415	0.101211	0.755185	-0.405097	insig
MWSmce674	C31H46O2	Vitamin K1	Others	Vitamin	84-80-0	3	13419	14603	12716	13936	15314	14101	0.827416	0.28551	0.521989	1.06414	0.0896901	insig
Lmhp009034	C21H42NO7P	LysoPE 16:1*	Lipids	LPE	-	1	26730	32460	37357	35834	29305	29784	0.0573484	0.892236	0.934568	0.983179	-0.0244737	insig
Lmhp008763	C21H42NO7P	LysoPE 16:1(2n isomer)*	Lipids	LPE	-	1	80227	88948	86827	100140	97346	81766	0.812421	0.311058	0.530567	1.09082	0.125413	insig
pmb0876	C21H44NO7P	LysoPE 16:0*	Lipids	LPE	53862-35-4	1	23494000	25023000	21813000	21749000	24197000	22419000	0.435141	0.609989	0.743659	0.97206	-0.0408823	insig
pmd0160	C21H44NO7P	LysoPE 16:0(2n isomer)*	Lipids	LPE	-	1	23089000	25063000	22008000	21780000	24274000	22056000	0.452446	0.597865	0.73801	0.970781	-0.0427821	insig
MWS5083	C17H21N4O9P	Flavin Single Nucleotide(FMN)	Nucleotides and derivatives	Nucleotides and derivatives	6184-17-4	2	76696	76137	100870	91139	86633	74767	0.0217702	0.969799	0.985247	0.995412	-0.00663438	insig
pmb0464	C16H27NO14	L-Aspartic acid-O-diglucoside	Amino acids and derivatives	Amino acids and derivatives	-	3	707150	1265500	889070	1942400	1877800	2656500	1.42445	0.0208614	0.199574	2.26322	1.17838	up
pme2287	C12H19ClN4O7P2S	Thiamine pyrophosphate	Others	Vitamin	154-87-0	3	48554	40293	50348	52710	49022	38129	0.00479088	0.969165	0.985247	1.00478	0.00688634	insig
Lmhp009769	C22H44NO7P	LysoPE 17:1*	Lipids	LPE	-	2	15082	11227	9726.6	11158	12947	13720	0.312644	0.758838	0.840875	1.04966	0.0699172	insig
Lmhp009464	C22H44NO7P	LysoPE 17:1(2n isomer)*	Lipids	LPE	-	2	36862	37810	35763	46174	46873	44751	1.54963	0.000454271	0.0521185	1.24777	0.319357	insig
Lmhp010162	C22H46NO7P	LysoPE 17:0	Lipids	LPE	-	2	33053	34818	26857	23945	28454	26428	1.1104	0.146622	0.391448	0.83214	-0.265101	insig
pmd0130	C22H46NO7P	LysoPC 14:0	Lipids	LPC	20559-16-4	1	655400	644060	696390	781530	800970	806020	1.5236	0.00600767	0.119782	1.19674	0.259114	insig
Lmhp008589	C23H42NO7P	LysoPE 18:3(2n isomer)*	Lipids	LPE	-	1	2610700	2303900	2268200	1696800	1954400	1766800	1.45822	0.0145618	0.181706	0.754302	-0.406786	insig
Lmhp008801	C23H42NO7P	LysoPE 18:3*	Lipids	LPE	-	1	2562700	2227500	2172600	1625400	1916300	1701000	1.42276	0.0224385	0.20166	0.752959	-0.409358	insig
pmb0881	C23H44NO7P	LysoPE 18:2*	Lipids	LPE	-	1	17782000	18232000	16970000	15966000	16901000	15748000	1.30494	0.0465767	0.230271	0.917541	-0.124155	insig
pmb0874	C23H44NO7P	LysoPE 18:2(2n isomer)*	Lipids	LPE	-	1	18094000	18780000	16896000	16305000	17224000	15911000	1.16983	0.106611	0.329004	0.919472	-0.121123	insig
pmb0856	C23H46NO7P	LysoPE 18:1(2n isomer)*	Lipids	LPE	-	1	1995500	2262300	1929900	2888700	3069700	2688500	1.47954	0.00553185	0.119782	1.39743	0.48278	insig
mws0289	C23H46NO7P	LysoPE 18:1*	Lipids	LPE	89576-29-4	1	2911500	3387800	2799900	4265600	4759900	3976400	1.44312	0.0125244	0.167186	1.42891	0.514911	insig
pmb2260	C23H46NO7P	LysoPC 15:1	Lipids	LPC	-	2	104090	114740	95675	135100	132650	128230	1.42608	0.0275605	0.205451	1.25906	0.332345	insig
pmb0880	C23H48NO7P	LysoPE 18:0(2n isomer)*	Lipids	LPE	-	2	33057	43917	37683	53254	59469	51180	1.40404	0.0166042	0.183414	1.42951	0.515518	insig
Lmhp009129	C23H48NO7P	LysoPC 15:0(2n isomer)*	Lipids	LPC	-	1	127600	140690	135050	148910	143490	152800	1.31482	0.0455519	0.230271	1.10378	0.142457	insig
pmb0883	C23H48NO7P	LysoPE 18:0*	Lipids	LPE	69747-55-3	2	553640	548280	454110	358410	421610	405440	1.36742	0.0411614	0.227899	0.761849	-0.392423	insig
pmb2319	C23H48NO7P	LysoPC 15:0*	Lipids	LPC	108273-89-8	1	381120	415830	415040	480020	465610	471960	1.48308	0.0173923	0.184873	1.16964	0.226063	insig
Hmyn007168	C22H45O9P	LysoPG 16:0	Lipids	Glycerol ester	-	3	162950	152740	218180	70279	83614	85395	1.50342	0.0345029	0.222524	0.448214	-1.15774	down
pma1303	C24H46NO7P	LysoPC 16:2*	Lipids	LPC	-	1	160800	175300	172120	171220	171330	147470	0.502975	0.549838	0.718818	0.964189	-0.0526125	insig
pmb0863	C24H46NO7P	LysoPC 16:2(2n isomer)*	Lipids	LPC	-	1	154780	158460	155380	151450	146290	135830	1.21009	0.118687	0.352987	0.925206	-0.112154	insig
pmb0790	C20H31NO13	Pyridoxine-5'-O-diglucoside	Others	Vitamin	-	2	15364	6899	7319.8	19567	15820	13485	1.11169	0.133178	0.371089	1.65204	0.72425	insig
Lmhp008833	C24H48NO7P	LysoPC 16:1(2n isomer)*	Lipids	LPC	-	1	380250	401220	398710	512300	481570	395740	1.1152	0.17954	0.450027	1.17746	0.235673	insig
pmp001270	C24H48NO7P	LysoPC 16:1*	Lipids	LPC	76790-27-7	1	382520	388910	407430	521630	470100	384650	0.99781	0.238546	0.494315	1.16755	0.223486	insig
pmd0132	C24H50NO7P	LysoPC 16:0(2n isomer)*	Lipids	LPC	-	1	10688000	11642000	10401000	11467000	11588000	11296000	0.908748	0.2846	0.521989	1.04949	0.0696944	insig
pmb0855	C24H50NO7P	LysoPC 16:0*	Lipids	LPC	17364-16-8	1	10658000	11503000	10510000	11567000	11636000	11856000	1.22183	0.1145	0.342307	1.07309	0.101774	insig
Lmhp009349	C25H44NO7P	LysoPE 20:4(2n isomer)*	Lipids	LPE	-	3	1959.3	2151.1	1632	2329.7	1664.4	1507	0.272856	0.800859	0.874321	0.957979	-0.0619337	insig
Lmhp009497	C25H44NO7P	LysoPE 20:4*	Lipids	LPE	-	3	1361.1	1650	1888.8	1597.3	1477	1043.9	0.762138	0.315494	0.530567	0.840466	-0.250738	insig
Lmhp009802	C25H46NO7P	LysoPE 20:3	Lipids	LPE	-	3	2864.3	2684.5	2762.2	1864.3	1458.7	1700.9	1.51379	0.00469797	0.119782	0.604488	-0.726214	insig
pme2125	C18H32O16	Raffinose*	Others	Saccharides and Alcohols	512-69-6	1	4767000	3621000	2996900	4029400	4945400	3835600	0.588274	0.493016	0.675396	1.12521	0.170194	insig
MWS0442	C18H32O16	Maltotriose*	Others	Saccharides and Alcohols	1109-28-0	1	113050	106940	9	106660	166700	99136	0.705678	0.312108	0.530567	1.69317	0.759728	insig
mws1589	C18H32O16	D-Panose*	Others	Saccharides and Alcohols	33401-87-5	1	1291100	711890	897120	1048000	1092800	1431700	0.780755	0.350773	0.559541	1.23185	0.300826	insig
pme0500	C18H32O16	D-Melezitose*	Others	Saccharides and Alcohols	597-12-6	1	406970	469780	332980	493640	472170	556200	1.14601	0.102609	0.321427	1.25814	0.331293	insig
Hmqp000191	C18H32O16	Planteose*	Others	Saccharides and Alcohols	470-57-5	1	39859	37970	18560	26924	21897	51841	0.0525694	0.907835	0.947036	1.04433	0.0625787	insig
MWSmce486	C18H32O16	Manninotriose*	Others	Saccharides and Alcohols	13382-86-0	1	24862	21815	18543	25292	46934	30270	1.12892	0.191682	0.460269	1.57154	0.652181	insig
Lmhp010514	C25H48NO7P	LysoPE 20:2(2n isomer)*	Lipids	LPE	-	3	9415.3	10889	8208.3	5824.5	9445.4	7825.1	0.909677	0.243669	0.497743	0.809993	-0.304019	insig
Lmhp010757	C25H48NO7P	LysoPE 20:2*	Lipids	LPE	-	3	12431	10801	8321.2	7371.6	8113.8	7527.9	1.24835	0.13563	0.374287	0.729349	-0.455318	insig
Lmhp008718	C25H48NO7P	LysoPC 17:2	Lipids	LPC	-	1	100660	97900	96176	124990	109550	107450	1.31377	0.0972498	0.316663	1.16033	0.214531	insig
Lmhp009590	C25H50NO7P	LysoPC 17:1	Lipids	LPC	-	1	182380	179430	161480	226140	228720	199270	1.39268	0.0234745	0.20166	1.25003	0.321967	insig
pmb2406	C25H52NO7P	LysoPC 17:0*	Lipids	LPC	50930-23-9	1	506820	499100	452530	430390	487610	463340	0.767594	0.339454	0.554925	0.947129	-0.0783675	insig
Lmhp010515	C25H52NO7P	LysoPC 17:0(2n isomer)*	Lipids	LPC	-	1	170110	168040	162390	144480	145710	155810	1.43023	0.0182447	0.187008	0.891038	-0.166442	insig
Hmqp006235	C26H46NO7P	LysoPC 18:4	Lipids	LPC	-	3	4408.6	5409.3	4277.6	1773.1	1522.2	1702.2	1.55776	0.0109992	0.157838	0.354546	-1.49596	down
Li512115	C25H24O12	Isochlorogenic acid B	Organic acids	Organic acids	14534-61-3	2	5333.2	3327.3	2290.2	5546.2	5075.9	2015.5	0.202415	0.713616	0.821135	1.15404	0.206699	insig
pmb0865	C26H48NO7P	LysoPC 18:3(2n isomer)*	Lipids	LPC	-	1	16628000	14773000	13859000	11670000	12097000	12063000	1.43766	0.0574089	0.249376	0.791648	-0.337069	insig
pmb0854	C26H48NO7P	LysoPC 18:3*	Lipids	LPC	-	1	16116000	14418000	13777000	11376000	12574000	11369000	1.41918	0.0303395	0.212871	0.797071	-0.32722	insig
pmp001251	C26H50NO7P	LysoPC 18:2(2n isomer)*	Lipids	LPC	-	1	5550400	5707500	4856300	5061700	5073900	5074000	0.781786	0.368089	0.578857	0.943863	-0.0833504	insig
pmp001273	C26H50NO7P	LysoPC 18:2*	Lipids	LPC	-	1	13951000	14413000	13162000	12947000	13545000	15258000	0.0429612	0.929975	0.960083	1.00539	0.00776129	insig
Lmhp010190	C26H52NO7P	LysoPC 18:1(2n isomer)*	Lipids	LPC	-	1	16832000	18939000	17020000	25224000	28054000	27093000	1.53695	0.00121108	0.0993088	1.52244	0.606383	insig
pmp001281	C26H52NO7P	LysoPC 18:1*	Lipids	LPC	-	1	16747000	19165000	16470000	25567000	27234000	26427000	1.53186	0.00229223	0.101211	1.5125	0.596939	insig
pmd0136	C26H54NO7P	LysoPC 18:0(2n isomer)*	Lipids	LPC	-	1	2669800	2561200	2281500	1999200	2255400	2291900	1.17236	0.0983833	0.316951	0.871414	-0.198569	insig
mws0126	C26H54NO7P	LysoPC 18:0*	Lipids	LPC	19420-57-6	1	8973600	8135200	7462100	6157800	6770200	7315600	1.27283	0.0628636	0.259595	0.823885	-0.279485	insig
pmp001259	C28H47NO8	5,8,11,14-Pentadecanoamide	Lipids	Free fatty acids	-	3	8954.1	13260	11077	8398.9	10727	9360.5	0.765746	0.337825	0.554925	0.855676	-0.224863	insig
Lmhp007840	C27H52NO7P	LysoPC 19:2*	Lipids	LPC	-	2	24337	17336	19072	9928.6	11732	12494	1.45849	0.0395135	0.227152	0.562262	-0.830686	insig
Lmhp007598	C27H52NO7P	LysoPC 19:2(2n isomer)*	Lipids	LPC	-	2	18556	13703	15842	11783	14552	13061	1.07936	0.165381	0.425689	0.819027	-0.288018	insig
Lmhp010908	C27H54NO7P	LysoPC 19:1	Lipids	LPC	-	2	72633	84345	68244	63405	81197	75820	0.200806	0.833546	0.892641	0.978688	-0.0310795	insig
Zmfn000481	C14H22N2O16P2	Uridine-5'-Diphosphate-D-Xylose	Nucleotides and derivatives	Nucleotides and derivatives	3616-06-6	3	10421	9606.3	6052.8	8753.9	10348	11013	0.635272	0.436998	0.644825	1.15471	0.207528	insig
pmb2228	C27H56NO7P	LysoPC 19:0	Lipids	LPC	108273-88-7	3	10658	10272	13000	17527	14515	8754.8	0.515533	0.473335	0.66016	1.20238	0.265895	insig
pmb3059	C19H28O18	Quinic acid O-di-glucuronic acid	Organic acids	Organic acids	-	3	12347	12483	8884.9	12508	10023	9399.8	0.284231	0.71508	0.821135	0.947083	-0.0784376	insig
Lmhp009890	C28H52NO7P	LysoPC 20:3	Lipids	LPC	1199257-41-4	3	11714	12898	12152	10068	11492	6576.6	1.03336	0.182415	0.452265	0.76533	-0.385846	insig
pmd0147	C28H54NO7P	LysoPC 20:2*	Lipids	LPC	-	3	221470	245230	191970	158560	193210	178430	1.21746	0.0910511	0.305634	0.804955	-0.313019	insig
pmd0146	C28H54NO7P	LysoPC 20:2(2n isomer)*	Lipids	LPC	-	3	215290	231040	169960	147300	201120	163440	0.934679	0.226228	0.486348	0.830551	-0.26786	insig
Lmhp011549	C28H56NO7P	LysoPC 20:1	Lipids	LPC	-	1	150410	173960	130390	115910	160680	152480	0.376093	0.670187	0.786681	0.943509	-0.0838923	insig
pmd0143	C28H58NO7P	LysoPC 20:0*	Lipids	LPC	108341-80-6	3	8030.5	7082.4	7903.6	8028.5	3441	3351.3	1.05457	0.215803	0.47543	0.643921	-0.635045	insig
pmd0142	C28H58NO7P	LysoPC 20:0(2n isomer)*	Lipids	LPC	-	3	2943.8	2491.1	1872.4	1920.4	774.82	1938.4	0.971781	0.149072	0.396145	0.634108	-0.657199	insig
pmb2922	C15H24N2O17P2	Uridine 5'-diphospho-D-glucose	Nucleotides and derivatives	Nucleotides and derivatives	133-89-1	1	13447	17286	5292	20721	30156	19385	1.09697	0.0803908	0.288074	1.95037	0.963746	insig
Lmqn000780	C17H27N3O17P2	Uridine 5'-diphospho-N-acetylglucosamine	Nucleotides and derivatives	Nucleotides and derivatives	528-04-1	1	288070	287710	244420	186020	191810	271610	1.07712	0.164746	0.425689	0.791807	-0.336779	insig
pmb2653	C24H42O20	D(+)-Melezitose O-rhamnoside	Others	Saccharides and Alcohols	-	3	8764	12503	16783	19116	16706	14837	0.990089	0.206232	0.468627	1.33138	0.412922	insig
pmb0530	C21H27N7O14P2	Nicotinic acid adenine dinucleotide	Nucleotides and derivatives	Nucleotides and derivatives	53-84-9	1	380880	505560	379300	545770	542010	548770	1.28414	0.0976468	0.316663	1.29296	0.370677	insig
mws1593	C24H42O21	D-Maltotetraose	Others	Saccharides and Alcohols	34612-38-9	2	816790	954530	700090	789220	905260	976860	0.542	0.510447	0.69103	1.0809	0.112229	insig
mws4163	C24H42O21	Nystose	Others	Saccharides and Alcohols	13133-07-8	1	10061000	10916000	8763800	9715500	8182500	9757200	0.608662	0.441892	0.646868	0.929874	-0.104893	insig
Lmqn000213	C24H42O21	Stachyose	Others	Saccharides and Alcohols	470-55-3	2	7093200	7901700	8368800	7733800	7724500	9864800	0.599675	0.475468	0.66016	1.08387	0.116185	insig
Lmhp008744	C33H56O14	1-α-Linolenoyl-glycerol-2,3-di-O-glucoside*	Lipids	Glycerol ester	-	2	8542.6	10088	9648.4	6544.2	5307.4	10416	0.877098	0.321869	0.537072	0.787425	-0.344785	insig
Lmhp008513	C33H56O14	2-α-Linolenoyl-glycerol-1,3-di-O-glucoside*	Lipids	Glycerol ester	-	2	6672.5	11712	6501.1	6198.2	6695.2	5225.1	0.902028	0.316539	0.530567	0.728072	-0.457848	insig
Lmhp009190	C33H58O14	2-Linoleoylglycerol-1,3-di-O-glucoside*	Lipids	Glycerol ester	-	3	15427	16813	7562.4	15587	14617	17175	0.630247	0.476143	0.66016	1.19036	0.251392	insig
Lmhp009384	C33H58O14	1-Linoleoylglycerol-2,3-di-O-glucoside*	Lipids	Glycerol ester	-	3	13813	20010	9914.4	11139	14674	17482	0.0319055	0.968465	0.985247	0.989885	-0.014667	insig
pmb0168	C38H70NO8P	PC 16:1/14:1	Lipids	PC	-	3	9836.4	5424	11088	7038	5259	9834.2	0.421701	0.555081	0.718818	0.839945	-0.251634	insig
Hmyp007396	C37H68NO9P	PC(oxo-11:0/18:2)	Lipids	PC	-	2	5237.1	4459.8	5522	5343.1	4071	8265.3	0.40087	0.581017	0.728792	1.16167	0.216205	insig
pme2651	C21H28N7O17P3	NADP (Nicotinamide adenine dinucleotide phosphate)	Nucleotides and derivatives	Nucleotides and derivatives	53-59-8	1	119230	118510	134930	139690	135800	140830	1.26032	0.103596	0.321427	1.11713	0.159794	insig
pme2746	C27H33N9O15P2	Riboflavin 5'-Adenosine Diphosphate	Nucleotides and derivatives	Nucleotides and derivatives	146-14-5	1	523840	566810	580640	602850	581520	579700	1.01663	0.204694	0.468627	1.05551	0.0779457	insig
Lmdn000248	C30H52O26	Verbascose	Others	Saccharides and Alcohols	546-62-3	3	16852	15880	13390	30063	27016	24059	1.49558	0.008143	0.137473	1.7592	0.814923	insig
