# Supplementary material for: Multi-Omics Analysis of a Chromosome Segment Substitution Line Reveals a New Regulation Network for Soybean Seed Storage Profile
Source: Int J Mol Sci. 2024 May 21;25(11):5614. doi: 10.3390/ijms25115614 (PMC11171932; doi:10.3390/ijms25115614)
Supplement: Supplementary file 1 [file ijms-25-05614-s001.zip › Table S11. All differentially expressed metabolites between annotated SN14 and R122.xlsx]

## Sheet: Sheet1
Table S11. All differentially expressed metabolites between annotated SN14 and R122
Index	Formula	Compounds	Class I	Class II	CAS	Level	SN14-1	SN14-2	SN14-3	R122-1	R122-2	R122-3	VIP	p_value	FDR	Fold_Change	Log2FC	Type
pme3011	C4H9NO2	γ-Aminobutyric acid	Organic acids	Organic acids	56-12-2	3	371410	487010	391360	1055000	1655400	970690	1.4878	0.0604351	0.255737	2.94539	1.55846	up
pme3193	C4H7NO3	N-Acetyl-L-glycine	Amino acids and derivatives	Amino acids and derivatives	543-24-8	3	2495.9	13471	8431.5	15818	21317	14350	1.07403	0.0866136	0.30131	2.11018	1.07737	up
mws0341	C6H12O3	2-Hydroxyisocaproic acid	Organic acids	Organic acids	20312-37-2	2	255080	342610	244780	543270	666470	541030	1.49145	0.00539141	0.119782	2.07814	1.05529	up
mws0219	C4H7NO4	L-Aspartic Acid	Amino acids and derivatives	Amino acids and derivatives	56-84-8	1	2030800	1864500	2454300	1003500	1005700	1100000	1.53136	0.0224886	0.20166	0.489669	-1.03012	down
mws0275	C4H6O5	L-Malic acid	Organic acids	Organic acids	97-67-6	1	21240000	14822000	17648000	30306000	41524000	42169000	1.46313	0.0199126	0.197066	2.12249	1.08576	up
mws1336	C7H7NO2	4-Aminobenzoic acid*	Organic acids	Organic acids	150-13-0	1	107660	99114	106050	55447	47638	43818	1.5501	0.000312049	0.0521185	0.469603	-1.09049	down
MWSmce449	C8H14O2	Cyclohexaneacetic acid	Organic acids	Organic acids	5292-21-7	3	397560	400600	376730	150480	151320	160940	1.5778	0.000161405	0.0463231	0.393858	-1.34425	down
Rfmb318	C7H14NO2+	D-Proline betaine	Amino acids and derivatives	Amino acids and derivatives	1195-94-4	3	147670	147980	44211	375820	209050	171020	1.07431	0.14564	0.391443	2.22412	1.15323	up
pme3351	C6H11NO3	Allysine(6-Oxo DL-Norleucine)	Amino acids and derivatives	Amino acids and derivatives	1962-83-0	3	269070	164890	223090	108470	64276	61355	1.4427	0.0257081	0.203087	0.356291	-1.48887	down
pme2362	C8H8O3	Mandelic acid	Organic acids	Organic acids	90-64-2	3	13641	12902	11587	1803.7	3494.5	11053	1.15221	0.119605	0.353882	0.428828	-1.22153	down
MWS4301	C8H8O3	3-hydroxyphenylacetic acid*	Organic acids	Organic acids	621-37-4	3	718.34	4539.4	714.75	5059.7	2306.7	6300.1	1.01704	0.214211	0.474737	2.28824	1.19424	up
mws0438	C5H12O5	L-Arabitol	Others	Saccharides and Alcohols	7643-75-6	2	44410	56279	35884	139920	107140	71627	1.37397	0.0808011	0.288074	2.33346	1.22247	up
pme0513	C5H12O5	Xylitol	Others	Saccharides and Alcohols	87-99-0	2	40260	49696	31336	111360	95764	62549	1.37944	0.0612863	0.256776	2.22334	1.15273	up
mws0213	C5H12O5	Ribitol	Others	Saccharides and Alcohols	488-81-3	2	51521	55687	57431	159580	159860	90108	1.4466	0.0713452	0.27562	2.48755	1.31473	up
mws0467	C9H10O3	3-(4-Hydroxyphenyl)-propionic acid	Organic acids	Organic acids	501-97-3	2	1896.1	5086.5	2993.9	15837	24916	9746.8	1.42286	0.0860802	0.301281	5.06188	2.33967	up
MWSmce609	C4H5CaNO4	Aspartic acid (calcium)	Amino acids and derivatives	Amino acids and derivatives	10389-09-0	3	1599400	1138000	1720400	772440	670830	758320	1.46866	0.0475006	0.231062	0.493874	-1.01779	down
Zmyn000155	C7H14N2O3	N-α-Acetyl-L-ornithine	Amino acids and derivatives	Amino acids and derivatives	6205-08-9	2	864440	500710	3623800	560480	378120	322750	1.01167	0.334577	0.553451	0.252829	-1.98377	down
mws0260	C6H14N4O2	L-Arginine	Amino acids and derivatives	Amino acids and derivatives	74-79-3	1	1943000	1373800	7023100	1428900	502430	806320	1.10065	0.292615	0.523243	0.264766	-1.91721	down
MWS5206	C9H10O4	Hydroxyphenyllactic acid	Organic acids	Organic acids	306-23-0	3	9263.7	6740.4	6533.8	14977	27519	10021	1.2156	0.192095	0.460269	2.33016	1.22043	up
mws0117	C9H10O4	Homovanillic acid; 4-Hydroxy-3-methoxyphenylacetic acid	Organic acids	Organic acids	306-08-1	2	23624	24208	21150	49776	51937	49014	1.56752	3.0102e-05	0.0172786	2.18502	1.12765	up
Lmrj001341	C8H12N2O3	Cyclo(Ser-Pro)	Amino acids and derivatives	Amino acids and derivatives	-	3	55989	68462	65189	152600	186480	124100	1.51316	0.0324736	0.217288	2.44242	1.28831	up
MWS1877	C14H22O	4-tert-Octylphenol	Organic acids	Organic acids	140-66-9	1	8145.6	6158.9	7337.5	3703.8	3524.3	3414.8	1.53673	0.0219674	0.20166	0.491771	-1.02394	down
Zmdp000976	C7H13NO4S	S-(2-Carboxypropyl)cysteine	Amino acids and derivatives	Amino acids and derivatives	-	2	8400.4	13192	6599.9	24677	35354	29886	1.47047	0.00788501	0.137473	3.18942	1.67329	up
MWSmce119	C6H15ClN4O2	L-Arginine (hydrochloride)	Amino acids and derivatives	Amino acids and derivatives	1119-34-2	1	343750	203340	1083100	234390	147270	73380	1.07547	0.286273	0.521989	0.279133	-1.84097	down
mws4174	C8H15NO6	N-Acetyl-D-mannosamine*	Others	Saccharides and Alcohols	7772-94-3	2	40748	46456	76264	147300	116780	136310	1.45768	0.00575125	0.119782	2.44935	1.2924	up
pmb0962	C10H22N2O4	L-Lysine-Butanoic Acid	Amino acids and derivatives	Amino acids and derivatives	80407-71-2	3	39614	63456	38346	116900	97526	115830	1.46926	0.00446105	0.119782	2.33535	1.22364	up
mws1090	C6H13O9P	Glucose-1-phosphate*	Others	Saccharides and Alcohols	59-56-3	1	3508.5	11805	10896	14128	25798	21886	1.17981	0.0553909	0.245586	2.35838	1.2378	up
pmn001689	C18H32O4	9-Hydroxy-12-oxo-15(Z)-octadecenoic acid	Lipids	Free fatty acids	-	1	50334	46560	47433	97957	189070	68484	1.26623	0.191873	0.460269	2.46323	1.30055	up
MWS0994	C10H16N4O10	N-Carbamoyl-L-aspartate	Amino acids and derivatives	Amino acids and derivatives	13184-27-5	3	2802.5	4429	2758.8	8667.5	9320.2	9887.5	1.51033	0.00163859	0.0996319	2.79023	1.48038	up
Lmdn009099	C20H20O6	Coniferyl ferulate	Organic acids	Organic acids	63644-62-2	3	9	9	9	2478.5	33733	1888.9	1.51511	0.350931	0.559541	1411.13	10.4626	up
pme2117	C10H15N5O10P2	Adenosine 5'-diphosphate	Nucleotides and derivatives	Nucleotides and derivatives	58-64-0	1	45517	31994	41197	104000	68040	103340	1.46006	0.0370606	0.227152	2.31981	1.21401	up
pmb0464	C16H27NO14	L-Aspartic acid-O-diglucoside	Amino acids and derivatives	Amino acids and derivatives	-	3	707150	1265500	889070	1942400	1877800	2656500	1.42445	0.0208614	0.199574	2.26322	1.17838	up
Hmyn007168	C22H45O9P	LysoPG 16:0	Lipids	Glycerol ester	-	3	162950	152740	218180	70279	83614	85395	1.50342	0.0345029	0.222524	0.448214	-1.15774	down
Hmqp006235	C26H46NO7P	LysoPC 18:4	Lipids	LPC	-	3	4408.6	5409.3	4277.6	1773.1	1522.2	1702.2	1.55776	0.0109992	0.157838	0.354546	-1.49596	down
