# Supplementary material for: Multi-Omics Analysis of a Chromosome Segment Substitution Line Reveals a New Regulation Network for Soybean Seed Storage Profile
Source: Int J Mol Sci. 2024 May 21;25(11):5614. doi: 10.3390/ijms25115614 (PMC11171932; doi:10.3390/ijms25115614)
Supplement: Supplementary file 1 [file ijms-25-05614-s001.zip › Table S12. DEGs, DEPs and DEMs related to seed storage.xlsx]

## Sheet: Sheet1
Table S12. DEGs, DEPs and DEMs related to seed storage
Gene ID	Protein ID	Chromosome	Start	End	Pfam	Descripition	pathway	DEG Log2FC	DEP Log2FC	DEM ID	DEM Log2FC
Glyma.08G286700		Chr08	39679328	39685642	PF00484	carbonic anhydrase 2	Photosynthesis, energy metabolism pathway	1.71869
Glyma.03G068100		Chr03	14160330	14163828	PF00004	rubisco activase	Photosynthesis, energy metabolism pathway	2.3625
Glyma.03G014600		Chr03	1465903	1474438	PF00390,PF03949	NAD-dependent malic enzyme 2	Photosynthesis, energy metabolism pathway	-1.14584
Glyma.02G241200	C6T857	Chr02	42962596	42968168	PF00180	Isocitrate dehydrogenase [NADP]	Photosynthesis, energy metabolism pathway		0.283575
Glyma.09G071400		Chr09	7302206	7305056	PF00504	Chlorophyll A-B binding protein	Photosynthesis, energy metabolism pathway	2.89455		N-Carbamoyl-L-aspartate	1.48038
Glyma.08G233000		Chr08	19322246	19326485	PF00232	beta glucosidase 24	sugar metabolism	-4.99284
Glyma.03G046100		Chr03	5868801	5872024	PF02880	Phosphoglucomutase/phosphomannomutase family protein	sugar metabolism	-2.26756
Glyma.18G296300	I1N5B5	Chr18	57374071	57378281	PF01238	Mannose-6-phosphate isomerase	sugar metabolism		0.36514
Glyma.05G237000	I1K5M9	Chr05	41337418	41344545	PF00408,PF02879,PF02880,PF02878	Phosphoglucomutase (alpha-D-glucose-1,6-bisphosphate-dependent)	sugar metabolism		-0.542647
Glyma.03G015500		Chr03	1536239	1544981	PF03061	Thioesterase superfamily protein	lipid metabolism	-1.23792
Glyma.03G040100		Chr03	5025105	5026950	PF00234	lipid transfer protein 1	lipid metabolism	-1.08733
Glyma.08G137000		Chr08	10473112	10474947	PF01477	Lipase/lipooxygenase, PLAT/LH2 family protein	lipid metabolism	2.64176
Glyma.13G231400		Chr13	34305447	34309209	PF00657	GDSL-like Lipase/Acylhydrolase superfamily protein	lipid metabolism	1.3011
Glyma.03G237300	A0A0R0KV40	Chr03	44894672	44901465	PF01477,PF00305	seed linoleate 9S-lipoxygenase	lipid metabolism		0.339077
Glyma.08G288100	I1KXH0	Chr08	40030086	40039006	PF01564	spermidine synthase 1	lipid metabolism		0.284999
Glyma.11G017900		Chr11	1237195	1245044	PF00501	long chain acyl-CoA synthetase 4	lipid metabolism	3.07927		LysoPG 16:0	-1.15774
Glyma.09G250400	A0A6S5ZYU0	Gm09	47497354	47501537	PF06775	Seipin 1A	lipid metabolism		-0.643675
Glyma.20G248700	K7N5J7	Chr20	47776173	47776766	PF14368	Lipid transfer protein	lipid metabolism		-0.301675
Glyma.08G285000		Chr08	39398097	39408304	PF01985	RNA-binding CRS1 / YhbY (CRM) domain-containing protein	Ribosomal protein related pathway	1.22191
Glyma.03G189300	I1JPV1	Chr03	40021744	40024023	PF01246	60S ribosomal protein L24-2	Ribosomal protein related pathway		0.37172
Glyma.09G155900	I1L3M3	Chr09	37913592	37917799	PF03947	Ribosomal_L2_C domain-containing protein	Ribosomal protein related pathway		0.521989
Glyma.14G060900	I1M7V9	Gm14	4857651	4859329	PF00466	60S acidic ribosomal protein P0-1	Ribosomal protein related pathway		-0.556705
Glyma.17G189600	I1MWH0	Chr17	25987834	25992447	PF12756	Zinc finger protein 622	Ribosomal protein related pathway		0.315766
Glyma.08G279900		Chr08	37918071	37919199		Chaperone DnaJ-domain superfamily protein	Protein post-translational modification	1.14007
Glyma.01G103200	I1J702	Gm01	35045886	35049566	PF08609	TOG domain-containing protein	Protein post-translational modification		0.680759
Glyma.16G178800	I1MPI1	Gm16	34167119	34171048	PF02518,PF00183	HATPase_c domain-containing protein	Protein post-translational modification		-0.30212
Glyma.11G246600		Chr11	33974009	33975525	PF00011	HSP21	Protein post-translational modification	2.03686		L-Arginine (hydrochloride)	-1.84097
										L-Lysine-Butanoic Acid	1.22364
										2-Hydroxyisocaproic acid	1.05529
Glyma.14G214800		Chr14	47969569	47972175	PF00011	Hsp20/alpha crystallin family	Protein post-translational modification	2.03212		2-Hydroxyisocaproic acid	1.05529
Glyma.02G043200		Chr02	4036980	4040318	PF03398	Regulator of Vps4 activity in the MVB pathway	Protein post-translational modification	2.10593		Aspartic acid (calcium)	-1.01779
										L-Lysine-Butanoic Acid	1.22364
Glyma.03G036700		Chr03	4439940	4443406	PF00514,PF04564	ARM repeat superfamily protein	Protein post-translational modification	1.16181
Glyma.06G230300	C6T129	Chr06	35837790	35845295	PF00179	UBC core domain-containing protein	Protein post-translational modification		0.779012
Glyma.05G209400	I1K6H0	Chr05	39137625	39140988	PF00179	UBC core domain-containing protein	Protein post-translational modification		0.70571
Glyma.19G220000	K7MZM2	Chr19	47221480	47226117		RING-type E3 ubiquitin transferase	Protein post-translational modification		0.323962
Glyma.10G162800		Chr10	39697996	39703543	PF00097	E3 ubiquitin protein ligase DRIP2	Protein post-translational modification	2.98		S-(2-Carboxypropyl)cysteine	1.67329
Glyma.13G110700		Chr13	22425352	22427899	PF07714	Protein tyrosine and serine/threonine kinase	Protein post-translational modification	2.19402		N-Carbamoyl-L-aspartate	1.48038
Glyma.13G318400		Chr13	41276760	41281032	PF07714,PF00069	non-specific serine/threonine protein kinase	Protein post-translational modification	2.2		L-Aspartic acid-O-diglucoside	1.17838
Glyma.07G260200		Chr07	43553749	43558256	PF13499,PF07714	calcium-dependent protein kinase 2	Protein post-translational modification	2.96		L-Aspartic acid-O-diglucoside	1.17838
										L-Malic acid	1.08576
Glyma.08G188400	I1KUN9	Chr08	15113707	15120168	PF02990	Transmembrane 9 superfamily member	Protein post-translational modification		-0.526748
Glyma.02G259000	I1JIA7	Chr02	44605213	44610791	PF00218	Indole-3-glycerol-phosphate synthase	amino acid biosynthesis		0.379048
Glyma.13G274400	A0A0R0H563	Chr13	37596283	37601071		D-aminoacid aminotransferase-like PLP-dependent enzymes superfamily protein	amino acid biosynthesis		0.357908
Glyma.14G134900		Chr14	23567557	23568229		methionyl-tRNA synthetase	amino acid biosynthesis	2.66		L-Aspartic Acid	-1.03012
										L-Malic acid	1.08576
Glyma.18G239500	I1N3W4	Chr18	52829416	52832308	PF05922,PF00082	subtilisin-like serine protease 2	storage protein accumulation		-0.431589
Glyma.09G253300	A0A0R0IGS6	Chr09	47315584	47317601		Subtilisin-like serine endopeptidase family protein	storage protein accumulation		-0.649555
Glyma.06G014700	I1K795	Chr06	1102922	1104642	PF08246,PF00112	Cysteine proteinases superfamily protein	storage protein accumulation		0.279913
Glyma.01G095000	P25272	Chr01	29302459	29303779	PF00197	Kunitz-type trypsin inhibitor KTI1	storage protein accumulation		-0.411932
Glyma.17G137300		Chr17	11083176	11085474	PF14368	Bifunctional inhibitor/lipid-transfer protein/seed storage 2S albumin superfamily protein	storage protein accumulation	-1.52286
Glyma.09G155500		Chr09	37867284	37869032	PF00197	Kunitz family trypsin and protease inhibitor protein	storage protein accumulation	2.75737
Glyma.10G207100	Q43448	Chr10	43860713	43863694	PF08246,PF00112	Cysteine proteinase	storage protein accumulation		0.314106
Glyma.01G177000		Chr01	51351296	51354320	PF00190	vicilin-like seed storage protein At2g18540	storage protein accumulation	2.32032		LysoPC 18:4	-1.49596
Glyma.10G146000		Chr10	38071239	38081195	PF05195,PF00557	Xaa-Pro aminopeptidase	storage protein accumulation	-2.91082		S-(2-Carboxypropyl)cysteine	1.67329
Glyma.07G097300		Chr07	9136676	9144433	PF01535	Tetratricopeptide repeat (TPR)-like superfamily protein		-4.23648		N-Acetyl-L-glycine	1.07737
										S-(2-Carboxypropyl)cysteine	1.67329
Glyma.15G274000		Chr15	51156044	51170334	PF12009	Telomerase ribonucleoprotein complex - RNA binding domain		5.36933		L-Aspartic Acid	-1.03012
										N-α-Acetyl-L-ornithine	-1.98377
										L-Lysine-Butanoic Acid	1.22364
Glyma.16G151500		Chr16	31198908	31201352	PF02365	NAC047		6.26471		L-Lysine-Butanoic Acid	1.22364
										2-Hydroxyisocaproic acid	1.05529
Glyma.10G017600		Chr10	1537927	1539516	PF03242	Late embryogenesis abundant protein		2.43333		N-Carbamoyl-L-aspartate	1.48038
Glyma.13G236500		Chr13	34675713	34678019	PF00847	ATERF-9,ATERF9,ERF9		2.1		N-Carbamoyl-L-aspartate	1.48038
