# Supplementary material for: Multi-Omics Analysis of a Chromosome Segment Substitution Line Reveals a New Regulation Network for Soybean Seed Storage Profile
Source: Int J Mol Sci. 2024 May 21;25(11):5614. doi: 10.3390/ijms25115614 (PMC11171932; doi:10.3390/ijms25115614)
Supplement: Supplementary file 1 [file ijms-25-05614-s001.zip › Table S2. Primers for qRT-PCR.xlsx]

## Sheet: Sheet1
Table S2. Primers for qRT-PCR
Name	sequences (5'-3')
Glyma.03G036700-F	AGGCGTGAAATTGTAATGGGTTGG
Glyma.03G036700-R	CCAAAAGCATCCTCATACTCATCT
Glyma.03G068100-F	TACTTCAGTTCCCAGAAGCCTC
Glyma.03G068100-R	GGTTGGTTTGGTTGTGTTGTGG
Glyma.08G137000-F	GGAAGGTTTTTGAGTCGCTGG
Glyma.08G137000-R	CCAAACCCGATGCCAATTCAAGT
Glyma.08G279900-F	GTGTGGTTCTTGTCACAATTTTTTGG
Glyma.08G279900-R	CCAAAAAATTGTGACAAGAACCACAC
Glyma.08G286700-F	CAACAAGTGGTGTGTGAGGTATGC
Glyma.08G286700-R	GATGGATGAGGTTTACTAGAAGA
Glyma.11G017900-F	CTCATTCTCTGTAATTATTATGGC
Glyma.11G017900-R	AGACCTTGAATGGGAGCAGG
GmActin4-F	CTCATGCCATCCTCCGTCTT
GmActin4-R	GCCAGCTTTTCCTTTACATCCC
