# Supplementary material for: Multi-Omics Analysis of a Chromosome Segment Substitution Line Reveals a New Regulation Network for Soybean Seed Storage Profile
Source: Int J Mol Sci. 2024 May 21;25(11):5614. doi: 10.3390/ijms25115614 (PMC11171932; doi:10.3390/ijms25115614)
Supplement: Supplementary file 1 [file ijms-25-05614-s001.zip › Table S3. Mapping statistic of RNA-Seq raw data of SN14 and R122.xlsx]

## Sheet: Sheet1
Table S3. Mapping statistic of RNA-Seq raw data of SN14 and R122
	SN14_1	SN14_2	SN14_3	R122_1	R122_2	R123_3
QC-passed reads in total	44345957	50705323	55167524	53300544	44533987	50555102
Mapped reads	42167615	48323854	52628712	50335421	42311848	47985388
Mapping rate	0.950878	0.953033	0.95398	0.9444	0.9501	0.9492
Paired reads in sequencing	41061106	45895610	50415148	49232906	41412066	46613044
Read1	20530553	22947805	25207574	24616453	20706033	23306522
Read2	20530553	22947805	25207574	24616453	20706033	23306522
Properly paired	36697004	41635724	45860980	44179226	37490156	41753708
Paired mapping rate	0.893717	0.907183	0.909667	0.8974	0.9053	0.8958
