# Supplementary material for: Multi-Omics Analysis of a Chromosome Segment Substitution Line Reveals a New Regulation Network for Soybean Seed Storage Profile
Source: Int J Mol Sci. 2024 May 21;25(11):5614. doi: 10.3390/ijms25115614 (PMC11171932; doi:10.3390/ijms25115614)
Supplement: Supplementary file 1 [file ijms-25-05614-s001.zip › Table S4. All expressed genes annotated from SN14 and R122.xlsx]

## Sheet: ALL
Table S4. All expressed genes annotated from SN14 and R122
Gene ID	CuffID	Start	End	Length	Best.hit.arabi.name	arabi.symbol	arabi.defline	NormalizedFPKM_R122_1	NormalizedFPKM_R122_2	NormalizedFPKM_R122_3	NormalizedFPKM_SN14_1	NormalizedFPKM_SN14_2	NormalizedFPKM_SN14_3	Log2Foldchange_R122_1_VS_SN14_1	Pvalue_R122_1_VS_SN14_1	adjPvalue_R122_1_VS_SN14_1
Glyma.01G000300	XLOC_001277	22096	69294	3271				3.90988	4.14978	5.70033	5.6469	5.70225	2.39562	0.168147	0.614746	0.930891
Glyma.01G000500	XLOC_001278	89871	95968	2748				3.23309	3.50086	1.89718	2.46037	3.04423	2.52566	0.22309	0.510072	0.902025
Glyma.01G000600	XLOC_000003	116087	138257	10325	AT4G38180.1	FRS5	FAR1-related sequence 5	1.12357	1.73587	2.68507	1.7012	1.89652	1.20346	0.356259	0.28845	0.799364
Glyma.01G000700	XLOC_000004	143435	193562	3335	AT5G58100.1			1.15385	1.46209	1.30578	2.06911	1.80234	1.25874	-0.247145	0.489474	0.895369
Glyma.01G001000	XLOC_000006	196256	202025	3645	AT5G58110.1		chaperone binding;ATPase activators	12.6065	12.6182	12.5025	13.5771	17.8676	17.1678	-0.248761	0.306175	0.810109
Glyma.01G001100	XLOC_001279	221421	226249	4249	AT4G31040.1		CemA-like proton extrusion protein-related	0.412867	0.418712	0.577405	0.60696	0.481269	0.22394	0.269475	0.614584	0.930891
Glyma.01G001300	XLOC_000007	205262	228104	5207	AT2G07050.1	CAS1	cycloartenol synthase 1	2.8474	2.60686	2.21451	4.23004	3.67732	2.91308	-0.361305	0.177712	0.706008
Glyma.01G001700	XLOC_000010	269071	274045	1715	AT3G10572.1		3-phosphoinositide-dependent protein kinase-1, putative	5.24648	7.87641	5.18574	5.64931	7.04581	6.10306	0.0782701	0.796859	0.967599
Glyma.01G001800	XLOC_000011	274576	278431	3558	AT5G35390.1		Leucine-rich repeat protein kinase family protein	0.143144	0.370393	0.861929	0.215492	0.365741	0.314626	0.745789	0.287764	0.798936
Glyma.01G001900	XLOC_000012	280963	285491	3103	AT2G24370.1		Protein kinase protein with adenine nucleotide alpha hydrolases-like domain	0.018237	0	0	0	0	0.018038	0.0986515	0.980712	NA
Glyma.01G002000	XLOC_000013	285907	288571	914	AT5G20700.1		Protein of unknown function (DUF581)	0	0	0.067106	0	0	0	1.06042	0.794958	NA
Glyma.01G002100	XLOC_001282	291228	297375	4229	AT5G20730.2	ARF7,BIP,IAA21,IAA23,IAA25,MSG1,NPH4,TIR5	Transcriptional factor B3 family protein / auxin-responsive factor AUX/IAA-related	0.41482	0.405111	0.290068	0.95595	0.835213	0.383823	-0.812207	0.107309	0.609028
Glyma.01G002200	XLOC_001283	303442	308001	3164	AT5G35330.3	ATMBD2,MBD02,MBD2	methyl-CPG-binding domain protein 02	4.93637	8.12207	6.93991	6.32252	6.13011	6.8992	0.158347	0.576869	0.920782
Glyma.01G002500	XLOC_001284	333316	334217	444	AT4G20010.1	OSB2,PTAC9	plastid transcriptionally active 9	0.127454	0	0	0	0	0	1.06042	0.794958	NA
Glyma.01G002600	XLOC_000016	335051	337046	1996	AT4G29680.1		Alkaline-phosphatase-like family protein	0.283514	0.561212	0.338018	0.0349208	0.155228	0.308463	1.2843	0.178707	NA
Glyma.01G002700	XLOC_000017	339779	343224	1077	AT4G29670.1	ACHT2	atypical CYS HIS rich thioredoxin 2	3.2577	3.7321	3.81563	1.94156	2.53161	4.05368	0.426755	0.338867	0.829291
Glyma.01G002800	XLOC_000018	343880	344482	603	AT1G55190.1	PRA1.F2,PRA7	PRA1 (Prenylated rab acceptor) family protein	0	0.109275	0	0	0.616587	0	-2.28215	0.453255	NA
Glyma.01G002900	XLOC_000019	346352	349873	777	AT4G29590.1		S-adenosyl-L-methionine-dependent methyltransferases superfamily protein	0	0.508825	0.157876	0	0.159503	0.144072	1.18406	0.552855	NA
Glyma.01G003000	XLOC_001285	363183	365184	1269	AT5G56840.1		myb-like transcription factor family protein	1.69456	0.934651	0.869998	1.26331	1.02546	0.30875	0.610022	0.357724	0.840317
Glyma.01G003300	XLOC_000021	376938	378710	669	AT5G56780.1	ATET2,ET2	effector of transcription2	0	0.196989	0.0916814	0	0	0.0836651	1.6281	0.617655	NA
Glyma.01G003500	XLOC_000022	379817	387293	2866	AT5G56750.1	NDL1	N-MYC downregulated-like 1	0.276431	0.344869	0.963038	0.340484	0.281078	0.371063	0.798571	0.242665	0.767923
Glyma.01G003600	XLOC_001287	384068	400433	2343	AT5G11780.1			16.8102	16.6209	10.9162	17.1949	20.1003	17.654	-0.189619	0.459453	0.885405
Glyma.01G004000	XLOC_000025	415193	417507	789	AT4G29460.1		Phospholipase A2 family protein	0.645507	0.334058	0.233212	0	0.471232	0	1.56472	0.328288	NA
Glyma.01G004100	XLOC_000026	418636	423958	4221	AT2G19710.1		Regulator of Vps4 activity in the MVB pathway protein	1.43451	1.65474	2.42666	2.24579	1.57083	1.80341	0.10076	0.771274	0.962141
Glyma.01G004200	XLOC_000027	425398	427700	1283	AT4G26220.1		S-adenosyl-L-methionine-dependent methyltransferases superfamily protein	28.7578	33.3316	47.0409	33.1397	27.8682	36.2531	0.280836	0.324276	0.820504
Glyma.01G004300	XLOC_001288	429353	433423	3860	AT2G19740.1		Ribosomal protein L31e family protein	2.71219	3.12394	3.16208	2.27524	3.48364	2.7841	0.198567	0.504197	0.899315
Glyma.01G004500	XLOC_000029	434344	437413	1668	AT4G29160.1	SNF7.1	SNF7 family protein	15.0634	15.1696	16.6575	16.0047	15.8261	14.7312	0.136552	0.571215	0.91897
Glyma.01G004600	XLOC_001289	438340	439522	1048	AT3G61640.1	AGP20,AtAGP20	arabinogalactan protein 20	0	0.188625	0.702307	0	0.177386	0.106817	1.77119	0.295945	NA
Glyma.01G004700	XLOC_001290	439595	445066	1675	AT4G29170.1	ATMND1	Mnd1 family protein	1.21625	0.983476	1.79427	1.5813	1.33183	1.37006	0.0316527	0.947825	0.992516
Glyma.01G004800	XLOC_000030	446825	452825	3614	AT4G29180.2	RHS16	root hair specific 16	0	0	0.0169715	0	0	0	1.06042	0.794958	NA
Glyma.01G004900	XLOC_001291	457480	459034	992	AT5G65790.1	ATMYB68,MYB68	myb domain protein 68	0	0	0.123659	0	0	0	1.99623	0.620737	NA
Glyma.01G005000	XLOC_001292	464509	466549	2041	AT2G19810.1		CCCH-type zinc finger family protein	109.075	124.134	122.339	117.923	88.6847	88.0578	0.398575	0.07677	0.534258
Glyma.01G005200	XLOC_000032	512330	517720	3453	AT4G29210.1	GGT3,GGT4	gamma-glutamyl transpeptidase 4	1.11442	1.27855	1.08353	2.46268	1.43567	1.55613	-0.520805	0.160302	0.689525
Glyma.01G005300	XLOC_001293	518598	520667	905	AT2G19790.1		SNARE-like superfamily protein	3.68926	2.62115	2.71093	3.08075	3.97136	2.22651	0.107558	0.80941	0.969017
Glyma.01G005400	XLOC_001294	524166	529397	2505	AT4G26270.1	PFK3	phosphofructokinase 3	8.47147	8.20702	9.7695	15.749	10.4391	6.45744	-0.147576	0.628561	0.933169
Glyma.01G005500	XLOC_000033	544871	550997	2865	AT4G29230.1	anac075,NAC075	NAC domain containing protein 75	0.730823	0.666979	0.706475	0.924493	1.03819	0.820531	-0.271025	0.553343	0.913229
Glyma.01G006000	XLOC_000036	585820	589192	1275	AT5G56550.1	ATOXS3,OXS3	oxidative stress 3	33.1104	50.2853	89.9578	39.0878	33.6809	36.7878	0.790235	0.0178024	0.285023
Glyma.01G006100	XLOC_001297	588388	598820	3232	AT4G26300.1	emb1027	Arginyl-tRNA synthetase, class Ic	4.67493	5.66777	8.00845	4.723	4.96579	4.15633	0.540556	0.0641256	0.500514
Glyma.01G006400	XLOC_000039	604446	613008	2700	AT4G26300.1	emb1027	Arginyl-tRNA synthetase, class Ic	10.6682	6.80893	4.08899	9.75827	10.9245	7.19343	-0.232775	0.482249	0.894477
Glyma.01G006500	XLOC_000040	614283	642408	5168	AT5G45140.1	NRPC2	nuclear RNA polymerase C2	4.70849	5.25307	3.76222	7.55284	6.94251	4.20223	-0.302273	0.26066	0.781559
Glyma.01G006600	XLOC_000041	643566	651361	5576	AT4G29380.1		protein kinase family protein / WD-40 repeat family protein	3.15626	3.9115	3.35494	4.80013	5.11205	4.17581	-0.306994	0.209709	0.744441
Glyma.01G006700	XLOC_001298	652561	658576	3596	AT5G19740.1		Peptidase M28 family protein	0.125894	0.0549718	0.579918	0.310131	0.344644	0.171216	0.0611328	0.942256	0.991463
Glyma.01G006800	XLOC_000043	660386	668838	2730	AT5G19730.1		Pectin lyase-like superfamily protein	0	0	0.0898679	0	0	0.0820102	0.127059	0.963098	NA
Glyma.01G006900	XLOC_000044	670869	674564	1805	AT3G51100.1			17.0239	23.1081	16.7524	19.3852	21.6627	19.3188	0.0336918	0.890539	0.981335
Glyma.01G007000	XLOC_001299	681557	683847	1906	AT3G16490.1	IQD26	IQ-domain 26	0	0	0.0321799	0	0	0	1.06042	0.794958	NA
Glyma.01G007100	XLOC_001300	707570	708601	1032	AT4G29140.1		MATE efflux family protein	0.93219	0.255399	0.178299	1.08065	0.780592	1.24744	-1.07042	0.204893	NA
Glyma.01G007200	XLOC_000045	730042	735381	2212	AT2G19860.1	ATHXK2,HXK2	hexokinase 2	196.528	163.153	146.904	171.324	225.373	242.511	-0.226035	0.37292	0.848239
Glyma.01G007300	XLOC_000046	736361	740960	2189	AT2G19860.1	ATHXK2,HXK2	hexokinase 2	13.8565	14.1479	11.1518	10.2213	13.0501	13.8332	0.186322	0.485759	0.89529
Glyma.01G007500	XLOC_001301	741434	751264	4988	AT5G25930.1		Protein kinase family protein with leucine-rich repeat domain	0.136141	0.198154	2.36092	0.181661	0.559045	0.269312	1.59187	0.205214	0.739032
Glyma.01G007600	XLOC_000048	752482	756771	597				0	0	0.616431	0	0	0	3.58378	0.273995	NA
Glyma.01G007700	XLOC_001302	759038	761566	2517	AT2G37410.1	ATTIM17-2,TIM17,TIM17-2	translocase inner membrane subunit 17-2	6.90225	5.36672	3.80144	6.92312	5.90865	4.53646	0.0241956	0.936683	0.991061
Glyma.01G007800	XLOC_000049	763291	771911	2938	AT1G69770.1	CMT3	chromomethylase 3	0.0577836	0.0224278	0	0.0474486	0.0210916	0	0.437727	0.860054	NA
Glyma.01G008100	XLOC_000051	787097	791147	1501	AT4G15450.1		Senescence/dehydration-associated protein-related	0	0	0.163451	0	0.123851	0	0.645263	0.824672	NA
Glyma.01G008300	XLOC_001304	813496	815748	792	AT3G16360.2	AHP4	HPT phosphotransmitter 4	0.142903	0.41599	0.154886	0.0880075	0.234723	0.918731	-0.79984	0.553583	NA
Glyma.01G008400	XLOC_000053	817965	823231	1615	AT1G35190.1		2-oxoglutarate (2OG) and Fe(II)-dependent oxygenase superfamily protein	8.40957	6.44649	5.16504	5.82648	7.17512	8.21384	0.0230624	0.943147	0.991494
Glyma.01G008500	XLOC_001305	826850	832098	2635	AT1G79750.1	ATNADP-ME4,NADP-ME4	NADP-malic enzyme 4	0.257713	0.125034	0.209493	0.079357	0.0470338	0	2.45085	0.0560667	NA
Glyma.01G008600	XLOC_001306	836020	840149	2440	AT1G77180.2	SKIP	chromatin protein family	46.779	48.2314	59.7512	49.934	48.2022	55.4443	0.127571	0.6003	0.926584
Glyma.01G008700	XLOC_001307	841903	854296	3104	AT2G19930.1		RNA-dependent RNA polymerase family protein	0.0546934	0	0	0.0673666	0.0399272	0.0180322	-0.994276	0.659914	NA
Glyma.01G008800	XLOC_000054	861997	865541	1015	AT3G18760.1		Translation elongation factor EF1B/ribosomal protein S6 family protein	6.02134	4.93385	5.80113	5.83711	9.03558	7.55483	-0.296355	0.385009	0.855837
Glyma.01G008900	XLOC_001308	865050	873784	3042	AT2G19950.2	GC1	golgin candidate 1	1.30219	1.81953	1.85497	3.59737	3.11668	1.72957	-0.61063	0.0874632	0.563404
Glyma.01G009000	XLOC_001309	882738	883553	816	AT4G29110.1			0	0	0.526157	0	0	0.0685931	2.84365	0.308168	NA
Glyma.01G009100	XLOC_000055	897628	900082	2319	AT1G19260.1		TTF-type zinc finger protein with HAT dimerisation domain	0	0	0	0.0300569	0	0	-0.863129	0.832476	NA
Glyma.01G009300	XLOC_000057	908475	917390	2948	AT5G19690.1	STT3A	staurosporin and temperature sensitive 3-like A	1.90039	1.16229	1.18592	6.99857	4.01482	1.72776	-1.41226	0.00103999	0.0585599
Glyma.01G009400	XLOC_001310	919729	926129	4019	AT2G25800.1		Protein of unknown function (DUF810)	7.95547	7.18116	5.05146	8.67155	8.81939	6.40634	-0.109333	0.674711	0.941982
Glyma.01G009500	XLOC_000058	934715	936944	1023	AT1G32100.1	ATPRR1,PRR1	pinoresinol reductase 1	0	0.128823	0.119912	0.0681348	0.242295	0.109427	-0.63302	0.742271	NA
Glyma.01G009600	XLOC_001311	937652	940822	1476	AT5G45580.1		Homeodomain-like superfamily protein	0	0.0446429	0.207774	0	0	0	3.5855	0.23101	NA
Glyma.01G009700	XLOC_000059	952611	956924	2593				0.152767	0.101647	0.141924	0.376331	0.286774	0.107929	-0.781967	0.408542	NA
Glyma.01G009800	XLOC_000060	959608	963707	1944	AT5G45590.1		Ribosomal protein L35	4.1627	4.5081	2.27166	3.51378	5.06829	5.03863	-0.211194	0.557423	0.915219
Glyma.01G009900	XLOC_001312	967283	971604	1815	AT1G32080.1		membrane protein, putative	0.0935362	0.363046	0.40552	0.384033	0.170708	0.123354	0.502111	0.617963	NA
Glyma.01G010000	XLOC_001313	973257	978687	2308	AT4G19010.1		AMP-dependent synthetase and ligase family protein	3.53071	2.45528	3.08269	7.33864	6.06782	2.59489	-0.650518	0.0762851	0.532911
Glyma.01G010100	XLOC_001314	980614	987665	2905	AT1G32090.1		early-responsive to dehydration stress protein (ERD4)	0.7792	0.408286	0.29559	1.00774	0.981233	0.539489	-0.614187	0.267675	0.787266
Glyma.01G010200	XLOC_001315	993024	997480	1827	AT1G32060.1	PRK	phosphoribulokinase	0	0.0721323	0.302142	0.038151	0.305256	0	0.354028	0.837428	NA
Glyma.01G010400	XLOC_000062	1009131	1013846	2098	AT1G31970.1	STRS1	DEA(D/H)-box RNA helicase family protein	62.011	50.0321	30.1997	46.0804	39.5195	43.3529	0.255522	0.36358	0.843196
Glyma.01G010500	XLOC_000063	1018533	1021955	3423	AT3G07040.1	RPM1,RPS3	NB-ARC domain-containing disease resistance protein	0	0.0385001	0.394206	0	0	0.114462	1.91032	0.547066	NA
Glyma.01G010600	XLOC_000064	1023381	1026895	969	AT1G33810.1			40.1207	43.3166	25.8885	23.9533	26.4751	31.3651	0.520409	0.0687479	0.512178
Glyma.01G010700	XLOC_000065	1029283	1033928	3417	AT3G07040.1	RPM1,RPS3	NB-ARC domain-containing disease resistance protein	0.0496834	0	0.323098	0.0407972	0.0906745	0.0491413	1.21463	0.375504	NA
Glyma.01G010800	XLOC_001317	1036293	1043841	5066	AT5G45610.1	SUV2	protein dimerizations	7.57356	7.34889	5.44822	8.97072	8.84369	8.34165	-0.239753	0.321813	0.818942
Glyma.01G010900	XLOC_000066	1047531	1051476	1005	AT1G31940.1			2.59016	4.1306	2.92943	3.05163	3.39123	4.12132	-0.0313232	0.941022	0.99126
Glyma.01G011000	XLOC_001319	1053128	1053792	665				0	0.396348	0	0.104815	0	0	2.04958	0.528416	NA
Glyma.01G011100	XLOC_000067	1057125	1061956	2965	AT5G45620.1		Proteasome component (PCI) domain protein	12.7684	12.023	8.83305	14.152	15.5701	16.8954	-0.361106	0.164014	0.693383
Glyma.01G011200	XLOC_001320	1066465	1073656	3530	AT1G31930.3	XLG3	extra-large GTP-binding protein 3	4.84136	5.39463	5.4906	5.19309	3.51088	4.34456	0.388818	0.164771	0.694328
Glyma.01G011300	XLOC_000068	1084424	1087061	2638	AT1G31920.1		Tetratricopeptide repeat (TPR)-like superfamily protein	0	0.0999134	0.232505	0	0	0.127305	1.35614	0.45804	NA
Glyma.01G011400	XLOC_000069	1087724	1092481	2053	AT4G19003.2	VPS25	E2F/DP family winged-helix DNA-binding domain	1.76411	1.38012	0.866396	1.392	1.69028	1.19959	0.0380583	0.932874	0.990753
Glyma.01G011500	XLOC_001321	1091564	1095405	1951	AT4G16070.1		Mono-/di-acylglycerol lipase, N-terminal;Lipase, class 3	0	0.0675478	0	0	0	0	2.00996	0.618233	NA
Glyma.01G012100	XLOC_001325	1162070	1167484	2215	AT4G16070.1		Mono-/di-acylglycerol lipase, N-terminal;Lipase, class 3	0	0.059497	0.110763	0	0	0	3.58779	0.22541	NA
Glyma.01G012300	XLOC_000072	1191644	1194856	2964	AT1G68310.2		Protein of unknown function (DUF59)	0.114553	0.0444621	0.0620798	0.117581	0	0.0755357	0.312635	0.834461	NA
Glyma.01G012400	XLOC_000073	1197820	1201968	2217	AT1G32160.1		Protein of unknown function (DUF760)	3.0375	2.22912	1.57694	3.70989	3.10254	2.42368	-0.295166	0.41948	0.870192
Glyma.01G012500	XLOC_000074	1204024	1208621	2116	AT1G32130.1	ATIWS1,IWS1	Transcription elongation factor (TFIIS) family protein	53.7546	51.5684	35.769	42.7567	40.794	49.888	0.186163	0.471029	0.890319
Glyma.01G012700	XLOC_000075	1211152	1217410	5161	AT3G23670.1	KINESIN-12B,PAKRP1L	phragmoplast-associated kinesin-related protein, putative	4.71487	4.85164	2.81658	4.63239	4.40649	4.53328	-0.0183528	0.948173	0.992614
Glyma.01G012800	XLOC_000076	1220267	1224974	2051	AT4G16070.1		Mono-/di-acylglycerol lipase, N-terminal;Lipase, class 3	0	0	0.0897145	0	0	0	2.58292	0.517635	NA
Glyma.01G013600	XLOC_000079	1302205	1305250	2962	AT2G35530.1	AtbZIP16,bZIP16	basic region/leucine zipper transcription factor 16	0.382103	0.578398	0.248487	0.494173	0.585778	0.661383	-0.429968	0.465884	0.887114
Glyma.01G013700	XLOC_000081	1307183	1311123	3912				0.59309	0.320032	0.486038	0.694881	0.69697	0.558002	-0.337035	0.492225	0.895632
Glyma.01G013800	XLOC_000082	1313819	1318729	4634	AT2G35540.1		DNAJ heat shock N-terminal domain-containing protein	0.647225	1.13756	0.423547	1.03786	0.615123	0.809262	-0.0515538	0.910514	0.986463
Glyma.01G013900	XLOC_000083	1327885	1331315	1428	AT1G32170.1	XTH30,XTR4	xyloglucan endotransglucosylase/hydrolase 30	0	0	0.0859031	0	0	0	1.99623	0.620737	NA
Glyma.01G014000	XLOC_001336	1335694	1342783	4334	AT3G03050.1	ATCSLD3,CSLD3,KJK	cellulose synthase-like D3	2.04996	2.11332	4.2173	1.83342	1.51557	1.69181	0.862859	0.0173061	0.281654
Glyma.01G014100	XLOC_001337	1352031	1357445	2094	AT1G32190.1		alpha/beta-Hydrolases superfamily protein	0.0270246	0	0.0292908	0	0.0887779	0	-0.416498	0.894037	NA
Glyma.01G014200	XLOC_001338	1370133	1382247	4991	AT1G32200.2	ACT1,ATS1	phospholipid/glycerol acyltransferase family protein	9.12733	7.68376	4.03082	12.4852	14.067	8.2315	-0.598852	0.0499242	0.451086
Glyma.01G014400	XLOC_000084	1389107	1393444	1520	AT1G32220.1		NAD(P)-binding Rossmann-fold superfamily protein	3.57407	3.72815	1.53337	3.85195	5.01443	3.79284	-0.397597	0.316589	0.816455
Glyma.01G014500	XLOC_001340	1394486	1397925	1736				1.79287	2.42923	2.33185	4.05524	4.28343	3.32092	-0.70023	0.0453027	0.433612
Glyma.01G014600	XLOC_000085	1404289	1411232	3182	AT5G46880.1	HB-7,HDG5	homeobox-7	0	0	0.0385511	0	0.0389484	0	0.229243	0.949856	NA
Glyma.01G014700	XLOC_000086	1427792	1434522	3946	AT5G46910.1		Transcription factor jumonji (jmj) family protein / zinc finger (C5HC2 type) family protein	4.2019	5.41036	5.96872	3.02054	2.65393	1.94327	1.17371	3.67531e-05	0.00572402
Glyma.01G014800	XLOC_000087	1459545	1465035	1905	AT1G32240.1	KAN2	Homeodomain-like superfamily protein	1.18823	1.76406	1.25567	1.02449	1.00839	0.470106	0.901251	0.0738801	0.527044
Glyma.01G014900	XLOC_000088	1479683	1484527	2393	AT2G35500.1	SKL2	shikimate kinase like 2	4.23297	5.50714	5.15182	5.7381	5.15313	4.8417	0.0458182	0.869671	0.977544
Glyma.01G015000	XLOC_001341	1485058	1491792	6611	AT1G32230.1	ATP8,CEO,CEO1,RCD1	WWE protein-protein interaction domain protein family	0.00855989	0.00996716	0.0742216	0	0	0	4.30789	0.0680013	NA
Glyma.01G015300	XLOC_001343	1500380	1508864	7930	AT1G32260.1			1.76976	2.5842	1.74027	2.75116	2.92253	3.23974	-0.442001	0.1155	0.621368
Glyma.01G015400	XLOC_000091	1510354	1511790	1331	AT2G35470.1			0.340132	1.13865	0.829472	0.314209	0.884577	0.588736	0.479118	0.527054	0.906592
Glyma.01G015500	XLOC_001344	1516447	1519998	1291	AT4G17720.1		RNA-binding (RRM/RBD/RNP motifs) family protein	67.3725	62.6774	53.8758	55.6644	58.271	70.9729	0.0986508	0.693785	0.946711
Glyma.01G015600	XLOC_000092	1522027	1527320	1606	AT5G46860.1	ATSYP22,ATVAM3,SGR3,SYP22,VAM3	Syntaxin/t-SNARE family protein	0.739961	0.656467	1.22211	1.43223	1.31188	0.418221	-0.091063	0.882358	0.980179
Glyma.01G015700	XLOC_000093	1528792	1532634	2796	AT1G32310.1			0.404788	0.494904	0.592289	0.398867	0.864346	0.400372	-0.0109311	0.985193	0.999221
Glyma.01G015800	XLOC_001345	1533147	1534160	1014	AT1G32320.1	ATMKK10,MKK10	MAP kinase kinase 10	0	0.0649831	0.241952	0.137479	0.611114	0.220797	-1.50027	0.333673	NA
Glyma.01G016000	XLOC_001347	1544190	1552028	4884				0.498228	0.350781	0.577683	0.827746	0.926206	0.44695	-0.462824	0.310752	0.812724
Glyma.01G016300	XLOC_001348	1553067	1556242	1903	AT1G32340.1	NHL8	NDR1/HIN1-like 8	0.743424	0.865645	1.03138	0.695921	1.04201	1.32356	-0.116021	0.83007	0.97287
Glyma.01G016400	XLOC_000095	1560672	1565985	2941	AT4G18230.1			3.59817	3.74162	3.37853	4.43192	4.74076	4.18695	-0.192977	0.479227	0.892954
Glyma.01G016500	XLOC_000096	1573790	1583422	4472	AT4G25960.1	PGP2	P-glycoprotein 2	0	0	0	0	0.0277133	0	-1.66416	0.680894	NA
Glyma.01G016800	XLOC_000098	1609124	1612598	1686	AT4G17790.1		SNARE associated Golgi protein family	5.80663	8.40271	11.2411	4.87831	4.85151	4.58133	0.958115	0.00318582	0.111321
Glyma.01G016900	XLOC_001350	1614600	1619559	2202	AT5G46840.1		RNA-binding (RRM/RBD/RNP motifs) family protein	26.8556	32.8268	43.7032	22.2844	22.5411	26.0033	0.661777	0.0148753	0.259147
Glyma.01G017000	XLOC_001351	1622886	1624635	1555	AT4G17940.1		Tetratricopeptide repeat (TPR)-like superfamily protein	3.38445	15.1702	53.525	2.64464	4.46322	1.51178	3.25039	0.00197596	0.0862379
Glyma.01G017100	XLOC_000099	1634013	1637550	1417	AT2G23910.1		NAD(P)-binding Rossmann-fold superfamily protein	1.31789	1.34855	2.2941	1.62326	1.92417	1.26401	0.189746	0.69676	0.947467
Glyma.01G017300	XLOC_001352	1648449	1650121	1567	AT5G17600.1		RING/U-box superfamily protein	0.361132	0.672806	0.978539	0.0889623	0.07909	0.285753	2.20093	0.0171795	NA
Glyma.01G017400	XLOC_001353	1652088	1657197	2850	AT2G35410.1		RNA-binding (RRM/RBD/RNP motifs) family protein	21.0274	24.7619	17.5181	21.2774	22.743	24.4313	-0.00264484	0.991374	0.999518
Glyma.01G017700	XLOC_001354	1689030	1692179	1939	AT4G17900.1		PLATZ transcription factor family protein	142.656	122.271	128.237	173.913	158.577	234.742	-0.428143	0.104493	0.603327
Glyma.01G017800	XLOC_000104	1722255	1723759	1394	AT1G32690.1			7.71305	6.57038	3.29994	5.45015	3.68957	1.96745	0.816406	0.0492966	0.448811
Glyma.01G017900	XLOC_001355	1734633	1737811	1186	AT5G46720.1		AIG2-like (avirulence induced gene) family protein	57.6391	49.2808	35.5804	72.1703	112.753	59.7475	-0.636706	0.0206751	0.305894
Glyma.01G018200	XLOC_001356	1748524	1754236	3813				2.24102	1.34793	1.67291	4.47862	3.07153	1.68811	-0.649192	0.0794183	0.542634
Glyma.01G018400	XLOC_000107	1772594	1774869	1929	AT4G17880.1		Basic helix-loop-helix (bHLH) DNA-binding family protein	15.3721	12.1606	10.4291	12.1048	10.9864	6.84779	0.489031	0.0812086	0.547892
Glyma.01G018500	XLOC_000108	1782875	1783916	665	AT2G35215.1			0	0	0	0.104815	0	0	-0.863129	0.832476	NA
Glyma.01G018600	XLOC_001357	1783917	1787272	983	AT1G32630.1			0	0	0.374373	0.0709074	0.0630386	0	1.72722	0.504096	NA
Glyma.01G018700	XLOC_000109	1790011	1793001	2527	AT1G32610.2		hydroxyproline-rich glycoprotein family protein	1.88109	1.95567	2.18446	3.39269	3.26142	2.6801	-0.498668	0.122965	0.635289
Glyma.01G018800	XLOC_001358	1803842	1805405	1564	AT5G46790.1	PYL1,RCAR12	PYR1-like 1	0.0361825	0	0.196083	0	0.118862	0	1.20226	0.623959	NA
Glyma.01G019100	XLOC_001361	1826798	1836387	2686	AT5G65685.1		UDP-Glycosyltransferase superfamily protein	20.8787	18.5216	15.7105	12.7415	10.9353	8.06446	0.934868	0.000164069	0.0183947
Glyma.01G019200	XLOC_001362	1839153	1846859	2671	AT4G37870.1	PCK1,PEPCK	phosphoenolpyruvate carboxykinase 1	0.0211866	0.0246697	0.114816	0.0260958	0.116	0	0.402365	0.829323	NA
Glyma.01G019300	XLOC_001363	1865692	1868540	2689	AT2G22680.1		Zinc finger (C3HC4-type RING finger) family protein	0	0.0490092	0.0228095	0.0518423	0.0921785	0	-0.826654	0.713904	NA
Glyma.01G019400	XLOC_001364	1886628	1890851	1932	AT5G65670.2	IAA9	indole-3-acetic acid inducible 9	0.351487	0.17053	1.0159	0.108233	0.609406	0.086913	1.13599	0.230918	NA
Glyma.01G019500	XLOC_000110	1905829	1906826	799	AT5G65660.1		hydroxyproline-rich glycoprotein family protein	0	0.0824692	0	0	0	0	1.06042	0.794958	NA
Glyma.01G019600	XLOC_000111	1929870	1932580	2008	AT3G53440.1		Homeodomain-like superfamily protein	0.930005	1.83765	1.80217	1.73561	1.97504	1.17073	0.0460545	0.917765	0.98726
Glyma.01G019700	XLOC_001365	1941089	1943035	1586	AT5G65640.1	bHLH093	beta HLH protein 93	0.142722	0	0.193363	0	0.0390712	0.211748	0.447	0.806636	NA
Glyma.01G019800	XLOC_001366	1971043	1977113	3215	AT2G22660.2		Protein of unknown function (duplicated DUF1399)	2.65785	2.35698	4.17802	2.86179	3.10317	3.48192	0.0807759	0.811175	0.969449
Glyma.01G019900	XLOC_001367	1979213	1984220	2001	AT4G37920.1			14.5079	17.3212	14.1919	13.6548	13.8427	18.7692	0.0915533	0.73979	0.957174
Glyma.01G020000	XLOC_000112	1990783	1994783	2471	AT3G55100.1		ABC-2 type transporter family protein	0	0	0.0248219	0	0	0	1.06042	0.794958	NA
Glyma.01G020100	XLOC_000113	1998265	2009511	8464	AT1G67720.1		Leucine-rich repeat protein kinase family protein	0.173833	0.241337	0.623204	0.0988213	0.475881	0.370325	0.258649	0.672479	0.941515
Glyma.01G020200	XLOC_001369	2009293	2011082	1551	AT2G22640.1	ATBRK1,BRK1,HSPC300	BRICK1, putative	1.64186	2.12421	3.71726	2.96604	3.75557	2.20135	-0.103343	0.808571	0.968742
Glyma.01G020300	XLOC_001370	2011230	2020186	3321	AT5G65620.1		Zincin-like metalloproteases family protein	129.656	159.881	155.304	129.288	130.819	131.393	0.303795	0.166633	0.697641
Glyma.01G020500	XLOC_001371	2039275	2056055	1867	AT4G37940.1	AGL21	AGAMOUS-like 21	0	0.0352935	0.0657042	0	0	0.0599592	0.716505	0.811937	NA
Glyma.01G020600	XLOC_001372	2067151	2067966	816	AT5G10530.1		Concanavalin A-like lectin protein kinase family protein	0	0.161502	0	0.085419	0	0	1.04787	0.791126	NA
Glyma.01G020900	XLOC_001373	2104937	2109784	1522	AT4G37980.1	ATCAD7,CAD7,ELI3,ELI3-1	elicitor-activated gene 3-1	0.037181	0	0.0402988	0	0	0.0735505	0.0644171	0.984629	NA
Glyma.01G021000	XLOC_000117	2122589	2125447	1488	AT4G37990.1	ATCAD8,CAD-B2,ELI3,ELI3-2	elicitor-activated gene 3-2	0	0.0885657	0	0	0	0.0376156	1.04799	0.792563	NA
Glyma.01G021100	XLOC_000118	2140441	2142143	1703	AT5G65590.1		Dof-type zinc finger DNA-binding family protein	0	0	0	0.0409289	0	0	-0.863129	0.832476	NA
Glyma.01G021200	XLOC_001374	2148822	2155157	3566	AT2G22610.2		Di-glucose binding protein with Kinesin motor domain	0.0793458	0	0	0.0390925	0.0347543	0.015696	0.0113554	0.995851	NA
Glyma.01G021300	XLOC_000119	2159641	2163970	1639	AT4G38040.1		Exostosin family protein	0.552429	0.64325	0.673598	0.212636	0.189039	0.512251	1.09693	0.165135	NA
Glyma.01G021400	XLOC_001375	2171115	2176385	2486	AT2G22600.1		RNA-binding KH domain-containing protein	0.273159	0.397584	0.296065	0.224302	0.648086	0.337723	-0.1951	0.788149	0.966345
Glyma.01G021500	XLOC_000120	2186117	2186869	753				0	0	0	0	0.0822935	0	-0.863129	0.832476	NA
Glyma.01G021600	XLOC_001376	2189923	2194446	2193	AT5G65540.1			70.7303	65.6525	50.6509	75.9951	85.4766	74.2209	-0.210507	0.35314	0.83843
Glyma.01G021700	XLOC_000121	2197746	2200232	2134	AT1G22380.1	AtUGT85A3,UGT85A3	UDP-glucosyl transferase 85A3	0.769022	0.926329	4.6849	1.50248	1.80035	0.891774	0.780537	0.191968	0.725699
Glyma.01G022100	XLOC_001377	2209688	2214556	4178	AT1G51060.1	HTA10	histone H2A 10	0	0	0	0	0	0.0669841	-3.09289	0.39407	NA
Glyma.01G022300	XLOC_000125	2215078	2218277	2779	AT1G22380.1	AtUGT85A3,UGT85A3	UDP-glucosyl transferase 85A3	0.0407265	0.071133	0.419346	0.075245	0.356773	0.161128	0.00108064	0.999195	NA
Glyma.01G022400	XLOC_000126	2235786	2241294	2350	AT5G65530.1		Protein kinase superfamily protein	9.27103	8.10342	5.11559	10.6184	5.69569	6.28791	0.12031	0.711923	0.952099
Glyma.01G022500	XLOC_001378	2246170	2251811	2422	AT5G10510.2	AIL6,PLT3	AINTEGUMENTA-like 6	11.4254	10.5559	12.4088	13.7274	11.1807	6.88672	0.265623	0.335347	0.827171
Glyma.01G022600	XLOC_001379	2286641	2293361	3467	AT5G65500.1		U-box domain-containing protein kinase family protein	0.244835	0.437132	0.353821	0.583027	0.607695	0.355172	-0.437494	0.444517	0.880437
Glyma.01G022800	XLOC_001380	2298568	2310254	11025	AT5G65490.1			0.318235	0.340671	0.595268	0.404619	0.421544	0.350301	0.2295	0.565268	0.917334
Glyma.01G023000	XLOC_001381	2314143	2317541	2290	AT4G38060.2			0.518942	0.489161	0.776729	1.00444	1.38005	1.24654	-0.900098	0.0764758	0.533512
Glyma.01G023200	XLOC_000130	2331638	2339135	3913	AT5G10490.1	MSL2	MSCS-like 2	18.2365	19.2812	15.2984	17.7595	13.4132	10.3276	0.485781	0.0487709	0.44713
Glyma.01G023300	XLOC_001382	2343102	2348080	2864	AT5G65470.1		O-fucosyltransferase family protein	8.10114	10.1002	17.0041	9.0778	8.54642	12.9181	0.310242	0.358229	0.84038
Glyma.01G023600	XLOC_000132	2380849	2402680	4347	AT5G10470.2	KAC1,KCA1	kinesin like protein for actin based chloroplast movement 1	3.22847	3.47124	2.08823	3.97655	4.11973	3.11599	-0.222462	0.439452	0.878486
Glyma.01G023700	XLOC_000133	2405107	2433075	5729	AT2G22530.1		Alkaline-phosphatase-like family protein	2.45955	2.24282	2.4838	3.83245	4.45634	2.18846	-0.38839	0.180814	0.711468
Glyma.01G023900	XLOC_001384	2433567	2442808	3699	AT5G65450.1	UBP17	ubiquitin-specific protease 17	7.77168	7.90929	5.14025	8.065	7.37104	7.92898	-0.0526725	0.843608	0.974622
Glyma.01G024000	XLOC_000134	2455767	2457198	1432	AT2G22500.1	ATPUMP5,DIC1,UCP5	uncoupling protein 5	1.7783	1.05834	1.32778	1.26554	2.7262	0.351779	0.133717	0.830647	0.97287
Glyma.01G024700	XLOC_000140	2529244	2531919	1749	AT5G65420.1	CYCD4;1	CYCLIN D4;1	0.420619	0.376746	0.105206	0.916606	0.779459	0.832059	-1.37098	0.0583558	0.48035
Glyma.01G025000	XLOC_001387	2557361	2560327	2954	AT4G24660.1	ATHB22,HB22,MEE68	homeobox protein 22	21.5323	15.3914	15.3649	29.4475	30.8157	23.8932	-0.551867	0.022157	0.316497
Glyma.01G025100	XLOC_000142	2601431	2602687	1257				2.16093	1.72989	2.78129	1.21992	1.52822	1.24679	0.873043	0.0706034	0.518049
Glyma.01G025200	XLOC_000143	2616281	2621186	1941	AT5G65380.1		MATE efflux family protein	0.0291548	0	0	0	0	0	1.06042	0.794958	NA
Glyma.01G025300	XLOC_000144	2649317	2652292	1848	AT1G67900.1		Phototropic-responsive NPH3 family protein	0.275598	0.320907	0.331899	0.414892	0.201191	0.545181	-0.237043	0.775751	NA
Glyma.01G025400	XLOC_000145	2683709	2685295	1582	AT1G24590.1	DRN-LIKE,DRNL,ESR2,SOB2	DORNROSCHEN-like	0.357708	0.666426	0.775409	0.484653	0.58755	0.424566	0.397413	0.579286	0.921068
Glyma.01G025500	XLOC_001388	2699441	2702187	1886	AT4G10500.1		2-oxoglutarate (2OG) and Fe(II)-dependent oxygenase superfamily protein	0.630105	0.83851	0.747986	0.406533	0.558557	0.237421	1.03404	0.11451	0.619608
Glyma.01G025600	XLOC_001389	2702617	2706396	2718	AT1G12970.1	PIRL3	plant intracellular ras group-related LRR 3	29.5856	24.8977	16.1122	28.8758	23.3003	18.4926	0.131974	0.628333	0.933169
Glyma.01G025700	XLOC_001390	2712317	2716204	3483				9.0985	6.03498	5.21249	50.0301	31.0636	22.4177	-2.19927	8.42493e-13	1.25016e-09
Glyma.01G026000	XLOC_001391	2731088	2740742	4215	AT1G70610.1	ATTAP1,TAP1	transporter associated with antigen processing protein 1	1.24859	0.937977	1.36785	1.20717	1.04381	0.69052	0.425094	0.265411	0.785017
Glyma.01G026100	XLOC_000146	2741832	2749005	1849	AT1G70600.1		Ribosomal protein L18e/L15 superfamily protein	19.2508	15.9654	15.5244	11.7992	12.266	15.3779	0.470159	0.0840579	0.555352
Glyma.01G026200	XLOC_001392	2747351	2755356	1963	AT3G26590.1		MATE efflux family protein	0	0	0	0.106524	0	0.0285135	-2.82895	0.424283	NA
Glyma.01G026400	XLOC_000148	2765244	2767990	2477	AT3G26600.1	ARO4	armadillo repeat only 4	1.3936	0.931066	1.28761	1.4914	0.800542	0.81348	0.362813	0.434356	0.876612
Glyma.01G026500	XLOC_001393	2768571	2771471	1594	AT1G70590.1		F-box family protein	20.9459	20.7104	14.5834	13.0746	10.1075	13.3785	0.728568	0.00920656	0.20073
Glyma.01G026600	XLOC_001394	2781491	2782600	1110	AT5G40460.1			0.0509815	0.178089	0	0	0	0	2.97535	0.394948	NA
Glyma.01G026700	XLOC_001395	2800909	2808407	2157	AT1G70580.1	AOAT2,GGT2	alanine-2-oxoglutarate aminotransferase 2	0.839528	0.947	0.739317	1.32489	1.37896	0.882265	-0.365848	0.441628	0.879213
Glyma.01G026800	XLOC_000149	2819064	2823273	1757	AT1G10700.1	PRS3	phosphoribosyl pyrophosphate (PRPP) synthase 3	3.96158	6.22551	6.77232	1.94388	2.75095	5.38376	0.821929	0.0539158	0.46459
Glyma.01G026900	XLOC_001396	2829921	2833313	874	AT1G24095.1		Putative thiol-disulphide oxidoreductase DCC	0	0	0	0.239252	0	0.192123	-3.39491	0.261655	NA
Glyma.01G027100	XLOC_000150	2841569	2846006	1860	AT1G51940.1		protein kinase family protein / peptidoglycan-binding LysM domain-containing protein	0	0	0	0	0	0.0902773	-2.35569	0.555319	NA
Glyma.01G027300	XLOC_000151	2852073	2856865	1879	AT1G60780.1	HAP13	Clathrin adaptor complexes medium subunit family protein	9.09527	6.76814	5.61447	6.9739	8.80531	7.35767	0.0176473	0.952137	0.993752
Glyma.01G027600	XLOC_001401	2884478	2887943	2496	AT4G39870.2		TLD-domain containing nucleolar protein	0.136032	0.0263994	0.0245733	0.0279255	0.049653	0.0448493	0.73657	0.672191	NA
Glyma.01G027700	XLOC_001402	2889242	2892328	1036	AT2G44820.2			11.7986	14.1199	10.7158	11.303	11.3646	15.8299	0.0252253	0.934907	0.99091
Glyma.01G027800	XLOC_001403	2895690	2900577	1990	AT1G70550.2		Protein of Unknown Function (DUF239)	0.0568738	0	0.0616431	0.140104	0.124557	0	-0.920537	0.645497	NA
Glyma.01G028100	XLOC_000153	2929035	2934455	3062	AT1G70520.1	CRK2	cysteine-rich RLK (RECEPTOR-like protein kinase) 2	0.0739248	0.0215196	0.140217	0.113818	0.101187	0.0548386	-0.018959	0.98815	NA
Glyma.01G028200	XLOC_001405	2934903	2938421	1067	AT1G23360.1	MENG	S-adenosyl-L-methionine-dependent methyltransferases superfamily protein	0.26518	0.185266	0.17245	0.195975	0.232304	0.262287	-0.0363818	0.977147	NA
Glyma.01G028400	XLOC_000154	2998371	2999567	732				0	0	0.167582	0	0	0	1.99623	0.620737	NA
Glyma.01G028500	XLOC_000155	2999967	3001495	894				0.0632991	0	0	0	0	0	1.06042	0.794958	NA
Glyma.01G028600	XLOC_001407	3002314	3007143	2123	AT1G60790.1	TBL2	Plant protein of unknown function (DUF828)	0.293209	0.589715	0.0288906	0.590973	0.0875652	0.316375	-0.0317497	0.974663	NA
Glyma.01G028700	XLOC_001408	3014195	3020497	3488	AT1G60800.1	NIK3	NSP-interacting kinase 3	0.113568	0.15113	0.175845	0.159867	0.230955	0.176517	-0.238968	0.776068	NA
Glyma.01G028800	XLOC_001409	3036169	3038568	2399	AT1G23390.1		Kelch repeat-containing F-box family protein	0.141533	0.439469	0.178968	0.37771	0.309964	0	0.333166	0.754675	NA
Glyma.01G028900	XLOC_001410	3060167	3064492	1933	AT1G10670.1	ACLA-1	ATP-citrate lyase A-1	1.02464	0.886299	0.666338	1.65871	1.37847	0.781812	-0.414824	0.415639	0.868721
Glyma.01G029000	XLOC_000157	3079661	3082412	1255	AT5G05670.2		signal recognition particle binding	25.3863	20.2142	15.4437	21.1605	25.1818	27.1163	-0.15695	0.578076	0.921068
Glyma.01G029100	XLOC_001411	3084141	3090316	2127	AT1G10660.4			6.30545	4.15122	3.5757	8.58576	9.17706	7.65766	-0.727116	0.0156452	0.266487
Glyma.01G029200	XLOC_000158	3098613	3102392	3330	AT1G23410.1		Ribosomal protein S27a / Ubiquitin family protein	33.7157	30.9281	26.2101	24.741	27.1315	24.5066	0.372976	0.0954542	0.581344
Glyma.01G029400	XLOC_001412	3123131	3124963	1705	AT1G61700.1		RNA polymerases N / 8 kDa subunit	13.0438	13.8742	9.92869	11.6102	15.8824	12.5732	0.00198108	0.994039	0.999696
Glyma.01G029500	XLOC_000160	3130778	3135499	2560	AT1G10650.1		SBP (S-ribonuclease binding protein) family protein	1.7021	1.00384	1.26982	1.66087	2.56582	1.31184	-0.325491	0.43088	0.875625
Glyma.01G029600	XLOC_000161	3137012	3140561	1473	AT2G46290.1		Transducin/WD40 repeat-like superfamily protein	136.729	112.863	61.3348	125.823	122.167	102.026	-0.0458405	0.87129	0.977894
Glyma.01G029700	XLOC_001413	3140589	3142762	1792				0.378947	0.478018	1.95094	0.544546	1.41777	0.530984	0.344401	0.627073	0.933169
Glyma.01G029800	XLOC_000162	3148701	3151772	1330	AT5G14670.1	ARFA1B,ATARFA1B	ADP-ribosylation factor A1B	57.6531	48.5031	60.4125	49.9443	45.3337	37.3707	0.465408	0.0448148	0.431174
Glyma.01G029900	XLOC_001414	3152131	3157338	2588	AT1G60460.1			0.306125	0.53468	1.77748	0.269327	0.335215	0.60557	1.20942	0.0848785	0.557113
Glyma.01G030000	XLOC_000163	3159945	3161005	1061	AT1G23530.1			0.106672	0	0.982745	0	0	0.0527539	4.27048	0.0351045	NA
Glyma.01G030100	XLOC_000164	3163363	3164551	813	AT3G14470.1		NB-ARC domain-containing disease resistance protein	0	0	0.226328	0	0	0	2.58292	0.517635	NA
Glyma.01G030200	XLOC_001415	3167272	3172978	3101	AT1G23540.1	AtPERK12,IGI1	Protein kinase superfamily protein	0	0	0.0395581	0	0	0	1.99623	0.620737	NA
Glyma.01G030300	XLOC_000165	3178070	3179802	1469	AT1G70420.1		Protein of unknown function (DUF1645)	14.6385	11.0345	53.4436	13.0009	11.7691	7.96333	1.43886	0.00144792	0.0726149
Glyma.01G030400	XLOC_001416	3182779	3187700	1819	AT1G10600.1	AMSH2	associated molecule with the SH3 domain of STAM 2	21.6527	38.7605	50.6796	21.4585	23.9828	31.4477	0.636421	0.0530458	0.46267
Glyma.01G030500	XLOC_000166	3189212	3200277	1269	AT5G14740.1	BETA CA2,CA18,CA2	carbonic anhydrase 2	0	0.155775	0.145	0	0.0976627	0.132321	0.434538	0.830761	NA
Glyma.01G030700	XLOC_001417	3202613	3206095	1030				17.9658	13.6264	7.2649	15.7675	20.4551	12.879	-0.202313	0.548928	0.912394
Glyma.01G030800	XLOC_000168	3208229	3215706	1775	AT1G23750.1		Nucleic acid-binding, OB-fold-like protein	7.10954	6.64497	5.18323	7.73593	7.15675	6.24363	-0.0305198	0.913838	0.986692
Glyma.01G030900	XLOC_000169	3234395	3237574	2716	AT1G70370.1	PG2	polygalacturonase 2	0.520889	0.339654	0.225828	0.538933	0.273786	0.35034	0.0312521	0.963811	0.995064
Glyma.01G031200	XLOC_000172	3248437	3252720	1752	AT1G70350.1			2.68089	2.74554	2.10051	2.94403	3.85525	3.22669	-0.292244	0.4085	0.864418
Glyma.01G031300	XLOC_000173	3257841	3260562	2189	AT1G70340.1		Plant protein of unknown function (DUF936)	0	0	0.0280196	0	0	0.0255696	0.0986515	0.980712	NA
Glyma.01G031400	XLOC_000174	3264671	3271140	4026	AT1G60200.1		splicing factor PWI domain-containing protein / RNA recognition motif (RRM)-containing protein	30.1782	33.5684	20.125	44.8925	41.4345	26.1925	-0.284352	0.27567	0.791696
Glyma.01G031500	XLOC_001418	3278321	3282846	2206	AT1G23800.1	ALDH2B,ALDH2B7	aldehyde dehydrogenase 2B7	0.82088	0.179219	0.139018	0.347562	1.46069	0.380589	-0.76499	0.345158	0.83392
Glyma.01G031700	XLOC_000175	3298861	3302133	1461	AT1G23820.1	SPDS1	spermidine synthase 1	8.4826	7.3515	5.79344	8.30126	10.6883	8.31342	-0.208884	0.473104	0.890782
Glyma.01G031800	XLOC_000176	3327793	3334332	3851	AT1G70300.1	KUP6	K+ uptake permease 6	6.01015	10.4375	16.6756	9.86434	10.4592	9.91245	0.260891	0.433727	0.876488
Glyma.01G031900	XLOC_000177	3342338	3347771	4457	AT1G23870.1	ATTPS9,TPS9	trehalose-phosphatase/synthase 9	1.89182	3.45949	4.43119	2.58039	3.76779	4.10653	0.0137135	0.969402	0.996177
Glyma.01G032000	XLOC_000178	3363639	3366996	2254	AT1G70280.2		NHL domain-containing protein	0.150637	0.175403	0.163269	0.185542	0.522348	0.248323	-0.828178	0.361405	NA
Glyma.01G032100	XLOC_000179	3374218	3387663	3908	AT1G60070.1		Adaptor protein complex AP-1, gamma subunit	1.75213	1.83785	2.3699	3.13908	2.61631	1.27469	-0.0754784	0.831747	0.97313
Glyma.01G032200	XLOC_001420	3392970	3394819	1850	AT5G40250.1		RING/U-box superfamily protein	0	0.0356178	0.0663079	0	0.133983	0	-0.181543	0.946468	NA
Glyma.01G032300	XLOC_001421	3396704	3399050	1473				0.653103	0.671007	1.45738	0.662476	0.462754	0.227992	1.21383	0.0909934	0.571706
Glyma.01G032500	XLOC_000181	3415082	3425683	2678	AT5G26830.1		Threonyl-tRNA synthetase	83.088	85.0112	78.7413	56.8703	55.0715	67.4882	0.568751	0.0158341	0.268717
Glyma.01G032700	XLOC_001422	3428092	3431069	1597				3.61435	3.17705	5.68413	5.76121	8.10964	3.96044	-0.356234	0.326327	0.822123
Glyma.01G032900	XLOC_000184	3455319	3462465	5688	AT5G17680.1		disease resistance protein (TIR-NBS-LRR class), putative	0.318365	0.521305	1.19694	0.61271	0.228781	0.334572	0.935249	0.092868	0.575076
Glyma.01G033200	XLOC_000185	3487315	3493797	4853	AT1G69550.1		disease resistance protein (TIR-NBS-LRR class)	0.128268	0.325866	1.15011	0.172352	0.063844	0.149935	2.18133	0.00415735	0.129313
Glyma.01G033300	XLOC_000186	3499140	3507724	4705	AT5G17680.1		disease resistance protein (TIR-NBS-LRR class), putative	0.132303	0.392136	1.96845	0.13333	0.342432	0.297407	1.82226	0.0134161	0.2462
Glyma.01G034000	XLOC_001424	3552796	3554812	843	AT1G24020.2	MLP423	MLP-like protein 423	0	0	0.218273	0	0.220523	0	0.231145	0.940527	NA
Glyma.01G034100	XLOC_000192	3564064	3569598	2633	AT1G24030.2		Protein kinase superfamily protein	0	0	0.0465893	0	0	0	1.99623	0.620737	NA
Glyma.01G034300	XLOC_001426	3573047	3579461	2137	AT1G70230.1	TBL27	TRICHOME BIREFRINGENCE-LIKE 27	0.714981	0.524183	0.602729	1.23944	1.82682	0.366686	-0.713074	0.233484	0.763041
Glyma.01G034400	XLOC_000193	3582060	3583811	1152	AT1G70230.1	TBL27	TRICHOME BIREFRINGENCE-LIKE 27	0	0	0	0.0605052	0	0	-0.863129	0.832476	NA
Glyma.01G034600	XLOC_001427	3588552	3590901	1677	AT1G70230.1	TBL27	TRICHOME BIREFRINGENCE-LIKE 27	0	0	0.0731483	0	0	0	1.99623	0.620737	NA
Glyma.01G034700	XLOC_001428	3599923	3602578	2126	AT1G70230.1	TBL27	TRICHOME BIREFRINGENCE-LIKE 27	0	0	0.0288499	0	0	0	1.06042	0.794958	NA
Glyma.01G034900	XLOC_001430	3613545	3615901	1859	AT1G70230.1	TBL27	TRICHOME BIREFRINGENCE-LIKE 27	0.0913224	0.0708907	0.230954	0	0.133334	0.0301086	1.43163	0.382097	NA
Glyma.01G035100	XLOC_000196	3634033	3639674	1904	AT1G07420.1	ATSMO2,SMO2-1	sterol 4-alpha-methyl-oxidase 2-1	0.0594427	0	0.096641	0.0366082	0.130183	0.029397	-0.132257	0.945866	NA
Glyma.01G035300	XLOC_000198	3678713	3680543	1104	AT1G60010.1			0.461327	2.02931	3.66676	0.126272	0.224518	0.557691	2.81904	0.000609776	0.04135
Glyma.01G035400	XLOC_000199	3692399	3696760	3681	AT3G14470.1		NB-ARC domain-containing disease resistance protein	0	0	0	0	0.0336686	0.0304113	-2.71577	0.455126	NA
Glyma.01G035500	XLOC_001431	3717091	3720581	1730				0.130843	0.418972	0.992703	0.161161	0.0716381	0.291184	1.63553	0.0990823	NA
Glyma.01G035700	XLOC_000200	3738152	3741884	1629	AT1G70200.1		RNA-binding (RRM/RBD/RNP motifs) family protein	2.88332	3.96409	2.29676	2.73844	2.58671	2.68006	0.30388	0.417479	0.869655
Glyma.01G035800	XLOC_000201	3755286	3756659	1326	AT3G14470.1		NB-ARC domain-containing disease resistance protein	0	0	0.185022	0.0525656	0	0	2.03551	0.532474	NA
Glyma.01G036000	XLOC_001432	3770841	3773102	2073	AT1G24100.1	UGT74B1	UDP-glucosyl transferase 74B1	8.43518	6.16653	8.87624	7.8007	4.90236	7.15512	0.35939	0.253308	0.775711
Glyma.01G036100	XLOC_001434	3789271	3790606	1039	AT3G14470.1		NB-ARC domain-containing disease resistance protein	2.55987	3.86859	4.25035	1.54297	2.92241	2.31645	0.773405	0.088478	0.565261
Glyma.01G036200	XLOC_001435	3791180	3811591	2487	AT1G10510.1	emb2004	RNI-like superfamily protein	33.8353	34.8673	34.749	27.3539	33.4378	32.0933	0.274041	0.233215	0.762649
Glyma.01G036400	XLOC_000204	3817300	3818213	914				0	0	0.872377	0	0.135595	0	2.9135	0.205951	NA
Glyma.01G036500	XLOC_001436	3821377	3825854	2011	AT1G24120.1	ARL1	ARG1-like 1	27.4927	30.8658	35.9286	29.9812	27.9175	33.3438	0.161541	0.519964	0.904299
Glyma.01G036600	XLOC_001437	3860214	3861413	1200	AT1G68360.1		C2H2 and C2HC zinc fingers superfamily protein	0	0.0549107	0.664461	0	0.103278	0.0932866	1.98237	0.277988	NA
Glyma.01G036700	XLOC_001438	3865056	3872561	7364	AT1G70180.2		Sterile alpha motif (SAM) domain-containing protein	7.89977	8.42899	6.27175	9.35165	8.28022	8.46724	-0.0891561	0.703229	0.94985
Glyma.01G036800	XLOC_001439	3916138	3918004	1867	AT1G24130.1		Transducin/WD40 repeat-like superfamily protein	0.0303104	0	0.591338	0.0373337	0.099572	0.0299796	2.08943	0.197385	NA
Glyma.01G036900	XLOC_001440	3922226	3924037	1812	AT1G59970.1		Matrixin family protein	0.0624607	0	0.406191	0	0	0.0308896	3.82454	0.0759805	NA
Glyma.01G037100	XLOC_000206	3931848	3933221	1374	AT1G59970.1		Matrixin family protein	0	0	0.133919	0	0	0.0407365	1.62007	0.64913	NA
Glyma.01G037200	XLOC_001441	3946315	3948100	1786	AT1G24140.1		Matrixin family protein	0.12674	0.221365	1.0646	0.897617	0.693919	0.376071	-0.301552	0.714457	0.952771
Glyma.01G037300	XLOC_001442	3957877	3962559	2334	AT1G70160.1			2.13362	1.89153	1.89208	1.4036	1.27439	1.70266	0.541493	0.164877	0.694328
Glyma.01G037400	XLOC_001443	3971614	3976198	1833	AT1G70150.1		zinc ion binding	1.51276	3.27128	2.00769	1.14078	1.48748	2.44286	0.494765	0.295463	0.803419
Glyma.01G037500	XLOC_000207	3986684	3988230	1097	AT1G59940.1	ARR3	response regulator 3	0.154757	0.480532	0.111823	0.0635387	0	0	3.71408	0.0625949	NA
Glyma.01G037600	XLOC_000208	4002247	4005512	3069	AT1G70140.1	ATFH8,FH8	formin 8	0.147512	0.257646	1.31903	0.13627	0.464399	0.310043	1.06386	0.183826	0.71663
Glyma.01G037700	XLOC_001444	4005725	4011185	3092	AT1G70100.3			7.66849	8.84397	17.2182	12.7592	12.706	10.988	0.0267866	0.933018	0.990753
Glyma.01G037800	XLOC_000209	4011644	4013152	1509	AT1G10460.1	GLP7	germin-like protein 7	0	0	0.081292	0	0	0.0370921	1.03434	0.795811	NA
Glyma.01G037900	XLOC_001445	4014621	4016884	2201	AT1G70090.2	GATL9,LGT8	glucosyl transferase family 8	3.03387	1.52682	6.82737	3.35684	4.33572	2.92448	0.2575	0.569894	0.918688
Glyma.01G038000	XLOC_001446	4026873	4032291	1101	AT1G59900.1	AT-E1 ALPHA,E1 ALPHA	pyruvate dehydrogenase complex E1 alpha subunit	0	0	0	0.0633078	0	0.101675	-2.38173	0.550801	NA
Glyma.01G038100	XLOC_001447	4033780	4041389	3991	AT1G70070.1	EMB25,ISE2,PDE317	DEAD/DEAH box helicase, putative	4.84931	5.99327	3.02755	3.00394	3.33824	2.27198	0.817225	0.00754613	0.180435
Glyma.01G038300	XLOC_001448	4044438	4058132	5180	AT1G24190.2	ATSIN3,SIN3,SNL3	SIN3-like 3	27.6829	28.3797	19.0399	31.312	25.6481	18.0558	0.14007	0.580278	0.921504
Glyma.01G038400	XLOC_000210	4092064	4096830	2925	AT1G27210.1		ARM repeat superfamily protein	0.928647	2.02747	2.26467	0.714892	1.05926	1.6074	0.711459	0.132826	0.651755
Glyma.01G038500	XLOC_000211	4115978	4118535	2452	AT1G27200.1		Domain of unknown function (DUF23)	21.7865	19.8592	37.4963	25.1007	24.3875	24.7902	0.221268	0.446799	0.881633
Glyma.01G038600	XLOC_000212	4130643	4133350	2081	AT1G70000.2		myb-like transcription factor family protein	19.8512	31.2524	29.4148	8.03867	6.90838	15.2504	1.49001	2.12996e-05	0.00381067
Glyma.01G038700	XLOC_000213	4156739	4160943	3740	AT1G69980.1			4.2669	4.56317	3.18154	9.54208	9.34475	6.00127	-0.911075	0.000682038	0.0445728
Glyma.01G038800	XLOC_001449	4162465	4166786	1794	AT1G10430.1	PP2A-2	protein phosphatase 2A-2	8.26445	7.12554	8.71816	9.24697	8.63531	4.64873	0.254225	0.399655	0.861901
Glyma.01G038900	XLOC_001450	4182744	4185349	1614	AT1G69970.2	CLE26	CLAVATA3/ESR-RELATED 26	0	0	0	0	0	0.034679	-0.863129	0.832476	NA
Glyma.01G039000	XLOC_000214	4212429	4221344	4612	AT1G27170.1		transmembrane receptors;ATP binding	0.01227	0	0	0	0	0	1.06042	0.794958	NA
Glyma.01G039100	XLOC_000215	4235178	4237648	1355	AT1G69935.1	SHW1	short hypocotyl in white light1	3.38284	6.71086	6.42771	3.24075	4.66467	5.20477	0.436073	0.258205	0.777914
Glyma.01G039200	XLOC_001451	4239455	4243315	1389	AT1G59640.1	BPE,BPEp,BPEub,ZCW32	BIG PETAL P	0.0407411	0.284635	0.0883151	0.0501814	0	0.241779	0.474555	0.781485	NA
Glyma.01G039400	XLOC_000216	4270598	4275060	1503	AT1G10417.1			0.037651	0	0	0.139126	0.123687	0.0372401	-2.60377	0.282463	NA
Glyma.01G039500	XLOC_000217	4289457	4295951	3231	AT1G59650.1	CW14	Protein of unknown function (DUF1336)	0.73561	1.24403	1.27188	0.862915	0.824692	0.623643	0.627225	0.152518	0.677769
Glyma.01G039600	XLOC_001453	4300332	4302844	2513	AT4G08850.1		Leucine-rich repeat receptor-like protein kinase family protein	0	0	0.024407	0	0	0.022273	0.0986515	0.980712	NA
Glyma.01G039800	XLOC_000218	4316038	4325826	5602	AT5G62620.1		Galactosyltransferase family protein	13.1018	10.9508	6.59114	13.811	15.63	12.0796	-0.311073	0.255988	0.777761
Glyma.01G039900	XLOC_001455	4322680	4326527	3848	AT1G10380.1		Putative membrane lipoprotein	0.382361	0.171239	0.111576	0.090569	0.225452	0.232732	0.379291	0.640571	0.936376
Glyma.01G040000	XLOC_000219	4336374	4338196	1233	AT1G10360.1	ATGSTU18,GST29,GSTU18	glutathione S-transferase TAU 18	0.137687	0.213764	0.79591	0	0.150771	0.27237	1.49852	0.249099	NA
Glyma.01G040100	XLOC_000220	4341457	4342817	776	AT1G10360.1	ATGSTU18,GST29,GSTU18	glutathione S-transferase TAU 18	0.0729245	0.169827	0.316159	0	0	0	3.78996	0.144053	NA
Glyma.01G040300	XLOC_000222	4353053	4358969	5803	AT1G27150.1		Tetratricopeptide repeat (TPR)-like superfamily protein	26.0079	25.0831	25.1343	33.872	30.519	24.3063	-0.083007	0.697378	0.947566
Glyma.01G040400	XLOC_000223	4369831	4380131	2277	AT1G27100.1		Actin cross-linking protein	24.1319	23.1797	15.1115	17.7546	17.7165	16.5433	0.38285	0.133353	0.653115
Glyma.01G040500	XLOC_000224	4380912	4383743	2791	AT2G02590.1			0	0.118045	0.461495	0.0998953	0.466251	0.120327	-0.0607552	0.957437	NA
Glyma.01G040600	XLOC_000225	4389420	4392093	1613	AT1G10350.1		DNAJ heat shock family protein	0.280667	0.326809	0.57038	0.129638	0.115252	0.242904	1.35882	0.170088	NA
Glyma.01G040800	XLOC_000226	4395069	4395257	189				0	0	0.649046	0	0	2.66533	-2.05013	0.420391	NA
Glyma.01G041100	XLOC_001458	4403613	4404643	730	AT5G39950.1	ATH2,ATTRX2,ATTRXH2,TRX2,TRXH2	thioredoxin 2	0	0	0.0840203	0	0	0	1.06042	0.794958	NA
Glyma.01G041300	XLOC_001460	4427928	4434814	2590	AT1G27090.1		glycine-rich protein	83.5732	75.3062	38.3639	65.2076	60.5554	46.031	0.329045	0.248964	0.772304
Glyma.01G041400	XLOC_001461	4457128	4461765	2386	AT1G69870.1	NRT1.7	nitrate transporter 1.7	1.3756	0.773261	1.05395	0.438193	0.649277	0.539545	1.10463	0.0347289	0.387415
Glyma.01G041500	XLOC_000228	4485002	4491302	3759	AT1G27070.1		5\'-AMP-activated protein kinase-related	1.62587	1.84058	1.27271	2.03969	1.71444	1.90593	-0.141538	0.671461	0.941515
Glyma.01G041700	XLOC_001463	4530106	4532944	2029	AT3G01470.1	ATHB-1,ATHB1,HAT5,HB-1,HD-ZIP-1	homeobox 1	44.2619	32.4756	39.2374	40.8455	39.9166	36.5514	0.112787	0.6303	0.933169
Glyma.01G042100	XLOC_001465	4608811	4618432	5498	AT1G69850.1	ATNRT1:2,NRT1:2,NTL1	nitrate transporter 1:2	11.9602	10.0194	5.4329	9.58433	8.70107	9.3049	0.103656	0.725668	0.954217
Glyma.01G042400	XLOC_000232	4639124	4643461	2361	AT5G15080.1		Protein kinase superfamily protein	10.3064	6.16787	2.46794	11.6908	11.2071	7.60991	-0.551193	0.161266	0.689955
Glyma.01G042600	XLOC_000233	4650283	4652980	1147	AT5G62740.1	ATHIR1,HIR1	SPFH/Band 7/PHB domain-containing membrane-associated protein family	0	0.114896	0	0	0	0	2.00996	0.618233	NA
Glyma.01G042700	XLOC_000234	4664908	4668011	1728	AT1G14420.1	AT59	Pectate lyase family protein	0.0327485	0.0381325	0.212968	0	0	0	3.98284	0.114023	NA
Glyma.01G042800	XLOC_001467	4669883	4677541	7554	AT1G27000.1		Protein of unknown function (DUF1664)	51.2856	47.3916	29.4333	48.3318	57.2091	66.9603	-0.327232	0.235947	0.764932
Glyma.01G042900	XLOC_001468	4680672	4682282	1611	AT4G35540.1		zinc ion binding;transcription regulators	0.421523	0.818037	0.723378	0.69226	0.538509	0.694872	0.135416	0.837754	0.974334
Glyma.01G043000	XLOC_000235	4683289	4688026	1258	AT1G14410.1	ATWHY1,PTAC1,WHY1	ssDNA-binding transcriptional regulator	0.719738	0.785686	0.682582	0.775697	0.837392	0.266957	0.387086	0.598402	0.926584
Glyma.01G043100	XLOC_000236	4693739	4694964	987	AT4G36950.1	MAPKKK21	mitogen-activated protein kinase kinase kinase 21	0	0.400565	0.807855	0.07062	0.188349	0	2.43017	0.139671	NA
Glyma.01G043300	XLOC_000238	4707961	4714222	2250	AT5G15130.1	ATWRKY72,WRKY72	WRKY DNA-binding protein 72	0	0.0292857	0	0	0	0	1.06042	0.794958	NA
Glyma.01G043600	XLOC_000240	4751167	4754842	1109	AT2G02760.1	ATUBC2,UBC2	ubiquiting-conjugating enzyme 2	0.255137	0.297082	1.82511	0.314256	0.111753	0.958942	0.834753	0.410447	NA
Glyma.01G043700	XLOC_001470	4755228	4758910	2515	AT1G14390.1		Leucine-rich repeat protein kinase family protein	0	0	0.0731628	0	0	0	2.58292	0.517635	NA
Glyma.01G043800	XLOC_000241	4771957	4778118	3763	AT1G14380.3	IQD28	IQ-domain 28	8.66211	9.15811	9.79597	12.0585	11.5766	10.5161	-0.178478	0.437668	0.877673
Glyma.01G043900	XLOC_001471	4789684	4789977	294				0.384962	0	0.208622	0.474163	0.632316	1.14228	-1.80712	0.314849	NA
Glyma.01G044000	XLOC_001472	4828066	4829670	1077	AT1G17100.1		SOUL heme-binding family protein	0.157631	0.367091	0.512547	0	0.115073	0.987434	-0.102273	0.936399	NA
Glyma.01G044100	XLOC_001473	4843984	4848720	2165	AT2G02800.1	APK2B	protein kinase 2B	9.69731	9.52632	14.7034	12.5238	11.6492	7.78178	0.236207	0.411468	0.865721
Glyma.01G044200	XLOC_000242	4872620	4876635	1685	AT1G14360.1	ATUTR3,UTR3	UDP-galactose transporter 3	2.08222	1.95528	2.58444	3.22656	2.90528	1.56124	-0.0581318	0.885586	0.980213
Glyma.01G044400	XLOC_001474	4877269	4885185	3062				0.0184812	0	0.0400619	0.0227635	0.0404748	0	0.126256	0.961737	NA
Glyma.01G044500	XLOC_001475	4914070	4915216	1147	AT1G14345.1		NAD(P)-linked oxidoreductase superfamily protein	0	0.057448	0.0534741	0.182307	0	0	-0.52661	0.861309	NA
Glyma.01G044900	XLOC_001478	5023163	5032196	2900	AT1G26940.1		Cyclophilin-like peptidyl-prolyl cis-trans isomerase family protein	0.0390272	0.0681651	0.0845998	0.336492	0.235047	0.0965033	-1.63507	0.129186	NA
Glyma.01G045000	XLOC_000245	5041216	5041816	601				0	0	0	0.115977	0	0	-0.863129	0.832476	NA
Glyma.01G045100	XLOC_000246	5059854	5065100	3881	AT2G02870.3		Galactose oxidase/kelch repeat superfamily protein	3.47031	4.21063	3.41364	6.14225	5.06146	3.34591	-0.247929	0.378467	0.851424
Glyma.01G045200	XLOC_000247	5106053	5107135	1083	AT1G26920.1			0.41802	0.121686	1.30259	1.02976	0.171654	0.465141	0.303224	0.760559	NA
Glyma.01G045300	XLOC_000248	5132440	5136169	2226	AT2G02880.1		mucin-related	0	0.0296015	0.0826615	0.125251	0	0.0251446	-0.250836	0.910563	NA
Glyma.01G045400	XLOC_001480	5140834	5144197	1239	AT1G69700.1	ATHVA22C,HVA22C	HVA22 homologue C	0.0456735	0	0	0	0	0	1.06042	0.794958	NA
Glyma.01G045700	XLOC_001483	5264651	5271387	3211	AT1G69680.1		Mog1/PsbP/DUF1795-like photosystem II reaction center PsbP family protein	13.1296	15.678	19.2543	12.5251	15.2843	20.5515	0.0920692	0.755533	0.959653
Glyma.01G045800	XLOC_001484	5276968	5281719	2718	AT3G05290.1	PNC1	peroxisomal adenine nucleotide carrier 1	0.520506	0.606079	0.609287	0.948849	1.36792	0.803129	-0.70604	0.144289	0.669779
Glyma.01G046000	XLOC_000249	5317206	5321170	3178	AT2G46210.1		Fatty acid/sphingolipid desaturase	0	0	0.0578995	0	0	0	2.58292	0.517635	NA
Glyma.01G046200	XLOC_001487	5327037	5330677	1222	AT1G14310.1		Haloacid dehalogenase-like hydrolase (HAD) superfamily protein	1.89866	3.28925	4.06557	1.65414	2.73831	2.29018	0.589339	0.195662	0.730631
Glyma.01G046300	XLOC_001488	5337434	5338915	1482	AT2G15480.2	UGT73B5	UDP-glucosyl transferase 73B5	0.076369	0	0.0413865	0	0	0	2.49189	0.533065	NA
Glyma.01G046400	XLOC_000250	5353518	5356554	986	AT1G26840.1	ATORC6,ORC6	origin recognition complex protein 6	0.0573929	0.133657	0.0622057	0.212075	0.125694	0.227067	-1.07284	0.526464	NA
Glyma.01G046500	XLOC_000251	5361968	5365733	2002	AT1G14290.1	SBH2	sphingoid base hydroxylase 2	3.44851	4.21293	3.76832	4.66536	5.26193	4.08187	-0.16408	0.582112	0.921968
Glyma.01G046600	XLOC_001489	5379316	5382027	2628	AT2G02950.1	PKS1	phytochrome kinase substrate 1	0	0	0.163373	0	0	0.0212983	2.84365	0.308168	NA
Glyma.01G046700	XLOC_001490	5385793	5391055	2897	AT1G26850.1		S-adenosyl-L-methionine-dependent methyltransferases superfamily protein	1.01576	1.43295	2.51945	1.25112	1.32618	1.1206	0.561704	0.191459	0.725293
Glyma.01G046900	XLOC_001491	5465258	5470151	4214	AT5G36930.2		Disease resistance protein (TIR-NBS-LRR class) family	0.564014	0.734923	0.844191	1.27362	0.720546	0.597707	-0.127755	0.772589	0.962464
Glyma.01G047000	XLOC_001492	5484488	5486622	909	AT1G26880.1		Ribosomal protein L34e superfamily protein	48.2473	44.0736	43.319	37.7265	46.2878	44.2111	0.199978	0.407912	0.864418
Glyma.01G047100	XLOC_000253	5503481	5511806	2407	AT2G02970.1		GDA1/CD39 nucleoside phosphatase family protein	46.3154	37.9972	28.9729	39.4408	40.6763	36.1364	0.0866854	0.721102	0.953207
Glyma.01G047300	XLOC_000254	5514127	5554412	6994	AT1G27090.1		glycine-rich protein	14.0948	14.6785	17.1271	15.527	15.7797	15.2934	0.102494	0.649849	0.938511
Glyma.01G047400	XLOC_001495	5519617	5526179	6428	AT5G22260.1	MS1	RING/FYVE/PHD zinc finger superfamily protein	0.00880358	0	0	0	0	0.00870752	0.0986515	0.980712	NA
Glyma.01G047500	XLOC_001496	5528742	5532260	1569	AT3G42170.1		BED zinc finger ;hAT family dimerisation domain	0	0.0419967	0.0390917	0	0	0.107021	-0.454969	0.881368	NA
Glyma.01G047600	XLOC_000255	5545562	5545978	312				0	0	0.196586	0	0	0	1.06042	0.794958	NA
Glyma.01G047800	XLOC_000256	5558548	5560362	1815	AT1G69588.1	CLE45	CLAVATA3/ESR-RELATED 45	0	0	1.35173	0.0384033	0.170708	0.0616771	2.5127	0.319428	NA
Glyma.01G047900	XLOC_000257	5585129	5587746	1674	AT4G24660.1	ATHB22,HB22,MEE68	homeobox protein 22	1.65644	1.53514	2.60142	3.45595	2.36911	1.6718	-0.216615	0.616564	0.931491
Glyma.01G048000	XLOC_000258	5589570	5601987	4327	AT5G39785.1		Protein of unknown function (DUF1666)	0	0	0	0	0.028642	0	-1.66416	0.680894	NA
Glyma.01G048100	XLOC_000259	5605267	5607452	2148	AT2G02980.1	OTP85	Pentatricopeptide repeat (PPR) superfamily protein	0.579594	0.582851	0.999404	0.973491	0.548125	0.442981	0.293273	0.621736	0.931643
Glyma.01G048400	XLOC_000261	5627602	5631187	1070	AT1G14220.1		Ribonuclease T2 family protein	0	0	0.0573223	0	0	0	1.06042	0.794958	NA
Glyma.01G048500	XLOC_000262	5659543	5665952	3189	AT1G26810.1	GALT1	galactosyltransferase1	3.47806	3.96721	6.21234	6.62267	5.86831	5.44099	-0.25886	0.393647	0.858718
Glyma.01G048600	XLOC_001498	5668640	5670354	1012				0.111837	0.455781	0.363645	0.826505	0.55109	0.331849	-0.734134	0.468836	NA
Glyma.01G048700	XLOC_001499	5680744	5684998	4038	AT1G26800.1		RING/U-box superfamily protein	0.0280284	0.212137	1.21515	0.2244	0.291573	0.31881	0.936173	0.275059	0.791696
Glyma.01G049100	XLOC_001502	5717569	5719993	1737	AT1G69580.1		Homeodomain-like superfamily protein	0.0977365	0	0.176554	0.200639	0.214048	0	-0.35804	0.831218	NA
Glyma.01G049400	XLOC_000265	5763611	5767687	2172	AT3G47500.1	CDF3	cycling DOF factor 3	0	0	0.0847166	0	0	0	2.58292	0.517635	NA
Glyma.01G049700	XLOC_000267	5828540	5829148	609	AT1G11820.2		O-Glycosyl hydrolases family 17 protein	0	0	0	0	0	0.0919079	-0.863129	0.832476	NA
Glyma.01G049900	XLOC_001505	5861566	5864074	2267	AT2G03050.1	EMB93,SOLDAT10	Mitochondrial transcription termination factor family protein	2.07187	2.61595	2.81377	2.98239	3.52613	2.83934	-0.188908	0.568407	0.917852
Glyma.01G050400	XLOC_001508	5961251	5970745	3812	AT1G14180.1		RING/U-box superfamily protein	1.12823	0.933425	1.22284	2.01134	1.73937	1.23338	-0.454663	0.204771	0.738941
Glyma.01G050500	XLOC_001509	5992740	5997069	1322	AT5G64130.1		cAMP-regulated phosphoprotein 19-related protein	38.4825	35.5881	22.2234	32.2147	35.5302	45.5142	-0.135738	0.642714	0.937002
Glyma.01G050900	XLOC_001510	6028164	6030169	936	AT1G14150.1	PQL1,PQL2	PsbQ-like 2	0.362753	0	0.393172	0	0	0	4.51482	0.0559675	NA
Glyma.01G051000	XLOC_001511	6037670	6039017	324	AT2G04660.1	APC2	anaphase-promoting complex/cyclosome 2	0	0.406746	0.37861	0	0.191256	0	2.04148	0.496406	NA
Glyma.01G051300	XLOC_001513	6060295	6062256	1739	AT1G69490.1	ANAC029,ATNAP,NAP	NAC-like, activated by AP3/PI	0.878617	0.151565	0.670133	0.440898	0.783941	0.225304	0.415836	0.605	0.92767
Glyma.01G051400	XLOC_000275	6084443	6094775	5051	AT2G03150.1	emb1579	ATP/GTP-binding protein family	37.5433	45.7115	36.1865	47.9123	50.4225	45.2563	-0.143545	0.502349	0.898487
Glyma.01G051500	XLOC_001514	6104538	6105839	1149				0	0	0	0	0	0.0487136	-0.863129	0.832476	NA
Glyma.01G051600	XLOC_000276	6114439	6115803	870	AT5G15310.1	ATMIXTA,ATMYB16,MYB16	myb domain protein 16	0	0	0.141	0	0	0	1.99623	0.620737	NA
Glyma.01G052300	XLOC_000282	6337006	6343767	6556	AT1G26761.1		Arabinanase/levansucrase/invertase	0.0431585	0.090457	0.0748442	0	0.113423	0.0768376	0.228954	0.838855	NA
Glyma.01G052400	XLOC_001517	6366733	6370627	2071	AT3G52220.1			22.6795	25.0718	18.6877	23.9969	22.9197	20.7564	0.0967961	0.675533	0.942591
Glyma.01G052500	XLOC_001518	6371370	6378261	2755	AT1G14020.1		O-fucosyltransferase family protein	0.513516	0.502269	0.35621	0.430103	0.539821	0.507912	0.00800972	0.989129	0.999518
Glyma.01G052700	XLOC_001519	6429086	6444364	2832	AT1G13990.1			5.17537	8.46928	11.0455	3.47033	3.82917	4.64456	1.15779	0.000533111	0.0383141
Glyma.01G052800	XLOC_001520	6451820	6456624	1271	AT1G26670.1	ATVTI12,VTI12,VTI1B	Vesicle transport v-SNARE family protein	2.71594	2.79954	2.31634	3.23557	3.26655	2.90649	-0.139632	0.717243	0.952776
Glyma.01G053200	XLOC_001521	6632442	6638117	1618	AT1G26660.1		Prefoldin chaperone subunit family protein	2.51819	3.99104	3.07053	4.60946	3.48516	3.25177	-0.118054	0.739205	0.95702
Glyma.01G053300	XLOC_001522	6710590	6717720	3117	AT1G69420.1		DHHC-type zinc finger family protein	0.671738	0.845594	0.472261	0.872113	1.65007	0.933764	-0.666237	0.153111	0.67785
Glyma.01G053400	XLOC_000286	6750345	6758391	2628	AT1G67890.1		PAS domain-containing protein tyrosine kinase family protein	0.495265	0.451321	0.956898	0.716116	0.518749	0.617651	0.169586	0.765404	0.960602
Glyma.01G053700	XLOC_000288	6798695	6804489	1509	AT4G32175.1		PNAS-3 related	0.0375013	0.131	0.243876	0.55429	0.24639	0.148368	-1.03636	0.382237	NA
Glyma.01G053800	XLOC_001524	6809704	6816226	2035	AT2G03340.1	WRKY3	WRKY DNA-binding protein 3	1.55725	1.03615	1.11518	0.924792	0.913518	1.15519	0.420386	0.383511	0.854922
Glyma.01G054000	XLOC_001526	6955912	6957783	1261	AT1G13950.1	ATELF5A-1,EIF-5A,EIF5A,ELF5A-1	eukaryotic elongation factor 5A-1	0	0	0	0.165825	0	0	-2.43271	0.542009	NA
Glyma.01G054200	XLOC_001528	6973761	6977364	1891	AT1G69390.1	ARC12,ATMINE1,MINE1	homologue of bacterial MinE 1	2.2145	3.03156	2.72455	1.58497	1.9334	1.65755	0.744134	0.0486467	0.446886
Glyma.01G054300	XLOC_000289	6997052	7002499	2142	AT1G69380.1		Protein of unknown function (DUF155)	6.52548	8.21354	4.38106	5.82477	5.38089	7.49951	0.126303	0.698415	0.948276
Glyma.01G054400	XLOC_001529	7001907	7004940	1247	AT2G03350.1		Protein of unknown function, DUF538	0.453805	0.158523	0.24593	0.335374	0.546621	0.538623	-0.603843	0.528865	NA
Glyma.01G054500	XLOC_001530	7017265	7022863	3918	AT1G69370.1	cm-3,CM3	chorismate mutase 3	1.96431	1.0259	1.64374	3.61141	3.16319	2.91431	-0.927057	0.00549062	0.151404
Glyma.01G054600	XLOC_000290	7023096	7025153	766				0	0	0.0800716	0	0	0	1.06042	0.794958	NA
Glyma.01G054800	XLOC_000293	7093897	7097857	3290	AT1G69360.1		Plant protein of unknown function (DUF863)	1.01483	1.9828	1.78971	1.75844	2.3732	1.29297	-0.0386802	0.91956	0.987567
Glyma.01G054900	XLOC_001531	7107918	7110747	2659	AT1G69350.1		Tetratricopeptide repeat (TPR)-like superfamily protein	0.170258	0.743432	1.10721	0.760194	0.30296	0.2947	0.725859	0.302827	0.807772
Glyma.01G055000	XLOC_001532	7113117	7115770	936	AT2G03390.1		uvrB/uvrC motif-containing protein	0.181376	0.140797	0.196586	0.670211	0.264816	0.239196	-1.01874	0.419346	NA
Glyma.01G055200	XLOC_001533	7147570	7149603	2034	AT5G24090.1	ATCHIA,CHIA	chitinase A	0.194752	0.583123	0.301548	0.102805	0.731174	0.192627	0.216158	0.809706	NA
Glyma.01G055300	XLOC_000295	7150830	7154994	3869	AT1G69340.1		appr-1-p processing enzyme family protein	0.0877582	0.102186	0.0158529	0.306263	0.192195	0.159134	-1.54622	0.105762	NA
Glyma.01G055400	XLOC_001535	7165678	7167174	1216	AT2G03420.1			1.02382	0.975388	2.06803	0.974451	1.32495	1.42692	0.244422	0.675237	0.942328
Glyma.01G055500	XLOC_001536	7168367	7171732	1352	AT2G03430.1		Ankyrin repeat family protein	10.3385	11.1121	8.80101	9.58917	10.3584	9.10786	0.181265	0.500614	0.898054
Glyma.01G055800	XLOC_001539	7221416	7222744	612	AT5G49580.1		Chaperone DnaJ-domain superfamily protein	4.90072	4.30673	1.70375	5.46682	4.15138	4.11558	-0.209953	0.676332	0.942591
Glyma.01G056100	XLOC_001540	7231924	7238343	3407	AT1G17020.1	ATSRG1,SRG1	senescence-related gene 1	0.0830488	0.0580213	0.108016	0.0818338	0.200069	0.115	-0.530714	0.618337	NA
Glyma.01G056200	XLOC_000297	7266212	7268434	1844	AT2G20540.1	MEF21	mitochondrial editing factor 21	0.0920652	0.214402	0.798284	0.0377993	0.100814	0.212475	1.72387	0.127947	NA
Glyma.01G056300	XLOC_001541	7269225	7273880	1809	AT5G61240.1		Leucine-rich repeat (LRR) family protein	0.500515	0.619226	1.39012	0.539429	0.890625	0.680698	0.383638	0.542152	0.910932
Glyma.01G056400	XLOC_001542	7300791	7302992	1696	AT1G26600.1	CLE9	CLAVATA3/ESR-RELATED 9	0	0.0777039	0.144658	0	0	0.0330023	2.62475	0.322659	NA
Glyma.01G056800	XLOC_000299	7371198	7379188	1734	AT1G69310.2	ATWRKY57,WRKY57	WRKY DNA-binding protein 57	0.0652704	0.0380005	0.247603	0	0.0357364	0.0645582	1.86875	0.315922	NA
Glyma.01G056900	XLOC_001545	7384273	7388755	2465	AT1G26610.1		C2H2-like zinc finger protein	0.1607	0.240583	0.398117	0.76347	0.351942	0.181653	-0.524574	0.507382	0.899958
Glyma.01G057100	XLOC_001546	7507611	7510385	2165	AT3G29360.1		UDP-glucose 6-dehydrogenase family protein	0.627319	0.852194	1.30319	1.2878	0.858665	0.801446	0.0570535	0.912486	0.986494
Glyma.01G057400	XLOC_000301	7574367	7578581	1437	AT1G26520.1		Cobalamin biosynthesis CobW-like protein	8.66366	9.40017	6.74385	9.41	12.5918	10.7114	-0.280019	0.323965	0.820504
Glyma.01G057500	XLOC_000302	7590282	7603155	2540	AT1G13860.4	QUL1	QUASIMODO2 LIKE 1	0.31191	0.415073	0.0965903	0.246975	0.268361	0.17629	0.377174	0.658256	NA
Glyma.01G057700	XLOC_000303	7604407	7609488	1529				0	0.258573	0.120343	0.0455866	0	0	3.21495	0.172891	NA
Glyma.01G058000	XLOC_000305	7642485	7647320	2379	AT1G26480.1	GF14 IOTA,GRF12	general regulatory factor 12	0.618464	0.387768	0.567199	0.820368	0.338617	0.329385	0.236943	0.715229	0.952771
Glyma.01G058200	XLOC_001551	7648573	7655905	4462	AT1G26460.1		Tetratricopeptide repeat (TPR)-like superfamily protein	8.4212	8.90484	5.53966	10.2788	10.4297	9.72171	-0.293871	0.250391	0.774352
Glyma.01G058300	XLOC_000306	7673748	7676332	1770	AT1G18650.1	PDCB3	plasmodesmata callose-binding protein 3	6.0426	7.63166	18.2272	13.2316	6.89689	3.60497	0.60396	0.174454	0.70372
Glyma.01G058400	XLOC_001552	7685939	7692724	1475	AT1G13820.1		alpha/beta-Hydrolases superfamily protein	0	0	0.831659	0.141767	0	0	2.79182	0.465444	NA
Glyma.01G058600	XLOC_001554	7754927	7755389	463	ATCG00720.1		photosynthetic electron transfer B	25.7891	17.3627	8.34578	4.06469	10.4394	10.6383	1.12933	0.0164106	0.273385
Glyma.01G058700	XLOC_001555	7774549	7777396	2359	AT1G12700.1		ATP binding;nucleic acid binding;helicases	0	0.11173	0	0.0886417	0.183878	0.0949079	-1.64114	0.339292	NA
Glyma.01G059000	XLOC_001557	7790857	7792847	1991	AT1G12700.1		ATP binding;nucleic acid binding;helicases	0	0	0	0	0.0311235	0.056225	-2.31945	0.561634	NA
Glyma.01G059100	XLOC_000308	7805819	7809596	2797	AT5G50280.1	EMB1006	Pentatricopeptide repeat (PPR) superfamily protein	3.72272	4.21696	4.10069	3.33931	3.61123	3.96226	0.254498	0.385058	0.855837
Glyma.01G059200	XLOC_001558	7809596	7815321	2196	AT1G13770.1	RUS3	Protein of unknown function, DUF647	0.154616	0.570112	0.167582	0.698289	0.620799	0.509763	-0.928108	0.206598	0.7405
Glyma.01G059400	XLOC_001560	7832908	7834120	1213	AT1G14030.1		Rubisco methyltransferase family protein	0.0933049	0	0	0	0	0	1.86394	0.645057	NA
Glyma.01G059900	XLOC_000311	7995614	8000555	3512	AT1G12700.1		ATP binding;nucleic acid binding;helicases	0.177245	0.243909	0.174644	0.595404	0.494042	0.254997	-1.02325	0.119696	0.629563
Glyma.01G060100	XLOC_000313	8107761	8108300	438	AT2G05642.1		Nucleic acid-binding, OB-fold-like protein	0.1292	0	0	0	0	0	1.06042	0.794958	NA
Glyma.01G060300	XLOC_000315	8127582	8132640	2078	AT3G29575.3	AFP3	ABI five binding protein 3	10.648	10.5594	9.20908	6.7421	5.21859	2.1279	1.27582	0.000199207	0.0214752
Glyma.01G060900	XLOC_000316	8369863	8396420	5187	AT1G26355.1	SP1L1	SPIRAL1-like1	31.0931	31.8222	19.5108	38.3246	37.5004	37.6923	-0.346913	0.163169	0.691549
Glyma.01G061000	XLOC_000317	8397419	8398861	1443				0	0	0.892607	0	0.0858863	0.0387886	2.99389	0.112753	NA
Glyma.01G061100	XLOC_000318	8436335	8438675	2042	AT1G13710.1	CYP78A5,KLU	cytochrome P450, family 78, subfamily A, polypeptide 5	13.1636	13.1011	14.2974	17.7498	14.6572	18.2827	-0.207367	0.419202	0.870192
Glyma.01G061500	XLOC_000320	8475106	8507255	3166	AT1G69220.1	SIK1	Protein kinase superfamily protein	42.5761	37.4836	23.635	39.034	41.5723	40.9624	-0.114394	0.661651	0.940328
Glyma.01G061700	XLOC_000321	8519069	8527956	4414	AT1G75310.1	AUL1	auxin-like 1 protein	20.6794	20.1381	10.3244	23.1813	17.9977	10.8545	0.118833	0.700349	0.949278
Glyma.01G061800	XLOC_001570	8532373	8535077	2705	AT5G13210.1		Uncharacterised conserved protein UCP015417, vWA	1.82007	2.31417	3.31049	3.86517	2.77191	2.91758	-0.22905	0.513148	0.902617
Glyma.01G062000	XLOC_000323	8618076	8623564	2668	AT1G13700.1	PGL1	6-phosphogluconolactonase 1	3.30883	4.17388	3.97711	4.18003	5.06327	5.91607	-0.29828	0.33025	0.82359
Glyma.01G062200	XLOC_001571	8627176	8635690	2263	AT4G30000.1		Dihydropterin pyrophosphokinase / Dihydropteroate synthase	4.35111	3.63969	1.73461	2.86446	3.25854	2.39915	0.318784	0.398046	0.861158
Glyma.01G062300	XLOC_001572	8637287	8642374	4018	AT1G13690.1	ATE1	ATPase E1	2.05626	1.88593	1.8776	2.86232	2.8994	2.24278	-0.324696	0.263768	0.784092
Glyma.01G062600	XLOC_000326	8790495	8791774	1280				0	0	0	0	0.0484117	0	-0.863129	0.832476	NA
Glyma.01G063000	XLOC_000329	8921298	8924933	2151	AT3G08900.1	RGP,RGP3	reversibly glycosylated polypeptide 3	0.815561	0.980276	1.08355	1.19896	0.893062	0.676555	0.200447	0.686645	0.94387
Glyma.01G063100	XLOC_001575	8957074	8960268	1884	AT4G36470.1		S-adenosyl-L-methionine-dependent methyltransferases superfamily protein	0.150184	0.1399	0.651113	0.258977	0.131565	0.0594182	1.25911	0.245288	NA
Glyma.01G063200	XLOC_000330	8997412	8998597	1186	AT5G55860.1		Plant protein of unknown function (DUF827)	2.24258	3.44465	3.10294	2.17451	2.56019	2.64286	0.363587	0.389033	0.856818
Glyma.01G063500	XLOC_000332	9065973	9068258	881	AT1G69180.1	CRC	Plant-specific transcription factor YABBY family protein	0	0	0.0696196	0	0	0	1.06042	0.794958	NA
Glyma.01G063600	XLOC_001577	9070227	9090635	5356	AT4G38440.1			4.25794	4.08447	2.85145	5.24456	4.82454	3.81437	-0.179144	0.497666	0.897044
Glyma.01G063700	XLOC_001578	9099429	9105345	2467	AT5G50670.1		Squamosa promoter-binding protein-like (SBP domain) transcription factor family protein	0.32114	0.454065	0.621553	0.423806	0.376775	0.294947	0.489981	0.460735	0.885405
Glyma.01G064400	XLOC_001580	9622212	9631602	2672	AT1G69060.1		Chaperone DnaJ-domain superfamily protein	9.2339	8.45856	8.99823	8.66057	8.4648	6.66133	0.301822	0.216852	0.747857
Glyma.01G064600	XLOC_001582	9691823	9696093	2275	AT1G69040.2	ACR4	ACT domain repeat 4	0.870607	0.782026	1.07841	1.13361	0.844385	0.688885	0.178945	0.717772	0.952776
Glyma.01G064900	XLOC_000340	9962820	9968600	2990	AT2G03810.3		18S pre-ribosomal assembly protein gar2-related	3.1039	3.21751	4.26677	5.47825	3.12944	3.16363	-0.0138021	0.966307	0.995761
Glyma.01G065000	XLOC_000341	9996063	9998252	862				0	0.152884	0	0	0.0718874	0	1.04815	0.794565	NA
Glyma.01G065100	XLOC_000342	10028909	10034668	1591	AT1G26300.1		BSD domain-containing protein	13.8361	15.3653	15.9216	18.4003	14.1383	14.7757	0.056899	0.822629	0.971785
Glyma.01G065500	XLOC_000343	10080759	10085887	1257	AT1G69020.1		Prolyl oligopeptidase family protein	0	0	0.146384	0	0	0	2.58292	0.517635	NA
Glyma.01G065800	XLOC_000345	10135231	10140529	4357	AT3G14470.1		NB-ARC domain-containing disease resistance protein	0.0129882	0	0.0281546	0.0479931	0.0284448	0.0513858	-1.50211	0.422677	NA
Glyma.01G066600	XLOC_001593	10623940	10629557	1570	AT1G69010.1	BIM2	BES1-interacting Myc-like protein 2	4.82993	4.44882	4.92241	5.81589	5.2889	4.34941	0.0137745	0.964104	0.995151
Glyma.01G067000	XLOC_000348	10810387	10815035	3126	AT2G03890.1	ATPI4K GAMMA 7,PI4K GAMMA 7,UBDK GAMMA 7	phosphoinositide 4-kinase gamma 7	10.0109	14.5656	17.4626	10.8366	9.31685	5.90875	0.839461	0.00386189	0.124102
Glyma.01G067100	XLOC_000349	10917507	10920690	2279	AT5G03490.1		UDP-Glycosyltransferase superfamily protein	0	0.144565	0.134565	0.0917533	0	0	1.81357	0.383889	NA
Glyma.01G067200	XLOC_001597	10956610	10960136	1490	AT2G03980.1		GDSL-like Lipase/Acylhydrolase superfamily protein	0	0	0.164657	0	0	0.0375651	2.03556	0.534119	NA
Glyma.01G067300	XLOC_000350	10970241	10973414	1070	AT4G35800.1	NRPB1,RNA_POL_II_LS,RNA_POL_II_LSRNA_POL_II_LS,RPB1	RNA polymerase II large subunit	0.0528873	0	0.171967	0	0	0	2.96439	0.398154	NA
Glyma.01G067600	XLOC_001598	11026341	11029542	1971	AT1G11260.1	ATSTP1,STP1	sugar transporter 1	0.689065	0.501468	0.840203	0.247546	0.880302	0.397568	0.5599	0.406747	0.864418
Glyma.01G067800	XLOC_000353	11213067	11214766	1274	AT5G10280.1	ATMYB64,ATMYB92,MYB92	myb domain protein 92	0	0	0.144431	0	0	0	2.58292	0.517635	NA
Glyma.01G067900	XLOC_001600	11249519	11256952	1808	AT1G80670.1		Transducin/WD40 repeat-like superfamily protein	3.16125	3.49874	2.03545	1.77339	2.46771	2.56951	0.45601	0.243428	0.768542
Glyma.01G068000	XLOC_000354	11288737	11297869	2917	AT2G04030.1	AtHsp90.5,CR88,EMB1956,Hsp88.1,HSP90.5	Chaperone protein htpG family protein	46.1911	47.9796	39.5091	43.1067	48.0526	42.4635	0.123365	0.567553	0.917558
Glyma.01G068300	XLOC_000356	11379369	11381073	569				0	0.115805	0	0	0	0	1.06042	0.794958	NA
Glyma.01G068600	XLOC_001603	11500784	11505722	4924	AT1G68920.3		basic helix-loop-helix (bHLH) DNA-binding superfamily protein	34.7076	43.5048	27.516	34.4121	36.5585	39.9783	0.0379859	0.878389	0.979599
Glyma.01G068800	XLOC_000358	11533257	11539608	3237	AT1G68910.1	WIT2	WPP domain-interacting protein 2	0.0174821	0	0.132636	0.0430658	0.11486	0.0864565	-0.555367	0.716631	NA
Glyma.01G068900	XLOC_000359	11565177	11572569	3706				0.412281	0.871223	1.72122	1.31655	1.95632	1.64623	-0.580981	0.22229	0.752082
Glyma.01G069500	XLOC_000363	11732152	11738483	2891	AT1G26230.1		TCP-1/cpn60 chaperonin family protein	4.07146	7.61267	4.8372	5.78639	7.35201	6.04056	-0.0974281	0.744625	0.958294
Glyma.01G069600	XLOC_000364	11739805	11741454	987				1.89205	1.5355	2.67214	1.97736	1.19288	1.2476	0.607393	0.265984	0.785551
Glyma.01G070200	XLOC_000367	12014856	12021707	3536	AT1G68850.1		Peroxidase superfamily protein	2.40057	3.03748	3.46917	2.20775	2.19057	1.99448	0.605797	0.0482558	0.445269
Glyma.01G070300	XLOC_000368	12044170	12055829	2648	AT1G26190.1		Phosphoribulokinase / Uridine kinase family	20.3448	17.1202	10.8401	25.4538	29.322	27.5844	-0.653347	0.0164876	0.273629
Glyma.01G070500	XLOC_000369	12565349	12574713	3975				0.113891	0.132615	0.354893	0.245491	0.311784	0.154891	-0.0813507	0.915052	0.986895
Glyma.01G070600	XLOC_000371	12583847	12590698	4305				0.0394351	0	0	0	0	0	2.44456	0.541176	NA
Glyma.01G070700	XLOC_001609	12610320	12627106	3647	AT3G48560.1	AHAS,ALS,CSR1,IMR1,TZP5	chlorsulfuron/imidazolinone resistant 1	23.0113	20.3623	14.8502	23.4315	23.9746	23.2973	-0.16178	0.50753	0.900094
Glyma.01G071400	XLOC_000375	12899259	12902300	1938	AT3G02468.1	CPuORF9	conserved peptide upstream open reading frame 9	128.742	104.211	104.377	153.574	133.622	120.608	-0.143628	0.516455	0.903395
Glyma.01G072000	XLOC_001616	13102494	13106314	3666	AT1G13570.1		F-box/RNI-like superfamily protein	6.4678	6.03928	6.25729	10.0959	9.39816	9.58821	-0.509954	0.0340537	0.385127
Glyma.01G072400	XLOC_001620	13345158	13358044	5737	AT4G27220.1		NB-ARC domain-containing disease resistance protein	0	0	0	0	0.0216026	0	-1.66416	0.680894	NA
Glyma.01G072900	XLOC_000381	13455614	13467635	4816	AT1G48490.1		Protein kinase superfamily protein	5.46389	7.59355	4.54662	6.42601	6.70365	6.69432	-0.0593563	0.823633	0.971992
Glyma.01G073000	XLOC_001621	13459150	13467424	7875	AT4G36400.2		FAD-linked oxidases family protein	0.316182	0.259388	0.280388	0.469105	0.479998	0.170581	-0.217209	0.657806	0.940032
Glyma.01G073400	XLOC_001623	14046255	14097862	3621	AT2G44980.2		SNF2 domain-containing protein / helicase domain-containing protein	24.8643	25.6948	24.5102	20.9048	23.2055	25.6751	0.217064	0.357985	0.840347
Glyma.01G073500	XLOC_000383	14194920	14208211	3296	AT1G02060.1		Tetratricopeptide repeat (TPR)-like superfamily protein	0.291875	0.33986	0.465222	0.296064	0.86483	0.458508	-0.423784	0.486557	0.89529
Glyma.01G073600	XLOC_001624	14209442	14211569	1432	AT1G02050.1	LAP6	Chalcone and stilbene synthase family protein	0.0395178	0	0	0	0	0	1.06042	0.794958	NA
Glyma.01G074000	XLOC_000385	14637966	14679460	5933	AT2G44950.1	HUB1,RDO4	histone mono-ubiquitination 1	19.4958	21.4349	17.5021	23.5081	24.9936	22.7642	-0.164651	0.443299	0.879692
Glyma.01G074100	XLOC_000386	14755613	14761748	2923				0	0	0.0209835	0	0.0847992	0.0191488	-2.0442	0.485737	NA
Glyma.01G074200	XLOC_001630	14771874	14772968	1095	AT2G44940.1		Integrase-type DNA-binding superfamily protein	0	0.361057	0.0560136	0.0636547	0.0565908	0.102232	0.952449	0.628405	NA
Glyma.01G074400	XLOC_001631	15364384	15376461	7565	AT3G60480.1			0.149609	0.139364	0.170262	0.276412	0.114678	0.236762	-0.339304	0.579413	0.921068
Glyma.01G074600	XLOC_000389	15587071	15589568	1762	AT4G01070.1	GT72B1,UGT72B1	UDP-Glycosyltransferase superfamily protein	0.417516	0.299173	0.939864	0.514259	0.527528	0.476492	0.266403	0.713627	0.952771
Glyma.01G074700	XLOC_000390	16519941	16549691	3888	AT1G10390.2		Nucleoporin autopeptidase	3.10019	3.13534	1.71952	2.31264	3.26729	2.2026	0.159897	0.625608	0.932657
Glyma.01G074800	XLOC_001632	16555204	16559087	1271	AT4G25170.1		Uncharacterised conserved protein (UCP012943)	0.667853	0.985024	0.434314	0.658083	0.97509	1.27709	-0.397309	0.560269	0.915901
Glyma.01G075400	XLOC_000392	16817172	16890682	3072	AT1G45332.1		Translation elongation factor EFG/EF2 protein	37.9105	35.3059	24.5379	29.9954	27.3728	23.1212	0.408222	0.0905591	0.571623
Glyma.01G075800	XLOC_000397	17042790	17049781	1757	AT1G27370.2	SPL10	squamosa promoter binding protein-like 10	0.032208	0.0750061	0.0698177	0.039671	0.0352686	0	1.44235	0.533954	NA
Glyma.01G075900	XLOC_001634	17154343	17157309	1460	AT1G02065.1	SPL8	squamosa promoter binding protein-like 8	0.348839	0	0.126031	0.0477411	0.127329	0.421706	-0.275005	0.84842	NA
Glyma.01G076000	XLOC_000398	17212055	17212292	238	ATCG00180.1		DNA-directed RNA polymerase family protein	1.90217	1.93803	0	0.292865	0.520731	0.705529	1.40698	0.358971	NA
Glyma.01G076100	XLOC_000399	17473346	17483446	2720	AT4G00030.1		Plastid-lipid associated protein PAP / fibrillin family protein	0.478514	0.460281	0.631388	0.794397	0.888497	0.473292	-0.303255	0.57475	0.919673
Glyma.01G076200	XLOC_000401	17776330	17777629	960	AT3G60520.1			0.235789	0.205915	1.08614	0.653456	0.387294	0.641345	-0.0105465	0.991463	NA
Glyma.01G076700	XLOC_000403	18145866	18146859	799				0	0	0	0	0	0.0700525	-0.863129	0.832476	NA
Glyma.01G076900	XLOC_000404	18297565	18303581	1995	AT4G00050.1	UNE10	basic helix-loop-helix (bHLH) DNA-binding superfamily protein	0.141828	0	0.0614886	0	0	0.0561122	1.84212	0.454049	NA
Glyma.01G077200	XLOC_000406	18744874	18756686	5584	AT3G28030.1	UVH3,UVR1	5\'-3\' exonuclease family protein	58.6163	64.8073	42.2995	61.2763	58.2272	47.7225	0.11405	0.620415	0.931643
Glyma.01G077300	XLOC_000408	18838383	18856938	3019	AT5G03900.2		Iron-sulphur cluster biosynthesis family protein	8.04136	7.77008	4.42895	7.94219	8.80551	5.91423	-0.029313	0.919471	0.987567
Glyma.01G077400	XLOC_001641	18981690	18988028	5892	AT3G01380.1		transferases;sulfuric ester hydrolases;catalytics;transferases	0.307342	0.257219	0.68705	0.390388	0.778268	0.199493	0.0566544	0.920649	0.987977
Glyma.01G077600	XLOC_000410	19217954	19225083	3451	AT5G40200.1	DegP9	DegP protease 9	19.6776	14.3968	9.84628	14.9866	17.8126	17.7112	-0.0878102	0.75883	0.959847
Glyma.01G077700	XLOC_000411	19513730	19516262	1682	AT3G28050.1		nodulin MtN21 /EamA-like transporter family protein	0	0.0391753	0	0	0	0	1.06042	0.794958	NA
Glyma.01G077800	XLOC_001642	19662167	19664328	1385	AT5G42905.1		Polynucleotidyl transferase, ribonuclease H-like superfamily protein	0.531164	0.523337	0.619991	1.35881	0.626381	1.01032	-0.717863	0.281084	0.795509
Glyma.01G078000	XLOC_001643	19734792	19737272	1317	AT3G60720.1	PDLP8	plasmodesmata-located protein 8	0	0.0500326	0.0465716	0	0	0.0849991	0.131756	0.968229	NA
Glyma.01G078200	XLOC_001645	19949543	19950725	1183	AT3G60690.1		SAUR-like auxin-responsive protein family	0.0478355	0	0.570316	0.176759	0.157144	0.567763	-0.465066	0.740663	NA
Glyma.01G078400	XLOC_001646	20103954	20107621	3602	AT3G60680.1		Plant protein of unknown function (DUF641)	4.55606	2.65255	2.89476	4.72162	4.57613	2.31533	-0.0423845	0.899236	0.983413
Glyma.01G078600	XLOC_000414	20387325	20390125	1990	AT3G60670.1		PLATZ transcription factor family protein	0.0284369	0	0	0	0.0622784	0.0562532	-1.75562	0.571641	NA
Glyma.01G078800	XLOC_000416	20581143	20582048	906	AT4G00165.1		Bifunctional inhibitor/lipid-transfer protein/seed storage 2S albumin superfamily protein	0	0	0.0676985	0	0	0	1.06042	0.794958	NA
Glyma.01G079100	XLOC_001650	20632928	20640379	5499	AT1G79600.1		Protein kinase superfamily protein	0.391053	0.671031	1.29384	0.684471	0.495826	0.661607	0.477039	0.320252	0.818093
Glyma.01G079200	XLOC_001651	20644345	20647073	2352	AT1G02170.1	AMC1,ATMC1,ATMCPB1,LOL3,MCP1B	metacaspase 1	1.82857	3.19379	2.76424	2.90425	2.68734	2.16558	0.13528	0.699573	0.948736
Glyma.01G079300	XLOC_001652	20705810	20713758	2813	AT5G51170.1			6.63865	4.94255	4.33901	5.05482	5.06662	4.05911	0.299833	0.29099	0.800739
Glyma.01G079500	XLOC_001653	20973574	20977739	3724	AT4G00150.1	ATHAM3,HAM3	GRAS family transcription factor	1.20047	1.52169	1.72937	1.44121	1.24799	0.931864	0.438706	0.22643	0.756036
Glyma.01G079700	XLOC_001654	21208066	21213573	1313	AT1G62740.1		stress-inducible protein, putative	3.92204	4.41628	1.77511	4.14071	3.30365	3.02666	0.071362	0.863402	0.976734
Glyma.01G079900	XLOC_000420	21711573	21713010	1438	AT3G60580.1		C2H2-like zinc finger protein	0	0	0	0	0.0430925	0	-0.863129	0.832476	NA
Glyma.01G080200	XLOC_001656	21841493	21845071	1361	AT1G17880.1	ATBTF3,BTF3	basic transcription factor 3	23.5339	26.0473	25.5524	21.4586	27.0906	33.6819	-0.0283777	0.918746	0.987523
Glyma.01G080400	XLOC_000423	22123621	22126726	855	AT1G68260.1		Thioesterase superfamily protein	0	0.308271	0.0717367	0	0.507332	0	-0.241786	0.914119	NA
Glyma.01G080500	XLOC_000424	22445853	22447409	1557	AT1G68440.1			1.09036	0.931049	1.81208	0.492435	0.437789	0.431383	1.62815	0.00806631	0.187076
Glyma.01G080600	XLOC_000425	22689415	22699223	3449	AT1G77420.1		alpha/beta-Hydrolases superfamily protein	3.01898	2.25438	3.73451	4.7694	4.56353	4.05711	-0.436063	0.146861	0.673575
Glyma.01G080700	XLOC_000426	22855139	22871639	3738	AT1G68540.1		NAD(P)-binding Rossmann-fold superfamily protein	0.605558	0.528835	0.918874	0.615346	1.1107	0.79361	-0.161295	0.728464	0.954292
Glyma.01G080900	XLOC_001658	23042832	23046704	1024	AT1G13380.1		Protein of unknown function (DUF1218)	0.276316	0.128697	0	0.204205	0.181544	0.765241	-1.46467	0.297374	NA
Glyma.01G081100	XLOC_000428	23302752	23305428	2175	AT1G68550.2		Integrase-type DNA-binding superfamily protein	0.0780544	0.121182	0.676798	0.0640937	0.0569811	0.154405	1.75639	0.130126	NA
Glyma.01G081300	XLOC_001661	23397689	23402901	2992	AT1G68560.1	ATXYL1,TRG1,XYL1	alpha-xylosidase 1	0.245877	0.176184	0.389493	0.53581	0.289952	0.168365	-0.119036	0.873361	0.978434
Glyma.01G081500	XLOC_000430	23600436	23609894	1616	AT3G02540.3	RAD23-3,RAD23C	Rad23 UV excision repair protein family	95.3896	88.9717	66.0033	83.5474	82.0602	89.9846	0.0824779	0.732537	0.955677
Glyma.01G081600	XLOC_000431	23675972	23681805	2491	AT1G68570.1		Major facilitator superfamily protein	15.8341	20.4212	20.1659	14.1307	12.4879	9.27997	0.791103	0.00134865	0.0693248
Glyma.01G081700	XLOC_000432	23698533	23701924	1761	AT1G68570.1		Major facilitator superfamily protein	0	0	0.0696591	0	0	0	1.99623	0.620737	NA
Glyma.01G081900	XLOC_000433	23798254	23813425	1966	AT3G25860.1	LTA2,PLE2	2-oxoacid dehydrogenases acyltransferase family protein	0.0575681	0	0	0	0	0	1.86394	0.645057	NA
Glyma.01G082200	XLOC_000434	23956081	23965439	2853	AT3G06350.1	EMB3004,MEE32	dehydroquinate dehydratase, putative / shikimate dehydrogenase, putative	9.62	9.56175	6.72899	8.30658	9.55677	8.96571	0.0667482	0.798249	0.967725
Glyma.01G082400	XLOC_000435	24015211	24018718	2611	AT1G68580.2		agenet domain-containing protein / bromo-adjacent homology (BAH) domain-containing protein	148.095	135.622	162.698	147.786	121.537	110.786	0.365041	0.100874	0.595023
Glyma.01G082500	XLOC_000436	24021858	24024864	1924	AT1G68585.1			0	0.205487	1.4983	0	0.193244	0.145457	2.46277	0.274179	NA
Glyma.01G082600	XLOC_000437	24025024	24027098	1374	AT3G25855.1		Copper transport protein family	0	0	0.267838	0	0	0	3.58378	0.273995	NA
Glyma.01G082900	XLOC_000438	24095611	24106989	6810				3.13278	3.98647	2.83707	5.90573	6.1785	4.19995	-0.5746	0.0220001	0.315686
Glyma.01G083000	XLOC_000439	24167139	24169616	1871	AT1G13340.1		Regulator of Vps4 activity in the MVB pathway protein	0	0.070436	0.0983456	0	0.165599	0.0897466	-0.484736	0.802321	NA
Glyma.01G083100	XLOC_001666	24170278	24172336	1127	AT1G13330.1	AHP2	Arabidopsis Hop2 homolog	0	0	0	0.0618473	0	0.0993291	-2.38173	0.550801	NA
Glyma.01G083400	XLOC_000441	24322799	24328587	2772				1.26571	1.47379	0.553164	1.63442	1.83308	1.09036	-0.334583	0.454367	0.884812
Glyma.01G083500	XLOC_000442	24329627	24332613	2987				0.113671	0.198539	0.657086	0.210016	0.37342	0.13117	0.614887	0.463498	0.886041
Glyma.01G083700	XLOC_000443	24494528	24499599	2360	AT1G25480.1		Aluminium activated malate transporter family protein	0.551507	0.446731	1.01358	0.265812	0.866487	0.332037	0.618055	0.348385	0.835396
Glyma.01G084400	XLOC_001673	24809380	24821585	2996	AT5G23910.1		ATP binding microtubule motor family protein	0.528873	0.285917	1.00314	0.69795	0.517081	0.597831	0.141896	0.807831	0.968742
Glyma.01G084500	XLOC_001674	24832215	24844287	7900	AT1G25500.2		Plasma-membrane choline transporter family protein	2.5716	3.06944	2.54656	3.37922	3.16894	2.26013	0.031859	0.89947	0.983529
Glyma.01G084600	XLOC_001675	24993913	24996242	2330	AT1G25510.1		Eukaryotic aspartyl protease family protein	1.45724	0.876687	0.315888	1.13677	1.03722	0.456424	0.168823	0.777973	0.963765
Glyma.01G084700	XLOC_001676	25047741	25051563	1914	AT1G68660.1		Ribosomal protein L12/ ATP-dependent Clp protease adaptor protein ClpS family protein	3.45923	4.3722	2.4034	4.26078	6.70176	6.69675	-0.684636	0.05081	0.454308
Glyma.01G085300	XLOC_000446	25200836	25203356	2298	AT2G35750.1			1.13277	1.63442	1.17438	3.4578	2.83139	1.60755	-0.855387	0.0317071	0.375298
Glyma.01G085400	XLOC_000447	25231759	25246128	1197	AT3G02100.1		UDP-Glycosyltransferase superfamily protein	0	0	0	0	0	0.0467602	-0.863129	0.832476	NA
Glyma.01G085500	XLOC_001681	25256762	25259427	1534				0	0	0.0399836	0	0	0	1.06042	0.794958	NA
Glyma.01G086000	XLOC_001683	25494970	25504333	3073	AT5G15550.1		Transducin/WD40 repeat-like superfamily protein	15.1924	11.8363	4.90998	11.9761	12.3611	10.801	-0.0181114	0.957609	0.994118
Glyma.01G086100	XLOC_001684	25515521	25517505	1359	AT3G51690.1		PIF1 helicase	0	0.0484863	0	0	0	0	1.06042	0.794958	NA
Glyma.01G086200	XLOC_001685	25526086	25596438	6088	AT1G25540.1	PFT1	phytochrome and flowering time regulatory protein (PFT1)	0.641372	1.10399	0.725379	0.938824	1.17053	0.487272	0.0790882	0.842614	0.974622
Glyma.01G086600	XLOC_001687	25671880	25706311	2197	AT1G25540.1	PFT1	phytochrome and flowering time regulatory protein (PFT1)	0.0257576	0	0.0279175	0.126904	0.253847	0	-2.5802	0.199692	NA
Glyma.01G086700	XLOC_001688	25842244	25844918	1810	AT1G25550.1		myb-like transcription factor family protein	19.5405	11.9408	14.8085	16.2509	13.1808	6.6486	0.521671	0.103519	0.601592
Glyma.01G086800	XLOC_000454	26114013	26116018	1151	AT1G13290.1	DOT5,WIP6	C2H2-like zinc finger protein	0	0	0.0532883	0	0	0	1.06042	0.794958	NA
Glyma.01G087100	XLOC_001689	26202247	26243999	4882	AT1G13270.1	MAP1B,MAP1C	methionine aminopeptidase 1B	8.36902	9.54246	5.32691	6.26775	6.67649	6.15668	0.399172	0.138059	0.660225
Glyma.01G087200	XLOC_000455	26272482	26273447	966				0	0	0	0	0	0.057942	-0.863129	0.832476	NA
Glyma.01G087400	XLOC_001690	26275704	26300581	4946	AT1G23780.1		F-box family protein	4.83973	4.82273	6.58488	4.22778	4.91125	3.56473	0.494339	0.0616434	0.492718
Glyma.01G087500	XLOC_001691	26423047	26424870	1824	AT1G25560.1	EDF1,TEM1	AP2/B3 transcription factor family protein	0	0.0361255	0	0	0	0.0306864	0.0986515	0.980712	NA
Glyma.01G087600	XLOC_001692	26539279	26543106	631				0.269046	0.417705	0.0972026	0	0.392818	0.0887036	0.838995	0.64541	NA
Glyma.01G087700	XLOC_001693	26564864	26577517	3034	AT1G25570.1		Di-glucose binding protein with Leucine-rich repeat domain	0.727418	0.694981	0.828849	0.781103	0.837392	0.498102	0.237572	0.617105	0.931576
Glyma.01G087800	XLOC_000457	26610748	26612779	2032	AT1G13250.1	GATL3	galacturonosyltransferase-like 3	0.0835474	0.162138	0.0603689	0	0.0609911	0.0550905	1.46092	0.397259	NA
Glyma.01G087900	XLOC_000458	26648109	26654378	2542	AT1G68830.1	STN7	STT7 homolog STN7	5.63223	5.21026	8.15546	4.55174	4.21726	6.60566	0.407726	0.222777	0.752966
Glyma.01G088200	XLOC_001694	26696074	26702302	1971	AT1G25580.1	ANAC008,SOG1	NAC (No Apical Meristem) domain transcriptional regulator superfamily protein	0.143555	0	0	0	0	0	3.17897	0.382991	NA
Glyma.01G088300	XLOC_001695	26796552	26800662	1944	AT1G68810.1		basic helix-loop-helix (bHLH) DNA-binding superfamily protein	0.0291098	0	0.189305	0	0	0	3.78639	0.184725	NA
Glyma.01G089000	XLOC_001701	26982621	26997108	1969	AT5G63690.1		Nucleic acid-binding, OB-fold-like protein	1.29331	1.23821	0.934508	1.30979	1.60504	0.710665	0.0891364	0.853951	0.975258
Glyma.01G089100	XLOC_000462	27005714	27010480	1906	AT1G25682.1		Family of unknown function (DUF572)	53.1157	52.7212	36.9103	41.5798	50.1003	66.3969	-0.0521249	0.853906	0.975258
Glyma.01G089200	XLOC_000463	27011765	27014127	1341	AT1G26090.1		P-loop containing nucleoside triphosphate hydrolases superfamily protein	0.126598	0	0.594596	0.0519776	0.231048	0.041739	1.35425	0.383195	NA
Glyma.01G089300	XLOC_001702	27014172	27023799	3912	AT3G25690.1	CHUP1	Hydroxyproline-rich glycoprotein family protein	5.98876	3.50351	2.11662	10.3163	7.27067	3.3194	-0.687607	0.0820916	0.550609
Glyma.01G089500	XLOC_001704	27059617	27068237	4166	AT3G25680.1			3.654	3.03683	2.12007	5.20339	4.23922	3.34542	-0.401998	0.177614	0.706008
Glyma.01G089600	XLOC_001705	27107580	27108928	1349				5.87288	6.88725	5.13776	3.77186	4.96103	3.65125	0.658052	0.0421604	0.420355
Glyma.01G089900	XLOC_001707	27178885	27185709	2698	AT1G26110.1	DCP5	decapping 5	11.3892	12.7487	9.43438	15.0874	14.1022	10.9745	-0.126865	0.598777	0.926584
Glyma.01G090100	XLOC_000466	27237972	27245874	3931	AT1G67230.1	LINC1	little nuclei1	3.21024	3.386	2.87093	2.64197	2.49066	2.05036	0.529204	0.0575416	0.479324
Glyma.01G090200	XLOC_000467	27248650	27251480	1835	AT3G25670.1		Leucine-rich repeat (LRR) family protein	0	0	0.367675	0	0	0	4.45862	0.0956474	NA
Glyma.01G090400	XLOC_000468	27318224	27319456	1233	AT1G68765.1	IDA	Putative membrane lipoprotein	0	0.160323	0.0497444	0	0	0	3.00861	0.385193	NA
Glyma.01G090800	XLOC_000470	27436945	27440335	637				0	0	0.096287	0	0	0	1.06042	0.794958	NA
Glyma.01G091000	XLOC_000471	27462754	27476863	3621	AT1G68750.1	ATPPC4,PPC4	phosphoenolpyruvate carboxylase 4	0.0156281	0.0181974	0	0	0.0513397	0	-0.410088	0.895564	NA
Glyma.01G091800	XLOC_000475	27867550	27874181	3166	AT1G68740.1	PHO1;H1	EXS (ERD1/XPR1/SYG1) family protein	0.0536223	0	0	0	0	0	2.44456	0.541176	NA
Glyma.01G091900	XLOC_001717	27892705	27894011	391	ATCG00170.1		DNA-directed RNA polymerase family protein	0.72365	0.505572	0	0	0.792417	0.143151	0.549893	0.77506	NA
Glyma.01G092100	XLOC_000476	27895742	27905525	7543	AT1G68730.1		Zim17-type zinc finger protein	0.540162	1.29287	1.78077	0.572918	1.05976	0.934968	0.611328	0.155337	0.682023
Glyma.01G092300	XLOC_001720	27944421	27957524	6042				4.72983	4.40595	3.17739	6.80638	6.01004	2.88104	-0.194994	0.52321	0.904722
Glyma.01G092400	XLOC_002645	27949728	27950409	682	AT1G68720.1	ATTADA,TADA	tRNA arginine adenosine deaminase	0.0829757	0.0966171	0.629537	0.408809	0.181721	0.328281	-0.0477011	0.974204	NA
Glyma.01G092700	XLOC_000477	28004265	28005414	268	AT2G32500.1		Stress responsive alpha-beta barrel domain protein	0	0	0	0	0	0.417701	-1.77029	0.661005	NA
Glyma.01G092900	XLOC_000479	28040284	28049286	5103	AT1G68710.1		ATPase E1-E2 type family protein / haloacid dehalogenase-like hydrolase family protein	0.510114	0.232426	0.204329	0.382452	0.242865	0.285179	0.187376	0.751534	0.959075
Glyma.01G093000	XLOC_000480	28135845	28160873	2800	AT5G54890.1		RNA-binding CRS1 / YhbY (CRM) domain-containing protein	2.80926	3.08285	3.46104	1.89191	2.78851	3.17841	0.356062	0.299452	0.8055
Glyma.01G093100	XLOC_001724	28169899	28179222	4123	AT1G68690.1		Protein kinase superfamily protein	0.947046	0.735162	0.639679	0.591697	0.526035	0.963863	0.245937	0.595761	0.92581
Glyma.01G093300	XLOC_000484	28288292	28293797	3425	AT5G64200.1	ATSC35,SC35	ortholog of human splicing factor SC35	0.247837	0.461731	0.519332	0.325615	0.343758	0.294159	0.476983	0.438099	0.877676
Glyma.01G093900	XLOC_001728	28570338	28637285	5018	AT1G26170.1		ARM repeat superfamily protein	5.30032	5.23939	2.81128	6.00065	5.32239	3.50243	-0.0129329	0.965873	0.995754
Glyma.01G094200	XLOC_000491	28799480	28809799	6195	AT3G60240.2	CUM2,EIF4G	eukaryotic translation initiation factor 4G	13.8756	14.9336	9.8215	15.5831	15.2542	11.863	-0.0150184	0.949636	0.993057
Glyma.01G094600	XLOC_000493	29133821	29135708	1627				0.382596	0.364497	0.339283	0.685452	0.79982	0.378421	-0.624049	0.40109	NA
Glyma.01G094800	XLOC_000494	29243952	29261379	7116	AT4G17080.1		Histone H3 K4-specific methyltransferase SET7/9 family protein	2.64816	3.065	2.55993	3.22259	4.11894	3.70472	-0.298605	0.24235	0.767923
Glyma.01G094900	XLOC_000495	29285139	29291887	3450	AT1G02170.1	AMC1,ATMC1,ATMCPB1,LOL3,MCP1B	metacaspase 1	2.62444	2.15823	2.16894	2.3436	1.90391	2.14154	0.242952	0.443502	0.879852
Glyma.01G095000	XLOC_000496	29302459	29303779	1321	AT1G73260.1	ATKTI1,KTI1	kunitz trypsin inhibitor 1	28.2733	43.4464	97.5972	48.5434	99.2597	255.835	-1.19302	0.176634	0.705682
Glyma.01G095100	XLOC_000497	29532886	29536711	2395	AT1G32360.1		Zinc finger (CCCH-type) family protein	3.68599	3.30152	1.71584	2.03722	3.13069	2.40714	0.320174	0.394983	0.859534
Glyma.01G095200	XLOC_000498	29548055	29548794	740				0.382361	0	0.0828849	0.282575	0	0.0756378	0.554746	0.799621	NA
Glyma.01G095500	XLOC_000501	29735304	29737699	1787	AT1G72210.1		basic helix-loop-helix (bHLH) DNA-binding superfamily protein	0	0	0	0	0.0346765	0	-0.863129	0.832476	NA
Glyma.01G095700	XLOC_000502	29950570	29953758	1082	AT5G46700.1	TET1,TRN2	Tetraspanin family protein	0	0	0.283433	0.257678	0	0	0.377619	0.885003	NA
Glyma.01G095900	XLOC_000504	30191330	30191622	293	ATCG00300.1		YCF9	7.1461	2.02401	1.256	2.37891	5.92176	4.77576	-0.205179	0.786233	0.965684
Glyma.01G096000	XLOC_001734	30431180	30433742	1504	AT4G17900.1		PLATZ transcription factor family protein	1086.37	1244.91	684.512	855.193	931.482	1324.76	0.0446195	0.87928	0.979644
Glyma.01G096300	XLOC_001735	30956347	30965441	6595	AT4G17890.1	AGD8	ARF-GAP domain 8	0.875227	1.19896	0.595213	0.750392	0.704704	0.85719	0.308345	0.415079	0.868295
Glyma.01G096600	XLOC_000509	31363634	31366527	2894	AT1G32640.1	ATMYC2,JAI1,JIN1,MYC2,RD22BP1,ZBF1	Basic helix-loop-helix (bHLH) DNA-binding family protein	1.27101	1.79873	1.05969	1.61369	2.59088	1.45055	-0.320359	0.410338	0.865586
Glyma.01G096700	XLOC_000510	31374967	31380201	1110	AT1G32900.1		UDP-Glycosyltransferase superfamily protein	0	0.118726	0.773593	0	0	0	5.00063	0.0229862	NA
Glyma.01G096800	XLOC_000511	31515777	31518333	2557	AT2G35230.1	IKU1	VQ motif-containing protein	0.199181	0.128848	0.359806	0.517926	0.266577	0	0.0308515	0.976709	NA
Glyma.01G097000	XLOC_001738	31566092	31567578	1310	AT4G17870.1	PYR1,RCAR11	Polyketide cyclase/dehydrase and lipid transport superfamily protein	17.8408	20.1703	18.6814	11.4396	11.2581	17.9879	0.570422	0.061544	0.492547
Glyma.01G097100	XLOC_001739	31751464	31755069	1487	AT5G46800.1	BOU	Mitochondrial substrate carrier family protein	2.58782	1.24075	0.659958	5.6249	3.54216	0.639894	-0.939428	0.132035	0.650666
Glyma.01G097400	XLOC_001741	32025239	32034226	2528	AT4G37870.1	PCK1,PEPCK	phosphoenolpyruvate carboxykinase 1	0	0	0	0	0.0245123	0	-0.863129	0.832476	NA
Glyma.01G097600	XLOC_001742	32094954	32112009	6157				2.92276	2.71834	1.61381	3.28302	3.29108	2.8636	-0.256406	0.378336	0.851308
Glyma.01G097700	XLOC_000516	32129102	32132714	3334	AT4G37880.1		LisH/CRA/RING-U-box domains-containing protein	3.59837	6.89761	4.89354	6.02104	4.29345	4.65034	0.158375	0.606579	0.928373
Glyma.01G098100	XLOC_001744	32569274	32575445	1771				11.4713	10.5295	13.6107	9.28834	8.9574	7.11106	0.628015	0.017564	0.283656
Glyma.01G098300	XLOC_000521	32700542	32702711	1156				0	0	0	0	0.107209	0	-1.66416	0.680894	NA
Glyma.01G098400	XLOC_001745	32703125	32707037	2148	AT2G28930.3	APK1B,PK1B	protein kinase 1B	0.158071	0	0	0	0	0	3.44181	0.311524	NA
Glyma.01G098700	XLOC_001748	32881080	32884497	1567	AT5G02230.2		Haloacid dehalogenase-like hydrolase (HAD) superfamily protein	0.0361132	0.294352	1.80051	0.133443	0.07909	0.0357192	3.30149	0.00617668	NA
Glyma.01G099000	XLOC_000522	32997702	33003788	2045	AT3G51840.1	ACX4,ATG6,ATSCX	acyl-CoA oxidase 4	0	0	0	0	0	0.0547403	-1.77029	0.661005	NA
Glyma.01G099100	XLOC_000523	33017213	33023928	3277	AT3G09320.1		DHHC-type zinc finger family protein	2.05497	3.37809	2.7888	3.27559	3.19573	2.64744	-0.0225141	0.941857	0.991371
Glyma.01G099200	XLOC_000524	33031167	33033599	1710	AT5G03800.1	EMB166,EMB175,emb1899	Pentatricopeptide repeat (PPR) superfamily protein	0.761144	1.00188	1.57821	0.652182	1.48576	1.57114	-0.0467764	0.933468	0.990824
Glyma.01G099300	XLOC_000525	33035577	33036077	456				0	0.144502	0	0	0.271785	0	-0.702383	0.862203	NA
Glyma.01G099600	XLOC_001752	33115843	33125784	4383	AT2G37840.1		Protein kinase superfamily protein	15.2868	15.5599	10.4114	18.2405	18.0684	16.2693	-0.227944	0.342361	0.8321
Glyma.01G099700	XLOC_000527	33208854	33217763	3342	AT3G53900.2	PYRR,UPP	uracil phosphoribosyltransferase	3.60669	3.86445	2.84467	5.31837	4.52422	3.8688	-0.28105	0.311094	0.812981
Glyma.01G099800	XLOC_000528	33261108	33274284	3055	AT3G55610.1	P5CS2	delta 1-pyrroline-5-carboxylate synthase 2	0.111141	0.107844	1.44553	0.0912628	0.243405	0.201536	1.77552	0.055129	0.469492
Glyma.01G100100	XLOC_001753	33329741	33332494	1103	AT4G09550.1	ATGIP1,GIP1	AtGCP3 interacting protein 1	2.61656	1.91167	2.61354	1.45344	1.40451	2.68949	0.452667	0.3743	0.84831
Glyma.01G100200	XLOC_001754	33362877	33368808	1766	AT2G37680.1			6.28059	6.26841	6.04318	4.8152	6.35109	5.60987	0.269236	0.35415	0.839484
Glyma.01G100600	XLOC_001755	33380641	33383532	1608	AT5G66760.1	SDH1-1	succinate dehydrogenase 1-1	6.89772	6.1877	5.45453	5.37503	5.85758	6.54398	0.17205	0.571618	0.919066
Glyma.01G100900	XLOC_000535	33500629	33510983	1934	AT5G41970.1		Metal-dependent protein hydrolase	43.2467	47.8013	31.714	43.0321	35.8857	41.3567	0.141141	0.571019	0.918831
Glyma.01G101000	XLOC_001757	33518924	33522026	3103	AT3G55550.1		Concanavalin A-like lectin protein kinase family protein	0.18237	0.254823	0.434859	0.24709	0.559161	0.324684	-0.23675	0.73418	0.956138
Glyma.01G101100	XLOC_000536	33585701	33587767	2067	AT3G23160.1		Protein of unknown function (DUF668)	0.273776	0.255028	0.504447	0.101164	0.0899376	0.108315	1.91069	0.0533821	NA
Glyma.01G101200	XLOC_001758	33599925	33600461	454				0	0	0	0	0.409473	0	-2.24465	0.57477	NA
Glyma.01G101600	XLOC_001760	33858350	33858783	330	ATCG01250.1		NADH-Ubiquinone/plastoquinone (complex I) protein	0	0.399351	0.185863	0	0	0.339224	0.720927	0.810657	NA
Glyma.01G101800	XLOC_000540	33903689	33905364	1676	AT2G37740.1	ATZFP10,ZFP10	zinc-finger protein 10	0.0337646	0	0	0	0	0	1.06042	0.794958	NA
Glyma.01G102200	XLOC_000542	34080028	34084637	2262	AT5G45540.1		Protein of unknown function (DUF594)	0	0.0291304	0	0	0	0.0494889	-0.808511	0.841262	NA
Glyma.01G102300	XLOC_000543	34095938	34097446	1509	AT5G02090.1			3.75013	6.15699	3.6175	4.0186	2.99774	4.11722	0.382184	0.29764	0.804042
Glyma.01G102400	XLOC_001763	34111444	34115350	1417	AT3G53850.1		Uncharacterised protein family (UPF0497)	1.19808	0.883532	1.4284	0.737847	1.18074	1.26401	0.253491	0.654126	0.939041
Glyma.01G102600	XLOC_000545	34164671	34168482	1644	AT2G37770.2		NAD(P)-linked oxidoreductase superfamily protein	0	0	0	0	0.0753856	0	-1.66416	0.680894	NA
Glyma.01G102700	XLOC_001764	34165060	34169710	3734				0	0.0705869	0	0	0	0.0149898	2.04963	0.530051	NA
Glyma.01G102800	XLOC_001765	34323089	34327280	901				0	0	0	0.154721	0	0	-1.84403	0.647301	NA
Glyma.01G102900	XLOC_000547	34338020	34343350	1393	AT2G37770.2		NAD(P)-linked oxidoreductase superfamily protein	0	0	0	0.150112	0.0444846	0	-2.80275	0.431937	NA
Glyma.01G103100	XLOC_001766	34422237	34428213	1689	AT1G55510.1	BCDH BETA1	branched-chain alpha-keto acid decarboxylase E1 beta subunit	1.07215	1.44348	0.363143	0.206341	1.46754	0.397669	0.619282	0.406756	0.864418
Glyma.01G103300	XLOC_001767	34456529	34463144	5313				28.5024	28.4506	40.8206	41.627	49.8138	32.5002	-0.1966	0.430058	0.875314
Glyma.01G103500	XLOC_001768	34600792	34605669	3159	AT4G23980.1	ARF9	auxin response factor 9	0.752376	0.417176	0.776636	0.706066	0.902337	0.531547	0.0161705	0.974395	0.996679
Glyma.01G103600	XLOC_001769	34675926	34678898	1343	AT2G37960.2			0.0842732	0	0.18268	0.1038	0	0	1.61111	0.522874	NA
Glyma.01G104000	XLOC_000553	35075339	35076201	513				0	0.513785	0	0	0	0	3.01316	0.42833	NA
Glyma.01G104100	XLOC_001771	35076719	35085254	1927	AT1G18870.1	ATICS2,ICS2	isochorismate synthase 2	0	0	0.0318292	0.180856	0	0	-2.2073	0.474296	NA
Glyma.01G104200	XLOC_001772	35104071	35111145	3486	AT5G02030.1	BLH9,BLR,HB-6,LSN,PNY,RPL,VAN	POX (plant homeobox) family protein	1.15257	1.45547	1.09087	1.85952	1.70649	1.22027	-0.235897	0.509426	0.901682
Glyma.01G104600	XLOC_001775	35249757	35254451	3095	AT3G56870.1			0.0548524	0.0425802	0.0198174	0.0450416	0.0200216	0.0542539	0.0636673	0.970661	NA
Glyma.01G104800	XLOC_000555	35324716	35327095	2380	AT3G53950.1		glyoxal oxidase-related protein	1.68817	2.49175	1.03084	0.907882	1.30183	1.41106	0.6196	0.170898	0.700435
Glyma.01G104900	XLOC_000556	35327725	35328290	357	AT3G48930.1	EMB1080	Nucleic acid-binding, OB-fold-like protein	0	0	0	0.195244	0	0.470352	-2.79042	0.435589	NA
Glyma.01G105100	XLOC_000557	35468186	35469969	1009				0.0560847	0	1.03339	0	0.184243	0	2.79178	0.146894	NA
Glyma.01G105300	XLOC_000559	35568134	35568860	727	AT3G09280.1			0.389198	0	0.759303	0.0958761	0.681892	0.384951	0.134368	0.922446	NA
Glyma.01G105400	XLOC_000560	35602771	35603796	716				4.26792	4.78552	7.79535	7.98262	6.14477	4.37769	0.0158794	0.969368	0.996177
Glyma.01G105500	XLOC_000561	35645067	35653303	1323	AT1G16470.1	PAB1	proteasome subunit PAB1	18.9487	19.9721	13.3518	18.4924	21.0772	23.6072	-0.167407	0.545356	0.911275
Glyma.01G105600	XLOC_000562	35687686	35690416	1306	AT5G02020.2			20.1486	14.0767	26.6285	22.6291	35.2538	27.5574	-0.354703	0.243984	0.769205
Glyma.01G106000	XLOC_000563	35856497	35858671	1443	AT3G09270.1	ATGSTU8,GSTU8	glutathione S-transferase TAU 8	0.470598	0.136991	0.680081	0.338124	0.257659	0.193943	0.869251	0.366614	NA
Glyma.01G106200	XLOC_001781	35918034	35919778	1000	AT3G53990.1		Adenine nucleotide alpha hydrolases-like superfamily protein	0.339537	1.05429	18.4005	0.278808	1.17737	1.34333	2.9454	NA	NA
Glyma.01G106300	XLOC_000565	35961504	35964818	1190				0.618204	0.276861	0.257709	0.527158	0.729023	0.658493	-0.605005	0.479045	NA
Glyma.01G106500	XLOC_000566	36102934	36105568	1953	AT3G54000.1			8.11318	10.5941	18.2152	7.45914	6.12372	3.61109	1.26229	0.000323737	0.0289393
Glyma.01G106600	XLOC_000567	36200298	36214296	3583	AT3G54010.1	DEI1,PAS1	FKBP-type peptidyl-prolyl cis-trans isomerase family protein	3.14298	2.44593	2.75605	4.84392	6.15692	3.21804	-0.616525	0.0387716	0.407509
Glyma.01G106700	XLOC_001783	36295136	36295735	600	AT2G26975.1		Ctr copper transporter family	0	0.439286	1.73782	0	0.206557	0.0932866	2.99119	0.076618	NA
Glyma.01G106800	XLOC_001784	36419656	36422132	871	AT1G53540.1		HSP20-like chaperones superfamily protein	31.7057	42.9703	134.148	52.9767	65.5954	55.008	0.410473	0.320587	0.818592
Glyma.01G106900	XLOC_001785	36500247	36504865	1092	AT5G33370.1		GDSL-like Lipase/Acylhydrolase superfamily protein	0	0.0603415	0	0	0	0	1.06042	0.794958	NA
Glyma.01G107000	XLOC_000568	36552374	36557369	3814	AT5G01030.2		Protein of unknown function (DUF3527)	0	0.120936	0	0.0182753	0.0324945	0	1.40519	0.551668	NA
Glyma.01G107100	XLOC_001786	36558399	36560669	1521	AT3G09250.1		Nuclear transport factor 2 (NTF2) family protein	0.669697	0.736475	0.322603	0.687396	0.896301	0.62559	-0.22848	0.736768	0.95635
Glyma.01G107500	XLOC_000569	36692911	36703883	1553	AT3G09230.1	AtMYB1,MYB1	myb domain protein 1	0.58302	1.10317	1.10584	0.762996	0.837931	0.901029	0.268407	0.650629	0.93858
Glyma.01G107600	XLOC_001790	36786229	36787555	869				0	0	0.0705809	0.0802094	0	0	0.0986515	0.980712	NA
Glyma.01G107900	XLOC_001791	36843009	36848481	1881	AT5G59010.2		Protein kinase protein with tetratricopeptide repeat domain	1.02288	0.560492	0.652151	0.70406	1.0542	0.833181	-0.0825326	0.885007	0.980179
Glyma.01G108000	XLOC_001792	36876444	36881588	2334	AT3G54020.1	AtIPCS1	Arabidopsis Inositol phosphorylceramide synthase 1	5.72198	7.08617	35.3188	4.53929	5.73473	4.53243	1.85368	0.0265483	0.342069
Glyma.01G108100	XLOC_001793	36938848	36940524	1140	AT4G14850.1	LOI1,MEF11	Pentatricopeptide repeat (PPR) superfamily protein	0	0	0	0.122284	0	0.0981964	-2.80975	0.427398	NA
Glyma.01G108600	XLOC_001798	37008184	37009649	723	AT1G11755.1	LEW1	Undecaprenyl pyrophosphate synthetase family protein	0	0	0	0	0	0.0774162	-0.863129	0.832476	NA
Glyma.01G108700	XLOC_001799	37019265	37022017	1120	AT3G54040.1		PAR1 protein	0	0	0.16429	0	0	0.0999499	0.712793	0.827826	NA
Glyma.01G108800	XLOC_000572	37059585	37063616	1604	AT2G37960.1			0.0705604	0.287563	0.267671	0.304186	0.656757	0.523428	-1.14155	0.218527	NA
Glyma.01G108900	XLOC_000573	37085706	37089324	1653	AT2G37960.2			0	0	0.0371052	0	0	0	1.06042	0.794958	NA
Glyma.01G109100	XLOC_000575	37198821	37206330	1592	AT3G09210.1	PTAC13	plastid transcriptionally active 13	26.6951	22.5576	14.9484	20.3151	17.5158	17.8252	0.32536	0.236611	0.764932
Glyma.01G109200	XLOC_000576	37229455	37232086	2632	AT5G01090.1		Concanavalin A-like lectin family protein	0.150504	0.475671	1.28169	0.291307	0.306068	0.467851	0.948348	0.205189	0.739032
Glyma.01G109500	XLOC_000578	37329078	37330095	1018	AT2G37970.1	SOUL-1	SOUL heme-binding family protein	297.678	437.948	573.161	188.36	223.215	626.688	0.39128	0.564121	0.917334
Glyma.01G109600	XLOC_001802	37330257	37332544	662	AT2G37975.1		Yos1-like protein	0.427413	0.199072	0.185302	0	0.0936057	0.253649	1.25214	0.488578	NA
Glyma.01G109700	XLOC_001803	37333971	37339211	4795	AT3G54090.1	FLN1	fructokinase-like 1	0	0	0	0	0	0.011673	-0.863129	0.832476	NA
Glyma.01G109800	XLOC_001804	37343232	37349115	3084	AT3G54100.1		O-fucosyltransferase family protein	0.844071	1.0042	1.75015	0.836242	0.622885	0.798562	0.795094	0.0878691	0.56416
Glyma.01G110200	XLOC_001808	37428469	37431278	1900	AT1G76340.1	GONST3	golgi nucleotide sugar transporter 3	0.327623	0.277444	0.258252	0.660334	0.750127	0.0883767	-0.601974	0.484821	NA
Glyma.01G110400	XLOC_000582	37512942	37517508	1975	AT3G54110.1	ATPUMP1,ATUCP1,PUMP1,UCP,UCP1	plant uncoupling mitochondrial protein 1	1.9484	2.50226	1.73911	2.08224	2.10217	2.09718	0.0936096	0.80445	0.968381
Glyma.01G110500	XLOC_001810	37527378	37530872	2778	AT3G54120.1		Reticulon family protein	1.22223	1.04366	1.67799	3.2367	1.20454	1.02756	-0.310072	0.509607	0.901749
Glyma.01G110600	XLOC_001811	37577089	37579861	1056	AT5G57230.1		Thioredoxin superfamily protein	3.59043	4.5551	2.6137	3.16827	4.81183	3.39224	0.0426439	0.915708	0.98696
Glyma.01G111200	XLOC_000587	37698234	37719708	4701	AT3G09100.2		mRNA capping enzyme family protein	12.8563	11.3396	9.44617	13.1368	13.063	12.5612	-0.0830609	0.722812	0.953606
Glyma.01G111300	XLOC_000588	37734886	37748022	3379	AT3G09090.1	DEX1	defective in exine formation protein (DEX1)	19.6782	20.6903	12.434	20.8549	20.6679	16.0014	0.00499009	0.984282	0.999221
Glyma.01G111900	XLOC_000593	37911898	37915131	2661	AT3G09070.1		Protein of unknown function (DUF740)	2.06282	1.63432	1.59042	1.07395	1.23422	1.32515	0.6556	0.0921729	0.573177
Glyma.01G112200	XLOC_000594	38052284	38062064	4034	AT5G36930.2		Disease resistance protein (TIR-NBS-LRR class) family	0	0	0	0.0172786	0	0	-0.863129	0.832476	NA
Glyma.01G112300	XLOC_000595	38071568	38079066	4383	AT5G36930.2		Disease resistance protein (TIR-NBS-LRR class) family	0.0903778	0.0451012	0.0419814	0.0954168	0.14138	0.0255405	-0.374582	0.749518	NA
Glyma.01G112900	XLOC_000599	38606635	38608976	2342	AT5G01210.1		HXXXD-type acyl-transferase family protein	4.01104	6.24604	4.00693	6.04163	3.78364	3.77607	0.194304	0.547663	0.912325
Glyma.01G113000	XLOC_001821	38674509	38679984	3204	AT5G01220.1	SQD2	sulfoquinovosyldiacylglycerol 2	1.87218	2.5296	2.29719	1.8709	1.97273	2.13127	0.27732	0.400622	0.862222
Glyma.01G113200	XLOC_001822	38755065	38758956	1848	AT2G38110.1	ATGPAT6,GPAT6	glycerol-3-phosphate acyltransferase 6	0.030622	0	0	0.0377175	0.100596	0	-1.7482	0.576197	NA
Glyma.01G114300	XLOC_001828	39578973	39579644	672	ATMG00370.1		Ycf1 protein	4.8	3.23581	1.73417	1.24468	4.97949	6.33016	-0.284287	0.638848	0.935997
Glyma.01G114400	XLOC_000607	39584550	39587557	2966	AT3G60470.1		Plant protein of unknown function (DUF247)	0.209873	0.244377	0.124076	0.376005	0.0835698	0.358553	-0.415297	0.628183	NA
Glyma.01G114500	XLOC_001829	39587752	39605072	5454	AT1G61800.1	ATGPT2,GPT2	glucose-6-phosphate/phosphate translocator 2	2.14778	1.99346	1.57442	3.71897	1.13617	2.75036	-0.305688	0.436985	0.877673
Glyma.01G114800	XLOC_000610	39687455	39688831	1269	AT2G38140.1	PSRP4	plastid-specific ribosomal protein 4	1.33781	3.89438	2.22333	1.15346	1.46494	1.19089	1.08139	0.036252	0.395736
Glyma.01G114900	XLOC_001831	39688705	39690564	1858	AT2G38150.1		alpha 1,4-glycosyltransferase family protein	0.395943	0.425573	0.0990337	0.300116	0.266812	0.180749	0.432194	0.644644	NA
Glyma.01G115000	XLOC_000611	39765884	39770366	2704	AT5G01260.2		Carbohydrate-binding-like fold	35.0335	48.25	67.8902	43.1513	25.873	33.9268	0.678131	0.0244489	0.326772
Glyma.01G115600	XLOC_001835	39989695	39991769	2075	AT3G50190.1		Plant protein of unknown function (DUF247)	0	0	0.0591179	0.134365	0.238909	0	-2.42335	0.259381	NA
Glyma.01G115700	XLOC_000614	40039932	40041886	1807	AT3G50170.1		Plant protein of unknown function (DUF247)	0	0	0.101829	0	0.0685855	0	0.812366	0.80652	NA
Glyma.01G115900	XLOC_001836	40072016	40074854	1513	AT3G08940.2	LHCB4.2	light harvesting complex photosystem II	19.9727	24.1709	33.0389	13.8667	12.2869	19.5698	0.855879	0.00651277	0.165117
Glyma.01G116000	XLOC_000616	40083115	40086498	1395	AT3G51880.2	HMGB1,NFD1	high mobility group B1	25.4754	28.5772	19.6535	22.2846	24.7868	26.1202	0.120225	0.640872	0.936599
Glyma.01G116100	XLOC_001837	40088344	40093811	1196	AT5G60540.1	ATPDX2,EMB2407,PDX2	pyridoxine biosynthesis 2	3.83256	4.02189	2.4616	3.78815	3.62683	3.27595	0.0707181	0.853374	0.975258
Glyma.01G116500	XLOC_000619	40155119	40156835	970	AT1G64710.1		GroES-like zinc-binding dehydrogenase family protein	0.525057	0.271723	1.51756	1.50901	0.447184	0.807842	-0.105656	0.90076	0.984154
Glyma.01G117200	XLOC_001841	40497525	40501709	3709	AT1G47890.1	AtRLP7,RLP7	receptor like protein 7	0.0152573	0.0888284	0.181904	0.0939633	0.0501216	0.150908	0.0364186	0.975014	NA
Glyma.01G117600	XLOC_001844	40583042	40583746	408	AT1G48540.1		Outer arm dynein light chain 1 protein	0	0	0	0	0	0.137186	-0.863129	0.832476	NA
Glyma.01G117800	XLOC_000626	40630034	40635116	3247	AT5G01310.1	APTX	APRATAXIN-like	2.91051	3.04402	2.21009	2.59745	2.8054	1.96514	0.282408	0.3569	0.840263
Glyma.01G118100	XLOC_000627	40699940	40700495	339	AT3G12050.1		Aha1 domain-containing protein	0	0	0	0	0	0.165109	-0.863129	0.832476	NA
Glyma.01G118200	XLOC_001847	40731727	40739098	1505	AT5G17620.1			0.225606	0.700522	0.40754	0.602077	1.02935	0.706623	-0.697367	0.340106	0.83041
Glyma.01G118400	XLOC_001848	40778689	40782184	3430	AT3G14840.2		Leucine-rich repeat transmembrane protein kinase	0.296971	0.172897	0.0536456	0.406425	0.487787	0.179502	-0.872414	0.268515	0.788025
Glyma.01G118800	XLOC_000630	40805498	40845537	3194	AT1G53420.1		Leucine-rich repeat transmembrane protein kinase	1.55913	1.23781	1.15219	2.59691	2.50274	1.27926	-0.535707	0.150403	0.676181
Glyma.01G118900	XLOC_000628	40757868	40891062	3361	AT3G14840.2		Leucine-rich repeat transmembrane protein kinase	3.82202	3.15643	3.88703	4.70763	4.95957	3.94685	-0.189681	0.486599	0.89529
Glyma.01G119100	XLOC_001849	40902724	40906871	2173				0.598968	0.485175	0.508066	0.801909	0.655886	0.257579	0.0630888	0.921894	0.988392
Glyma.01G119300	XLOC_001851	40966163	40969411	1216	AT5G58590.1	RANBP1	RAN binding protein 1	0.0465374	0.0541882	0.353079	0.114641	0.101919	0.184118	0.290076	0.851283	NA
Glyma.01G119400	XLOC_001852	40972234	40977414	1823	AT3G51800.3	ATEBP1,ATG2,EBP1	metallopeptidase M24 family protein	22.5985	23.5306	16.1832	27.032	25.5618	21.6765	-0.126828	0.601617	0.926859
Glyma.01G119500	XLOC_000631	41160036	41170541	3741	AT2G38280.1	ATAMPD,FAC1	AMP deaminase, putative / myoadenylate deaminase, putative	18.7119	17.2438	13.2638	16.8805	15.0569	12.5529	0.276124	0.244243	0.769274
Glyma.01G119600	XLOC_001853	41172520	41174242	783	AT2G40170.1	ATEM6,EM6,GEA6	Stress induced protein	900.733	712.788	845.215	821.735	822.902	815.06	0.123343	0.58081	0.921699
Glyma.01G119900	XLOC_000632	41240170	41242780	1259	AT2G38270.1	ATGRX2,CXIP2	CAX-interacting protein 2	30.9691	37.84	27.038	21.4808	32.5831	40.723	0.109041	0.719705	0.952812
Glyma.01G120400	XLOC_000637	41337574	41341197	2563	AT5G05580.1	FAD8	fatty acid desaturase 8	0.132476	0.0514186	0.0239309	0	0	0.0436769	2.21606	0.30125	NA
Glyma.01G120800	XLOC_000641	41380696	41382891	1628	AT5G01370.1	ACI1	ALC-interacting protein 1	0.0695202	0.242849	0.113025	0	0.0380633	0	3.47835	0.0939271	NA
Glyma.01G121100	XLOC_000643	41546650	41547316	481	AT3G18350.1		Plant protein of unknown function (DUF639)	0	0	0	0.14491	0	0	-0.863129	0.832476	NA
Glyma.01G121200	XLOC_001860	41625717	41627670	1737	AT2G46240.1	ATBAG6,BAG6	BCL-2-associated athanogene 6	0.0325788	0.113805	0.564973	0.0401278	0.0356747	0	3.46041	0.0446081	NA
Glyma.01G121300	XLOC_001861	41795455	41800252	1618	AT3G08910.1		DNAJ heat shock family protein	0.349749	0.407249	0.379078	0.646186	0.727672	0.20756	-0.305754	0.701105	NA
Glyma.01G121500	XLOC_001862	41808055	41828635	4705				6.87973	7.59064	7.05253	8.3109	8.20519	6.0433	0.0685524	0.767575	0.961571
Glyma.01G121800	XLOC_000647	41886718	41886915	198				0	0.998377	0.929316	0.70406	1.87779	0	-0.225406	0.904939	NA
Glyma.01G122000	XLOC_001864	41909666	41918882	2377	AT3G11210.1		SGNH hydrolase-type esterase superfamily protein	7.85634	9.31427	8.72157	6.77373	7.35157	5.65135	0.520631	0.0394978	0.410706
Glyma.01G122300	XLOC_001866	42014760	42020322	4473	AT1G27090.1		glycine-rich protein	6.93293	6.27551	3.812	9.0692	10.4179	7.80829	-0.552969	0.0436335	0.425526
Glyma.01G122700	XLOC_001868	42067089	42069944	1272	AT4G16790.1		hydroxyproline-rich glycoprotein family protein	0	0	0	0	0.0974324	0	-1.66416	0.680894	NA
Glyma.01G122800	XLOC_001869	42259238	42263866	1908	AT3G51860.1	ATCAX3,ATHCX1,CAX1-LIKE,CAX3	cation exchanger 3	0	0.0690701	0.225023	0.0365314	0.0324775	0	2.31513	0.282514	NA
Glyma.01G123000	XLOC_000653	42337736	42338272	537	AT5G01310.1	APTX	APRATAXIN-like	0.526903	0	0.114218	0.259598	0.230789	0.208462	0.0328447	0.986021	NA
Glyma.01G123100	XLOC_000654	42339353	42344957	1653	AT5G01300.1		PEBP (phosphatidylethanolamine-binding protein) family protein	190.377	268.156	319.735	235.755	188.075	227.714	0.374044	0.157142	0.683469
Glyma.01G123200	XLOC_000655	42446730	42447428	612	AT2G01050.1		zinc ion binding;nucleic acid binding	0	0	0	0.113892	0	0	-0.863129	0.832476	NA
Glyma.01G123300	XLOC_000656	42526284	42535486	1989	AT3G51780.1	ATBAG4,BAG4	BCL-2-associated athanogene 4	5.00741	4.47237	3.54626	4.7309	4.45514	3.48945	0.173146	0.572012	0.919066
Glyma.01G123400	XLOC_001871	42536233	42543841	2044	AT2G38290.1	AMT2,AMT2;1,ATAMT2	ammonium transporter 2	0.0276856	0.0644745	0.0600145	0	0	0	3.2985	0.260004	NA
Glyma.01G123900	XLOC_000660	42831681	42839321	5345	AT3G51770.2	ATEOL1,ETO1	tetratricopeptide repeat (TPR)-containing protein	0.878751	1.38073	2.09996	1.43446	1.36803	1.39275	0.181269	0.625998	0.932983
Glyma.01G124200	XLOC_000661	42906934	42914869	3036	AT5G01590.1			3.95157	4.21055	2.14147	3.60448	3.65352	3.59504	0.0386063	0.905236	0.985527
Glyma.01G124300	XLOC_000662	42917222	42920150	1202	AT5G58420.1		Ribosomal protein S4 (RPS4A) family protein	105.882	75.7056	43.4753	100.784	100.838	77.9044	-0.182837	0.538147	0.910282
Glyma.01G124400	XLOC_000663	42923559	42924574	547				0	0	0.11213	0.127426	0	0	0.0986515	0.980712	NA
Glyma.01G124500	XLOC_001875	42969804	42973300	1181	AT5G01600.1	ATFER1,FER1	ferretin 1	0	0.111588	0.363543	0.118039	0.15741	0	1.00844	0.593248	NA
Glyma.01G124600	XLOC_001876	42989086	42995528	957	AT3G08890.1		Protein of unknown function, DUF538	3.66619	6.26568	13.7154	2.91335	3.88508	8.59757	0.695554	0.180657	0.710961
Glyma.01G124700	XLOC_000664	43008183	43010029	1847	AT2G38310.1	PYL4,RCAR10	PYR1-like 4	1.31746	0.963242	2.85587	0.71702	1.0736	0.636389	1.23543	0.0232591	0.321826
Glyma.01G124800	XLOC_000665	43072403	43077826	2146	AT2G38320.1	TBL34	TRICHOME BIREFRINGENCE-LIKE 34	0.0263697	0	0.314391	0.0649599	0.0866267	0.26082	-0.195631	0.893354	NA
Glyma.01G124900	XLOC_001877	43077045	43082111	1293	AT3G22110.1	PAC1	20S proteasome alpha subunit C1	17.8565	18.8047	14.1834	22.048	22.2372	21.168	-0.244619	0.324585	0.820504
Glyma.01G125000	XLOC_000666	43107561	43111619	2204	AT5G01620.1	TBL35	TRICHOME BIREFRINGENCE-LIKE 35	0.821625	0.568042	0.640064	1.17013	0.899702	0.685682	-0.294139	0.578108	0.921068
Glyma.01G125100	XLOC_000667	43218483	43222049	1553	AT3G18880.1		Nucleic acid-binding, OB-fold-like protein	6.74117	7.12814	7.18799	4.35357	5.98522	8.18135	0.279417	0.411559	0.865721
Glyma.01G125200	XLOC_000668	43223989	43229838	2869	AT1G67510.1		Leucine-rich repeat protein kinase family protein	0.0394489	0	0	0.0242949	0	0	0.902162	0.823571	NA
Glyma.01G125600	XLOC_001880	43432031	43439738	2234	AT3G08780.1			8.38456	8.58318	6.45196	5.64729	6.57394	6.46408	0.440401	0.10895	0.61193
Glyma.01G125800	XLOC_001882	43453101	43457022	3609	AT3G51740.1	IMK2	inflorescence meristem receptor-like kinase 2	0	0	0	0.0579401	0	0	-2.43271	0.542009	NA
Glyma.01G126000	XLOC_001884	43477167	43480661	1895	AT5G01650.1		Tautomerase/MIF superfamily protein	3.04597	2.74699	2.39513	2.72187	4.18563	3.36718	-0.204927	0.556898	0.91508
Glyma.01G126100	XLOC_000671	43483773	43484873	1008	AT2G29880.1			0	0	0	0	0.12295	0.111055	-2.71577	0.455126	NA
Glyma.01G127100	XLOC_000676	43713208	43714081	874	AT5G49040.1		Disease resistance-responsive (dirigent-like protein) family protein	0	0	0.0701772	0	0	0	1.06042	0.794958	NA
Glyma.01G127200	XLOC_000677	43807034	43808134	1101	AT5G49040.1		Disease resistance-responsive (dirigent-like protein) family protein	1.18216	0	0.111417	0.253231	0.112565	0.0508374	1.82874	0.210719	NA
Glyma.01G127500	XLOC_000679	43934357	43937740	2479	AT3G51670.1		SEC14 cytosolic factor family protein / phosphoglyceride transfer family protein	0.935928	0.797413	1.68244	0.618573	1.47481	1.35471	0.103854	0.838647	0.974373
Glyma.01G127600	XLOC_001891	43941431	43943767	1140	AT5G36250.1		Protein phosphatase 2C family protein	0	0.115602	0.43042	0.0611421	0.054357	0.54008	-0.247924	0.874637	NA
Glyma.01G127900	XLOC_001893	44005935	44009317	1359	AT5G01710.1		methyltransferases	0.499686	0.775781	1.85043	1.02578	0.775157	0.205931	0.831262	0.264577	0.784665
Glyma.01G128100	XLOC_001894	44021618	44025300	2218	AT2G38470.1	ATWRKY33,WRKY33	WRKY DNA-binding protein 33	0.637843	0.386207	0.608371	0.974193	0.502888	0.0252353	0.329415	0.690247	0.945443
Glyma.01G128200	XLOC_001895	44038519	44043967	2946	AT5G01720.1		RNI-like superfamily protein	8.08695	9.48357	6.72476	9.20368	10.0123	11.6656	-0.241227	0.370999	0.84648
Glyma.01G128300	XLOC_001896	44081275	44088461	2249	AT2G38460.1	ATIREG1,FPN1,IREG1	iron regulated 1	0.025162	0.0878963	0.0545441	0.0309924	0	0	2.60475	0.291574	NA
Glyma.01G128600	XLOC_001898	44114273	44119029	1021				12.249	14.9082	10.8132	11.8787	10.4998	15.1853	0.113031	0.714781	0.952771
Glyma.01G128700	XLOC_001899	44127919	44135915	6136	AT2G38440.1	ATSCAR2,DIS3,ITB1,SCAR2,WAVE4	SCAR homolog 2	8.36483	9.85816	6.91716	10.0759	7.97815	4.36027	0.31591	0.26908	0.788398
Glyma.01G129300	XLOC_000687	44323801	44324458	576	AT5G42905.1		Polynucleotidyl transferase, ribonuclease H-like superfamily protein	0	0	0.319452	0	0	0	2.58292	0.517635	NA
Glyma.01G129500	XLOC_001901	44326500	44333319	1980				0.485869	0.499189	0.588567	0.633654	0.312965	0.084806	0.798421	0.31128	0.812981
Glyma.01G129600	XLOC_001902	44366276	44370150	1921	AT3G14160.1		2-oxoglutarate-dependent dioxygenase family protein	0.618625	1.57786	2.04343	1.16109	0.774184	1.04893	0.623088	0.249815	0.773337
Glyma.01G129700	XLOC_000689	44419085	44421344	857	AT2G40435.1			0	0.153776	0	0	0	0	2.00996	0.618233	NA
Glyma.01G130200	XLOC_001905	44486453	44488624	646	AT2G38530.1	cdf3,LP2,LTP2	lipid transfer protein 2	0.350399	0.408006	3.89277	0.647386	0.863317	3.81233	-0.140735	0.882402	0.980179
Glyma.01G130400	XLOC_001907	44552876	44553684	474	AT3G11830.1		TCP-1/cpn60 chaperonin family protein	0.119387	0	0	0.147051	0	0	0.0986515	0.980712	NA
Glyma.01G131100	XLOC_000696	44695014	44698838	1705	AT2G30970.1	ASP1	aspartate aminotransferase 1	0	2.78257	21.0085	0.0817618	0	0.131312	6.88092	0.00889756	0.196886
Glyma.01G131200	XLOC_001910	44700532	44701798	1267	AT5G01790.1			0	0	2.90457	0	0	0	6.90852	0.0773279	NA
Glyma.01G131300	XLOC_000697	44736409	44739493	2089	AT2G38370.1		Plant protein of unknown function (DUF827)	0.0270892	0.0315428	0.0587217	0.0667324	0.0296635	0	0.501241	0.827022	NA
Glyma.01G131500	XLOC_000699	44789012	44792912	2416	AT5G58380.1	CIPK10,PKS2,SIP1,SNRK3.8	SOS3-interacting protein 1	12.9059	18.1915	41.0761	16.2426	15.0814	13.7381	0.819809	0.023687	0.322988
Glyma.01G131600	XLOC_000700	44795267	44796277	678				0	0	0.180929	0	0	0	1.99623	0.620737	NA
Glyma.01G131800	XLOC_000702	44840590	44843220	2631	AT5G01830.1		ARM repeat superfamily protein	0.860349	1.40251	2.49442	0.688807	0.871447	0.616947	1.2685	0.00970667	0.206285
Glyma.01G131900	XLOC_000703	44855862	44857831	1970	AT2G30400.1	ATOFP2,OFP2	ovate family protein 2	0	0	0.0311344	0	0	0	1.06042	0.794958	NA
Glyma.01G132000	XLOC_001911	44901718	44908220	2416	AT3G51630.2	ATWNK5,WNK5,ZIK1	with no lysine (K) kinase 5	0	0.0272735	0	0.0288501	0	0	0.0986515	0.980712	NA
Glyma.01G132300	XLOC_000705	45073286	45079314	2203	AT5G01850.1		Protein kinase superfamily protein	4.4953	3.85846	5.06715	5.47364	5.99136	5.46254	-0.206897	0.475342	0.891815
Glyma.01G132400	XLOC_000706	45094880	45102080	3083	AT1G29690.1	CAD1	MAC/Perforin domain-containing protein	3.50586	5.15089	3.04386	4.31822	4.96459	3.57654	-0.00923406	0.97517	0.996811
Glyma.01G132500	XLOC_000707	45184862	45186419	757	AT2G38540.1	ATLTP1,LP1,LTP1	lipid transfer protein 1	1.79412	2.61134	2.43071	0.0920765	0.654869	1.03515	1.99379	0.00824293	0.189723
Glyma.01G132600	XLOC_000708	45213272	45215069	888	AT2G38540.1	ATLTP1,LP1,LTP1	lipid transfer protein 1	3.5687	6.45572	8.4957	4.00315	3.97761	8.06803	0.287085	0.530921	0.908018
Glyma.01G132700	XLOC_001913	45218392	45222607	2346	AT2G04865.1		Aminotransferase-like, plant mobile domain family protein	0	0	0.261444	0.0594219	0.105656	0	0.908328	0.649874	NA
Glyma.01G132800	XLOC_001914	45229970	45233915	3915	AT3G42630.1		Pentatricopeptide repeat (PPR) superfamily protein	2.70299	3.08005	3.38399	3.36492	3.56132	4.27474	-0.179606	0.542199	0.910932
Glyma.01G133000	XLOC_001915	45250013	45258009	3828	AT4G32010.1	HSI2-L1,HSL1,VAL2	HSI2-like 1	1.33047	1.06723	0.769089	2.20322	1.74828	0.804195	-0.425866	0.305078	0.809242
Glyma.01G133300	XLOC_001918	45352030	45356436	4407	AT3G56370.1		Leucine-rich repeat protein kinase family protein	0	0	0.236599	0	0.0421831	0.0127007	2.28635	0.232	NA
Glyma.01G133400	XLOC_001919	45359225	45360838	1614	AT3G60540.1		Preprotein translocase Sec, Sec61-beta subunit protein	1.05185	1.30643	0.950044	2.20248	1.99646	1.07505	-0.523926	0.279524	0.794359
Glyma.01G133500	XLOC_000711	45366512	45368816	1004	AT4G00050.1	UNE10	basic helix-loop-helix (bHLH) DNA-binding superfamily protein	0.169092	0.0656304	0.855267	0.277697	0.18516	0.167247	0.956755	0.458124	NA
Glyma.01G133900	XLOC_000713	45424477	45426117	1065	AT3G60550.1	CYCP3;2	cyclin p3;2	0.0531356	0	0	0.196343	0.058185	0	-1.83926	0.549018	NA
Glyma.01G134300	XLOC_000716	45567469	45574405	1250				0.316901	0.896143	0.392543	0.669139	0.446162	0.223888	0.407295	0.641596	NA
Glyma.01G134500	XLOC_000717	45575389	45584203	5353				3.08689	3.33588	2.72701	2.77349	3.32235	2.90682	0.144733	0.581205	0.921699
Glyma.01G135900	XLOC_000726	45833876	45839403	2585	AT3G60590.3			16.4186	16.6708	12.6229	14.5606	14.5988	14.3773	0.188449	0.432969	0.876295
Glyma.01G136000	XLOC_000727	45850964	45855445	3042	AT2G45140.1	PVA12	plant VAP homolog 12	14.3427	13.7331	7.82312	11.5712	14.6667	14.9222	-0.0893221	0.757761	0.959653
Glyma.01G136100	XLOC_000728	45917764	45924260	2721	AT3G28730.1	ATHMG,HMG,NFD,SSRP1	high mobility group	22.3155	20.0512	14.4264	27.3838	25.1648	20.7555	-0.238548	0.330561	0.82359
Glyma.01G136200	XLOC_001929	45994362	45996734	695				0.244271	0.18962	0	0	0	0.0805352	2.28336	0.42147	NA
Glyma.01G136300	XLOC_001930	46035131	46038982	2874	AT4G00150.1	ATHAM3,HAM3	GRAS family transcription factor	0.137831	0.298054	0.298778	0.460799	0.17249	0.37003	-0.343839	0.654155	0.939041
Glyma.01G136500	XLOC_000730	46101371	46106165	3055	AT1G79600.1		Protein kinase superfamily protein	1.05584	1.91963	1.20461	2.16749	2.23122	1.59396	-0.39133	0.291767	0.8014
Glyma.01G137000	XLOC_000732	46211354	46216137	1155	AT3G60660.1			1.61684	1.76855	0.477934	1.32766	1.55588	0.629987	0.285442	0.659559	0.940032
Glyma.01G137200	XLOC_001934	46273121	46276417	1521	AT2G45190.1	AFO,FIL,YAB1	Plant-specific transcription factor YABBY family protein	1.67424	4.63546	6.85531	1.46644	1.87408	2.20797	1.35573	0.00532739	0.148331
Glyma.01G137300	XLOC_001935	46306737	46328808	2519	AT2G45200.1	ATGOS12,GOS12	golgi snare 12	1.19065	1.15097	0.900909	1.30051	1.77119	0.888796	-0.141349	0.744712	0.958294
Glyma.01G137500	XLOC_000735	46403907	46405146	1240	AT2G45210.1		SAUR-like auxin-responsive protein family	1.41474	0.371976	0.890345	0.337267	0.349814	0.406248	1.41733	0.0775583	0.53598
Glyma.01G137600	XLOC_000736	46421743	46427115	1043	AT3G60720.1	PDLP8	plasmodesmata-located protein 8	0	0	0	0	0	0.0536644	-0.863129	0.832476	NA
Glyma.01G137800	XLOC_000737	46503213	46503841	240				0.943157	0	0	1.74255	0.258196	0.233216	-1.03714	0.615704	NA
Glyma.01G138300	XLOC_000740	46561540	46569182	1777	AT2G45240.1	MAP1A	methionine aminopeptidase 1A	37.6095	35.1898	23.9886	37.3025	43.485	44.3492	-0.258922	0.316229	0.816163
Glyma.01G138800	XLOC_001941	46661980	46666540	1920	AT2G45260.1		Plant protein of unknown function (DUF641)	16.8295	18.2921	12.3309	19.0954	19.3647	17.5204	-0.117519	0.635522	0.933843
Glyma.01G139000	XLOC_000744	46672860	46676432	3286	AT3G05100.1		S-adenosyl-L-methionine-dependent methyltransferases superfamily protein	1.4466	1.905	2.22119	2.12118	1.69721	1.60114	0.171163	0.622207	0.931643
Glyma.01G139100	XLOC_000745	46679775	46682732	1628	AT3G56830.1		Protein of unknown function (DUF565)	0.521401	0.566647	0.3014	0.470959	0.418696	0.275046	0.393712	0.616309	NA
Glyma.01G139600	XLOC_001944	46728380	46743193	3046	AT2G45300.1		RNA 3\'-terminal phosphate cyclase/enolpyruvate transferase, alpha/beta	3.26978	4.34815	3.12111	3.63841	5.28937	3.84049	-0.124785	0.671957	0.941515
Glyma.01G139700	XLOC_001945	46768073	46776880	4849	AT2G22410.1	SLO1	SLOW GROWTH 1	2.90591	2.55473	2.21357	2.91802	2.97758	2.59717	-0.0191491	0.944132	0.991494
Glyma.01G139800	XLOC_001946	46780626	46785216	4258				0.132901	0.139276	0.518566	0.0982179	0.218296	0.131451	0.967526	0.228592	0.757648
Glyma.01G139900	XLOC_000747	46782613	46805486	19612	AT2G45270.1	GCP1	glycoprotease 1	0.057709	0.0739162	0.165753	0.0639728	0.0663526	0.0656412	0.732372	0.219293	0.74943
Glyma.01G140100	XLOC_000748	46809014	46810135	1023	AT3G16780.1		Ribosomal protein L19e family protein	0.940391	1.80352	1.73872	1.3627	0.787459	0.93013	0.666481	0.279951	0.795007
Glyma.01G140200	XLOC_001948	46825181	46841112	8072	AT4G08900.1		arginase	5.44021	4.60401	3.90561	6.56262	6.65577	4.22979	-0.179852	0.474123	0.891409
Glyma.01G140600	XLOC_002738	46932570	46935905	3336	AT1G71820.1	SEC6	SEC6	0.271412	0.829587	1.6731	0.814861	0.928762	0.436232	0.512428	0.381089	0.853144
Glyma.01G140700	XLOC_001951	46957782	46958854	939	AT4G08850.1		Leucine-rich repeat receptor-like protein kinase family protein	0	0	0	0.07423	0	0	-0.863129	0.832476	NA
Glyma.01G142000	XLOC_001959	47401227	47432028	3719	AT5G04350.1		Plant self-incompatibility protein S1 family	16.9814	26.2934	35.4749	26.7263	23.7437	14.5988	0.427768	0.154816	0.680857
Glyma.01G142300	XLOC_001963	47456256	47466165	5553	AT3G60800.1		DHHC-type zinc finger family protein	3.68906	3.97517	3.4572	6.08778	5.88089	4.58621	-0.440759	0.0655335	0.502525
Glyma.01G142700	XLOC_000758	47607733	47616959	5084	AT1G33390.1	ATFAS4,FAS4	RNA helicase family protein	9.77292	9.928	6.49059	15.3278	11.5183	9.53417	-0.341766	0.192254	0.726092
Glyma.01G142800	XLOC_001964	47618364	47623194	1166	AT2G02380.1	ATGSTZ2,GSTZ2	glutathione S-transferase (class zeta) 2	0	0	0	0.179336	0.0531449	0	-2.80275	0.431937	NA
Glyma.01G142900	XLOC_000759	47630507	47634931	1003	AT3G60810.1			0	0.78835	0.122303	0.277974	0.37069	0.279023	0.0588296	0.965108	NA
Glyma.01G143000	XLOC_001965	47639354	47639530	177				7.03371	4.46731	4.85134	7.87593	12.2534	10.1192	-0.760749	0.200306	0.735399
Glyma.01G143100	XLOC_001966	47640893	47648188	1781	AT4G12080.1	AHL1,ATAHL1	AT-hook motif nuclear-localized protein 1	0.857897	0.887945	1.23978	0.704455	0.626281	0.502836	0.843681	0.139162	0.662134
Glyma.01G143900	XLOC_000762	47782475	47787690	1329	AT2G45420.1	LBD18	LOB domain-containing protein 18	0.340644	0.545389	0.369209	0.314681	0.466268	0.884432	-0.344987	0.682437	NA
Glyma.01G144200	XLOC_000764	47801305	47814076	6233	AT3G60860.1		SEC7-like guanine nucleotide exchange family protein	0	0.0211432	0.0196807	0	0.0497088	0.0269398	-0.806537	0.687925	NA
Glyma.01G144400	XLOC_000766	47862376	47864806	1811	AT2G45430.1	AHL22	AT-hook motif nuclear-localized protein 22	0.0312476	0	0.16934	0.0769762	0.239519	0	-0.415752	0.826664	NA
Glyma.01G144500	XLOC_001973	47870404	47887173	3399	AT1G01950.1	ARK2	armadillo repeat kinesin 2	0.0166488	0.0581579	0.234585	0.0410132	0.0182309	0	2.61973	0.113566	NA
Glyma.01G144800	XLOC_001976	47933920	47944831	2661	AT1G01940.1		Cyclophilin-like peptidyl-prolyl cis-trans isomerase family protein	6.25227	6.53729	7.21451	5.65788	5.89164	6.43646	0.269343	0.318932	0.817674
Glyma.01G144900	XLOC_000767	47957259	47961056	2036	AT2G45480.1	AtGRF9,GRF9	growth-regulating factor 9	1.44531	0.485458	0.361502	0.65046	0.365228	0.137456	1.17242	0.120524	0.630513
Glyma.01G145000	XLOC_001977	47965590	47969584	793	AT5G18800.2		Cox19-like CHCH family protein	0.214084	0.747839	0.232036	1.23055	0.234427	0.141165	-0.269869	0.820451	NA
Glyma.01G145300	XLOC_000768	48012506	48016991	1149	AT4G28830.1		S-adenosyl-L-methionine-dependent methyltransferases superfamily protein	4.77735	4.07171	3.89682	5.27769	7.17285	7.79418	-0.558329	0.112375	0.616122
Glyma.01G145400	XLOC_001980	48017506	48024254	4217	AT4G29060.1	emb2726	elongation factor Ts family protein	8.02478	7.46901	6.28329	10.4958	10.1392	6.31791	-0.163254	0.51976	0.904299
Glyma.01G146100	XLOC_000772	48126870	48134584	4462	AT4G28880.1	ckl3	casein kinase I-like 3	6.32858	6.12854	9.42979	10.6693	11.7768	8.27913	-0.345397	0.196859	0.731903
Glyma.01G146200	XLOC_001983	48146934	48147380	447				0	0	0.137214	0	0	0	1.06042	0.794958	NA
Glyma.01G146300	XLOC_001984	48150827	48154366	1399	AT1G67280.1		Glyoxalase/Bleomycin resistance protein/Dioxygenase superfamily protein	0.364049	0.0942	0.394577	0.448404	0.487231	0.240051	-0.289184	0.767355	NA
Glyma.01G146400	XLOC_000773	48169848	48173847	2871	AT4G28910.1	NINJA	novel interactor of JAZ	14.2311	12.5543	8.92998	18.0871	16.5116	13.374	-0.294854	0.247351	0.772116
Glyma.01G146500	XLOC_000774	48176046	48177895	1850	AT4G28890.1		RING/U-box superfamily protein	0.0917666	0.356178	0.596771	0.0376767	0.167478	0.151276	1.64987	0.131859	NA
Glyma.01G146600	XLOC_001985	48181289	48189905	4543	AT2G20050.1		protein serine/threonine phosphatases;protein kinases;catalytics;cAMP-dependent protein kinase regulators;ATP binding;protein serine/threonine phosphatases	0.398605	0.638188	1.21509	0.920563	1.00937	0.603704	-0.0167506	0.971704	0.996177
Glyma.01G146800	XLOC_001986	48291368	48291886	519	AT1G63310.1			0	0	0	0	0	0.107846	-0.863129	0.832476	NA
Glyma.01G146900	XLOC_001987	48292499	48297365	1787	AT1G49590.1		C2H2 and C2HC zinc fingers superfamily protein	0.285006	0.479355	0.377551	0.663085	0.242736	0.18793	0.218392	0.795147	NA
Glyma.01G147100	XLOC_001988	48358813	48362871	2691	AT3G55290.1		NAD(P)-binding Rossmann-fold superfamily protein	1.53513	1.83648	1.13963	3.00462	2.0955	1.89277	-0.502947	0.174205	0.70372
Glyma.01G147400	XLOC_001989	48389463	48393015	2353	AT2G20020.1	ATCAF1,CAF1	RNA-binding CRS1 / YhbY (CRM) domain-containing protein	22.8715	29.264	13.3461	17.1219	15.8012	18.8159	0.441961	0.138303	0.660765
Glyma.01G147500	XLOC_000780	48393886	48397299	2354	AT5G19670.1		Exostosin family protein	0.0961588	0.111968	0	0	0.131621	0.0713321	0.133544	0.94037	NA
Glyma.01G147600	XLOC_000781	48431780	48432989	1210	AT5G11590.1	TINY2	Integrase-type DNA-binding superfamily protein	0	0.0544569	0.05069	0	0.0512124	0.138773	-0.847853	0.74997	NA
Glyma.01G147700	XLOC_000782	48480249	48484069	1565	AT5G48790.1		Domain of unknown function (DUF1995)	0.0361594	0.631561	1.60686	0.267228	0.197978	0.286119	1.72023	0.079343	0.542561
Glyma.01G147800	XLOC_001990	48485119	48504821	3653	AT4G19040.1	EDR2	ENHANCED DISEASE RESISTANCE 2	8.36526	10.0833	6.0445	7.78494	10.8904	9.26992	-0.0745539	0.784873	0.965684
Glyma.01G148200	XLOC_001991	48518714	48533945	5928	AT4G29790.1			0.792328	0.733625	0.734611	0.881857	0.783995	0.802567	-0.00337526	0.99244	0.999634
Glyma.01G148300	XLOC_000787	48548742	48553200	2446	AT1G32120.1			0.300761	0.0808171	0.501511	0.113985	0.202672	0.0686491	1.37695	0.165444	NA
Glyma.01G148400	XLOC_001992	48549635	48609061	8126	AT3G07040.1	RPM1,RPS3	NB-ARC domain-containing disease resistance protein	158.229	135.638	119.59	206.181	167.706	142.182	-0.186737	0.40796	0.864418
Glyma.01G149200	XLOC_000792	48613306	48615275	1671	AT3G14470.1		NB-ARC domain-containing disease resistance protein	0	0	0	0.166851	0	0.0334961	-3.15488	0.331825	NA
Glyma.01G149300	XLOC_001997	48616517	48623637	3472	AT1G31850.3		S-adenosyl-L-methionine-dependent methyltransferases superfamily protein	0.358574	0.189784	0.353311	1.20453	0.642515	0.918894	-1.48607	0.00564083	0.153051
Glyma.01G149400	XLOC_000793	48650659	48655352	1572	AT4G19140.1			8.56761	10.7306	8.11555	8.77925	8.71164	8.68776	0.183169	0.502015	0.89819
Glyma.01G149500	XLOC_001998	48670796	48676913	2580				0	0	0.0713196	0	0.0240182	0	1.62015	0.651453	NA
Glyma.01G149600	XLOC_001999	48686055	48696384	3228	AT3G47580.1		Leucine-rich repeat protein kinase family protein	6.17084	6.0014	2.79313	5.26867	5.47106	4.28286	0.119684	0.709516	0.951782
Glyma.01G149800	XLOC_000795	48700089	48705979	3490	AT2G43040.1	NPG1	tetratricopeptide repeat (TPR)-containing protein	0.0162147	0.037761	0.0351489	0	0	0	3.2985	0.260004	NA
Glyma.01G150000	XLOC_000796	48712815	48713959	1145	AT1G24480.1		S-adenosyl-L-methionine-dependent methyltransferases superfamily protein	0	0	0.0535676	0.0608751	0	0	0.0986515	0.980712	NA
Glyma.01G150200	XLOC_002003	48718027	48720957	2231	AT1G31830.1		Amino acid permease family protein	10.2475	8.18123	5.44343	7.18577	8.41595	6.1968	0.261719	0.376299	0.84967
Glyma.01G150300	XLOC_000797	48726759	48729024	1850	AT1G31350.1	KUF1	KAR-UP F-box 1	1.16238	1.03292	1.98924	1.09263	0.703409	1.39173	0.495887	0.345492	0.834129
Glyma.01G150400	XLOC_002004	48743166	48746163	1384	AT5G07840.1		Ankyrin repeat family protein	57.489	53.0857	48.5715	50.967	49.4751	64.1817	0.0564279	0.823533	0.971992
Glyma.01G150500	XLOC_000798	48751166	48754040	2827	AT2G38250.1		Homeodomain-like superfamily protein	17.9957	15.4069	9.15575	16.1002	14.8396	14.3543	0.0292959	0.916617	0.987026
Glyma.01G150600	XLOC_002005	48757351	48760167	2644				12.0499	10.9157	3.20129	10.5186	8.39039	6.18147	0.191045	0.622802	0.931783
Glyma.01G150700	XLOC_000799	48766000	48775821	3110	AT1G31420.2	FEI1	Leucine-rich repeat protein kinase family protein	2.11073	2.01281	1.9919	3.29459	2.84929	1.83574	-0.236497	0.467289	0.887839
Glyma.01G150800	XLOC_002006	48781084	48783516	2433	AT4G34660.1		SH3 domain-containing protein	0.116296	0.135415	0.151257	0.286486	0.280163	0.184043	-0.754282	0.422105	NA
Glyma.01G150900	XLOC_002007	48784163	48786681	2337	AT1G31460.1			1.38023	1.29699	1.3385	1.37197	1.96216	1.31727	-0.0768929	0.84901	0.974622
Glyma.01G151000	XLOC_000801	48787452	48787781	330	AT2G41342.1			0.342966	0	0.557589	0.211218	0	0.84806	-0.19853	0.92405	NA
Glyma.01G151300	XLOC_002008	48808468	48813588	2080	AT5G45275.1		Major facilitator superfamily protein	0	0	0.0294879	0	0	0	1.06042	0.794958	NA
Glyma.01G151400	XLOC_000804	48821123	48823458	1541				0.220335	0.427598	0.59703	0.27139	0.442334	0.108965	0.770765	0.410272	NA
Glyma.01G151500	XLOC_002009	48822245	48828616	3220	AT1G31500.4		DNAse I-like superfamily protein	0.80842	1.00272	0.80002	1.29879	1.46257	0.903895	-0.350019	0.388984	0.856818
Glyma.01G151600	XLOC_000805	48838641	48846591	2507	AT4G19420.1		Pectinacetylesterase family protein	0.383734	0.0788507	0.415912	0.444847	0.692092	0.0893051	-0.270566	0.753884	0.959412
Glyma.01G151700	XLOC_000806	48849731	48855196	2873	AT5G45290.1		RING/U-box superfamily protein	0	0.0229352	0	0	0.0431375	0	-0.702383	0.862203	NA
Glyma.01G151900	XLOC_000807	48859307	48866828	3456				2.52164	2.879	0.976104	2.40004	3.65777	2.41314	-0.286639	0.462436	0.885997
Glyma.01G152000	XLOC_000808	48877448	48881248	1668	AT5G17540.1		HXXXD-type acyl-transferase family protein	0	0	0.073543	0	0	0	1.99623	0.620737	NA
Glyma.01G152100	XLOC_000809	48886582	48894994	2221	AT1G31650.1	ATROPGEF14,ROPGEF14	RHO guanyl-nucleotide exchange factor 14	0	0.178009	0.911324	0.156916	0.111602	0.176409	1.41996	0.219942	NA
Glyma.01G152400	XLOC_002012	48942590	48945191	2602				7.76419	6.15372	5.46875	7.68811	6.40627	5.87254	0.0873627	0.748633	0.958698
Glyma.01G152500	XLOC_002013	48951109	48958205	2926	AT5G45310.1			15.5882	17.0024	20.6476	20.0578	20.458	21.7307	-0.106091	0.666712	0.940865
Glyma.01G152600	XLOC_002014	48960693	48961382	690	AT5G45320.1			0.492082	0.190994	1.33337	0.101017	0.179614	0.324475	1.82857	0.149736	NA
Glyma.01G152700	XLOC_000810	48963151	48967064	1225	AT4G19390.1		Uncharacterised protein family (UPF0114)	0.50815	0.376531	0.150208	1.19489	0.758779	0.228457	-0.899622	0.319627	NA
Glyma.01G153000	XLOC_000812	49006714	49018981	5656	AT1G31720.1		Protein of unknown function (DUF1218)	2.5013	3.64648	7.69939	2.08268	2.94716	5.39334	0.496637	0.251551	0.775227
Glyma.01G153100	XLOC_002016	49019601	49027128	2980	AT1G26110.1	DCP5	decapping 5	1.50019	1.99005	1.46133	2.19865	2.01705	1.33356	-0.0252488	0.943579	0.991494
Glyma.01G153200	XLOC_000813	49031976	49040525	3596	AT1G31730.1		Adaptin family protein	16.2561	18.2506	22.3439	13.8396	11.3905	11.6427	0.751706	0.00229756	0.0933377
Glyma.01G153300	XLOC_002017	49049375	49052812	2574	AT4G19230.1	CYP707A1	cytochrome P450, family 707, subfamily A, polypeptide 1	1.51697	0.972778	2.04926	2.41005	1.22778	0.761079	0.216191	0.651352	0.938755
Glyma.01G153400	XLOC_002018	49095616	49097282	1623	ATCG00380.1		chloroplast ribosomal protein S4	0	0.0811989	0	0	0	0	2.00996	0.618233	NA
Glyma.01G153600	XLOC_000816	49102745	49110364	2475	AT2G35610.1	XEG113	xyloglucanase 113	0.0228644	0	0.0247818	0.0563248	0.0751115	0	-1.22327	0.62803	NA
Glyma.01G153700	XLOC_000817	49110517	49113715	3199	AT4G19220.1		Tetratricopeptide repeat (TPR)-like superfamily protein	0	0	0.0191731	0	0.116224	0	-2.28214	0.453545	NA
Glyma.01G153900	XLOC_002020	49121464	49128767	5689	AT2G37960.2			37.5704	28.2729	17.6921	31.6838	35.9886	35.6355	-0.192594	0.495174	0.89669
Glyma.01G154000	XLOC_002021	49131014	49133148	1140				0.347479	0.0578008	1.12985	0.366852	0.652284	0.343687	0.341897	0.737208	NA
Glyma.01G154100	XLOC_002022	49136792	49140151	3043	AT5G45360.1		F-box family protein	27.5787	23.2563	15.1977	30.831	31.9508	27.8848	-0.334258	0.197163	0.732153
Glyma.01G154200	XLOC_000819	49151534	49153404	1757	AT2G35605.1		SWIB/MDM2 domain superfamily protein	10.1133	8.36318	5.27124	8.72762	11.3212	9.55696	-0.197586	0.518315	0.903889
Glyma.01G154300	XLOC_002023	49154745	49158946	2249	AT4G19190.1		zinc knuckle (CCHC-type) family protein	153.665	138.232	101.943	130.819	117.404	122.148	0.20613	0.383917	0.855236
Glyma.01G154600	XLOC_000820	49196493	49207666	2022	AT4G19185.1		nodulin MtN21 /EamA-like transporter family protein	0.307855	0.423644	0.182003	0.275774	0.275817	0.19377	0.421578	0.626895	NA
Glyma.01G154700	XLOC_000821	49209768	49213716	3442	AT4G19180.1		GDA1/CD39 nucleoside phosphatase family protein	0.57543	0.516882	0.694962	0.627763	0.504089	0.471582	0.291867	0.55815	0.915327
Glyma.01G154900	XLOC_002026	49241723	49244645	2252	AT4G19170.1	CCD4,NCED4	nine-cis-epoxycarotenoid dioxygenase 4	0.251285	0.526675	2.36951	0.649974	0.687911	0.820193	0.674685	0.333467	0.826492
Glyma.01G155000	XLOC_002027	49253634	49255352	1719	AT1G31790.1		Tetratricopeptide repeat (TPR)-like superfamily protein	2.53484	4.1782	3.92486	3.08164	2.70362	2.53974	0.478398	0.183758	0.71663
Glyma.01G155200	XLOC_002028	49255785	49263194	3699	AT3G45890.1	RUS1	Protein of unknown function, DUF647	3.83994	3.3846	3.20022	4.0325	3.50124	2.99606	0.118526	0.665088	0.940864
Glyma.01G155300	XLOC_000822	49271969	49281366	4505	AT5G65930.2	KCBP,PKCBP,ZWI	kinesin-like calmodulin-binding protein (ZWICHEL)	0.226106	0.204773	0.612668	0.185666	0.206327	0.124244	1.17438	0.087622	0.563578
Glyma.01G155400	XLOC_000823	49292547	49294902	1355	AT1G14130.1		2-oxoglutarate (2OG) and Fe(II)-dependent oxygenase superfamily protein	1.50348	1.70203	3.71178	0.617287	2.01221	2.23062	0.610722	0.285001	0.797762
Glyma.01G155600	XLOC_002029	49302706	49307297	2631	AT5G06740.1		Concanavalin A-like lectin protein kinase family protein	0.150561	0.175314	0.559497	0.317911	0.141316	0.0850961	0.88432	0.334805	NA
Glyma.01G155800	XLOC_000826	49319822	49321531	1122	AT3G51500.1			2.32007	2.46658	1.20264	2.73341	2.65099	3.64167	-0.496239	0.292536	0.801624
Glyma.01G155900	XLOC_002030	49322812	49327714	3039	AT2G04160.1	AIR3	Subtilisin-like serine endopeptidase family protein	0.0558632	0.0216824	0	0	0.0815623	0.0736715	-0.908753	0.655428	NA
Glyma.01G156000	XLOC_000827	49349109	49355675	2083	AT3G51520.1		diacylglycerol acyltransferase family	6.62881	6.89614	4.94683	5.78898	8.00246	8.03438	-0.131749	0.658493	0.940032
Glyma.01G156200	XLOC_002032	49361352	49366442	1962	AT1G76520.1		Auxin efflux carrier family protein	0.0288427	0	0.0312614	0	0	0	1.9312	0.632648	NA
Glyma.01G156400	XLOC_000829	49382926	49389892	2316	AT2G17410.1		ARID/BRIGHT DNA-binding domain-containing protein	8.79628	10.4416	8.28921	7.37348	10.4349	13.8721	-0.110779	0.722734	0.953606
Glyma.01G156600	XLOC_000831	49404379	49410024	2245	AT2G17420.1	ATNTRA,NTR2,NTRA	NADPH-dependent thioredoxin reductase A	0.932654	1.26209	1.5846	2.29752	1.49052	1.1718	-0.245904	0.577803	0.921068
Glyma.01G156700	XLOC_002033	49418000	49422754	2117	AT1G76490.1	HMG1,HMGR1	hydroxy methylglutaryl CoA reductase 1	0	0.0311256	0	0	0.0585423	0.0264393	-1.3234	0.694039	NA
Glyma.01G156800	XLOC_000832	49437901	49456091	6067	AT4G36280.1		Histidine kinase-, DNA gyrase B-, and HSP90-like ATPase family protein	7.06085	8.33029	7.0666	10.4777	9.33539	7.58347	-0.154671	0.496699	0.89669
Glyma.01G156900	XLOC_000834	49459661	49460735	620				0	0	0	0	0.399787	0	-2.65727	0.504105	NA
Glyma.01G157000	XLOC_000835	49465182	49468540	3047	AT4G35470.1	PIRL4	plant intracellular ras group-related LRR 4	0.16715	0.302757	1.087	0.411761	0.386404	0.220434	0.78027	0.286656	0.79857
Glyma.01G157100	XLOC_002034	49479697	49484208	1597	AT2G17270.1	PHT3;3	phosphate transporter 3;3	0	0.0412604	0.0768126	0.130937	0.814844	0.350482	-3.33201	0.0160939	NA
Glyma.01G157300	XLOC_000837	49512429	49516713	2834	AT3G51490.2	TMT3	tonoplast monosaccharide transporter3	0.019968	0	0.0216425	0	0.0437311	0.0395003	-0.882868	0.741016	NA
Glyma.01G157400	XLOC_002035	49531959	49533545	1587	AT1G76410.1	ATL8	RING/U-box superfamily protein	1.03409	0.747367	3.24646	0.702729	1.40568	0.740649	0.979486	0.113935	0.617796
Glyma.01G157500	XLOC_002036	49541796	49548454	2583	AT2G17480.1	ATMLO8,MLO8	Seven transmembrane MLO family protein	4.86367	4.56633	3.06318	6.23351	6.04556	6.82585	-0.502315	0.091714	0.572716
Glyma.01G157600	XLOC_000838	49557885	49567435	956	AT1G42960.1			0.769521	0.758182	0.898209	0.65619	0.453733	0.819673	0.430805	0.58212	NA
Glyma.01G157800	XLOC_000840	49583411	49593256	4083	AT2G17520.1	ATIRE1-2,IRE1-2,IRE1A	Endoribonuclease/protein kinase IRE1-like	2.35616	2.67897	2.80911	3.12404	3.29337	3.07071	-0.150908	0.588166	0.922991
Glyma.01G157900	XLOC_002037	49591298	49596604	4254	AT3G51480.1	ATGLR3.6,GLR3.6	glutamate receptor 3.6	0.332566	0.294303	0.446963	0.327701	0.320469	0.131575	0.630904	0.304872	0.80908
Glyma.01G158100	XLOC_000842	49616252	49618590	2339	AT2G17525.1		Pentatricopeptide repeat (PPR) superfamily protein	0.169357	0.366228	0.367117	0.297999	0.45038	0.0957194	0.270015	0.750582	NA
Glyma.01G158200	XLOC_000843	49623306	49628023	2462	AT4G35500.1		Protein kinase superfamily protein	1.05732	1.17761	0.822116	1.10413	1.63601	0.863905	-0.0966721	0.829793	0.972817
Glyma.01G158300	XLOC_002038	49632065	49634390	2041	AT4G35510.1			5.6839	6.48921	5.40925	6.48867	7.2563	6.28005	-0.0642702	0.812067	0.96976
Glyma.01G158400	XLOC_000844	49635852	49646618	4498	AT4G35520.1	ATMLH3,MLH3	MUTL protein homolog 3	34.3965	38.2056	21.9267	37.9347	49.3063	41.4999	-0.327829	0.202167	0.736408
Glyma.01G158500	XLOC_002039	49647972	49651606	2219	AT4G35530.1		phosphatidylinositolglycan-related	0.91808	0.593897	0.691019	1.16222	1.22873	0.605375	-0.283713	0.587483	0.922895
Glyma.01G158600	XLOC_002040	49665180	49671385	3833	AT2G17550.1			0.0147637	0	0	0	0.161667	0.0292053	-3.30129	0.152706	NA
Glyma.01G158900	XLOC_002041	49690126	49693373	1396	AT4G16444.1			0.243221	0.0472012	0	0.149789	0	0	1.17338	0.620473	NA
Glyma.01G159000	XLOC_000848	49697548	49703084	2446	AT3G06540.1	AthREP,REP	Rab escort protein	6.31599	7.94702	4.56375	6.83911	7.98021	6.95645	-0.092787	0.745074	0.958294
Glyma.01G159100	XLOC_002042	49703641	49705941	2301	AT4G13650.1		Pentatricopeptide repeat (PPR) superfamily protein	0.0245934	0.229093	1.46607	0.333212	0.323165	0.705426	0.436777	0.640441	0.936365
Glyma.01G159200	XLOC_000849	49710855	49716475	1717	AT4G35590.1		RWP-RK domain-containing protein	0.19775	0.383768	0.142888	0.284166	0.180451	0.0651974	0.61074	0.579854	NA
Glyma.01G159400	XLOC_002043	49746187	49756140	2794	AT3G51460.1	RHD4	Phosphoinositide phosphatase family protein	1.17473	0.613177	0.570761	1.59661	1.242	0.841382	-0.489749	0.306064	0.809984
Glyma.01G159500	XLOC_002044	49784570	49791172	5482	AT2G17200.1	DSK2	ubiquitin family protein	11.5409	11.7554	8.2011	12.613	13.1349	9.94467	-0.0498034	0.83351	0.973391
Glyma.01G159600	XLOC_000851	49806644	49814635	2848	AT2G17580.1		Polynucleotide adenylyltransferase family protein	5.42448	7.68133	6.05165	5.11507	4.09052	4.97223	0.545467	0.0548839	0.467981
Glyma.01G159800	XLOC_000853	49827017	49829062	2046	AT4G35630.1	PSAT	phosphoserine aminotransferase	1.77015	2.44763	5.36605	2.04405	1.60521	2.24325	0.820935	0.0691145	0.513393
Glyma.01G159900	XLOC_002045	49843226	49853279	3083	AT5G66030.1	ATGRIP,GRIP	Golgi-localized GRIP domain-containing protein	7.15857	8.97665	8.69391	7.79993	7.29614	7.09861	0.284723	0.253189	0.775711
Glyma.01G160000	XLOC_002046	49855573	49859462	1733	AT4G35640.1	ATSERAT3;2,SERAT3;2	serine acetyltransferase 3;2	0.0653081	0.114067	0.247746	0.0804408	0.0715141	0	1.70828	0.301278	NA
Glyma.01G160300	XLOC_000856	49878554	49885072	2902	AT1G80740.1	CMT1,DMT4	chromomethylase 1	0.156001	0.136236	0.147948	0.0480372	0.298945	0.0192874	0.460709	0.688218	NA
Glyma.01G160400	XLOC_000857	49888535	49889606	1072	AT4G35680.1		Arabidopsis protein of unknown function (DUF241)	0	0	0.0572153	0	0	0	1.06042	0.794958	NA
Glyma.01G160800	XLOC_000860	49908071	49908946	876	AT4G35690.1		Arabidopsis protein of unknown function (DUF241)	0	0.15044	0	0	0	0	2.00996	0.618233	NA
Glyma.01G160900	XLOC_000861	49911147	49912223	1077	AT4G35690.1		Arabidopsis protein of unknown function (DUF241)	0	0	0.227799	0	0	0	2.99863	0.432476	NA
Glyma.01G161300	XLOC_002048	49945683	49954223	2879				27.3217	27.4649	39.5832	28.6652	29.6167	26.8486	0.279487	0.261487	0.78164
Glyma.01G161500	XLOC_000864	49956121	49958722	1023	AT4G35770.1	ATSEN1,DIN1,SEN1	Rhodanese/Cell cycle control phosphatase superfamily protein	171.041	273.362	258.11	122.506	233.33	326.694	0.126634	0.71471	0.952771
Glyma.01G161600	XLOC_002049	49966231	49975243	3176	AT4G35780.1		ACT-like protein tyrosine kinase family protein	2.77958	1.61828	2.2595	1.5582	2.34132	1.02216	0.596256	0.118903	0.627691
Glyma.01G161700	XLOC_002050	49988743	49992044	2589	AT5G66050.1		Wound-responsive family protein	10.0545	9.39146	8.5286	10.392	10.0526	6.78841	0.18027	0.474175	0.891409
Glyma.01G161800	XLOC_002051	49994988	49999225	3227	AT5G66055.2	AKRP,EMB16,EMB2036	ankyrin repeat protein	4.94522	4.9823	2.94605	6.35029	5.7608	3.53836	-0.139637	0.649991	0.938511
Glyma.01G161900	XLOC_002052	50000716	50004365	1849	AT5G66055.1	AKRP,EMB16,EMB2036	ankyrin repeat protein	6.91683	9.33691	5.87143	3.46813	5.39572	5.66076	0.707695	0.0318103	0.37541
Glyma.01G162000	XLOC_002053	50005834	50009987	2381	AT4G35785.2		RNA-binding (RRM/RBD/RNP motifs) family protein	1.59239	0.774885	1.31377	2.42976	0.988973	0.963818	-0.0948775	0.848113	0.974622
Glyma.01G162100	XLOC_002054	50010865	50019215	3082	AT4G35790.2	ATPLDDELTA,PLDDELTA	phospholipase D delta	2.33188	1.1759	1.03485	2.91744	2.79475	1.05333	-0.405196	0.356054	0.839893
Glyma.01G162200	XLOC_002055	50027858	50037057	7021	AT4G35800.1	NRPB1,RNA_POL_II_LS,RNA_POL_II_LSRNA_POL_II_LS,RPB1	RNA polymerase II large subunit	24.309	23.3408	16.7642	28.8994	27.8812	13.6801	0.0232399	0.932668	0.990753
Glyma.01G162300	XLOC_000865	50040207	50042084	1781	AT2G17705.1			1.90644	1.5909	3.99486	0.665319	1.14818	0.879963	1.61097	0.00127982	0.0672599
Glyma.01G162700	XLOC_000867	50057262	50061779	4518	AT5G66060.1		2-oxoglutarate (2OG) and Fe(II)-dependent oxygenase superfamily protein	1.64082	1.63347	1.84629	1.6199	1.74188	1.25125	0.289212	0.35358	0.838764
Glyma.01G162800	XLOC_002058	50062087	50070084	3383	AT4G35830.1	ACO1	aconitase 1	34.1912	24.6198	36.3694	45.5957	44.987	36.0682	-0.273218	0.261397	0.781559
Glyma.01G162900	XLOC_000868	50078052	50081134	1791	AT4G35840.1		RING/U-box superfamily protein	0.853107	0.846196	1.19862	1.82914	1.93755	1.28132	-0.6552	0.164693	0.694328
Glyma.01G163000	XLOC_000869	50088558	50092935	2847	AT2G17760.1		Eukaryotic aspartyl protease family protein	3.08091	1.31925	1.40034	5.58203	4.72316	3.10628	-1.05765	0.00562486	0.153051
Glyma.01G163100	XLOC_000870	50095424	50097367	1944	AT5G42180.1		Peroxidase superfamily protein	0.116439	0.101687	0.220856	0.250984	0.15938	0	0.315767	0.814768	NA
Glyma.01G163200	XLOC_002059	50097386	50099997	1249	AT1G63855.3		Putative methyltransferase family protein	1.04208	0.105513	0.491072	0.44645	0.347293	0.0448134	1.17883	0.270961	NA
Glyma.01G163300	XLOC_000871	50102168	50107441	3395	AT4G35890.1		winged-helix DNA-binding transcription factor family protein	0.416712	0.310541	0.722649	0.451677	0.67534	0.131893	0.396353	0.543373	0.910934
Glyma.01G163400	XLOC_000872	50112496	50113780	219				0	0	0	1.27309	0	0	-2.84937	0.461819	NA
Glyma.01G163700	XLOC_002061	50139693	50142295	2603	AT4G35905.1			1.67399	1.69605	0.918962	1.15143	1.38075	1.74173	0.100989	0.814315	0.970277
Glyma.01G163800	XLOC_000874	50144317	50152408	6368	AT3G51320.1		Pentatricopeptide repeat (PPR) superfamily protein	0.648717	1.12788	6.62663	0.886598	1.5375	1.35359	1.29712	0.192872	0.727263
Glyma.01G164000	XLOC_002063	50154930	50161582	2147	AT4G35920.2	MCA1	PLAC8 family protein	6.0095	7.08955	16.3979	9.60958	10.7367	9.46335	0.12257	0.735238	0.956279
Glyma.01G164100	XLOC_000875	50172929	50182147	3090	AT2G17790.1	VPS35A,ZIP3	VPS35 homolog A	10.7685	10.7049	11.6715	11.8426	10.3679	8.96638	0.221525	0.347826	0.834681
Glyma.01G164200	XLOC_002064	50183391	50186108	1324	AT3G51300.1	ARAC11,ATRAC11,ATROP1,ROP1,ROP1AT	RHO-related protein from plants 1	4.6588	3.88191	3.24278	5.7383	6.83322	5.15754	-0.457572	0.166922	0.697825
Glyma.01G164300	XLOC_002065	50189239	50192953	1697	AT5G66120.2		3-dehydroquinate synthase, putative	0.666935	0.776581	2.16859	1.10899	0.511218	0.527726	0.906732	0.15662	0.683469
Glyma.01G164400	XLOC_000876	50194784	50197544	1124	AT2G24960.1			0	0.0586236	0	0	0.0551308	0	0.0986515	0.980712	NA
Glyma.01G164500	XLOC_002066	50206480	50210828	2541	AT3G51290.2		Protein of unknown function (DUF630) ;Protein of unknown function (DUF632)	0.42314	0.596433	0.74828	0.90522	1.36566	0.506633	-0.490387	0.369885	0.846094
Glyma.01G164600	XLOC_000877	50211708	50215545	1057	AT4G35000.1	APX3	ascorbate peroxidase 3	0	0.124679	0	0.131886	0	0	0.0684848	0.984582	NA
Glyma.01G164800	XLOC_002067	50223776	50231525	4181	AT2G17820.1	AHK1,ATHK1,HK1	histidine kinase 1	0.0135349	0.141841	0.0440097	0.0166711	0.0296422	0.0669361	0.841987	0.558677	NA
Glyma.01G164900	XLOC_002068	50241041	50246671	1911	AT2G17840.1	ERD7	Senescence/dehydration-associated protein-related	0.148062	0.0689617	0.096287	0	0.0648529	0.0292893	1.85687	0.308122	NA
Glyma.01G165000	XLOC_002069	50249999	50258383	3442	AT5G66150.1		Glycosyl hydrolase family 38 protein	0	0	0	0	0.0180032	0	-0.863129	0.832476	NA
Glyma.01G165100	XLOC_002070	50261838	50267719	1733	AT4G38630.1	ATMCB1,MBP1,MCB1,RPN10	regulatory particle non-ATPase 10	16.1964	12.4333	13.0598	17.7774	20.6676	15.9551	-0.250498	0.314654	0.814119
Glyma.01G165200	XLOC_002071	50270214	50276066	3873	AT1G11000.1	ATMLO4,MLO4	Seven transmembrane MLO family protein	0.146113	0.374295	1.4728	0.0719875	0.303995	0.664784	1.00432	0.209645	0.74444
Glyma.01G165300	XLOC_002072	50276377	50278386	1168	AT2G17850.1		Rhodanese/Cell cycle control phosphatase superfamily protein	17.2481	27.1921	75.8284	18.44	19.63	36.9952	0.776859	0.297541	0.804042
Glyma.01G165400	XLOC_002073	50285851	50288304	1801	AT4G38660.1		Pathogenesis-related thaumatin superfamily protein	10.4632	5.85389	4.73378	6.4245	7.77598	3.44969	0.411877	0.261139	0.781559
Glyma.01G165600	XLOC_002075	50305165	50307532	2146	AT4G36010.2		Pathogenesis-related thaumatin superfamily protein	44.7494	19.1599	9.94619	34.7211	18.6247	9.75466	0.38661	0.601012	0.926622
Glyma.01G165900	XLOC_002078	50339264	50341908	2645	AT5G66200.1	ARO2	armadillo repeat only 2	0.0427897	0.0498245	0.139134	0.131762	0.0937119	0.0423228	-0.0306993	0.981983	NA
Glyma.01G166000	XLOC_002079	50355756	50357120	1365	AT4G36040.1		Chaperone DnaJ-domain superfamily protein	0.787692	0.965464	1.12335	1.02127	0.590162	0.451056	0.631777	0.328159	0.823205
Glyma.01G166100	XLOC_002080	50366875	50372441	2572	AT2G17890.1	CPK16	calcium-dependent protein kinase 16	0.154015	0.256193	0.453096	0.189702	0.0481858	0.282906	0.804346	0.388051	NA
Glyma.01G166300	XLOC_000880	50402071	50404181	1552	AT5G66230.1		Chalcone-flavanone isomerase family protein	0.0729245	0	0.0395199	0	0	0.180322	-0.693111	0.787858	NA
Glyma.01G166400	XLOC_002082	50404741	50436297	12365	AT2G17930.1		Phosphatidylinositol 3- and 4-kinase family protein with FAT domain	7.40033	8.63296	6.64192	10.1748	10.8799	7.02082	-0.169329	0.459176	0.885405
Glyma.01G166500	XLOC_000881	50441351	50442688	1016	AT2G17940.1		Plant protein of unknown function (DUF827)	0	0	0	0	0.0609911	0	-0.863129	0.832476	NA
Glyma.01G166700	XLOC_002083	50443699	50451574	2454	AT2G17990.1			5.88032	7.57204	6.99827	6.33396	6.13609	6.66007	0.211269	0.435892	0.877349
Glyma.01G166800	XLOC_000882	50469235	50471032	1107	AT2G17950.1	PGA6,WUS,WUS1	Homeodomain-like superfamily protein	0	0	0.0554064	0	0	0	1.06042	0.794958	NA
Glyma.01G167200	XLOC_002086	50500662	50505365	2861	AT4G36120.1		Plant protein of unknown function (DUF869)	0	0.0460628	0	0	0	0	2.00996	0.618233	NA
Glyma.01G167300	XLOC_000884	50508953	50512081	1580	AT4G36130.1		Ribosomal protein L2 family	56.7685	44.6237	40.9546	37.3655	28.4734	32.5558	0.652379	0.009309	0.202264
Glyma.01G167400	XLOC_000885	50512191	50513776	1304	AT1G19860.1		Zinc finger C-x8-C-x5-C-x3-H type family protein	0.0867936	0.606376	1.08183	0.534524	0.617769	0.300463	0.446653	0.622541	NA
Glyma.01G167500	XLOC_000886	50521867	50523336	1470	AT3G51160.1	GMD2,MUR1,MUR_1	NAD(P)-binding Rossmann-fold superfamily protein	2.30977	1.9723	0.542417	2.08632	1.43325	1.33267	0.117491	0.831815	0.973147
Glyma.01G167600	XLOC_002087	50524005	50528155	1898	AT5G66290.1			0.626121	0.34717	0.484733	0.881373	0.522377	0.884699	-0.535124	0.404981	0.864418
Glyma.01G167800	XLOC_002088	50530240	50531784	1454				339.614	330.19	327.935	436.14	369.5	322.474	-0.0451836	0.830215	0.97287
Glyma.01G167900	XLOC_002089	50536302	50541332	1778	AT2G18060.1	ANAC037,VND1	vascular related NAC-domain protein 1	0.159138	0	0.206979	0.0784049	0	0.0314803	1.90686	0.321653	NA
Glyma.01G168000	XLOC_000888	50564859	50566856	1063	AT1G75630.1	AVA-P4	vacuolar H+-pumping ATPase 16 kDa proteolipid subunit 4	33.8578	31.8617	38.8319	26.9497	37.2501	43.3875	0.0659119	0.816453	0.970277
Glyma.01G168100	XLOC_002090	50572694	50576084	3384	AT4G36180.1		Leucine-rich receptor-like protein kinase family protein	0	0	0	0.0205975	0	0	-0.863129	0.832476	NA
Glyma.01G168200	XLOC_002091	50582822	50590835	3767	AT3G51150.2		ATP binding microtubule motor family protein	0	0	0.0814107	0.0185033	0.0822498	0	-0.0621876	0.978339	NA
Glyma.01G168500	XLOC_000890	50609598	50613102	1724	AT4G38960.3		B-box type zinc finger family protein	0.722139	0.917302	4.51829	0.283013	0.467268	0.454529	2.4852	0.000360826	0.0311852
Glyma.01G168700	XLOC_002093	50619363	50629370	3163				10.3589	10.8745	6.78697	11.3709	11.0298	10.5821	-0.117254	0.652547	0.939041
Glyma.01G168900	XLOC_000893	50639742	50646793	5562	AT3G51120.1		DNA binding;zinc ion binding;nucleic acid binding;nucleic acid binding	6.26737	6.72908	4.68668	6.46642	5.58171	4.79012	0.198587	0.425842	0.872639
Glyma.01G169000	XLOC_000894	50650714	50654889	2687	AT3G51120.1		DNA binding;zinc ion binding;nucleic acid binding;nucleic acid binding	38.9829	35.8279	27.5744	44.0728	46.4464	37.4743	-0.193561	0.39513	0.859534
Glyma.01G169100	XLOC_000895	50656346	50662990	2811	AT4G36210.3		Protein of unknown function (DUF726)	9.13967	6.89168	5.19306	10.0176	8.9721	7.64611	-0.197396	0.480565	0.893807
Glyma.01G169200	XLOC_002095	50665857	50669296	1998	AT4G36220.1	CYP84A1,FAH1	ferulic acid 5-hydroxylase 1	0.169938	0.0329794	0.276283	0.0697717	0.0930435	0.084042	1.09879	0.408747	NA
Glyma.01G169300	XLOC_002096	50689165	50689427	228				0	0	0	0	0	0.245491	-0.863129	0.832476	NA
Glyma.01G169400	XLOC_002097	50689651	50691406	1607	AT5G66320.2	GATA5	GATA transcription factor 5	1.40857	2.29621	2.44271	1.51809	1.15682	1.21905	0.783368	0.0872196	0.562928
Glyma.01G169500	XLOC_002098	50701453	50703401	1949	AT5G66330.1		Leucine-rich repeat (LRR) family protein	0.435527	0.743788	0.944097	0.357629	0.158971	0.344619	1.40904	0.050981	0.454433
Glyma.01G169700	XLOC_002100	50712569	50719430	4716	AT1G75440.1	UBC16	ubiquitin-conjugating enzyme 16	8.12363	10.1438	8.75283	8.69057	8.81676	8.07059	0.201963	0.38064	0.852781
Glyma.01G169800	XLOC_002101	50726088	50733347	3067	AT4G36400.1		FAD-linked oxidases family protein	12.9711	14.7598	16.5786	23.7491	20.7297	16.662	-0.327411	0.167523	0.697857
Glyma.01G169900	XLOC_000896	50734621	50738618	2625	AT4G36390.1		Methylthiotransferase	1.98332	2.05837	2.50013	2.20391	1.15672	1.08745	0.701799	0.0748159	0.527381
Glyma.01G170100	XLOC_002102	50752746	50755808	2920	AT5G66360.2		Ribosomal RNA adenine dimethylase family protein	1.1628	1.42166	2.0795	2.50641	2.52537	1.32262	-0.288722	0.458885	0.885405
Glyma.01G170200	XLOC_000898	50763806	50769670	3330	AT4G36360.1	BGAL3	beta-galactosidase 3	0	0	0.0368377	0	0	0	1.99623	0.620737	NA
Glyma.01G170300	XLOC_002103	50770157	50773422	869	AT3G51030.1	ATTRX H1,ATTRX1,TRX1	thioredoxin H-type 1	0.390721	0.98574	0.917552	0.160419	0.855701	1.3526	0.00986091	0.991303	NA
Glyma.01G170400	XLOC_002104	50775707	50777700	1421	AT3G51040.2	RTH	RTE1-homolog	2.8673	2.50402	2.80561	2.89403	2.96534	3.54502	-0.0896193	0.814648	0.970277
Glyma.01G170500	XLOC_002105	50779772	50781482	948	AT1G75500.1	WAT1	Walls Are Thin 1	0	0	0	0	0.065366	0	-0.863129	0.832476	NA
Glyma.01G170600	XLOC_000899	50782964	50789836	2715	AT3G51050.1		FG-GAP repeat-containing protein	6.50309	5.80052	4.51822	7.59918	10.9783	4.92718	-0.330198	0.278281	0.793301
Glyma.01G170700	XLOC_002106	50793927	50800725	2153	AT5G66350.1	SHI	Lateral root primordium (LRP) protein-related	0.210272	0.275446	0.0569762	0	0.0863451	0.0779916	1.786	0.200492	NA
Glyma.01G170800	XLOC_000900	50826285	50831336	3125	AT3G51070.1		S-adenosyl-L-methionine-dependent methyltransferases superfamily protein	0	0.0632572	0.117763	0.0669139	0.0594883	0.017911	0.504683	0.760285	NA
Glyma.01G171000	XLOC_000901	50833284	50837311	3821	AT5G35450.1		Disease resistance protein (CC-NBS-LRR class) family	0.414683	0.379389	0.642082	0.893848	0.32435	0.219728	0.171089	0.777409	0.96354
Glyma.01G171400	XLOC_002111	50866824	50870517	2072	AT5G17760.1		P-loop containing nucleoside triphosphate hydrolases superfamily protein	0	0	0.0888053	0.0672799	0	0.0810405	-0.642738	0.797299	NA
Glyma.01G171800	XLOC_000902	50907849	50913583	2372	AT5G66450.1		Phosphatidic acid phosphatase (PAP2) family protein	2.93444	2.41681	1.29289	2.64468	4.38889	2.71365	-0.420958	0.274118	0.790999
Glyma.01G171900	XLOC_002115	50912520	50915454	2049	AT5G66460.1		Glycosyl hydrolase superfamily protein	0.110472	0.128634	0.449011	0.374193	0.453638	0.109267	-0.253345	0.793583	NA
Glyma.01G172000	XLOC_002116	50923449	50928250	4767	AT3G50910.1			0.0118711	0	0	0	0.116992	0.0352246	-3.31096	0.147348	NA
Glyma.01G172100	XLOC_002117	50935660	50936001	342	AT2G18210.1			0	0	0	0	0.18119	0.163661	-1.71795	0.670791	NA
Glyma.01G172200	XLOC_002118	50938085	50945822	4933	AT1G75310.1	AUL1	auxin-like 1 protein	0.0344148	0.0534303	0.223804	0.0141297	0.0628086	0	2.235	0.103254	NA
Glyma.01G172300	XLOC_002119	50950676	50954820	1367	AT1G19580.1	GAMMA CA1	gamma carbonic anhydrase 1	10.3078	11.6168	8.43522	10.4527	14.4151	13.4709	-0.223684	0.432253	0.876295
Glyma.01G172400	XLOC_002120	50956072	50959621	1176	AT3G53620.1	AtPPa4,PPa4	pyrophosphorylase 4	0.0481203	0.112063	0.208622	0.0592704	0.632316	0.285571	-1.27025	0.351676	NA
Glyma.01G172900	XLOC_002125	51020276	51025649	1421	AT1G75280.1		NmrA-like negative transcriptional regulator family protein	0	0	0.0863263	0	0	0	1.99623	0.620737	NA
Glyma.01G173000	XLOC_000904	51026937	51035200	1764	AT2G18245.1		alpha/beta-Hydrolases superfamily protein	23.0336	25.9238	11.2308	19.5987	18.6533	25.511	0.0100737	0.975247	0.996822
Glyma.01G173100	XLOC_000905	51036560	51040412	3765	AT2G18260.1	ATSYP112,SYP112	syntaxin of plants 112	0.300608	0.175014	0.521305	0.203644	0.148128	0.193263	1.00196	0.162877	0.691217
Glyma.01G173400	XLOC_000906	51043597	51048265	2701	AT5G48330.1		Regulator of chromosome condensation (RCC1) family protein	11.188	7.75785	8.51557	8.74823	8.51157	11.1695	0.0577778	0.840843	0.974622
Glyma.01G173700	XLOC_000907	51062597	51066257	2164	AT2G18280.2	AtTLP2,TLP2	tubby like protein 2	2.27508	2.37507	2.43752	2.9633	2.11902	0.905276	0.410839	0.327178	0.822543
Glyma.01G173800	XLOC_002130	51067613	51074117	3243	AT4G36550.1		ARM repeat superfamily protein	0	0	0	0	0	0.0345186	-1.77029	0.661005	NA
Glyma.01G174100	XLOC_000909	51095580	51105371	4003	AT4G36600.1		Late embryogenesis abundant (LEA) protein	8.19932	7.60493	2.94187	8.47985	9.02492	7.71834	-0.309699	0.354872	0.839893
Glyma.01G174200	XLOC_002132	51107455	51109788	2334	AT2G18350.1	AtHB24,HB24	homeobox protein 24	0	0.141159	0.0788366	0	0.0265497	0	3.04431	0.212914	NA
Glyma.01G174800	XLOC_000914	51142390	51148979	2859				28.2056	26.3433	19.4366	27.7199	24.7521	23.7279	0.07972	0.737442	0.956683
Glyma.01G175000	XLOC_000915	51157055	51161521	2612	AT2G18470.1	PERK4	roline-rich extensin-like receptor kinase 4	0	0	0	0.0533706	0	0	-1.84403	0.647301	NA
Glyma.01G175100	XLOC_000916	51162187	51168026	5143	AT3G50670.1	U1-70K,U1SNRNP	U1 small nuclear ribonucleoprotein-70K	100.008	68.9166	37.5427	111.987	102.294	79.2836	-0.37674	0.219306	0.74943
Glyma.01G175300	XLOC_000918	51183060	51189498	2909	AT5G66750.1	ATDDM1,CHA1,CHR01,CHR1,DDM1,SOM1,SOM4	chromatin remodeling 1	2.29548	1.5856	1.497	2.18043	2.3219	1.61624	-0.0453635	0.898254	0.983113
Glyma.01G175400	XLOC_000919	51191452	51194927	1799	AT1G20460.1			3.01978	2.9302	2.14791	4.57189	6.26903	4.72915	-0.816692	0.0133144	0.244803
Glyma.01G175500	XLOC_000920	51219681	51224948	2353	AT3G50660.1	CLM,CYP90B1,DWF4,PSC1,SAV1,SNP2	Cytochrome P450 superfamily protein	0.0240499	0	0.0521333	0.207358	0.0790059	0.0951499	-2.15299	0.196305	NA
Glyma.01G175600	XLOC_000921	51229967	51236694	2513	AT5G66760.1	SDH1-1	succinate dehydrogenase 1-1	2.36446	2.6483	2.75799	3.82764	3.30425	1.91547	-0.0675654	0.842033	0.974622
Glyma.01G175700	XLOC_000922	51244185	51248246	3628				150.942	117.02	81.0134	247.549	198.66	153.691	-0.646049	0.0154857	0.265857
Glyma.01G175800	XLOC_002133	51252148	51253509	1362				0.290841	0.532175	1.89138	0.153529	0.272982	0.287668	2.04546	0.022467	0.318222
Glyma.01G175900	XLOC_002134	51254246	51258370	1252	AT3G50845.1		Protein of unknown function (DUF59)	1.67237	1.52627	0.832821	1.72585	1.48483	2.32471	-0.363372	0.493436	0.896143
Glyma.01G176000	XLOC_000923	51267799	51274960	3426	AT4G36630.1	EMB2754	Vacuolar sorting protein 39	15.3284	19.4448	13.5345	14.9536	14.5241	14.6056	0.247673	0.301178	0.80698
Glyma.01G176200	XLOC_002135	51279619	51284738	1347	AT2G21640.1			0.29408	0.978365	2.18565	0.879683	1.2881	0.914167	0.3065	0.657313	0.940032
Glyma.01G176400	XLOC_002136	51285599	51295198	4061	AT1G63810.1			8.89043	9.03776	4.22895	13.5765	11.8868	9.34474	-0.523573	0.0806039	0.546309
Glyma.01G176600	XLOC_000925	51330313	51334526	3068	AT5G66730.1		C2H2-like zinc finger protein	2.58231	1.76115	2.77886	2.22646	2.66612	2.0433	0.176646	0.598654	0.926584
Glyma.01G176700	XLOC_000926	51335452	51340602	3513	AT5G39350.1		Tetratricopeptide repeat (TPR)-like superfamily protein	0.0483257	0.0375137	0.0349188	0	0.0176393	0.0318656	1.32836	0.50455	NA
Glyma.01G176800	XLOC_002139	51342133	51345719	1656	AT2G33840.1		Tyrosyl-tRNA synthetase, class Ib, bacterial/mitochondrial	25.4926	23.7151	21.2968	24.6651	27.5035	29.4055	-0.0971541	0.692298	0.946194
Glyma.01G176900	XLOC_002140	51347303	51350181	2675	AT4G38150.1		Pentatricopeptide repeat (PPR) superfamily protein	1.2693	1.69967	0.756654	1.69369	2.03854	1.46469	-0.356646	0.386865	0.856818
Glyma.01G177000	XLOC_000927	51351296	51354320	2041	AT2G18540.1		RmlC-like cupins superfamily protein	122.162	128.686	194.102	48.6308	23.8942	25.7235	2.32032	3.84881e-14	9.70901e-11
Glyma.01G177100	XLOC_002141	51354244	51356804	1326	AT4G16580.1		Protein phosphatase 2C family protein	0	0.049693	0.0925111	0.262828	0	0	-0.682164	0.787042	NA
Glyma.01G177200	XLOC_000928	51367500	51369576	2077	AT4G36710.1		GRAS family transcription factor	0.408686	0.571051	0.738262	0.268472	0.775706	0.296433	0.508788	0.464211	0.886415
Glyma.01G177300	XLOC_000929	51373336	51377457	3505	AT4G36720.1	HVA22K	HVA22-like protein K	8.84765	8.14026	8.50463	11.4745	12.0398	13.7654	-0.435618	0.0823794	0.551513
Glyma.01G177400	XLOC_002142	51377575	51385172	2273	AT4G36730.1	GBF1	G-box binding factor 1	0.0248964	0.0579788	0.107936	0	0	0.0492494	1.92291	0.393235	NA
Glyma.01G177600	XLOC_000930	51408000	51412395	1376	AT4G36750.1		Quinone reductase family protein	1.35716	0.718309	1.06979	0.354588	0.76558	0.650837	0.94792	0.151227	0.676383
Glyma.01G177700	XLOC_000931	51414232	51422290	2585	AT4G36760.1	APP1,ATAPP1	aminopeptidase P1	3.80911	3.64514	2.75236	2.13016	2.06157	2.01369	0.838169	0.00920306	0.20073
Glyma.01G177800	XLOC_000932	51423739	51424155	417	AT4G12560.1	CPR30	F-box and associated interaction domains-containing protein	0	0	0.147086	0	0	0	1.06042	0.794958	NA
Glyma.01G177900	XLOC_002144	51428066	51430499	1625	AT3G50740.1	UGT72E1	UDP-glucosyl transferase 72E1	13.7208	8.43429	8.30379	13.8117	8.77071	8.47329	0.108013	0.732085	0.955487
Glyma.01G178000	XLOC_002145	51432616	51437016	2470	AT1G75080.2	BZR1	Brassinosteroid signalling positive regulator (BZR1) family protein	3.57407	1.70735	1.86239	3.10413	1.32966	1.17836	0.50225	0.264929	0.784665
Glyma.01G178100	XLOC_000933	51444982	51449550	2416	AT4G36790.1		Major facilitator superfamily protein	0	0.0272735	0.0761608	0.0577003	0	0.0231672	0.500502	0.837552	NA
Glyma.01G178200	XLOC_002147	51449730	51452974	3245	AT4G36800.2	RCE1	RUB1 conjugating enzyme 1	13.0095	14.3157	15.707	13.3604	12.9663	10.6252	0.353327	0.125835	0.639336
Glyma.01G178300	XLOC_000934	51456418	51457602	1185	AT2G18620.1		Terpenoid synthases superfamily protein	0.525303	0.0556058	0.724631	0.294101	0.993563	0.141701	0.0779601	0.941292	NA
Glyma.01G178400	XLOC_000935	51461109	51463593	2485	AT2G18630.1		Protein of unknown function (DUF677)	0.159407	0.371228	0.493641	0.58903	0.62341	0.225239	-0.323327	0.655028	0.939428
Glyma.01G178500	XLOC_000936	51465237	51469363	2136	AT2G23790.1		Protein of unknown function (DUF607)	3.36463	3.11572	2.35461	5.87376	3.80041	1.72947	-0.204846	0.608092	0.92862
Glyma.01G178600	XLOC_000937	51471021	51473809	2442	AT2G23780.1		RING/U-box superfamily protein	22.5245	24.2039	27.1762	27.915	29.8416	26.4503	-0.0606966	0.788312	0.966464
Glyma.01G178700	XLOC_000938	51480901	51482977	1787	AT3G50760.1	GATL2	galacturonosyltransferase-like 2	0.190004	0.147494	0.24026	0.117015	0.138706	0.0313217	1.19429	0.344998	NA
Glyma.01G178800	XLOC_002148	51487134	51492837	2145	AT4G36850.1		PQ-loop repeat family protein / transmembrane family protein	0.342966	0.0307193	0.314538	0.0649902	0.202223	0.0521883	1.292	0.279406	NA
Glyma.01G179200	XLOC_002150	51516354	51518501	2081	AT5G66631.1		Tetratricopeptide repeat (TPR)-like superfamily protein	0.0271934	0.126656	0.206316	0.267956	0.387108	0.268967	-1.23035	0.236284	NA
Glyma.01G179300	XLOC_000942	51519273	51530379	5803	AT3G11130.1		Clathrin, heavy chain	0	0.0340649	0.063417	0.0360341	0.0640706	0.0192907	-0.125882	0.933437	NA
Glyma.01G179400	XLOC_002151	51531052	51533536	1780	AT3G26300.1	CYP71B34	cytochrome P450, family 71, subfamily B, polypeptide 34	0.222543	0.185092	1.06819	0	0.0696258	0.157225	2.7528	0.0180739	NA
Glyma.01G179800	XLOC_002155	51567665	51575443	2957	AT4G36860.1	DAR1	LIM domain-containing protein	10.4299	9.04718	7.40498	10.5838	10.0379	10.6379	-0.100701	0.69347	0.946695
Glyma.01G179900	XLOC_000943	51599739	51607197	3228	AT4G36870.2	BLH2,SAW1	BEL1-like homeodomain 2	16.0757	12.0232	11.4955	10.343	10.1359	6.25956	0.713085	0.00684108	0.170023
Glyma.01G180000	XLOC_002156	51618825	51623158	2777	AT3G50780.1			0.611337	0.308465	0.750949	0.476895	0.602488	0.463577	0.257193	0.661302	0.940255
Glyma.01G180100	XLOC_002157	51630114	51646354	6028	AT2G23740.2		nucleic acid binding;sequence-specific DNA binding transcription factors;zinc ion binding	2.30939	2.3174	2.3606	3.7233	3.10452	3.25915	-0.406613	0.119571	0.629563
Glyma.01G180200	XLOC_000944	51653096	51658260	2602	AT5G66600.3		Protein of unknown function, DUF547	0.0652453	0	0.0235722	0.0535757	0	0	0.966316	0.733675	NA
Glyma.01G180400	XLOC_002159	51665276	51670387	1388	AT5G66590.1		CAP (Cysteine-rich secretory proteins, Antigen 5, and Pathogenesis-related 1 protein) superfamily protein	4.93323	3.5605	6.84935	4.8711	3.34836	2.09693	0.735513	0.0651829	0.502525
Glyma.01G180500	XLOC_002160	51685410	51686341	932	AT2G23690.1			0.0607183	0.141401	0.0658099	0.149575	0.0664882	0	0.50443	0.82586	NA
Glyma.01G180600	XLOC_002161	51690744	51692747	2004	AT2G29760.1	OTP81	Tetratricopeptide repeat (TPR)-like superfamily protein	0.112953	0.0986421	0.550912	0.382595	0.463825	0.223441	-0.315331	0.735457	NA
Glyma.01G180700	XLOC_002162	51694484	51696726	1043	AT3G50810.1		Uncharacterised protein family (UPF0497)	0	0.189529	0.0588062	0.200485	0.53471	0.214657	-1.8312	0.241808	NA
Glyma.01G180800	XLOC_002163	51698840	51700678	1339	AT3G50820.1	OEC33,PSBO-2,PSBO2	photosystem II subunit O-2	0.211312	0	0.137419	0	0.0462786	0.0418013	2.08705	0.34959	NA
Glyma.01G180900	XLOC_002164	51702347	51702877	198				0	0	0.309772	0	0	0.282687	0.0986515	0.980712	NA
Glyma.01G181000	XLOC_002165	51703710	51704994	1285				1.40923	1.4358	1.95699	1.41031	3.27919	2.1779	-0.385927	0.432647	0.876295
Glyma.01G181100	XLOC_002166	51709198	51711335	1533	AT5G66560.1		Phototropic-responsive NPH3 family protein	0	0	0.0400097	0	0	0	1.06042	0.794958	NA
Glyma.01G181200	XLOC_002167	51718946	51724294	1834	AT4G37210.1		Tetratricopeptide repeat (TPR)-like superfamily protein	20.951	19.4373	9.96608	22.8793	22.6041	19.99	-0.258091	0.376799	0.850064
Glyma.01G181500	XLOC_002169	51731865	51736898	2247	AT4G37130.1		hydroxyproline-rich glycoprotein family protein	1.10812	0.645146	0.436741	1.36488	1.46162	1.14584	-0.724154	0.15164	0.676834
Glyma.01G181700	XLOC_000946	51744006	51747117	1424	AT2G23530.1		Zinc-finger domain of monoamine-oxidase A repressor R1	0	0.0925462	0.0861444	0.048948	0	0	2.04135	0.492496	NA
Glyma.01G181800	XLOC_000947	51750428	51752708	1976	AT4G31940.1	CYP82C4	cytochrome P450, family 82, subfamily C, polypeptide 4	0.859151	0.600239	1.552	2.01063	1.37983	2.26607	-0.794001	0.11438	0.619174
Glyma.01G182100	XLOC_002172	51781924	51783759	1836	AT2G26490.1		Transducin/WD40 repeat-like superfamily protein	0.0308221	0.358894	0.0334068	0.113892	0.168755	0.0914574	0.277137	0.842795	NA
Glyma.01G182200	XLOC_000949	51789271	51789839	569	AT5G66985.1			0	0	0.754559	0.122499	0.108905	0.786952	-0.386195	0.835078	NA
Glyma.01G182300	XLOC_002173	51790367	51792859	1486	AT4G37090.1			4.30323	5.05504	4.49899	4.69057	5.21257	5.38626	-0.027888	0.930143	0.990716
Glyma.01G182400	XLOC_000950	51799193	51809313	3694	AT2G23450.1		Protein kinase superfamily protein	1.99151	2.21189	4.2506	2.79261	2.09688	2.60617	0.298826	0.414197	0.867681
Glyma.01G182500	XLOC_002175	51808699	51810740	1274	AT4G37200.1	HCF164	Thioredoxin superfamily protein	11.5489	8.2754	7.02895	8.20666	10.0684	12.4773	-0.0927867	0.778104	0.963769
Glyma.01G182700	XLOC_002176	51813068	51814332	1244	AT4G37150.1	ATMES9,MES9	methyl esterase 9	2.45645	3.60186	1.0847	1.40076	0.846816	1.88973	0.861916	0.123745	0.63706
Glyma.01G183000	XLOC_000952	51837813	51839775	1963	AT5G65590.1		Dof-type zinc finger DNA-binding family protein	2.94046	1.77907	2.09345	2.02395	2.08345	1.65378	0.379547	0.330308	0.82359
Glyma.01G183100	XLOC_002179	51843424	51847358	2553	AT5G66920.1	sks17	SKU5 similar 17	0.775805	2.29709	21.6942	1.03748	1.67478	1.92931	2.54947	0.0443317	0.428965
Glyma.01G183200	XLOC_000953	51851348	51852951	1063	AT2G23640.1	RTNLB13	Reticulan like protein B13	57.9736	87.7745	154.693	55.9976	93.446	138.061	0.157809	0.682877	0.943548
Glyma.01G183300	XLOC_000954	51854626	51858498	2893	AT5G66900.1		Disease resistance protein (CC-NBS-LRR class) family	5.82912	6.26358	11.5122	5.54146	3.81269	5.26248	0.812769	0.0165251	0.274048
Glyma.01G183400	XLOC_000955	51860013	51864770	3542	AT5G66900.1		Disease resistance protein (CC-NBS-LRR class) family	0.639067	0.632512	1.95676	0.826505	1.22464	0.711106	0.381885	0.452525	0.884252
Glyma.01G183500	XLOC_002180	51865509	51877403	2590	AT5G66880.1	SNRK2-3,SNRK2.3,SRK2I	sucrose nonfermenting 1(SNF1)-related protein kinase 2.3	4.19505	4.27413	3.78903	4.49429	5.50286	4.19249	-0.0813457	0.769542	0.962014
Glyma.01G183600	XLOC_000956	51879965	51885540	5398	AT3G19080.1		SWIB complex BAF60b domain-containing protein	18.6395	18.2493	15.8621	13.881	15.9222	18.5191	0.233421	0.346521	0.834392
Glyma.01G183700	XLOC_000957	51902646	51904913	1833	AT4G37180.1		Homeodomain-like superfamily protein	6.69935	6.39876	8.3319	4.2209	3.07637	3.29786	1.14602	0.000211444	0.0221774
Glyma.01G183800	XLOC_000958	51907179	51913952	2533	AT4G37190.1			7.26078	8.27238	7.31272	6.76932	8.14647	7.44672	0.15039	0.557801	0.915219
Glyma.01G183900	XLOC_002181	51918958	51922876	2463	AT5G66870.1	ASL1,LBD36	ASYMMETRIC LEAVES 2-like 1	0.367613	0.34779	0.348635	0.424494	0.276751	0.454502	-0.0126849	0.985395	0.999221
Glyma.01G184300	XLOC_000962	51960446	51965923	2536	AT3G50530.1	CRK	CDPK-related kinase	0.0669433	0.077949	0	0	0.0733048	0.110355	-0.306097	0.870463	NA
Glyma.01G184400	XLOC_000963	51967318	51970780	2180	AT5G66840.1		SAP domain-containing protein	1.89497	2.38786	1.9976	1.72656	2.61512	2.23374	0.0501561	0.892385	0.981393
Glyma.01G184500	XLOC_000964	51973213	51992394	5168	AT3G50590.1		Transducin/WD40 repeat-like superfamily protein	0.0328499	0	0.0237364	0.0134872	0.023981	0.0108305	0.404551	0.846701	NA
Glyma.01G184600	XLOC_002182	51992679	51997343	2520	AT4G37080.3		Protein of unknown function, DUF547	0	0	0	0	0	0.0444222	-1.77029	0.661005	NA
Glyma.01G184700	XLOC_002183	52012124	52017883	4160	AT5G66820.1			0.190445	0.364312	0.176927	0.234574	0.297918	0.134548	0.274218	0.694417	0.946731
Glyma.01G185100	XLOC_002187	52046854	52047138	285	AT5G66815.1			0	0	0	0	0	0.196393	-0.863129	0.832476	NA
Glyma.01G185200	XLOC_002188	52051047	52055194	2460	AT3G50620.1		P-loop containing nucleoside triphosphate hydrolases superfamily protein	7.2232	9.75001	12.3418	9.6336	10.7309	13.0829	-0.0809534	0.78762	0.966147
Glyma.01G185300	XLOC_002189	52063544	52070632	2519	AT4G37040.1	MAP1D	methionine aminopeptidase 1D	9.09834	8.05677	5.94113	9.13126	9.15114	10.1989	-0.190888	0.488834	0.895369
Glyma.01G185400	XLOC_000965	52082706	52084812	1492	AT1G49620.1	ICK5,ICN6,KRP7	Cyclin-dependent kinase inhibitor family protein	0.113786	0	0	0	0	0.0375147	1.48481	0.685423	NA
Glyma.01G185600	XLOC_002191	52105759	52106817	1059	AT2G15680.1		Calcium-binding EF-hand family protein	0	0	0.115835	0	0.117029	0	0.229243	0.949856	NA
Glyma.01G185700	XLOC_002192	52107840	52113233	2065	AT4G37020.1			0.685102	1.75502	2.04945	0.843849	1.44039	0.813152	0.674012	0.193627	0.72864
Glyma.01G185800	XLOC_002193	52114297	52116665	1785	AT4G36990.1	AT-HSFB1,ATHSF4,HSF4,HSFB1	heat shock factor 4	51.3268	56.332	69.8564	50.0604	43.672	32.3916	0.63586	0.00900955	0.198041
Glyma.01G185900	XLOC_002194	52120461	52122994	2178	AT4G33985.1		Protein of unknown function (DUF1685)	13.3289	15.3387	9.32132	9.50481	6.79987	7.34985	0.802096	0.0044371	0.13437
Glyma.01G186000	XLOC_000966	52128546	52133481	2322	AT4G36980.4			40.4802	48.7244	33.5994	45.6275	41.8984	35.5791	0.122797	0.592017	0.924758
Glyma.01G186100	XLOC_000967	52146444	52148059	1616	AT5G67020.1			7.8791	2.24264	2.0116	5.82287	4.48647	1.73181	0.183679	0.721216	0.953207
Glyma.01G186200	XLOC_002195	52159097	52171662	5226	AT5G67030.1	ABA1,ATABA1,ATZEP,IBS3,LOS6,NPQ2,ZEP	zeaxanthin epoxidase (ZEP) (ABA1)	2.95616	2.15608	3.07496	3.18767	2.81021	1.41376	0.306292	0.346522	0.834392
Glyma.01G186300	XLOC_000968	52169249	52182383	11650	AT1G45207.2		Remorin family protein	0.189441	0.378955	1.04769	0.161541	0.531905	0.369943	0.740052	0.185057	0.717861
Glyma.01G186700	XLOC_002198	52201465	52202618	1154	AT5G67060.1	HEC1	basic helix-loop-helix (bHLH) DNA-binding superfamily protein	0	0	0.265749	0	0	0.0970051	1.45144	0.615992	NA
Glyma.01G186800	XLOC_000970	52208115	52209161	1047	AT5G67070.1	RALFL34	ralf-like 34	0.108098	0	0.585815	0.332865	0.118371	0	0.862335	0.616829	NA
Glyma.01G186900	XLOC_000971	52218911	52220335	1425	AT4G36950.1	MAPKKK21	mitogen-activated protein kinase kinase kinase 21	0	0	0.043042	0	0.0434856	0	0.0986515	0.980712	NA
Glyma.01G187200	XLOC_002199	52241208	52245656	3500	AT4G36945.1		PLC-like phosphodiesterases superfamily protein	0.355705	0.131786	0.332961	0.497871	0.460326	0.23988	-0.376204	0.571833	0.919066
Glyma.01G187400	XLOC_000975	52250401	52263956	5231	AT5G67100.1	ICU2	DNA-directed DNA polymerases	1.43881	1.25966	1.26633	3.59769	2.16784	1.07	-0.620851	0.102834	0.599386
Glyma.01G187500	XLOC_002200	52264173	52270526	1937	AT2G23420.1	NAPRT2	nicotinate phosphoribosyltransferase 2	0.146075	0.068036	0.0633297	0.071969	0	0.0866886	0.883624	0.608209	NA
Glyma.01G187600	XLOC_002201	52272439	52275848	1726	AT4G36930.1	SPT	basic helix-loop-helix (bHLH) DNA-binding superfamily protein	0.262292	0.0381766	0.319822	0.201918	0	0.0648574	1.38955	0.334636	NA
Glyma.01G187800	XLOC_000977	52290544	52293537	1024	AT5G67140.1		F-box/RNI-like superfamily protein	0.221052	0.193046	0.65887	0.884888	0.484117	0.382621	-0.542817	0.58088	NA
Glyma.01G187900	XLOC_002202	52294318	52298428	1984	AT5G67130.1		PLC-like phosphodiesterases superfamily protein	0.19966	0.265697	0.340062	0.772905	0.499734	0.451387	-0.959037	0.195038	0.730145
Glyma.01G188000	XLOC_002203	52300179	52310233	3284	AT2G23380.1	CLF,ICU1,SDG1,SET1	SET domain-containing protein	0.913289	0.782528	0.709721	1.08246	1.11329	0.409052	0.051978	0.913214	0.986584
Glyma.01G188100	XLOC_000978	52316165	52319014	1911	AT4G34090.1			3.61272	4.93076	3.11328	5.10637	4.08573	6.94157	-0.380735	0.282674	0.795628
Glyma.01G188200	XLOC_002204	52319258	52326348	3685	AT2G23360.1		Plant protein of unknown function (DUF869)	0.0767835	0.0357628	0.0499334	0.0567451	0	0.0911348	0.196044	0.898048	NA
Glyma.01G188300	XLOC_000979	52335216	52336353	1138				0	0	0.215588	0.0612495	0	0.098369	0.519049	0.844618	NA
Glyma.01G188400	XLOC_002205	52343546	52347518	2524	AT4G36920.2	AP2,FL1,FLO2	Integrase-type DNA-binding superfamily protein	0.336308	0.0783196	0.267307	1.18747	0.810186	0.48787	-1.68985	0.0136363	0.248189
Glyma.01G188500	XLOC_002206	52373870	52376902	3033	AT4G36910.1	CDCP2,LEJ2	Cystathionine beta-synthase (CBS) family protein	0	0.0217253	0.0202225	0.0459624	0.0612928	0	-1.16488	0.642392	NA
Glyma.01G188600	XLOC_002207	52377395	52379118	1724	AT5G67190.1	DEAR2	DREB and EAR motif protein 2	36.4352	24.9965	16.1876	37.1151	34.6857	35.4857	-0.349441	0.237346	0.764932
Glyma.01G188700	XLOC_002208	52395613	52399481	1817	AT2G42240.1		RNA-binding (RRM/RBD/RNP motifs) family protein	9.31218	9.06617	6.21112	7.71056	10.1289	10.1347	-0.0758956	0.796376	0.967478
Glyma.01G188800	XLOC_000981	52402847	52405249	2145	AT2G36780.1		UDP-Glycosyltransferase superfamily protein	0.026382	0.0307193	0.114377	0	0.028889	0.0782824	0.716119	0.723275	NA
Glyma.01G188900	XLOC_002209	52405393	52409631	1329	AT3G57870.1	AHUS5,ATSCE1,EMB1637,SCE1,SCE1A	sumo conjugation enzyme 1	5.96126	8.62706	7.15342	7.08033	8.29957	7.11758	0.0721074	0.80913	0.968879
Glyma.01G189100	XLOC_002210	52419278	52422446	2672	AT2G23320.1	WRKY15	WRKY DNA-binding protein 15	14.338	11.2945	13.8876	14.9212	14.8192	10.2853	0.125493	0.612804	0.930231
Glyma.01G189200	XLOC_000983	52433139	52437026	2271	AT5G67230.1	I14H,IRX14-L	Nucleotide-diphospho-sugar transferases superfamily protein	4.83415	4.96155	2.94386	3.9286	4.7478	4.18989	0.103136	0.744589	0.958294
Glyma.01G189300	XLOC_000984	52442320	52444165	1705	AT3G50120.1		Plant protein of unknown function (DUF247)	0.0331903	0.0386469	0.539603	0.163524	0	0.262625	0.599815	0.681922	NA
Glyma.01G189400	XLOC_002211	52444972	52447969	1834	AT4G39220.1	ATRER1A	Rer1 family protein	3.23985	3.48507	4.44795	2.16631	3.14227	1.09869	0.968752	0.0151829	0.263197
Glyma.01G189500	XLOC_000985	52453016	52461280	2440	AT3G19420.1	ATPEN2,PEN2	PTEN 2	0.0231924	0.108021	0.0754117	0.114265	0.0507926	0	0.51916	0.764283	NA
Glyma.01G189800	XLOC_002213	52471826	52474286	1295	AT3G62290.3	ARFA1E,ATARFA1E	ADP-ribosylation factor A1E	0	0	0	0.0538239	0	0.0864432	-2.38173	0.550801	NA
Glyma.01G190000	XLOC_002215	52475965	52478086	1489	AT5G67270.1	ATEB1C,ATEB1H1,EB1C	end binding protein 1C	0	0	0.164768	0	0	0	2.99863	0.432476	NA
Glyma.01G190100	XLOC_000987	52500163	52502529	2367	AT4G37260.1	ATMYB73,MYB73	myb domain protein 73	5.18796	8.01739	11.9197	4.41711	3.7175	7.11768	0.811933	0.0326425	0.378867
Glyma.01G190300	XLOC_000989	52511661	52513110	1091	AT4G37300.1	MEE59	maternal effect embryo arrest 59	12.3449	21.5617	28.0532	2.81108	8.40615	10.6711	1.58933	0.000271768	0.0261665
Glyma.01G190500	XLOC_000990	52520536	52521504	765	AT2G15000.1			2.95892	3.53151	2.00441	2.09561	4.77915	3.58513	-0.187932	0.707102	0.950867
Glyma.01G190600	XLOC_000991	52532796	52534956	2070	AT2G14960.1	GH3.1	Auxin-responsive GH3 family protein	0.109352	0.0636646	0.651868	0.572431	0.0898072	0.0540792	0.415547	0.715292	NA
Glyma.01G190700	XLOC_000992	52540630	52544525	2785	AT2G23150.1	ATNRAMP3,NRAMP3	natural resistance-associated macrophage protein 3	1.76778	1.51424	1.34342	2.72801	2.35853	1.28625	-0.308007	0.414304	0.867681
Glyma.01G190800	XLOC_000993	52546687	52552353	2474	AT5G43100.1		Eukaryotic aspartyl protease family protein	6.15301	7.77717	7.88378	4.78954	4.65879	3.95921	0.832189	0.00207581	0.0878596
Glyma.01G190900	XLOC_002217	52555621	52557449	1128	AT4G37450.1	AGP18,ATAGP18	arabinogalactan protein 18	0	0.175247	0.271874	0	0	0	4.00358	0.133104	NA
Glyma.01G191100	XLOC_002218	52567249	52577884	3803	AT4G37460.1	SRFR1	Tetratricopeptide repeat (TPR)-like superfamily protein	0.119042	0.225245	0.419328	0.513188	0.684358	0.353228	-0.868747	0.169276	0.698699
Glyma.01G191200	XLOC_002219	52585818	52587552	1420	AT4G37470.1		alpha/beta-Hydrolases superfamily protein	0.0797034	0.232017	0.993452	1.12898	1.22188	0.275918	-0.810972	0.365796	0.844914
Glyma.01G191300	XLOC_002220	52591670	52595306	1360	AT4G33920.1		Protein phosphatase 2C family protein	0.707368	0.484507	0.180397	0.512514	0.273384	0.411558	0.311798	0.725959	NA
Glyma.01G191500	XLOC_000995	52609449	52614224	2941	AT4G37480.1		Chaperone DnaJ-domain superfamily protein	0.0192416	0.0896197	0.0417102	0.0474002	0	0	1.8724	0.40315	NA
Glyma.01G191600	XLOC_002222	52614477	52617676	1697	AT5G67370.1		Protein of unknown function (DUF1230)	0.0333467	0	0.0361431	0.164294	0	0.0659658	-1.5664	0.511919	NA
Glyma.01G191700	XLOC_002223	52618184	52634524	2292	AT4G33910.1		2-oxoglutarate (2OG) and Fe(II)-dependent oxygenase superfamily protein	0.02469	0	0.294364	0.273699	0.189253	0.0732617	-0.545702	0.687734	NA
Glyma.01G191900	XLOC_002224	52637976	52641839	2677	AT4G24230.6	ACBP3	acyl-CoA-binding domain 3	0	0.0492289	0.366589	0.182261	0.11574	0.146359	0.0497858	0.968492	NA
Glyma.01G192000	XLOC_000997	52642750	52644902	2081	AT2G23090.1		Uncharacterised protein family SERF	11.5844	12.349	9.96212	9.61291	10.4817	13.5021	0.113509	0.685619	0.94387
Glyma.01G192100	XLOC_002225	52645374	52652444	2922	AT5G67380.1	ATCKA1,CKA1	casein kinase alpha 1	2.42083	1.8717	1.25944	2.31386	2.54485	1.64736	-0.0891955	0.806804	0.968381
Glyma.01G192600	XLOC_002228	52700480	52703213	2230	AT3G49940.1	LBD38	LOB domain-containing protein 38	7.40992	2.18658	2.36538	4.34465	3.25118	1.90756	0.49052	0.284761	0.797441
Glyma.01G192700	XLOC_002229	52717967	52718644	678				0	0	0.0904644	0.102805	0	0.0825545	-0.844279	0.818826	NA
Glyma.01G192800	XLOC_002230	52718813	52719944	968				0	0.0680712	0.126725	0.0720061	0.832201	0	-2.0036	0.303818	NA
Glyma.01G192900	XLOC_002231	52720955	52725339	2368				0	0.0556528	0.0259015	0.0588699	0.104674	0	-0.826654	0.713904	NA
Glyma.01G193000	XLOC_001001	52749031	52751186	1877	AT2G23060.1		Acyl-CoA N-acyltransferases (NAT) superfamily protein	0.0301489	0.140422	0.0980312	0.0371348	0.0990415	0	1.16888	0.531018	NA
Glyma.01G193100	XLOC_002232	52760543	52762530	1728	AT5G67460.1		O-Glycosyl hydrolases family 17 protein	0	0	0.0354947	0	0	0	1.06042	0.794958	NA
Glyma.01G193200	XLOC_001002	52777084	52782560	3479	AT5G67470.1	ATFH6,FH6	formin homolog 6	9.77587	9.60267	7.6338	5.54971	4.04326	5.66316	0.931466	0.000794816	0.0502507
Glyma.01G193500	XLOC_001004	52805850	52814160	3961	AT1G64960.1		ARM repeat superfamily protein	0.314306	0.382615	0.836173	0.387135	0.516261	0.0423923	0.904498	0.205243	0.739032
Glyma.01G193600	XLOC_002234	52814228	52820231	4094	AT4G37640.1	ACA2	calcium ATPase 2	2.33601	2.39815	7.08632	2.06007	2.14932	1.85935	1.10555	0.00715507	0.174897
Glyma.01G193700	XLOC_001005	52826778	52830630	1650	AT5G67500.1	ATVDAC2,VDAC2	voltage dependent anion channel 2	0.926009	0.519156	0.446072	0.211218	0.450669	0.407069	0.934142	0.21888	0.749373
Glyma.01G193900	XLOC_001006	52835679	52839906	1791	AT3G49900.1		Phototropic-responsive NPH3 family protein	0.221176	0.110373	0.0684923	0.155672	0	0.0312518	1.27142	0.436779	NA
Glyma.01G194000	XLOC_001007	52840503	52843064	2152	AT3G03900.1	APK3	adenosine-5\'-phosphosulfate (APS) kinase 3	0	0	0.114005	0.129558	0	0	0.0540294	0.984161	NA
Glyma.01G194100	XLOC_001008	52844215	52849501	2671	AT5G67530.1	ATPUB49,PUB49	plant U-box 49	28.1146	28.0002	15.5691	37.1083	31.0879	28.5203	-0.309439	0.250076	0.773746
Glyma.01G194200	XLOC_001009	52852526	52858394	2916	AT4G37650.1	SGR7,SHR	GRAS family transcription factor	1.30024	0.610119	0.736186	0.956131	0.743774	1.03652	0.067624	0.889579	0.981122
Glyma.01G194300	XLOC_002236	52856931	52861351	2767	AT3G49880.1		glycosyl hydrolase family protein 43	0.26587	0.357208	0.398998	1.08319	0.40311	0.809135	-1.05423	0.0833757	0.553483
Glyma.01G194500	XLOC_001010	52870361	52873613	1166	AT3G49870.1	ARLA1C,ATARLA1C	ADP-ribosylation factor-like A1C	0.048533	0.113024	0.315617	0	0.10629	0	2.36388	0.267954	NA
Glyma.01G194600	XLOC_002238	52874972	52882596	2788	AT5G67580.2	ATTBP3,ATTRB2,TBP3,TRB2	Homeodomain-like/winged-helix DNA-binding family protein	2.4154	2.62343	2.52995	2.65007	3.20059	2.30874	0.0250057	0.935717	0.99091
Glyma.01G194700	XLOC_002239	52885118	52892443	2836	AT2G22910.1	NAGS1	N-acetyl-l-glutamate synthase 1	1.69609	1.3476	1.77343	2.38402	2.60017	2.2894	-0.463994	0.175047	0.703953
Glyma.01G194800	XLOC_002240	52896215	52902802	2988	AT5G67610.1		Uncharacterized conserved protein (DUF2215)	1.7992	1.60983	1.17004	2.566	3.23522	1.66717	-0.558107	0.12156	0.632656
Glyma.01G194900	XLOC_001011	52912375	52915664	1709	AT4G37680.1	HHP4	heptahelical protein 4	5.2649	7.78839	4.45028	4.32323	6.4904	5.92798	0.171991	0.604642	0.927622
Glyma.01G195000	XLOC_001012	52920865	52924028	1839	AT2G22900.1		Galactosyl transferase GMA12/MNN10 family protein	0.553893	0.286647	0.767102	0.90965	0.33696	0.85221	-0.269404	0.699939	0.949028
Glyma.01G195100	XLOC_002241	52925754	52927087	1151	AT5G67640.1			0.491654	0.34349	0.106577	1.02948	0.484538	0.437661	-0.905821	0.334587	NA
Glyma.01G195200	XLOC_001013	52941563	52944359	2797	AT3G49810.1		ARM repeat superfamily protein	0.18209	0.0235584	0.109644	0.099681	0.199393	0.0600343	-0.00243941	0.998381	NA
Glyma.01G195300	XLOC_001014	52952165	52953181	1017	AT2G22880.1		VQ motif-containing protein	0	0.259166	0.180929	0.137074	0.121862	0	0.95564	0.638291	NA
Glyma.01G195400	XLOC_001015	52958781	52965367	2647	AT3G49800.1		BSD domain-containing protein	18.8774	21.9062	17.2627	23.4622	21.1863	19.7287	-0.0257168	0.909626	0.986463
Glyma.01G195500	XLOC_002242	52962456	52967473	2337	AT5G65890.1	ACR1	ACT domain repeat 1	0.363218	0.338346	0.839844	0.119302	0.344703	0.239503	1.26082	0.102239	0.598033
Glyma.01G195600	XLOC_001016	52967469	52969882	2190	AT1G10150.1		Carbohydrate-binding protein	0.15504	0.300881	1.03625	0.127309	0.565908	0.178906	0.94581	0.282912	0.795818
Glyma.01G195700	XLOC_002243	52971833	52972524	586	AT3G49780.1	ATPSK3 (FORMER SYMBOL),ATPSK4,PSK4	phytosulfokine 4 precursor	0	0	0	0.118945	0.422983	0.286546	-3.72638	0.145737	NA
Glyma.01G195900	XLOC_001018	52990265	52994010	2351	AT4G37750.1	ANT,CKC,CKC1,DRG	Integrase-type DNA-binding superfamily protein	0.0722111	0	0	0	0	0	2.44456	0.541176	NA
Glyma.01G196000	XLOC_001019	53006874	53008482	1609	AT3G49750.1	AtRLP44,RLP44	receptor like protein 44	2.95433	4.54575	5.67986	2.46924	2.46481	4.17441	0.624205	0.125485	0.639336
Glyma.01G196100	XLOC_001020	53027373	53030242	2292	AT4G37770.1	ACS8	1-amino-cyclopropane-1-carboxylate synthase 8	0	0	0	0.030411	0	0	-0.863129	0.832476	NA
Glyma.01G196200	XLOC_002244	53053308	53055324	1573	AT3G49690.1	ATMYB84,MYB84,RAX3	myb domain protein 84	0	0.04189	0.0779845	0	0	0.0711658	0.716505	0.811937	NA
Glyma.01G196500	XLOC_002245	53061757	53076615	5434				33.6891	24.9554	14.9443	46.7929	40.152	29.2838	-0.523468	0.0725619	0.524634
Glyma.01G196600	XLOC_001022	53086666	53088568	1425	AT4G37790.1	HAT22	Homeobox-leucine zipper protein family	0.0794238	0.693609	0.817798	0.0978273	0	0.314228	1.96466	0.10067	NA
Glyma.01G196900	XLOC_001024	53118366	53119518	983	AT4G37810.1			0	0.469227	0.374373	0	0	0	4.70667	0.0382827	NA
Glyma.01G197200	XLOC_001026	53130377	53133545	1687				0.268355	0.156237	1.16344	0.247903	0.293856	0.165892	1.3362	0.155696	NA
Glyma.01G197300	XLOC_002248	53135250	53137378	2019	AT5G67020.1			6.6988	3.39419	5.98463	2.83089	4.45033	2.91087	0.800596	0.0247337	0.327008
Glyma.01G197400	XLOC_002249	53139624	53143000	2653				0	0	0	0	0.0467146	0	-1.66416	0.680894	NA
Glyma.01G197600	XLOC_002251	53149380	53153676	3920	AT5G65710.1	HSL2	HAESA-like 2	0.115489	0.184904	0.14082	0.0711244	0.221311	0.0285571	0.635219	0.520154	NA
Glyma.01G197700	XLOC_001027	53158584	53163840	1634	AT2G22780.1	PMDH1	peroxisomal NAD-malate dehydrogenase 1	0	0	0	0	0.11377	0	-2.24465	0.57477	NA
Glyma.01G197800	XLOC_002252	53170021	53173875	3391	AT5G65700.2	BAM1	Leucine-rich receptor-like protein kinase family protein	0.500644	0.388634	0.524539	0.616649	0.493397	0.132048	0.371607	0.551743	0.913229
Glyma.01G197900	XLOC_002253	53190137	53192717	1692	AT4G37850.1		basic helix-loop-helix (bHLH) DNA-binding superfamily protein	0	0	0.0362499	0	0	0	1.06042	0.794958	NA
Glyma.01G198100	XLOC_002255	53209161	53212088	1979	AT4G37850.1		basic helix-loop-helix (bHLH) DNA-binding superfamily protein	0	0	0.0619857	0	0	0	1.99623	0.620737	NA
Glyma.01G198300	XLOC_002256	53216263	53219516	1843				0.767626	0.500543	2.16319	0.832036	1.24405	0.78962	0.415216	0.495427	0.89669
Glyma.01G198500	XLOC_001028	53226142	53230298	4157	AT2G35260.1			4.9007	4.18468	3.08371	3.38701	3.5776	2.81408	0.445529	0.112486	0.616282
Glyma.01G198700	XLOC_002258	53251004	53252299	1296	AT4G17810.1		C2H2 and C2HC zinc fingers superfamily protein	9.43157	7.67734	2.12968	4.94798	5.68987	1.77072	0.793362	0.105794	0.6057
Glyma.01G198900	XLOC_002259	53282786	53287031	3638	AT4G17950.1		AT hook motif DNA-binding family protein	1.50884	1.06863	0.910413	1.72435	1.99289	1.12313	-0.324403	0.390331	0.857142
Glyma.01G199000	XLOC_001031	53295308	53301515	2037	AT5G46630.1		Clathrin adaptor complexes medium subunit family protein	0.472273	0.420524	0.301104	0.444833	0.638835	0.137388	0.143661	0.853224	0.975258
Glyma.01G199100	XLOC_001032	53302337	53305217	2662	AT4G17960.1			1.65814	1.83173	1.79719	2.72314	2.81668	1.97647	-0.369287	0.271625	0.789404
Glyma.01G199200	XLOC_002260	53307594	53310328	1275	AT1G32540.2	LOL1	lsd one like 1	0.221919	0.155042	0.625375	0.60135	0.340211	0.438996	-0.320563	0.737337	NA
Glyma.01G199300	XLOC_001033	53311427	53314521	2906				0.564726	0.294772	0.295488	1.46312	1.38605	0.924519	-1.55669	0.00199578	0.0864926
Glyma.01G199400	XLOC_001034	53321811	53325628	2067	AT4G17970.1	ALMT12,ATALMT12	aluminum-activated, malate transporter 12	0	0	0.0890201	0	0	0	2.58292	0.517635	NA
Glyma.01G199500	XLOC_001035	53326917	53328543	903	AT1G32500.1	ATNAP6,NAP6	non-intrinsic ABC protein 6	0	0	0	0.0771893	0	0	-0.863129	0.832476	NA
Glyma.01G199600	XLOC_002261	53330656	53336012	3149	AT2G35350.1	PLL1	poltergeist like 1	0.107824	0.020925	0.0584327	0.110673	0.216461	0.0888726	-0.978191	0.411329	NA
Glyma.01G199700	XLOC_001036	53347895	53349718	1224	AT2G35370.1	GDCH	glycine decarboxylase complex H	0.0924664	0.107668	0	0	0	0.228644	-0.251622	0.917472	NA
Glyma.01G199800	XLOC_002262	53351626	53353972	1569	AT2G32440.1	ATKAO2,CYP88A4,KAO2	ent-kaurenoic acid hydroxylase 2	0	0	0.117275	0	0	0	2.58292	0.517635	NA
Glyma.01G199900	XLOC_002263	53356404	53359250	1109	AT1G32460.1			1.32671	1.30716	1.54858	1.94839	2.29093	0.75706	-0.0861204	0.878884	0.979644
Glyma.01G200000	XLOC_001037	53360767	53364421	1600	AT5G64816.1			2.26358	1.64732	2.41506	2.43957	2.09139	1.78411	0.142573	0.728675	0.954292
Glyma.01G200100	XLOC_001038	53383512	53390082	2340	AT1G32450.1	NRT1.5	nitrate transporter 1.5	0	0	0.288326	0	0.105926	0.167437	0.166304	0.926633	NA
Glyma.01G200200	XLOC_002264	53391283	53397698	2924	AT1G32440.1	PKp3	plastidial pyruvate kinase 3	0.0193534	0.0676056	0.0209763	0.119189	0.0211925	0.0957113	-1.05548	0.507213	NA
Glyma.01G200300	XLOC_001039	53399105	53400143	1039				0	0	0	0	0	0.107742	-1.77029	0.661005	NA
Glyma.01G200500	XLOC_002265	53401401	53410615	3068	AT4G18010.1	5PTASE2,AT5PTASE2,IP5PII	myo-inositol polyphosphate 5-phosphatase 2	1.49405	0.945009	9.2762	3.56689	2.08038	2.48116	0.681571	0.492456	0.895632
Glyma.01G200700	XLOC_002266	53428442	53433736	1879	AT1G32400.1	TOM2A	tobamovirus multiplication 2A	3.10203	3.33147	2.67667	4.59981	4.1883	2.65115	-0.18451	0.582501	0.922189
Glyma.01G200800	XLOC_002267	53438675	53445283	2826	AT4G18020.1	APRR2,PRR2	CheY-like two-component responsive regulator family protein	0.0800983	0.0233167	0.0217038	0	0.0438549	0.0198061	1.10404	0.604964	NA
Glyma.01G200900	XLOC_002268	53456587	53461083	1812	AT5G46560.1			4.9344	5.78199	1.79401	9.50131	6.25825	4.29365	-0.544166	0.182497	0.714302
Glyma.01G201000	XLOC_001041	53464003	53466373	908	AT1G32990.1	PRPL11	plastid ribosomal protein l11	154.935	146.88	92.948	96.1856	105.098	122.115	0.392099	0.146022	0.672673
Glyma.01G201100	XLOC_001042	53472417	53481602	2365	AT1G32410.5		Vacuolar protein sorting 55 (VPS55) family protein	4.04381	4.17925	3.50114	5.12818	4.42808	4.44936	-0.134246	0.641049	0.936725
Glyma.01G201500	XLOC_001043	53482528	53482698	171	ATCG00890.1		NADH-Ubiquinone/plastoquinone (complex I) protein	3.30932	0.385339	2.86947	1.63045	2.17428	0.981964	0.631611	0.592959	NA
Glyma.01G201600	XLOC_001044	53487835	53489654	1575	ATCG00360.1		Tetratricopeptide repeat (TPR)-like superfamily protein	8.87466	3.34694	2.21974	3.09786	5.98031	6.78771	-0.0358691	0.940101	0.99126
Glyma.01G201700	XLOC_002270	53489999	53490391	357	ATCG00660.1		ribosomal protein L20	0	0	0.515419	0	0	0	2.58292	0.517635	NA
Glyma.01G201800	XLOC_001045	53491289	53497677	3027	AT1G32415.1		pentatricopeptide (PPR) repeat-containing protein	0.0560847	0.0870735	0.567352	0.092107	0.163771	0.0739636	1.27894	0.226446	NA
Glyma.01G202100	XLOC_001046	53502653	53504541	768	AT4G17030.1	AT-EXPR,ATEXLB1,ATEXPR1,ATHEXP BETA 3.1,EXLB1,EXPR	expansin-like B1	0.147368	0.085798	0	0	0.0806862	0	1.5371	0.646199	NA
Glyma.01G202200	XLOC_002272	53504901	53508605	2039	AT2G45760.1	BAL,BAP2	BON association protein 2	0.194275	0.355479	0.330889	0.239291	0.303909	0.0274507	0.816154	0.41424	NA
Glyma.01G202300	XLOC_002273	53509328	53512539	1559	AT1G07615.1		GTP-binding protein Obg/CgtA	0.362985	0.507194	0.236055	0.402385	0.437227	0.359025	0.00267045	0.99745	NA
Glyma.01G202400	XLOC_002274	53514185	53517801	1058	AT2G44610.1	ATRAB6A,ATRABH1B,RAB6,RAB6A	Ras-related small GTP-binding family protein	0	0.0622806	0.347835	0.197643	0	0.105807	0.573552	0.774971	NA
Glyma.01G202500	XLOC_002275	53518781	53522418	1084	AT2G44610.1	ATRAB6A,ATRABH1B,RAB6,RAB6A	Ras-related small GTP-binding family protein	456.944	471.341	531.757	277.522	352.652	334.696	0.71791	0.00186583	0.0843962
Glyma.01G202600	XLOC_001047	53532071	53550520	4783	AT5G47010.1	ATUPF1,LBA1,UPF1	RNA helicase, putative	56.5184	48.8238	41.1506	58.51	63.6771	53.9357	-0.139336	0.528749	0.907407
Glyma.01G202800	XLOC_002277	53554695	53558608	2946	AT4G38180.1	FRS5	FAR1-related sequence 5	0.384178	0.536806	0.70787	0.828095	0.525857	0.53198	-0.0762297	0.888873	0.981064
Glyma.01G203000	XLOC_001048	53562571	53581773	5159	AT5G47020.1			0.142598	0.153269	0.130778	0.17564	0.144137	0.0325481	0.457695	0.587256	NA
Glyma.01G203100	XLOC_002278	53582310	53602712	3559	AT5G47040.1	LON2	lon protease 2	3.00517	2.07362	1.4304	4.58282	3.18628	1.80859	-0.402517	0.28598	0.798167
Glyma.01G203200	XLOC_002279	53607515	53609496	1473	AT5G47060.1		Protein of unknown function (DUF581)	0.614685	0.581539	0.957706	0.473197	0.504823	0.455983	0.71811	0.307483	0.810757
Glyma.01G203300	XLOC_002280	53631052	53633828	2430	AT1G32740.1		SBP (S-ribonuclease binding protein) family protein	2.72468	3.4709	9.97007	4.79022	5.20217	4.46854	0.303814	0.472794	0.890782
Glyma.01G203400	XLOC_001049	53662610	53666030	2325	AT4G17090.1	BAM3,BMY8,CT-BMY	chloroplast beta-amylase	0.292074	0.0850231	0.44847	0.269814	0.399787	0.12037	0.251807	0.780446	NA
Glyma.01G203500	XLOC_002281	53667242	53671112	2675	AT5G47070.1		Protein kinase superfamily protein	5.98684	5.2468	6.09909	5.3677	5.81447	3.9128	0.342144	0.207459	0.741691
Glyma.01G203600	XLOC_001050	53675799	53677511	629	AT3G10950.1		Zinc-binding ribosomal protein family protein	2.33915	3.03799	3.60793	2.21628	0.985167	1.15681	1.18486	0.0500233	0.451481
Glyma.01G203700	XLOC_001051	53679407	53683996	4546				0.522824	0.231915	0.472222	0.291319	0.586137	0.123123	0.481967	0.443203	0.879692
Glyma.01G203900	XLOC_002283	53686263	53689050	2066	AT4G17620.1		glycine-rich protein	0.0273908	0	0.801569	0	0.119975	0.216735	1.38165	0.351421	NA
Glyma.01G204000	XLOC_002284	53690385	53695494	2088	AT4G17620.1		glycine-rich protein	29.5143	28.1812	28.7874	24.7028	32.8829	31.3904	0.0766285	0.751822	0.959075
Glyma.01G204200	XLOC_001052	53707027	53710956	2387	AT4G33950.1	ATOST1,OST1,P44,SNRK2-6,SNRK2.6,SRK2E	Protein kinase superfamily protein	2.46556	3.22977	1.6702	2.94927	4.12767	1.94624	-0.14968	0.688014	0.944433
Glyma.01G204300	XLOC_001053	53711925	53717501	1645	AT4G17070.1		peptidyl-prolyl cis-trans isomerases	3.26808	3.32469	2.38628	2.49995	3.08893	2.99424	0.178612	0.624683	0.932441
Glyma.01G204400	XLOC_002286	53722328	53724096	1572	AT1G74950.1	JAZ2,TIFY10B	TIFY domain/Divergent CCT motif family protein	0.0359984	0.12575	0.195085	0.0443397	0.0788384	0.178028	0.301177	0.843516	NA
Glyma.01G204500	XLOC_001054	53723621	53732651	4378	AT5G41150.1	ATRAD1,RAD1,UVH1	Restriction endonuclease, type II-like superfamily protein	14.4382	13.1997	9.76482	15.1886	18.0324	17.4129	-0.321436	0.19654	0.731798
Glyma.01G204600	XLOC_001055	53736138	53739927	1629	AT5G07440.1	GDH2	glutamate dehydrogenase 2	0	0.0808998	0.0753037	0.171153	0.0380399	0	-0.228319	0.917981	NA
Glyma.01G204800	XLOC_001056	53748392	53751095	1185	AT4G17030.1	AT-EXPR,ATEXLB1,ATEXPR1,ATHEXP BETA 3.1,EXLB1,EXPR	expansin-like B1	0	0	0	0	0	0.0944674	-1.77029	0.661005	NA
Glyma.01G205100	XLOC_002289	53760813	53766929	3688	AT4G17570.3	GATA26	GATA transcription factor 26	0.122754	0.0893342	0.0997855	0.207896	0.302442	0.47048	-1.56338	0.0480523	0.444343
Glyma.01G205200	XLOC_002290	53778699	53780920	1480	AT5G47120.1	ATBI-1,ATBI1,BI-1,BI1	BAX inhibitor 1	3.59419	6.45572	5.42896	3.34381	3.26583	3.32806	0.754798	0.0325784	0.378867
Glyma.01G205300	XLOC_002291	53783379	53787617	1813	AT5G47180.2		Plant VAMP (vesicle-associated membrane protein) family protein	1.59187	1.81723	2.19899	1.99917	2.52926	1.88323	-0.0602213	0.879365	0.979644
Glyma.01G205400	XLOC_002292	53790737	53793476	2011	AT4G17560.1		Ribosomal protein L19 family protein	15.3644	16.4486	11.6814	16.9489	17.0093	18.6759	-0.164356	0.520929	0.904299
Glyma.01G205500	XLOC_002293	53801437	53803924	972	AT4G17540.1			0	0	0	0	0.127504	0	-1.66416	0.680894	NA
Glyma.01G205600	XLOC_002294	53806803	53810787	2740	AT4G17540.1			1.11527	0.769552	0.4477	1.01755	0.791549	1.00096	-0.155481	0.757571	0.959653
Glyma.01G205700	XLOC_002295	53817000	53819607	2503	AT2G35660.1	CTF2A	FAD/NAD(P)-binding oxidoreductase family protein	5.69738	6.10753	3.30811	3.95432	3.19366	4.1146	0.528921	0.107848	0.610535
Glyma.01G205900	XLOC_002296	53825998	53827692	1695	AT4G16820.1	PLA-I{beta]2	alpha/beta-Hydrolases superfamily protein	0.567564	0.388749	0.759901	0.164488	0.365587	0.231153	1.30852	0.105206	NA
Glyma.01G206000	XLOC_001060	53837652	53852765	4446	AT4G16845.1	VRN2	VEFS-Box of polycomb protein	5.34583	6.1506	4.13865	5.64388	8.18143	6.18134	-0.232388	0.383583	0.854944
Glyma.01G206100	XLOC_001061	53856088	53858736	1515	AT4G16807.1			0	0.130481	0.121455	0.0460079	0.0409023	0.110836	0.4003	0.834359	NA
Glyma.01G206200	XLOC_001062	53858950	53864744	3525	AT4G17510.1	UCH3	ubiquitin C-terminal hydrolase 3	2.1512	1.888	0.626398	2.23442	1.68761	2.01658	-0.239178	0.576393	0.920473
Glyma.01G206500	XLOC_001063	53864760	53874052	3452	AT5G60900.1	RLK1	receptor-like protein kinase 1	0	0.0190883	0.142143	0	0	0.0162144	3.20739	0.185055	NA
Glyma.01G206600	XLOC_002299	53876805	53878322	1518	AT4G17500.1	ATERF-1,ERF-1	ethylene responsive element binding factor 1	0.298231	0.130223	0.040405	0	0	0	4.49585	0.0426446	NA
Glyma.01G206700	XLOC_001064	53888710	53890177	1420	AT5G47230.1	ATERF-5,ATERF5,ERF5	ethylene responsive element binding factor 5	6.77479	10.2088	23.2381	6.77385	9.38232	4.84827	1.09862	0.00720436	0.175931
Glyma.01G206800	XLOC_001065	53894042	53902508	6434	AT5G47240.1	atnudt8,NUDT8	nudix hydrolase homolog 8	8.41717	7.11774	4.48048	11.7109	12.5494	7.07261	-0.502238	0.0776313	0.536087
Glyma.01G207000	XLOC_001066	53903597	53909813	3493	AT5G47310.1		PPPDE putative thiol peptidase family protein	1.32847	0.811164	0.790171	1.59638	1.08216	0.512769	0.0440005	0.924813	0.98895
Glyma.01G207200	XLOC_001067	53913014	53919003	1486	AT3G60340.2		alpha/beta-Hydrolases superfamily protein	0.0380817	0	0.0412751	0.0938115	0.291904	0	-2.03567	0.358464	NA
Glyma.01G207300	XLOC_001068	53930489	53932551	1603	AT5G47370.1	HAT2	Homeobox-leucine zipper protein 4 (HB-4) / HD-ZIP protein	22.1345	10.5642	4.47672	17.5668	7.46078	4.46938	0.491159	0.531303	0.908206
Glyma.01G207400	XLOC_001069	53932697	53940016	3859	AT2G39810.1	HOS1	ubiquitin-protein ligases	8.72524	8.41804	6.77083	11.0179	11.7061	8.96363	-0.274457	0.24455	0.76978
Glyma.01G207500	XLOC_001070	53941698	53949034	2715	AT4G16760.1	ACX1,ATACX1	acyl-CoA oxidase 1	1.31312	1.72317	2.82389	1.33499	1.30096	0.824633	0.91135	0.0309773	0.371757
Glyma.01G207700	XLOC_001072	53959688	53961931	1215	AT4G16720.1		Ribosomal protein L23/L15e family protein	57.0552	40.7289	33.1662	57.3105	51.0016	41.3686	-0.0594435	0.820907	0.971685
Glyma.01G207800	XLOC_001073	53963309	53970283	2058	AT4G16700.1	PSD1	phosphatidylserine decarboxylase 1	4.12459	6.01937	3.8148	3.75943	5.44996	5.33066	0.0469257	0.885907	0.980213
Glyma.01G207900	XLOC_001074	53980098	53983520	1930	AT4G17350.1		Plant protein of unknown function (DUF828) with plant pleckstrin homology-like region	1.61265	1.60465	1.7161	1.37237	1.28429	0.986034	0.575573	0.179311	0.708203
Glyma.01G208000	XLOC_002300	53984804	53987235	1171	AT4G17360.1		Formyl transferase	0	0	0	0.0595234	0	0	-0.863129	0.832476	NA
Glyma.01G208100	XLOC_002301	53991147	53998115	6025	AT1G09620.1		ATP binding;leucine-tRNA ligases;aminoacyl-tRNA ligases;nucleotide binding;ATP binding;aminoacyl-tRNA ligases	0.554154	0.470273	1.29287	0.601577	0.514249	0.520237	0.640562	0.166043	0.696765
Glyma.01G208300	XLOC_001076	54001137	54009619	2699	AT5G47380.1		Protein of unknown function, DUF547	0	0	0.0454501	0.0516502	0.0918369	0	-1.41982	0.580865	NA
Glyma.01G208400	XLOC_002302	54009778	54015241	2063	AT1G51160.2		SNARE-like superfamily protein	3.70314	3.8009	3.77582	3.68275	4.20522	3.87978	0.0608943	0.841251	0.974622
Glyma.01G208500	XLOC_002303	54016187	54016459	273	AT1G21540.1		AMP-dependent synthetase and ligase family protein	1.45101	0.482732	0.674009	0	0	0.615076	2.05597	0.266807	NA
Glyma.01G208600	XLOC_001077	54024388	54037169	7103	AT4G17330.1	ATG2484-1,G2484-1	G2484-1 protein	4.65271	6.00207	4.36071	6.99669	6.15918	3.45146	0.00223133	0.993525	0.999696
Glyma.01G208700	XLOC_002304	54037526	54042560	2169	AT4G16650.1		O-fucosyltransferase family protein	0.0260901	0.151897	0.282779	0	0.0571388	0.103222	1.56958	0.29645	NA
Glyma.01G208800	XLOC_001078	54050322	54051413	1092	AT4G16640.1		Matrixin family protein	0.518218	0.543073	0.561674	1.40425	0.567463	0.512564	-0.461045	0.559047	NA
Glyma.01G208900	XLOC_002305	54052007	54054284	2019	AT5G47460.1		Pentatricopeptide repeat (PPR) superfamily protein	0.112114	0.261091	0.334167	0.241661	0.337611	0.0277226	0.415807	0.697177	NA
Glyma.01G209000	XLOC_001079	54055598	54060290	1985	AT5G47470.1		Nodulin MtN21 /EamA-like transporter family protein	0.0570171	0.132782	0.0308992	0	0	0	3.7751	0.146988	NA
Glyma.01G209100	XLOC_001080	54068983	54070513	1531	AT3G60580.1		C2H2-like zinc finger protein	0	0	0.240372	0	0	0	3.58378	0.273995	NA
Glyma.01G209200	XLOC_001081	54080327	54087716	5299	AT5G47490.1		RGPR-related	4.83771	5.69522	6.55133	7.23459	5.80027	4.15116	0.136447	0.609354	0.92862
Glyma.01G209300	XLOC_001082	54093511	54101430	5263	AT5G47490.1		RGPR-related	3.52676	4.92037	5.5706	6.37025	5.35721	3.80733	-0.00453493	0.987083	0.999434
Glyma.01G209400	XLOC_001083	54102527	54105758	978	AT4G29390.1		Ribosomal protein S30 family protein	64.343	66.4319	40.3882	48.7486	62.2838	64.7855	0.0680429	0.804445	0.968381
Glyma.01G209500	XLOC_002306	54105335	54109353	1806	AT5G47500.1		Pectin lyase-like superfamily protein	0.0626682	0.0729711	0.713196	0.0771893	0	0	3.72994	0.0281702	NA
Glyma.01G209600	XLOC_002307	54118572	54120245	993	AT4G16600.1		Nucleotide-diphospho-sugar transferases superfamily protein	0	0	0.123534	0	0	0	1.99623	0.620737	NA
Glyma.01G209800	XLOC_001084	54132733	54141714	4643	AT2G35720.1	OWL1	DNAJ heat shock N-terminal domain-containing protein	17.5143	21.2169	10.2775	26.2414	25.5982	17.5161	-0.368997	0.184267	0.716717
Glyma.01G209900	XLOC_001085	54142748	54147593	2341	AT5G47510.1		Sec14p-like phosphatidylinositol transfer family protein	0.217559	0.168884	0.628807	0.119098	0.0529406	0.358641	0.989776	0.310077	NA
Glyma.01G210100	XLOC_001086	54149732	54153198	1370	AT2G45140.1	PVA12	plant VAP homolog 12	0	0.336679	0.582009	0	0	0	5.3258	0.00853245	NA
Glyma.01G210200	XLOC_001087	54156782	54160236	3226	AT4G16520.2	ATG8F	Ubiquitin-like superfamily protein	8.96379	5.76001	5.96998	17.3067	13.5613	11.2603	-0.887111	0.00126848	0.0672168
Glyma.01G210300	XLOC_001088	54162027	54163862	660	AT4G16515.1	RGF6		0.0857416	0.0998377	0	0.105609	0.0938894	0	0.085152	0.978129	NA
Glyma.01G210400	XLOC_001089	54170359	54172571	1642	AT4G17260.1		Lactate/malate dehydrogenase family protein	0	0	0.747075	0	0	0.0681753	3.45423	0.37262	NA
Glyma.01G210500	XLOC_001090	54185044	54189085	2081	AT1G12110.1	ATNRT1,B-1,CHL1,CHL1-1,NRT1,NRT1.1	nitrate transporter 1.1	0	0	0.353685	0	0	0	4.58421	0.0786994	NA
Glyma.01G210600	XLOC_002310	54190043	54200338	3282	AT4G22540.1	ORP2A	OSBP(oxysterol binding protein)-related protein 2A	0.327605	0.441695	0.74753	0.382278	0.547545	0.375193	0.355191	0.5404	0.910752
Glyma.01G210700	XLOC_001091	54226527	54227655	1129	AT1G62520.1			1.40346	2.1011	0.869227	0.679115	0.768412	2.57798	0.151555	0.821893	0.971685
Glyma.01G210900	XLOC_002311	54229414	54235179	1106				0.153498	0	0.0554565	0.126043	0	0	0.966316	0.733675	NA
Glyma.01G211000	XLOC_001093	54261857	54266740	2477	AT1G12240.1	ATBETAFRUCT4,VAC-INV	Glycosyl hydrolases family 32 protein	0	0	0	0.0281397	0	0	-0.863129	0.832476	NA
Glyma.01G211200	XLOC_001095	54274062	54279186	5112	AT4G12400.2		stress-inducible protein, putative	193.491	236.645	287.609	213.974	191.113	196.088	0.380316	0.110919	0.61388
Glyma.01G211300	XLOC_002312	54280936	54282024	1089	AT1G62770.1		Plant invertase/pectin methylesterase inhibitor superfamily protein	44.8454	56.8772	78.7947	42.4356	37.8972	52.5797	0.550581	0.061993	0.493663
Glyma.01G211400	XLOC_002313	54283717	54285980	1612	AT1G62780.1			1.26378	1.63506	2.09269	0.994507	2.19114	2.0486	0.0407798	0.933234	0.990753
Glyma.01G211500	XLOC_001096	54292690	54295324	1600	AT4G12350.1	AtMYB42,MYB42	myb domain protein 42	0	0	0.153337	0	0	0	2.99863	0.432476	NA
Glyma.01G211600	XLOC_001097	54297756	54301813	1485				0.0381074	0.0887446	0.28912	0.0938747	0.0417286	0.0753831	1.11064	0.493548	NA
Glyma.01G211800	XLOC_002316	54334961	54337116	1594	AT4G39230.1		NmrA-like negative transcriptional regulator family protein	0	0	0	0	0.0388751	0	-0.863129	0.832476	NA
Glyma.01G211900	XLOC_001099	54348642	54352379	3386	AT4G22730.1		Leucine-rich repeat protein kinase family protein	0.317543	0.330827	0.0905712	0.267609	0.366019	0.330608	-0.276089	0.702598	0.94985
Glyma.01G212000	XLOC_002318	54354496	54357612	1944	AT4G12130.1		Glycine cleavage T-protein family	118.419	86.9759	62.5338	117.138	108.251	85.9158	-0.0844675	0.747794	0.958527
Glyma.01G212100	XLOC_001100	54366054	54381872	3663	AT3G60780.1		Protein of unknown function (DUF1442)	10.9842	9.74992	8.4057	12.7492	12.7385	8.57228	-0.084569	0.728666	0.954292
Glyma.01G212300	XLOC_002319	54381433	54383831	807	AT1G12370.2	PHR1,UVR2	photolyase 1	0	0	0.0760035	0	0	0	1.06042	0.794958	NA
Glyma.01G212400	XLOC_002320	54388606	54391894	3289	AT1G62870.1			0.172057	0.060103	0.335673	0.0211924	0.244929	0.153161	0.571536	0.576442	NA
Glyma.01G212500	XLOC_001101	54395657	54397774	1088	AT4G22758.1			0.104025	0.0605633	0.112748	0	0	0.0514448	2.30746	0.379508	NA
Glyma.01G212600	XLOC_001102	54398795	54400116	772	AT2G27830.1			0	0	0.158899	0	0	0	1.99623	0.620737	NA
Glyma.01G212800	XLOC_002321	54409341	54412875	2262	AT1G12420.1	ACR8	ACT domain repeat 8	38.8271	44.8608	25.1088	39.7504	21.231	17.7913	0.602967	0.0524352	0.460721
Glyma.01G212900	XLOC_001104	54422972	54427539	2279	AT4G12060.1		Double Clp-N motif protein	0.844248	1.06978	0.430609	1.16221	1.16919	0.785916	-0.280354	0.588227	0.92302
Glyma.01G213000	XLOC_002322	54426718	54428490	1773	AT4G22790.1		MATE efflux family protein	0.159587	0	0.103781	0.157252	0	0	0.978919	0.650921	NA
Glyma.01G213100	XLOC_001105	54443421	54446310	1632	AT2G45430.1	AHL22	AT-hook motif nuclear-localized protein 22	0.1387	0.0807511	0.187913	0.128129	0.0759399	0.240076	-0.0428474	0.973851	NA
Glyma.01G213200	XLOC_002323	54449114	54458928	3456	AT1G12430.1	ARK3,PAK	armadillo repeat kinesin 3	0	0.114397	0.0177474	0.0806735	0	0	0.879418	0.695594	NA
Glyma.01G213300	XLOC_002324	54466823	54469085	959	AT4G22830.2			0.944141	1.51162	0.319785	1.09023	1.16309	0.583649	0.103265	0.892209	0.981393
Glyma.01G213500	XLOC_001106	54475880	54481750	3907	AT1G12450.1		SNARE associated Golgi protein family	1.96984	1.77086	1.02042	2.9258	2.99763	1.50424	-0.491815	0.175202	0.703986
Glyma.01G213600	XLOC_001107	54482755	54486912	3998	AT1G12460.1		Leucine-rich repeat protein kinase family protein	0.0849266	0.148333	0.536948	0.139474	0.232492	0.0839999	0.932398	0.277131	0.792493
Glyma.01G213800	XLOC_001108	54496364	54502473	2151	AT4G22860.1		Cell cycle regulated microtubule associated protein	2.47299	1.31725	0.0570291	1.19896	2.56395	0.676555	-0.0447298	0.970648	0.996177
Glyma.01G213900	XLOC_001109	54504577	54506820	2244	AT3G14067.1		Subtilase family protein	0	0	0.0273328	0	0.0276145	0	0.0986515	0.980712	NA
Glyma.01G214000	XLOC_001110	54510569	54513439	2572	AT5G67360.1	ARA12	Subtilase family protein	0.484046	0.204955	0.214624	0.298103	0.0963717	0.239382	0.629182	0.461506	NA
Glyma.01G214100	XLOC_002327	54514150	54518897	3602	AT4G11970.2		YTH family protein	1.3354	1.90252	0.902484	1.79963	1.75476	1.75592	-0.248521	0.501913	0.898176
Glyma.01G214200	XLOC_002328	54530535	54532622	1320	AT4G22880.1	ANS,LDOX,TDS4,TT18	leucoanthocyanidin dioxygenase	0.0428708	0.149757	0	0	0.0469447	0.084806	0.551894	0.823247	NA
Glyma.01G214300	XLOC_001113	54534491	54538724	1569	AT4G22890.5	PGR5-LIKE A	PGR5-LIKE A	0	0.0839935	0.23455	0.0888489	0	0.0356736	1.5073	0.468455	NA
Glyma.01G214500	XLOC_001115	54544253	54550322	2013	AT4G22910.1	CCS52A1,FZR2	FIZZY-related 2	0.84336	0.851076	0.517979	1.10803	1.6623	0.500494	-0.400464	0.479786	0.892977
Glyma.01G214600	XLOC_002329	54554210	54556511	1311	AT4G22920.1	ATNYE1,NYE1	non-yellowing 1	77.0928	52.5736	32.2815	88.8952	52.8445	49.9094	-0.110658	0.731258	0.954961
Glyma.01G214700	XLOC_001116	54558338	54565978	3317	AT4G11860.1		Protein of unknown function (DUF544)	4.0092	4.46967	4.03105	5.10629	5.71658	3.22298	-0.0206257	0.941091	0.99126
Glyma.01G215000	XLOC_001117	54571551	54578286	1804				7.90495	10.9943	4.72591	9.77527	6.6982	3.8473	0.362041	0.323444	0.820103
Glyma.01G215100	XLOC_001119	54579928	54585779	3244	AT2G42010.1	PLDBETA,PLDBETA1	phospholipase D beta 1	0.104666	0.264059	0.113443	0.128919	0.0382041	0.034508	1.40836	0.207259	NA
Glyma.01G215400	XLOC_001122	54602109	54603087	900	AT1G63000.1	NRS/ER,UER1	nucleotide-rhamnose synthase/epimerase-reductase	0.377263	1.39107	3.54379	0	0.413113	1.55478	1.45609	0.138823	0.661369
Glyma.01G215500	XLOC_002330	54604652	54610266	2197	AT4G11820.2	EMB2778,FKP1,HMGS,MVA1	hydroxymethylglutaryl-CoA synthase / HMG-CoA synthase / 3-hydroxy-3-methylglutaryl coenzyme A synthase	0.0772728	0.149961	0.530433	0.222082	0.338463	0.101906	0.37652	0.707974	NA
Glyma.01G215700	XLOC_002332	54624114	54638189	5416	AT1G63020.1	NRPD1,NRPD1A,POL IVA,SDE4,SMD2	nuclear RNA polymerase D1A	0.0104486	0.0608317	0.045299	0.115827	0.0800903	0.0826764	-1.14612	0.307803	NA
Glyma.01G215800	XLOC_002333	54653178	54659782	1702	AT4G11790.1		Pleckstrin homology (PH) domain superfamily protein	16.5579	12.8921	8.50471	12.7364	14.3085	16.9363	-0.108189	0.725603	0.954213
Glyma.01G215900	XLOC_002334	54661919	54663854	1086	AT4G23020.2			0	0	0.112956	0	0	0	1.99623	0.620737	NA
Glyma.01G216100	XLOC_002335	54666766	54676069	9304	AT4G37480.1		Chaperone DnaJ-domain superfamily protein	0.0243291	0.0212466	0.138438	0.0299664	0.053282	0	1.375	0.265342	NA
Glyma.01G216400	XLOC_002338	54685716	54688824	1050	AT1G79390.1			3.28758	2.57296	3.32961	1.72595	3.24589	3.14509	0.291423	0.518632	0.90398
Glyma.01G216500	XLOC_002339	54690324	54694813	2234	AT3G48150.1	APC8,CDC23	anaphase-promoting complex subunit 8	1.54519	1.79922	2.80043	2.65204	1.85845	1.22767	0.255033	0.541145	0.910752
Glyma.01G216600	XLOC_001123	54702983	54704976	1994	AT4G23030.1		MATE efflux family protein	0.141899	0.0660912	0.830512	0.279647	0.217537	0	1.29939	0.276808	NA
Glyma.01G217100	XLOC_001126	54741290	54748057	3206	AT4G23050.1		PAS domain-containing protein tyrosine kinase family protein	0.0529533	0.123318	0.0765251	0.0434822	0	0.0523755	1.461	0.34385	NA
Glyma.01G217200	XLOC_001127	54751825	54755293	1725	AT4G23060.1	IQD22	IQ-domain 22	0.262444	0.0381988	0	0.0808138	0.179614	0	0.426168	0.819851	NA
Glyma.01G217300	XLOC_001128	54757110	54763216	3254	AT1G12760.1		Zinc finger, C3HC4 type (RING finger) family protein	18.9559	20.4118	16.4175	20.1352	17.2152	20.1251	0.0696107	0.770475	0.962016
Glyma.01G217400	XLOC_002342	54770528	54773002	2419	AT4G11660.1	AT-HSFB2B,HSFB2B	winged-helix DNA-binding transcription factor family protein	56.1917	59.7912	140.292	113.874	81.1539	49.9791	0.229832	0.520095	0.904299
Glyma.01G217500	XLOC_002343	54775146	54778836	1854	AT5G02320.1	ATMYB3R5,MYB3R-5	myb domain protein 3r-5	0.122092	0.106623	0.297742	0.187977	0.300811	0.0301898	0.225824	0.850906	NA
Glyma.01G217600	XLOC_001129	54781725	54783290	1566	AT4G11650.1	ATOSM34,OSM34	osmotin 34	0.252954	0.0841544	0.665832	0.311567	0.395702	0.035742	0.651694	0.5571	NA
Glyma.01G217700	XLOC_001130	54785364	54786929	854	AT4G11650.1	ATOSM34,OSM34	osmotin 34	0.927695	0.38579	0.790027	1.06104	0.79817	1.1142	-0.37569	0.633336	NA
Glyma.01G217900	XLOC_001131	54797488	54801734	3492	AT4G20330.1		Transcription initiation factor TFIIE, beta subunit	13.2885	11.8124	7.39461	16.2079	13.3268	12.2298	-0.236909	0.382055	0.853566
Glyma.01G218000	XLOC_002345	54802484	54805432	1645	AT5G23750.1		Remorin family protein	0.0688017	0	0.372856	0.042372	0.0376699	0.272204	0.371827	0.814472	NA
Glyma.01G218100	XLOC_001132	54819025	54824457	3836	AT1G63300.1		Myosin heavy chain-related protein	0.309796	0.13742	0.175882	0.308898	0.274619	0.0875474	0.0750794	0.923049	0.988731
Glyma.01G218200	XLOC_002346	54828960	54830235	1131	AT1G63410.1		Protein of unknown function (DUF567)	3.80265	1.51478	1.68115	5.54657	3.34216	4.20656	-0.774193	0.0961197	0.583867
Glyma.01G218300	XLOC_001133	54838485	54842120	1115	AT5G30495.2		Fcf2 pre-rRNA processing protein	36.0345	28.3664	16.3376	25.5678	24.4533	23.4932	0.254191	0.397189	0.860559
Glyma.01G218400	XLOC_001134	54842601	54846844	2353	AT5G23850.1		Arabidopsis thaliana protein of unknown function (DUF821)	0.384798	0.44806	0.964466	0.296226	0.474036	0.547112	0.557902	0.399173	0.861732
Glyma.01G218500	XLOC_002348	54847698	54855092	2351	AT2G41190.1		Transmembrane amino acid transporter family protein	15.4772	16.0318	27.2107	22.2358	20.9807	14.9989	0.160136	0.577643	0.92103
Glyma.01G218700	XLOC_002349	54857259	54858579	949				0	0.069434	0.387786	0.0734478	0	0.11796	1.33223	0.540981	NA
Glyma.01G218800	XLOC_001135	54860809	54866642	3590	AT1G63430.1		Leucine-rich repeat protein kinase family protein	0.0157631	0.0183546	0.0512547	0.0194156	0.034522	0.0155911	0.454666	0.817538	NA
Glyma.01G219000	XLOC_001136	54870097	54875136	2802	AT1G63440.1	HMA5	heavy metal atpase 5	1.0502	0.893622	1.51039	2.08957	1.70288	1.4782	-0.468483	0.241444	0.767185
Glyma.01G219300	XLOC_001139	54895767	54897277	1338	AT1G63450.1	RHS8	root hair specific 8	0	0	0.0458407	0	0.0463131	0	0.0986515	0.980712	NA
Glyma.01G219400	XLOC_001140	54898589	54902109	987	AT4G11600.1	ATGPX6,GPX6,LSC803,PHGPX	glutathione peroxidase 6	73.7899	90.5944	343.401	59.462	63.7249	73.5518	1.49904	0.0393564	0.409682
Glyma.01G219600	XLOC_002351	54902514	54911774	2734	AT1G63470.1		AT hook motif DNA-binding family protein	2.04914	2.43423	2.19854	2.95736	2.99182	2.62049	-0.233241	0.456548	0.885386
Glyma.01G219800	XLOC_002352	54913356	54934473	6116	AT1G63490.1		transcription factor jumonji (jmjC) domain-containing protein	15.2484	12.4869	9.96842	20.6963	19.5344	11.9064	-0.32217	0.212221	0.745704
Glyma.01G219900	XLOC_001141	54935370	54941148	1927	AT4G23100.3	ATECS1,CAD2,GSH1,GSHA,PAD2,RML1	glutamate-cysteine ligase	796.07	801.007	1033.11	782.239	557.992	554.288	0.606222	0.0123256	0.233428
Glyma.01G220000	XLOC_001142	54942379	54944797	2173	AT5G41270.1			4.94799	6.82278	4.37501	4.90768	3.27943	3.52883	0.58358	0.0650923	0.502525
Glyma.01G220200	XLOC_001144	54950369	54954980	2180	AT4G11560.1		bromo-adjacent homology (BAH) domain-containing protein	30.1378	33.158	23.4648	25.5787	26.7481	29.3981	0.195782	0.427699	0.873593
Glyma.01G220300	XLOC_001145	54959627	54963856	3140	AT4G11450.1		Protein of unknown function (DUF3527)	0.0360442	0.16788	0.097667	0.0443961	0.118408	0.0178255	0.900912	0.498826	NA
Glyma.01G220500	XLOC_001146	54964906	54971202	2031				7.74587	5.93717	5.43588	7.30995	7.41407	5.59444	0.0483924	0.863749	0.976902
Glyma.01G220600	XLOC_001148	54974428	54976556	1475	AT4G00430.1	PIP1;4,PIP1E,TMP-C	plasma membrane intrinsic protein 1;4	1.99502	2.323	3.82563	2.88259	2.60471	1.55583	0.365278	0.397402	0.860719
Glyma.01G220700	XLOC_002353	54977695	54985676	3854	AT1G63700.1	EMB71,MAPKKK4,YDA	Protein kinase superfamily protein	0.1762	0.239362	0.20689	0.614911	0.723538	0.0871385	-1.00676	0.164789	0.694328
Glyma.01G220800	XLOC_002354	54988418	54991271	2241	AT5G52430.1		hydroxyproline-rich glycoprotein family protein	1.01007	0.911504	0.46528	0.995298	0.691287	0.524503	0.250438	0.652864	0.939041
Glyma.01G220900	XLOC_001149	55000110	55006202	4206	AT4G23440.1		Disease resistance protein (TIR-NBS class)	0.0269089	0.0156664	0.0729135	0.0331441	0.162063	0.0133076	-0.64118	0.661146	NA
Glyma.01G221000	XLOC_002355	55007371	55009590	936	AT5G41350.1		RING/U-box superfamily protein	0	0	0.0655287	0.148936	0	0	-0.881952	0.824827	NA
Glyma.01G221100	XLOC_002356	55018468	55020621	1481	AT5G41380.1		CCT motif family protein	0.0382103	0.177969	0.124243	0	0.125524	0	1.62103	0.43451	NA
Glyma.01G221300	XLOC_002357	55026806	55028325	1312	AT3G61460.1	BRH1	brassinosteroid-responsive RING-H2	0.0862644	0.0502232	0.0467491	0	0.0472309	0.127985	0.092306	0.966574	NA
Glyma.01G221500	XLOC_001152	55056060	55061013	3138	AT5G41410.1	BEL1	POX (plant homeobox) family protein	0.144269	0.0419967	0.0586375	0.133273	0.335704	0.107021	-1.05754	0.317912	NA
Glyma.01G221600	XLOC_002359	55067816	55073251	2134	AT5G41460.1		Protein of unknown function (DUF604)	0	0	0	0.0653252	0	0	-1.84403	0.647301	NA
Glyma.01G221900	XLOC_001154	55091318	55092471	1006	AT1G69230.2	SP1L2	SPIRAL1-like2	0	0	0	0	0	0.0556381	-0.863129	0.832476	NA
Glyma.01G222000	XLOC_002361	55096772	55100814	2561	AT4G01370.1	ATMPK4,MPK4	MAP kinase 4	0.243063	0.205835	0.311344	0.1633	0.193571	0.218555	0.516762	0.542459	NA
Glyma.01G222100	XLOC_002362	55102232	55104146	993	AT4G25740.1		RNA binding Plectin/S10 domain-containing protein	39.265	39.549	33.8484	33.2716	30.2658	35.1727	0.303276	0.218868	0.749373
Glyma.01G222400	XLOC_001156	55125384	55129598	1522	AT4G11260.1	ATSGT1B,EDM1,ETA3,RPR1,SGT1B	phosphatase-related	112.919	97.9735	89.6246	116.506	118.193	130.773	-0.168571	0.469318	0.889417
Glyma.01G222500	XLOC_002364	55130756	55142834	4077	AT5G41580.1		RING/U-box superfamily protein	11.6316	10.9256	6.30348	19.6779	12.3873	4.17353	-0.160226	0.683566	0.943682
Glyma.01G222700	XLOC_001157	55163018	55173153	3652	AT1G64060.1	ATRBOH F,ATRBOHF,RBOH F,RBOHAP108,RBOHF	respiratory burst oxidase protein F	0	0.0541289	0.201538	0	0	0.0766319	1.71812	0.351096	NA
Glyma.01G222800	XLOC_001158	55174239	55175109	871	AT1G64065.1		Late embryogenesis abundant (LEA) hydroxyproline-rich glycoprotein family	0.0649706	0	0	0	0	0	1.06042	0.794958	NA
Glyma.01G223000	XLOC_002365	55184294	55187425	2888	AT1G64080.1			7.66152	7.02736	3.52548	7.21637	5.70748	4.22503	0.221932	0.496714	0.89669
Glyma.01G223100	XLOC_002366	55196794	55203590	3481	AT1G64110.2		P-loop containing nucleoside triphosphate hydrolases superfamily protein	0.699036	0.378586	0.334778	0.981153	1.03249	0.418061	-0.616619	0.248158	0.772252
Glyma.01G223200	XLOC_002367	55204517	55209774	2039	AT4G23650.1	CDPK6,CPK3	calcium-dependent protein kinase 6	5.82824	3.781	2.16582	5.26439	3.79886	3.87055	-0.0100343	0.978829	0.997332
Glyma.01G223300	XLOC_002368	55219597	55224384	3567	AT3G18440.1	ALMT9,AtALMT9	aluminum-activated malate transporter 9	2.72873	2.82636	1.89146	4.39667	4.41256	4.00136	-0.661136	0.0218877	0.314907
Glyma.01G223500	XLOC_002369	55225886	55230612	1480	AT1G64150.1		Uncharacterized protein family (UPF0016)	7.45604	7.43521	6.75512	4.99217	7.41092	5.71065	0.382442	0.20088	0.736276
Glyma.01G223600	XLOC_002370	55232381	55237116	3413	AT5G41610.1	ATCHX18,CHX18	cation/H+ exchanger 18	0.812447	1.64105	2.35419	2.0014	1.79746	1.29557	0.060496	0.884426	0.980179
Glyma.01G223700	XLOC_001162	55246264	55250153	2536	AT5G41620.1			1.8521	2.07864	1.37858	2.52862	0.708613	0.551774	0.647123	0.212255	0.745704
Glyma.01G223800	XLOC_001163	55250720	55251864	1145	AT1G64185.1		Lactoylglutathione lyase / glyoxalase I family protein	1.18615	1.03587	1.55346	1.52188	2.00243	0.488838	0.0938196	0.879724	0.979644
Glyma.01G223900	XLOC_001164	55257831	55266903	3128	AT4G23730.1		Galactose mutarotase-like superfamily protein	0	0	0.0784333	0	0	0	2.99863	0.432476	NA
Glyma.01G224000	XLOC_001165	55268994	55272482	2585	AT4G23740.1		Leucine-rich repeat protein kinase family protein	0	0	0	0	0.0719153	0	-2.24465	0.57477	NA
Glyma.01G224100	XLOC_001166	55285613	55286944	1332	AT4G27950.1	CRF4	cytokinin response factor 4	0.382361	0.296815	0.368377	0.104658	0.279131	0.378189	0.542787	0.595614	NA
Glyma.01G224200	XLOC_002371	55308089	55317907	4454	AT4G11110.1	SPA2	SPA1-related 2	11.5491	11.8501	12.4625	14.679	14.5805	12.8808	-0.104209	0.635577	0.933843
Glyma.01G224300	XLOC_001167	55323914	55328920	2549	AT5G41770.1		crooked neck protein, putative / cell cycle protein, putative	19.6254	19.6205	11.0205	22.204	19.8372	17.8083	-0.129186	0.632748	0.933169
Glyma.01G224400	XLOC_002372	55330066	55333247	1357	AT4G01100.1	ADNT1	adenine nucleotide transporter 1	0.0417019	0.0485578	0.497187	0.102729	0.365317	0.0412468	0.418573	0.773849	NA
Glyma.01G224500	XLOC_001168	55333515	55339514	2315	AT5G41800.1		Transmembrane amino acid transporter family protein	1.68668	2.16322	2.09307	2.22805	2.83736	1.78917	-0.0678149	0.850087	0.974652
Glyma.01G224600	XLOC_001169	55341192	55342146	955	AT5G41810.1			0	0	0.38535	0	0	0	3.58378	0.273995	NA
Glyma.01G224700	XLOC_001170	55346298	55349527	1564	AT1G64350.1	SEH1H	Transducin/WD40 repeat-like superfamily protein	0.14473	0.294917	0.196083	0.178266	0.237725	0.0715754	0.540312	0.646635	NA
Glyma.01G224800	XLOC_002373	55350037	55351996	1775	AT4G11070.1	AtWRKY41,WRKY41	WRKY family transcription factor	0.0637627	0.0742455	0.621987	0.0392687	0	0	4.48479	0.0143342	NA
Glyma.01G224900	XLOC_002374	55354540	55358846	1328	AT2G46410.1	CPC	Homeodomain-like superfamily protein	0	0	0.323301	0	0.186648	0	1.03831	0.675236	NA
Glyma.01G225000	XLOC_002375	55371771	55372715	945	AT1G64380.1		Integrase-type DNA-binding superfamily protein	0	0	0	0.0737587	0.131147	0.0592296	-2.73652	0.41007	NA
Glyma.01G225100	XLOC_002376	55383914	55386369	1498	AT2G29380.1	HAI3	highly ABA-induced PP2C gene 3	321.517	258.909	358.919	394.156	179.861	107.273	0.62926	0.0729413	0.525617
Glyma.01G225200	XLOC_002377	55393359	55402722	2891	AT4G23850.1	LACS4	AMP-dependent synthetase and ligase family protein	23.8807	32.1373	35.3031	25.5807	30.3512	29.9317	0.207541	0.41095	0.865721
Glyma.01G225300	XLOC_002378	55409761	55413994	4198	AT4G10970.2			0.363962	0.50228	0.730525	0.398487	0.339505	0.346658	0.685948	0.193586	0.72864
Glyma.01G225400	XLOC_002379	55415313	55418086	1592	AT4G23885.1			2.59487	3.64232	2.81246	2.97722	3.19177	3.05877	0.088052	0.805856	0.968381
Glyma.01G225500	XLOC_001172	55420166	55421029	864	AT4G23880.1			0	0	0.0709894	0	0	0	1.06042	0.794958	NA
Glyma.01G225600	XLOC_002380	55427449	55427745	297	AT1G64405.1			0	0.443723	0.206515	0	0.208643	0	1.62821	0.620013	NA
Glyma.01G225700	XLOC_002381	55434165	55438997	4833	AT4G23860.2		PHD finger protein-related	10.4444	8.48032	6.21851	15.821	17.3349	12.3803	-0.722581	0.00466534	0.138731
Glyma.01G225800	XLOC_001173	55452581	55456886	1824	AT4G10960.1	UGE5	UDP-D-glucose/UDP-D-galactose 4-epimerase 5	356.135	362.772	404.057	401.168	345.812	372.717	0.125754	0.569023	0.918432
Glyma.01G225900	XLOC_001174	55458268	55464371	5474	AT5G42080.1	ADL1,ADL1A,AG68,DL1,DRP1A,RSW9	dynamin-like protein	10.4929	9.88273	11.1375	8.51856	12.9504	9.60132	0.151424	0.538288	0.910282
Glyma.01G226000	XLOC_001175	55464652	55469138	3411	AT4G10955.1		alpha/beta-Hydrolases superfamily protein	0.149312	0.386355	1.79815	0.36782	0.962841	0.771235	0.288305	0.682799	0.943548
Glyma.01G226200	XLOC_002383	55471822	55475306	3439	AT2G46500.2	ATPI4K GAMMA 4,PI4K GAMMA 4,UBDK GAMMA 4	phosphoinositide 4-kinase gamma 4	0.197462	0.038321	0.570723	0.0810723	0.216227	0.0976539	1.19957	0.211364	NA
Glyma.01G226400	XLOC_002384	55479667	55482423	1839	AT4G23950.1		Galactose-binding protein	0	0	0.0667046	0	0	0	1.99623	0.620737	NA
Glyma.01G226500	XLOC_001178	55485277	55493422	1975	AT4G15110.1	CYP97B3	cytochrome P450, family 97, subfamily B, polypeptide 3	1.89109	1.16772	0.77639	2.50574	1.85117	1.21863	-0.389756	0.410718	0.865721
Glyma.01G226600	XLOC_001179	55497641	55500565	2925	AT1G50420.1	SCL-3,SCL3	scarecrow-like 3	0.0580404	0	0.335507	0.119149	0	0.0382714	1.50208	0.340794	NA
Glyma.01G226700	XLOC_001180	55505479	55515336	2648	AT1G08520.1	ALB-1V,ALB1,CHLD,PDE166,V157	ALBINA 1	0.833455	0.547449	1.13497	0.42116	0.702043	0.528436	0.741801	0.171916	0.701318
Glyma.01G226800	XLOC_002385	55515509	55520792	1564	AT5G12410.1		THUMP domain-containing protein	11.8317	14.7037	14.3533	8.69046	6.14123	10.7363	0.774162	0.0134563	0.246513
Glyma.01G226900	XLOC_002386	55522021	55528476	2131	AT1G50460.1	ATHKL1,HKL1	hexokinase-like 1	20.7663	21.5829	13.2398	16.2562	20.0935	25.1099	-0.0484313	0.869541	0.977544
Glyma.01G227000	XLOC_001181	55545027	55552387	3128	AT4G23460.1		Adaptin family protein	11.9402	11.7335	8.76492	11.6096	9.8854	6.79966	0.337713	0.195493	0.7306
Glyma.01G227100	XLOC_002387	55558004	55563706	2924	AT5G12430.1		Heat shock protein DnaJ with tetratricopeptide repeat	0	0.0225352	0	0	0.0423851	0	-0.702383	0.862203	NA
Glyma.01G227200	XLOC_002388	55567446	55572912	2837	AT5G12440.2		CCCH-type zinc fingerfamily protein with RNA-binding domain	0.0199469	0.0464525	0.108098	0	0.109212	0	0.890062	0.651493	NA
Glyma.01G227300	XLOC_002389	55578553	55581495	1233	AT1G51510.1	Y14	RNA-binding (RRM/RBD/RNP motifs) family protein	139.707	152.842	132.32	136.012	130.92	151.528	0.132996	0.561595	0.916114
Glyma.01G227400	XLOC_001182	55583395	55587301	2627	AT5G08280.1	HEMC	hydroxymethylbilane synthase	3.59742	4.51493	5.58014	3.23701	3.98646	2.36501	0.660059	0.0362868	0.39575
Glyma.01G227500	XLOC_001183	55590796	55597448	3661				0	0.0359972	0	0	0.0846312	0.0305774	-1.59983	0.520081	NA
Glyma.01G227600	XLOC_001184	55598646	55599392	609				0	0	0	0.114453	0	0	-0.863129	0.832476	NA
Glyma.01G227700	XLOC_002390	55599504	55603453	2438	AT3G60500.3	CER7,G3	3\'-5\'-exoribonuclease family protein	7.5205	9.40555	4.70452	6.89014	6.58304	6.6349	0.217478	0.469507	0.889549
Glyma.01G227800	XLOC_002391	55604162	55608866	2788	AT1G33770.1		Protein kinase superfamily protein	0	0.0236345	0.0219996	0.0250007	0.222263	0.120456	-2.91573	0.0994619	NA
Glyma.01G227900	XLOC_001185	55609866	55612612	1573	AT4G10020.1	AtHSD5,HSD5	hydroxysteroid dehydrogenase 5	118.251	252.219	472.274	116.362	129.567	319.819	0.647689	0.407912	0.864418
Glyma.01G228000	XLOC_001186	55612849	55618160	4689	AT4G20770.1		Pentatricopeptide repeat (PPR) superfamily protein	0.193097	0.252948	0.784835	0.2973	0.303954	0.2268	0.723054	0.258173	0.777911
Glyma.01G228100	XLOC_002392	55622973	55630151	2536	AT5G03415.1	ATDPB,DPB	Transcription factor DP	7.5646	8.88619	7.06221	6.404	6.59743	9.44637	0.16201	0.585528	0.922736
Glyma.01G228200	XLOC_001187	55631689	55638784	4192	AT4G39160.2		Homeodomain-like superfamily protein	2.80787	1.13175	1.2583	2.85991	3.13383	2.18974	-0.511366	0.174719	0.703749
Glyma.01G228300	XLOC_001188	55641815	55645171	1729				1.57102	1.79119	1.95108	1.8141	1.82783	1.13304	0.300051	0.483912	0.894953
Glyma.01G228500	XLOC_001189	55647935	55654059	4206	AT3G16090.1		RING/U-box superfamily protein	3.45779	3.18028	2.42073	4.54074	3.96318	2.88776	-0.192374	0.497776	0.89711
Glyma.01G228600	XLOC_002394	55654539	55656307	1769	AT2G03780.1		Translin family protein	0.159947	0.111746	0.520081	0.118206	0.105088	0.221483	0.931163	0.40562	NA
Glyma.01G228700	XLOC_001190	55659010	55660950	1496	AT5G13930.1	ATCHS,CHS,TT4	Chalcone and stilbene synthase family protein	18.611	23.4325	157.765	31.6827	31.8948	199.082	-0.351594	0.782491	0.965379
Glyma.01G228800	XLOC_001191	55665724	55670233	3444	AT1G52640.1		Pentatricopeptide repeat (PPR) superfamily protein	2.03748	1.79847	0.926078	3.0358	2.35705	2.22653	-0.553287	0.128944	0.64659
Glyma.01G229000	XLOC_001192	55671265	55690099	6049	AT3G03120.1	ARFB1C,ATARFB1C	ADP-ribosylation factor B1C	6.82927	6.8736	5.89115	9.59856	11.3608	8.84595	-0.476016	0.0348827	0.388156
Glyma.01G229100	XLOC_002395	55691427	55694034	1995	AT5G43950.1		Plant protein of unknown function (DUF946)	0.113463	0.0990871	0.153721	0.279507	0.683345	0.0841683	-1.32055	0.211899	NA
Glyma.01G229200	XLOC_001193	55696556	55709803	3693	AT1G54130.1	AT-RSH3,ATRSH3,RSH3	RELA/SPOT homolog 3	0.122587	0.0178426	0.963288	0.301985	0.520167	0.136406	0.409728	0.659464	0.940032
Glyma.01G229400	XLOC_002397	55710498	55722801	4403	AT1G20920.1		P-loop containing nucleoside triphosphate hydrolases superfamily protein	17.3508	19.8292	15.8248	23.0651	22.7292	18.6616	-0.153523	0.478976	0.892954
Glyma.01G229500	XLOC_002398	55723293	55728955	3328	AT3G03140.1		Tudor/PWWP/MBT superfamily protein	1.34332	1.34637	1.58497	1.86402	1.61993	2.37141	-0.349542	0.339424	0.829922
Glyma.01G229600	XLOC_001195	55732616	55735506	2245	AT4G33270.1	CDC20.1	Transducin family protein / WD-40 repeat family protein	0.126034	0	0	0.0931429	0.110409	0	-0.459158	0.834557	NA
Glyma.01G229700	XLOC_002399	55737771	55744710	3094	AT1G28060.1		Pre-mRNA-splicing factor 3	11.6691	11.9689	7.85023	15.5669	11.0956	7.92363	0.00525723	0.985247	0.999221
Glyma.01G229800	XLOC_001196	55744873	55747557	1245	AT5G17170.1	ENH1	rubredoxin family protein	9.18158	9.20913	11.3309	9.29359	7.91386	9.71079	0.259094	0.383667	0.854971
Glyma.01G229900	XLOC_001197	55749219	55756603	2583	AT1G33250.1		Protein of unknown function (DUF604)	0.985878	1.47959	1.04481	1.29527	1.17553	0.693419	0.293013	0.50865	0.900816
Glyma.01G230000	XLOC_002400	55754941	55756307	1367	AT1G64830.1		Eukaryotic aspartyl protease family protein	0	0	0.179473	0.101978	0.0906613	0.450396	-1.78385	0.306818	NA
Glyma.01G230200	XLOC_001198	55772244	55776690	1005	AT3G03150.1			2.92801	1.18017	2.68531	3.3984	1.54147	0.724015	0.44711	0.459163	0.885405
Glyma.01G230300	XLOC_002402	55779511	55782218	1716	AT5G41960.1			0.824438	0.921579	0.643372	0.893615	0.938894	0.293559	0.335265	0.594866	0.925254
Glyma.01G230400	XLOC_001200	55782854	55790944	3075	AT2G40935.1		PLAC8 family protein	0.938556	0.985715	0.658228	1.13336	0.947138	0.600674	0.0902045	0.841996	0.974622
Glyma.01G230500	XLOC_002403	55786728	55793622	5161	AT1G71420.1		Tetratricopeptide repeat (TPR)-like superfamily protein	0.0767537	0.191512	0.261454	0.283616	0.0840474	0.216903	-0.0318856	0.966652	0.9959
Glyma.01G230700	XLOC_002404	55795317	55802674	3733	AT1G33680.1		KH domain-containing protein	8.61045	8.70217	5.52063	10.2135	10.1923	5.69765	-0.0479886	0.865361	0.977271
Glyma.01G230900	XLOC_001202	55809772	55813341	1034	AT4G10040.1	CYTC-2	cytochrome c-2	0.711472	0.50981	0.533862	0.20223	0.419506	0.487183	0.758892	0.411136	NA
Glyma.01G231000	XLOC_002405	55816048	55816659	612	AT1G71450.1		Integrase-type DNA-binding superfamily protein	0	0	0	0	0.30376	0	-2.24465	0.57477	NA
Glyma.01G231200	XLOC_001204	55832402	55832956	555	AT1G71450.1		Integrase-type DNA-binding superfamily protein	0	0	0.773593	0.627945	0	0	0.541289	0.819705	NA
Glyma.01G231300	XLOC_001205	55833954	55840877	3058	AT1G71480.1		Nuclear transport factor 2 (NTF2) family protein	3.29396	3.21061	2.26646	3.44179	3.56644	2.08659	0.0917504	0.772596	0.962464
Glyma.01G231600	XLOC_001206	55841057	55855426	7678	AT4G10030.1		alpha/beta-Hydrolases superfamily protein	6.32375	4.22236	2.42847	7.50762	6.91661	5.55491	-0.492565	0.118391	0.626764
Glyma.01G231700	XLOC_001207	55856415	55865531	3084	AT4G10180.1	ATDET1,DET1,FUS2	light-mediated development protein 1 / deetiolated1 (DET1)	4.97268	4.40141	4.45493	6.19271	5.66624	4.70063	-0.125925	0.629877	0.933169
Glyma.01G231800	XLOC_002407	55864526	55866947	1182	AT4G32480.1		Protein of unknown function (DUF506)	0	0	0	0	0	0.0947072	-1.77029	0.661005	NA
Glyma.01G231900	XLOC_001208	55869739	55872495	1270	AT1G71500.1		Rieske (2Fe-2S) domain-containing protein	5.43615	4.51392	8.21018	3.84184	3.51309	4.36317	0.751277	0.0433005	0.424523
Glyma.01G232000	XLOC_001209	55875239	55879011	2236	AT1G71520.1		Integrase-type DNA-binding superfamily protein	0	0	0.301737	0	0	0.0500643	2.59134	0.276756	NA
Glyma.01G232100	XLOC_002408	55876794	55879559	2499	AT1G20560.1	AAE1	acyl activating enzyme 1	0.294383	0.184574	0.343613	0.13946	0.173577	0.223977	0.724441	0.402112	NA
Glyma.01G232300	XLOC_002410	55884330	55887453	855	AT2G27330.1		RNA-binding (RRM/RBD/RNP motifs) family protein	2.4489	0.693609	2.65426	1.38589	1.88438	1.30929	0.490857	0.43704	0.877673
Glyma.01G232400	XLOC_002411	55890284	55895202	2193	AT1G65060.1	4CL3	4-coumarate:CoA ligase 3	0.103218	0.0300469	0.139842	0.0317838	0.0282567	0.127615	0.596912	0.700809	NA
Glyma.01G232500	XLOC_002412	55898581	55903928	3949	AT3G03050.1	ATCSLD3,CSLD3,KJK	cellulose synthase-like D3	0	0	0.0310635	0	0	0	1.99623	0.620737	NA
Glyma.01G232600	XLOC_002413	55909200	55912683	3385	AT5G16880.2		Target of Myb protein 1	16.166	16.2153	14.1876	15.3612	11.9907	14.2369	0.278783	0.249354	0.772656
Glyma.01G232700	XLOC_002414	55917672	55918784	1113	AT3G06240.1		F-box family protein	0	0	0	0.125251	0.0556756	0	-2.37223	0.552447	NA
Glyma.01G232800	XLOC_002415	55925097	55939208	9472	AT3G22790.1		Kinase interacting (KIP1-like) family protein	0.19118	0.222611	0.304343	0.338502	0.464491	0.29546	-0.472311	0.289017	0.799599
Glyma.01G233000	XLOC_002416	55940053	55943773	3587	AT5G16820.2	ATHSF3,ATHSFA1B,HSF3,HSFA1B	heat shock factor 3	22.8125	21.9888	16.4665	20.8503	22.4753	22.5167	0.0115372	0.961428	0.994938
Glyma.01G233100	XLOC_001211	55944331	55948011	2090	AT5G16810.1		Protein kinase superfamily protein	0	0	0	0.0333502	0.0296493	0.107123	-3.35081	0.238578	NA
Glyma.01G233200	XLOC_001212	55949522	55954077	2135	AT5G16800.2		Acyl-CoA N-acyltransferases (NAT) superfamily protein	2.3855	2.25301	1.69497	2.28531	3.04756	1.99244	-0.0752453	0.835937	0.974081
Glyma.01G233300	XLOC_001210	55926613	56192977	8743	AT5G42390.1		Insulinase (Peptidase family M16) family protein	0.0517803	0.0602932	0.10523	0.0797231	0.106314	0.0640191	-0.0561621	0.943987	NA
Glyma.01G233400	XLOC_001214	55974989	55977220	1376	AT5G16770.2	AtMYB9,MYB9	myb domain protein 9	0	0	0.178299	0	0	0	2.99863	0.432476	NA
Glyma.01G233500	XLOC_002417	55980133	55983808	1631	AT1G65020.1			7.35558	7.71646	8.34846	7.47875	10.9041	13.4525	-0.342468	0.282509	0.795628
Glyma.01G233600	XLOC_002418	55984040	55989532	3767	AT5G16730.1		Plant protein of unknown function (DUF827)	0.255381	0.332351	0.423336	0.481086	0.575748	0.386321	-0.374461	0.501915	0.898176
Glyma.01G233700	XLOC_002419	56002555	56006440	1993	AT1G11755.1	LEW1	Undecaprenyl pyrophosphate synthetase family protein	2.44189	2.90947	2.92364	4.51157	4.16637	2.52758	-0.289787	0.393088	0.858383
Glyma.01G233900	XLOC_002420	56008640	56014172	5448	AT1G06710.1		Tetratricopeptide repeat (TPR)-like superfamily protein	0.457036	0.278182	0.360263	0.626908	0.625584	0.421228	-0.462974	0.318394	0.817652
Glyma.01G234000	XLOC_002421	56015582	56019175	1917	AT4G17900.1		PLATZ transcription factor family protein	2.33206	3.84977	30.7794	2.61791	3.68505	7.06584	1.56951	0.174537	0.70372
Glyma.01G234100	XLOC_001215	56022128	56026001	2943	AT5G13270.1	RARE1	Pentatricopeptide repeat (PPR) superfamily protein	0	0	0.104205	0	0	0	3.32066	0.3433	NA
Glyma.01G234200	XLOC_002422	56035951	56049911	5316	AT5G16660.1			21.6309	22.5965	17.8836	25.4236	26.146	21.3211	-0.102566	0.633682	0.933283
Glyma.01G234400	XLOC_002423	56057736	56063518	1670	AT3G13960.1	AtGRF5,GRF5	growth-regulating factor 5	0	0.0394568	0.110182	0.0417377	0.037106	0	1.14349	0.663678	NA
Glyma.01G234500	XLOC_001216	56067918	56069668	1637	AT1G64980.1		Nucleotide-diphospho-sugar transferases superfamily protein	6.4644	8.21145	24.3916	6.94039	8.63071	9.71046	0.753058	0.0789841	0.541722
Glyma.01G234600	XLOC_002424	56070339	56081177	6294	AT5G43630.1	TZP	zinc knuckle (CCHC-type) family protein	0.386613	0.335013	0.877047	0.531569	0.393816	0.320145	0.51311	0.299932	0.806029
Glyma.01G234700	XLOC_002425	56082602	56087315	4685	AT4G14500.1		Polyketide cyclase/dehydrase and lipid transport superfamily protein	0	0	0.0392752	0	0	0	2.58292	0.517635	NA
Glyma.01G234800	XLOC_001219	56087656	56089488	872	AT3G04620.1		Alba DNA/RNA-binding protein	0.129792	0.15113	0.703381	0.479601	1.06595	0.834444	-1.14016	0.265783	NA
Glyma.01G234900	XLOC_002426	56091135	56093000	1510	AT3G22600.1		Bifunctional inhibitor/lipid-transfer protein/seed storage 2S albumin superfamily protein	0.187382	0.130913	0.243715	0.276961	0.0820755	0	0.866614	0.547238	NA
Glyma.01G235000	XLOC_001220	56094093	56095531	1065	AT3G22620.1		Bifunctional inhibitor/lipid-transfer protein/seed storage 2S albumin superfamily protein	0	0.123743	0.115183	0	0.11637	0	1.22678	0.663221	NA
Glyma.01G235100	XLOC_001221	56096377	56097573	1041	AT4G14805.1		Bifunctional inhibitor/lipid-transfer protein/seed storage 2S albumin superfamily protein	0	0	0.294596	0	0	0	3.32066	0.3433	NA
Glyma.01G235200	XLOC_002427	56103042	56110667	4081	AT1G05460.1	SDE3	P-loop containing nucleoside triphosphate hydrolases superfamily protein	2.52371	3.40686	1.8937	3.99663	3.34054	2.7019	-0.231664	0.448828	0.882268
Glyma.01G235300	XLOC_002428	56116960	56121898	2780	AT2G32010.2	CVL1	CVP2 like 1	0.0407118	0.047405	0	0.0752179	0	0.0201338	0.019671	0.993233	NA
Glyma.01G235500	XLOC_001223	56131967	56133353	1387				0.530398	0.57009	1.28242	0.80406	1.38499	1.37206	-0.461616	0.466211	0.887127
Glyma.01G235600	XLOC_002429	56133402	56135458	1625	AT1G76690.1	ATOPR2,OPR2	12-oxophytodienoate reductase 2	190.732	103.198	46.9164	233.812	145.784	166.4	-0.559971	0.137679	0.658904
Glyma.01G235700	XLOC_001224	56136664	56145129	4192	AT4G14790.1	ATSUV3,EDA15	ATP-dependent RNA helicase, mitochondrial (SUV3)	1.68742	0.86453	1.17051	2.54399	1.52257	1.57555	-0.460367	0.225264	0.755252
Glyma.01G235900	XLOC_001225	56146075	56147945	1151	AT3G22680.1	RDM1	RNA-DIRECTED DNA METHYLATION 1	0.294993	0.515235	1.43878	1.1506	1.34594	1.02121	-0.501827	0.486066	0.89529
Glyma.01G236100	XLOC_002431	56148157	56155671	7413	AT3G22750.1		Protein kinase superfamily protein	9.54989	8.01772	8.98552	14.6964	13.7927	13.5758	-0.538641	0.0168542	0.276187
Glyma.01G236200	XLOC_001226	56161681	56162756	849	AT1G63060.1			0	0.0776124	0.0722436	0	0.291953	0	-0.76501	0.792985	NA
Glyma.01G236300	XLOC_001227	56167008	56172146	2908	AT3G22780.1	ATTSO1,TSO1	Tesmin/TSO1-like CXC domain-containing protein	0.447578	0.793071	1.2866	0.263659	0.319637	0.211723	1.81109	0.00277191	0.103749
Glyma.01G236500	XLOC_001228	56193973	56197625	3597	AT2G32030.1		Acyl-CoA N-acyltransferases (NAT) superfamily protein	0.597831	0.421333	0.630912	0.484445	0.637414	0.466822	0.192579	0.702583	0.94985
Glyma.01G236700	XLOC_001229	56201992	56203051	1060	AT3G22560.1		Acyl-CoA N-acyltransferases (NAT) superfamily protein	0	0	0.231452	0	0	0	2.99863	0.432476	NA
Glyma.01G236800	XLOC_001230	56204234	56207132	2212	AT3G22550.1		Protein of unknown function (DUF581)	0.127915	0	0	0	0	0	3.17897	0.382991	NA
Glyma.01G237000	XLOC_001232	56219725	56220716	992	AT3G22540.1		Protein of unknown function (DUF1677)	0	0.0664243	0.309147	0	0.0624667	0.112847	1.16036	0.607752	NA
Glyma.01G237100	XLOC_002433	56222445	56224703	2141	AT4G14820.1		Pentatricopeptide repeat (PPR) superfamily protein	0.60792	0.769417	0.945376	0.488337	1.21561	0.392143	0.308807	0.606372	0.928373
Glyma.01G237200	XLOC_001233	56225050	56228455	1366	AT1G05430.1			0.869969	0.820043	1.48173	0.918474	0.499002	0.573651	0.812742	0.207171	0.741691
Glyma.01G237300	XLOC_001234	56232037	56232797	761	AT4G14830.1	HSP1		0.817981	0.519523	0.564184	1.00752	1.54714	0.661955	-0.598572	0.468459	NA
Glyma.01G237400	XLOC_002434	56233909	56237183	2504	AT1G05410.1		Protein of unknown function (DUF1423)	2.01137	1.47364	2.96386	3.28468	3.86056	1.60942	-0.270827	0.498659	0.897209
Glyma.01G237600	XLOC_002435	56237542	56244479	1588	AT3G22510.1		Pre-rRNA-processing protein TSR2, conserved region	0	0	0.038624	0	0	0	1.06042	0.794958	NA
Glyma.01G237700	XLOC_002436	56248068	56251050	1871				0	0.105654	0.491728	0	0.0993591	0.26924	0.741456	0.622688	NA
Glyma.01G238200	XLOC_002438	56257086	56271485	8546	AT4G14920.1		Acyl-CoA N-acyltransferase with RING/FYVE/PHD-type zinc finger protein	1.29124	1.11029	1.14832	1.60675	1.60247	0.700795	0.0225785	0.945759	0.992062
Glyma.01G238300	XLOC_002439	56272535	56280336	5039	AT4G14920.1		Acyl-CoA N-acyltransferase with RING/FYVE/PHD-type zinc finger protein	0.471672	0.45768	0.438193	0.539467	0.528791	0.144401	0.349806	0.515915	0.903395
Glyma.01G238400	XLOC_001238	56283464	56290389	1335	AT4G14930.1		Survival protein SurE-like phosphatase/nucleotidase	1.27167	2.8134	4.4106	2.76719	1.3461	1.29972	0.798596	0.127892	0.645242
Glyma.01G238500	XLOC_002440	56288820	56291432	1430	AT5G43150.1			0	0	0.085783	0	0	0.0391412	1.03434	0.795811	NA
Glyma.01G238600	XLOC_002441	56294114	56297459	2844	AT2G32120.1	HSP70T-2	heat-shock protein 70T-2	84.0086	132.689	148.053	99.4552	108.072	105.548	0.341775	0.191496	0.725293
Glyma.01G238700	XLOC_001239	56301584	56307995	2927	AT4G14950.1		SNARE associated Golgi protein family	4.11806	2.49884	3.18514	6.04861	5.92783	3.84365	-0.541478	0.079183	0.542202
Glyma.01G238800	XLOC_001240	56317141	56323858	2616	AT5G26340.1	ATSTP13,MSS1,STP13	Major facilitator superfamily protein	0.822018	0.856406	1.21919	0.799334	0.734318	0.5349	0.630656	0.194256	0.729218
Glyma.01G238900	XLOC_001241	56324256	56325907	908	AT5G26330.1		Cupredoxin superfamily protein	0	0.145139	0.337747	0.0767643	0.204737	0.0616431	0.658162	0.725695	NA
Glyma.01G239000	XLOC_002443	56326446	56334800	4086	AT5G26240.1	ATCLC-D,CLC-D	chloride channel D	14.736	13.4334	12.6242	22.654	19.6396	13.2053	-0.299984	0.21348	0.746038
Glyma.01G239100	XLOC_001242	56338540	56339100	561	AT3G54200.1		Late embryogenesis abundant (LEA) hydroxyproline-rich glycoprotein family	0	0	0.218663	0	0	0	1.99623	0.620737	NA
Glyma.01G239200	XLOC_001243	56343224	56350849	2750	AT5G19330.1	ARIA	ARM repeat protein interacting with ABF2	59.779	47.2991	30.7566	58.9805	48.1314	49.581	-0.0654266	0.809017	0.968869
Glyma.01G239300	XLOC_002444	56350646	56352389	1744	AT1G47480.1		alpha/beta-Hydrolases superfamily protein	0.908546	1.5113	2.42667	1.5587	2.09636	1.02701	0.20539	0.679888	0.942974
Glyma.01G239500	XLOC_001244	56360162	56361708	1547	AT1G47480.1		alpha/beta-Hydrolases superfamily protein	9.65715	7.49654	11.1013	7.43427	9.69361	4.52262	0.544095	0.0891078	0.566776
Glyma.01G239600	XLOC_001245	56367049	56370483	1782	AT1G47480.1		alpha/beta-Hydrolases superfamily protein	64.4014	45.0379	49.1849	68.3329	78.415	80.3772	-0.399797	0.109229	0.612724
Glyma.01G239700	XLOC_002446	56369198	56375276	2111	AT5G19280.1	KAPP,RAG1	kinase associated protein phosphatase	5.7903	5.64975	4.53256	6.47162	4.90217	4.48094	0.141327	0.627225	0.933169
Glyma.01G239900	XLOC_002447	56391353	56393861	2189	AT3G06035.1		Glycoprotein membrane precursor GPI-anchored	0.258517	0.481629	0.756528	0.541312	0.283084	0.332405	0.507991	0.479442	0.892954
Glyma.01G240000	XLOC_002448	56394934	56396861	822	AT1G07770.1	RPS15A	ribosomal protein S15A	45.4368	35.5116	22.2357	41.2106	59.8562	58.2871	-0.517079	0.0920054	0.572786
Glyma.01G240100	XLOC_002449	56405423	56412746	3531	AT4G04890.1	PDF2	protodermal factor 2	0.288476	0.130629	0.104222	0.1974	0.105296	0.0475547	0.757337	0.429299	NA
Glyma.01G240300	XLOC_002451	56421879	56424317	1946	AT1G11580.1	ATPMEPCRA,PMEPCRA	methylesterase PCR A	0.843316	0.677214	2.17477	0.17909	0.668708	0.402676	1.70144	0.0108444	0.218324
Glyma.01G240500	XLOC_002452	56436961	56441983	2636	AT4G21215.2			3.30606	5.5244	1.6055	2.9351	2.25676	2.18707	0.612665	0.130457	0.64956
Glyma.01G240600	XLOC_001248	56444294	56444830	537	AT4G05220.1		Late embryogenesis abundant (LEA) hydroxyproline-rich glycoprotein family	0	0	0	0	0.346184	0	-2.24465	0.57477	NA
Glyma.01G240700	XLOC_002453	56444949	56448284	1380	AT4G21220.1		Trimeric LpxA-like enzymes superfamily protein	0	0.0954969	0	0.101017	0.269422	0.162238	-2.42313	0.215891	NA
Glyma.01G240800	XLOC_001249	56449648	56452477	2245	AT4G23180.1	CRK10,RLK4	cysteine-rich RLK (RECEPTOR-like protein kinase) 10	0	0	0.0273206	0	0	0	1.06042	0.794958	NA
Glyma.01G240900	XLOC_001250	56455058	56459180	2497	AT4G23180.1	CRK10,RLK4	cysteine-rich RLK (RECEPTOR-like protein kinase) 10	0	0	0.0245634	0	0	0	1.06042	0.794958	NA
Glyma.01G241000	XLOC_001251	56460077	56463728	2685	AT4G23180.1	CRK10,RLK4	cysteine-rich RLK (RECEPTOR-like protein kinase) 10	42.6792	45.4011	48.2684	63.6793	51.5122	53.929	-0.186664	0.405693	0.864418
Glyma.01G241200	XLOC_002455	56474892	56477220	2329	AT1G10020.1		Protein of unknown function (DUF1005)	0	0.0282924	0.0526705	0	0	0	2.58747	0.505711	NA
Glyma.01G241300	XLOC_001253	56488899	56535940	8211	AT1G50030.1	TOR	target of rapamycin	2.07446	1.72537	1.42674	3.57381	3.29042	1.32244	-0.483806	0.148299	0.674879
Glyma.01G241500	XLOC_002456	56539303	56546351	4366	AT1G17870.1	ATEGY3,EGY3	ethylene-dependent gravitropism-deficient and yellow-green-like 3	26.2209	34.4859	63.6107	32.3605	33.0415	27.6014	0.558326	0.0722034	0.523542
Glyma.01G241600	XLOC_001254	56549992	56550593	602	AT2G14660.1			20.3045	21.8913	14.5696	16.4413	22.8516	16.2709	0.15804	0.597183	0.926446
Glyma.01G241700	XLOC_001255	56554570	56555176	607				1.11874	2.06255	3.43556	0.918642	2.24592	2.30527	0.378453	0.580001	0.921181
Glyma.01G241800	XLOC_001256	56556650	56557713	571	AT3G45030.1		Ribosomal protein S10p/S20e family protein	0.198212	0.115399	0.32225	0.24414	0.217047	0	0.685736	0.728756	NA
Glyma.01G241900	XLOC_001257	56558037	56558898	783				0.144545	0	0	0	0	0	1.86394	0.645057	NA
Glyma.01G242000	XLOC_001258	56560504	56567295	1484	AT3G19640.1	MGT4,MRS2-3	magnesium transporter 4	181.17	136.936	108.535	150.629	156.045	131.972	0.0871646	0.721149	0.953207
Glyma.01G242100	XLOC_002457	56567866	56570379	1793	AT4G33800.1			0	0	0.444703	0	0	0	4.69974	0.0650772	NA
Glyma.01G242200	XLOC_001259	56577155	56578340	737				1.22854	1.3411	1.99734	2.08065	0.33632	1.6708	0.265263	0.721715	0.953548
Glyma.01G242300	XLOC_001260	56581026	56589210	2658	AT2G14680.3	MEE13	myosin heavy chain-related	5.30127	7.28838	5.07662	7.10656	6.92408	7.39133	-0.166441	0.544352	0.911221
Glyma.01G242500	XLOC_001261	56590895	56598421	1887	AT3G19650.1		cyclin-related	0.389858	0.523791	0.162519	1.29283	0.558261	0.118647	-0.696487	0.409004	0.864985
Glyma.01G242600	XLOC_002458	56598983	56600121	546	AT3G19630.1		Radical SAM superfamily protein	0	0	0.674009	0	0	0	3.58378	0.273995	NA
Glyma.01G242700	XLOC_002459	56601098	56601973	799	AT1G80133.1			0	0.0824692	0.307058	0	0.155111	0	1.54315	0.565596	NA
Glyma.01G242800	XLOC_001262	56604240	56608623	2715	AT2G14740.2	ATVSR3,BP80-2;2,VSR2;2,VSR3	vaculolar sorting receptor 3	3.27239	2.37845	2.16875	5.51967	5.02127	3.31915	-0.680013	0.0318933	0.375603
Glyma.01G242900	XLOC_002460	56608530	56610534	1240				3.37711	4.67627	2.81942	4.4969	3.64806	5.10067	-0.18567	0.626696	0.933169
Glyma.01G243000	XLOC_001263	56611575	56612583	923	AT2G14830.2		Regulator of Vps4 activity in the MVB pathway protein	1.10359	0.21417	0.265806	1.05723	0.402819	0.788337	-0.375396	0.691249	NA
Glyma.01G243100	XLOC_001264	56614851	56616838	1905	AT3G19553.1		Amino acid permease family protein	0.41588	0.484252	0.611739	0.439067	0.487929	0.352579	0.378111	0.585794	0.922736
Glyma.01G243200	XLOC_002461	56617173	56619601	1304	AT1G71830.1	ATSERK1,SERK1	somatic embryogenesis receptor-like kinase 1	0.173587	0.0505314	0	0.0534524	0.0475207	0	1.36225	0.591901	NA
Glyma.01G243300	XLOC_002462	56620473	56622617	1463	AT2G14880.1		SWIB/MDM2 domain superfamily protein	14.157	13.647	8.63635	10.5291	13.1727	10.7123	0.204795	0.472858	0.890782
Glyma.01G243700	XLOC_002464	56638282	56643562	2975				3.48096	2.9458	2.49463	4.63899	2.77029	1.78734	0.109847	0.758771	0.959847
Glyma.01G243800	XLOC_001267	56643769	56644584	816	AT3G19508.1			4.09164	4.27981	3.30727	2.90425	5.46767	4.9387	-0.0795197	0.853336	0.975258
Glyma.01G243900	XLOC_001268	56647846	56660499	4695	AT5G44750.1	ATREV1,REV1	DNA-directed DNA polymerases	0.952197	0.828047	0.97979	1.21737	1.18787	0.822591	-0.0818982	0.820615	0.971551
Glyma.01G244000	XLOC_001269	56661945	56662124	180				0	0	0.681498	0	0	0	1.99623	0.620737	NA
Glyma.01G244100	XLOC_002465	56665396	56668405	2078	AT2G15220.1		Plant basic secretory protein (BSP) family protein	0.789747	0.539066	0.708391	0.503142	0.268384	0.484839	0.811444	0.208065	0.742528
Glyma.01G244300	XLOC_001271	56669722	56673048	1593	AT3G19440.1		Pseudouridine synthase family protein	25.6482	18.2002	11.4353	23.4528	22.5617	17.6032	-0.0711424	0.812638	0.969776
Glyma.01G244400	XLOC_001272	56673855	56684699	4644	AT3G43610.1		Spc97 / Spc98 family of spindle pole body (SBP) component	0.926097	0.581742	0.449049	1.44087	1.33434	0.711099	-0.677703	0.111803	0.615125
Glyma.01G244500	XLOC_002466	56688519	56690806	1785	AT4G34150.1		Calcium-dependent lipid-binding (CaLB domain) family protein	1.01449	0.553722	1.13392	1.87434	1.45805	1.34834	-0.649207	0.197875	0.733169
Glyma.01G244600	XLOC_001273	56692570	56694334	1765	AT3G19320.1		Leucine-rich repeat (LRR) family protein	0	0.149332	0.0695012	0	0	0	3.59257	0.22423	NA
Glyma.01G244700	XLOC_001274	56700575	56720732	3336	AT3G19210.1	ATRAD54,CHR25,RAD54	homolog of RAD54	2.52753	1.52091	1.0296	4.05341	2.30333	0.922799	-0.349194	0.454008	0.884792
Glyma.01G244800	XLOC_002467	56723159	56725021	1424	AT3G19184.1		AP2/B3-like transcriptional factor family protein	0.0794795	0	0	0.146844	0.217581	0.117918	-2.4058	0.230443	NA
Glyma.01G244900	XLOC_002468	56726966	56736562	3578	AT1G49630.1	ATPREP2,PREP2	presequence protease 2	25.3213	19.5948	12.4967	32.4159	28.0393	15.2836	-0.250054	0.411744	0.865874
Glyma.01G245000	XLOC_002469	56739192	56747251	3137				0.469023	0.525127	0.46925	0.799895	0.237043	0.21411	0.386234	0.548638	0.912394
Glyma.01G245200	XLOC_001276	56754613	56769456	5058	AT1G76630.2		Tetratricopeptide repeat (TPR)-like superfamily protein	8.24563	8.57207	6.30568	10.1149	9.556	6.04205	-0.011162	0.964903	0.995365
Glyma.01G245300	XLOC_002470	56771309	56773264	1956	AT4G33170.1		Tetratricopeptide repeat (TPR)-like superfamily protein	0.0289312	0.336876	0.783932	0.14254	0.221763	0.057231	1.62871	0.140891	NA
Glyma.01G245400	XLOC_002471	56776551	56781379	3075	AT5G25070.1			3.75423	3.15	2.49329	3.69477	2.82126	2.20247	0.247407	0.435543	0.876872
Glyma.01G245500	XLOC_002472	56784149	56787965	2088	AT1G21070.1		Nucleotide-sugar transporter family protein	1.97846	0.883621	0.851873	2.13646	2.28518	1.68881	-0.576686	0.205296	0.739032
Glyma.01G245700	XLOC_002473	56796337	56824926	1909	AT1G76700.1		DNAJ heat shock N-terminal domain-containing protein	21.4915	24.8177	28.0168	20.3008	20.6448	18.9114	0.43912	0.0648889	0.502266
Glyma.02G000100	XLOC_002867	2235	18109	7380	AT1G17450.2		B-block binding subunit of TFIIIC	1.23454	1.64286	1.97801	2.08728	2.13274	1.64579	-0.136663	0.641101	0.936725
Glyma.02G000200	XLOC_004463	19463	22147	2181	AT1G36730.1		Translation initiation factor IF2/IF5	869.209	719.263	484.323	595.614	609.328	699.431	0.23011	0.385003	0.855837
Glyma.02G000400	XLOC_002869	40099	44286	2481	AT2G23770.1		protein kinase family protein / peptidoglycan-binding LysM domain-containing protein	44.1585	44.7254	35.2039	33.657	38.0893	42.9772	0.220895	0.36878	0.846007
Glyma.02G000500	XLOC_004464	56569	58453	1159	AT5G43700.1	ATAUX2-11,IAA4	AUX/IAA transcriptional regulator family protein	0.292956	0.113706	0.317523	0.902096	0.748523	0.241467	-1.19491	0.225164	NA
Glyma.02G000600	XLOC_002870	66163	71743	2218	AT1G80270.2	PPR596	PENTATRICOPEPTIDE REPEAT 596	22.2224	18.2112	5.64126	20.2695	18.998	12.971	-0.0492493	0.89642	0.982622
Glyma.02G000700	XLOC_002871	74337	78612	2384	AT3G01680.1			1.51918	1.10559	1.77521	1.05255	0.90975	2.32434	0.112916	0.819321	0.971013
Glyma.02G000900	XLOC_002873	108993	112589	1190	AT5G17560.1		BolA-like family protein	6.18204	4.81738	7.0097	5.33015	6.30084	5.40905	0.210863	0.524115	0.905255
Glyma.02G001000	XLOC_004466	116682	129846	3510	AT5G35970.1		P-loop containing nucleoside triphosphate hydrolases superfamily protein	0	0	0.0174743	0.0198581	0.0176544	0	-0.794349	0.830983	NA
Glyma.02G001100	XLOC_004467	132932	134901	1837	AT5G17540.1		HXXXD-type acyl-transferase family protein	0	0	0	0	0.0337327	0.0609384	-2.31945	0.561634	NA
Glyma.02G001200	XLOC_002874	140329	149191	2453	AT4G32050.1		neurochondrin family protein	4.89073	6.50064	3.17551	2.67101	3.96609	2.80658	0.74654	0.0266326	0.342851
Glyma.02G001300	XLOC_002875	153794	162599	5286	AT4G14615.1			6.73378	7.95302	10.0948	6.10518	8.04187	9.26512	0.191277	0.506212	0.899534
Glyma.02G001500	XLOC_002876	175310	178604	2017	AT2G26640.1	KCS11	3-ketoacyl-CoA synthase 11	0	0	0.182454	0	0	0	3.58378	0.273995	NA
Glyma.02G001600	XLOC_004468	182765	187106	2777	AT3G22990.1	LFR	ARM repeat superfamily protein	17.4435	15.7554	13.2741	18.2726	16.5573	16.064	-0.00800062	0.972881	0.996431
Glyma.02G001700	XLOC_004469	203731	205720	1799	AT3G22970.1		Protein of unknown function (DUF506)	0.125824	0.109883	0.272751	0	0	0	4.87187	0.0147523	NA
Glyma.02G001800	XLOC_004470	225932	231530	3983				7.65797	7.97398	4.26557	6.08995	5.4297	5.1714	0.372367	0.195548	0.7306
Glyma.02G001900	XLOC_002877	233013	236563	2020	AT3G55760.2			39.9488	35.4908	27.9043	35.8861	34.9715	35.2457	0.0802984	0.736028	0.956279
Glyma.02G002000	XLOC_002878	237689	245007	2080	AT3G63410.1	APG1,E37,IEP37,VTE3	S-adenosyl-L-methionine-dependent methyltransferases superfamily protein	0	0.0950378	0.117952	0.100532	0.0893755	0	0.367962	0.84663	NA
Glyma.02G002100	XLOC_002879	247328	250095	1062	AT4G14640.1	CAM8	calmodulin 8	0	0	0.115508	0	0	0	1.99623	0.620737	NA
Glyma.02G002200	XLOC_004471	262126	268663	4987				0	0	0.0122989	0	0	0	1.06042	0.794958	NA
Glyma.02G002300	XLOC_002880	271501	274909	2527	AT1G77940.1		Ribosomal protein L7Ae/L30e/S12e/Gadd45 family protein	16.8402	16.4537	13.0582	16.3291	22.4131	22.659	-0.295309	0.259482	0.779911
Glyma.02G002400	XLOC_002881	276601	277782	1182	AT2G33450.1		Ribosomal L28 family	0.335132	0.668963	1.19349	0.235878	0.419404	0.284122	1.35879	0.122737	NA
Glyma.02G002500	XLOC_002882	290784	300211	4059	AT5G43810.1	AGO10,PNH,ZLL	Stabilizer of iron transporter SufD / Polynucleotidyl transferase	1.11534	1.08766	1.28442	2.2839	2.13732	1.50307	-0.621078	0.0619965	0.493663
Glyma.02G002700	XLOC_002884	319655	323313	2316	AT1G63130.1		Tetratricopeptide repeat (TPR)-like superfamily protein	0	0.0284512	0	0	0	0	1.06042	0.794958	NA
Glyma.02G002800	XLOC_002885	324585	327438	1565	AT3G62870.1		Ribosomal protein L7Ae/L30e/S12e/Gadd45 family protein	97.9558	86.8607	73.0139	76.1154	80.9332	90.6996	0.168322	0.486076	0.89529
Glyma.02G002900	XLOC_004472	328396	334909	3365	AT1G04430.2		S-adenosyl-L-methionine-dependent methyltransferases superfamily protein	0.100902	0.0195818	1.03896	0.0207138	0.220982	0.133069	1.78033	0.102772	0.599287
Glyma.02G003000	XLOC_002886	340197	343894	1133				0	0	0.324809	0.0615198	0.0546928	0.0988031	0.718929	0.741781	NA
Glyma.02G003200	XLOC_002888	356234	374295	4564	AT4G14350.2		AGC (cAMP-dependent, cGMP-dependent and protein kinase C) kinase family protein	2.62861	2.56988	3.96446	4.09293	4.03247	3.2499	-0.17304	0.552434	0.913229
Glyma.02G003300	XLOC_002889	379746	385068	2236	AT5G08530.1	CI51	51 kDa subunit of complex I	17.5134	17.7404	20.9021	16.1474	19.3162	22.0784	0.0758183	0.773735	0.962794
Glyma.02G003400	XLOC_004474	391370	399111	2339	AT5G46050.1	ATPTR3,PTR3	peptide transporter 3	0	0	0.0262227	0	0	0	1.06042	0.794958	NA
Glyma.02G003800	XLOC_004476	446694	450693	2519	AT4G14310.1		Transducin/WD40 repeat-like superfamily protein	0	0.0261584	0	0	0	0	1.06042	0.794958	NA
Glyma.02G004000	XLOC_004478	458360	465109	1889	AT2G33470.2	ATGLTP1,GLTP1	glycolipid transfer protein 1	0.44936	0.872061	0.487042	0.184494	0.459258	0.770392	0.411234	0.576092	0.920448
Glyma.02G004100	XLOC_002892	466891	468969	875	AT4G27090.1		Ribosomal protein L14	77.6084	59.8684	48.1566	65.48	77.9013	85.0134	-0.189256	0.48336	0.894781
Glyma.02G004200	XLOC_004479	471931	481174	5097	AT5G43310.2		COP1-interacting protein-related	0.588432	0.904945	1.27555	0.410253	0.729452	0.450235	0.937994	0.0345993	0.386969
Glyma.02G004400	XLOC_002893	490790	499577	1484	AT1G04190.1		Tetratricopeptide repeat (TPR)-like superfamily protein	2.55491	3.19696	2.64517	2.44239	3.42405	2.41388	0.148522	0.693937	0.946711
Glyma.02G004500	XLOC_004481	503380	503747	368				0.307551	0	0	0	0	0	1.86394	0.645057	NA
Glyma.02G004600	XLOC_004482	503799	505923	1424	AT4G14750.1	IQD19	IQ-domain 19	0.0397398	0	0	0	0	0	1.06042	0.794958	NA
Glyma.02G004800	XLOC_002895	520072	524673	1113	AT4G14746.1			0	0.059203	0	0	0.111351	0.201157	-2.35814	0.38755	NA
Glyma.02G004900	XLOC_002896	525359	526620	883				0	0.149248	0.0694619	0.0789376	0	0	1.62802	0.615933	NA
Glyma.02G005000	XLOC_004483	527531	534875	3401	AT5G18420.2			4.42599	5.34738	4.32825	5.67699	5.55717	4.59164	-0.0380485	0.882007	0.980179
Glyma.02G005100	XLOC_002897	564204	569464	2464	AT3G22810.1		Plant protein of unknown function (DUF828) with plant pleckstrin homology-like region	0.275598	0.320907	0.721879	0.509186	0.276638	0.477034	0.181268	0.795448	0.967335
Glyma.02G005200	XLOC_002898	574679	579650	1732	AT1G04420.1		NAD(P)-linked oxidoreductase superfamily protein	0.816822	1.33155	0.920731	1.12682	1.288	0.484745	0.237945	0.669935	0.941482
Glyma.02G005300	XLOC_002899	583829	591684	3697	AT4G14368.1		Regulator of chromosome condensation (RCC1) family protein	0.0765343	0.196057	0.0829522	0.0942682	0.0502843	0.0302797	1.17085	0.308373	NA
Glyma.02G005400	XLOC_002900	593763	594989	1227	AT4G14380.1			0	0	0.249938	0	0	0	3.32066	0.3433	NA
Glyma.02G005500	XLOC_002901	597924	601933	2073	AT5G43330.1		Lactate/malate dehydrogenase family protein	0.81895	1.11252	2.30782	0.739722	1.79354	1.24202	0.300317	0.570916	0.91875
Glyma.02G005700	XLOC_002902	625965	630724	2938	AT1G04400.2	AT-PHH1,ATCRY2,CRY2,FHA,PHH1	cryptochrome 2	0.15409	0.246706	0.354899	0.260967	0.527289	0.114306	-0.0789655	0.921408	0.988283
Glyma.02G006200	XLOC_004487	669867	671087	1221	AT3G23240.1	ATERF1,ERF1	ethylene response factor 1	0	0	0.0502333	0	0	0	1.06042	0.794958	NA
Glyma.02G006300	XLOC_004488	687880	688386	507	AT3G23230.1		Integrase-type DNA-binding superfamily protein	0	0	0.120976	0	0	0	1.06042	0.794958	NA
Glyma.02G006400	XLOC_004489	689710	693172	1528	AT1G02330.1			0.481455	0.905596	0.280984	0.593014	0.486652	0.622724	0.0649194	0.930462	0.990716
Glyma.02G006500	XLOC_002905	693193	700260	2659	AT4G01660.1	ABC1,ATABC1,ATATH10	ABC transporter 1	7.72545	8.72294	6.29726	10.7738	12.701	10.3566	-0.448758	0.0729132	0.525617
Glyma.02G006600	XLOC_002906	701761	706633	1842	AT3G05910.1		Pectinacetylesterase family protein	0.0921652	0	0.0998939	0.0756807	0.134565	0	0.106271	0.957396	NA
Glyma.02G006900	XLOC_002907	739943	742609	2667	AT3G57430.1	OTP84	Tetratricopeptide repeat (TPR)-like superfamily protein	0.0848735	0.370601	0.29897	0.31362	0.302051	0.146908	0.129878	0.878659	NA
Glyma.02G007100	XLOC_004493	746267	753141	3029	AT2G46980.2			0	0.043508	0.0202492	0	0.0204579	0.0369574	0.165251	0.949529	NA
Glyma.02G007200	XLOC_002908	753587	759146	1950	AT4G01690.1	HEMG1,PPO1,PPOX	Flavin containing amine oxidoreductase family	1.59611	1.48681	0.75489	1.25106	1.23934	1.11944	0.209332	0.662552	0.940765
Glyma.02G007400	XLOC_004494	765015	766775	1208	AT1G02360.1		Chitinase family protein	0	0	0.152322	0	0.102594	0	0.812366	0.80652	NA
Glyma.02G007600	XLOC_004495	785557	790572	2645	AT3G62110.1		Pectin lyase-like superfamily protein	0	0	0.0927559	0	0	0.0211614	2.03556	0.534119	NA
Glyma.02G007700	XLOC_002911	794272	801274	6649	AT4G01800.1	AGY1,AtcpSecA	Albino or Glassy Yellow 1	0.61279	0.574791	0.387436	0.912027	0.773539	0.782883	-0.526928	0.162404	0.690899
Glyma.02G007800	XLOC_002912	807272	814760	2815	AT3G62130.1		Pyridoxal phosphate (PLP)-dependent transferases superfamily protein	0.623187	0.42134	0.871543	0.346653	0.726434	0.437436	0.48565	0.40186	0.862972
Glyma.02G008000	XLOC_004497	822822	829371	4606	AT2G47000.1	ABCB4,ATPGP4,MDR4,PGP4	ATP binding cassette subfamily B4	0.737161	0.915576	0.865559	1.33169	1.03592	1.22735	-0.397261	0.278888	0.793666
Glyma.02G008500	XLOC_004501	856045	860721	2372	AT3G62220.1		Protein kinase superfamily protein	0.405573	0.750046	0.956741	0.646477	1.09722	0.778699	-0.128264	0.815746	0.970277
Glyma.02G008600	XLOC_002916	870981	878647	3761	AT2G47070.1	SPL1	squamosa promoter binding protein-like 1	41.212	41.8554	31.8661	42.9591	39.5429	40.6284	0.0182401	0.935672	0.99091
Glyma.02G008700	XLOC_004502	879699	881136	1438	AT4G01850.2	AtSAM2,MAT2,SAM-2,SAM2	S-adenosylmethionine synthetase 2	0.0393529	0	0.0853058	0.0969429	0	0.155694	-0.93975	0.675341	NA
Glyma.02G008800	XLOC_002917	882915	885675	2664	AT3G15580.1	APG8H,ATG8I	Ubiquitin-like superfamily protein	3.22883	5.2932	4.62774	3.40137	2.69826	2.68934	0.704814	0.0252283	0.331636
Glyma.02G008900	XLOC_002918	885783	887962	2018	AT3G21770.1		Peroxidase superfamily protein	0.532804	0.489789	1.58048	0.276321	1.01334	0.332836	0.852723	0.225597	0.755402
Glyma.02G009000	XLOC_002919	888814	896241	4330	AT1G02475.1		Polyketide cyclase/dehydrase and lipid transport superfamily protein	0.352867	0.289137	1.09071	0.241462	0.415021	0.452429	0.764251	0.210857	0.744511
Glyma.02G009200	XLOC_002920	903490	907894	2121	AT5G26751.1	ATSK11,SK 11	shaggy-related kinase 11	6.69682	6.77258	7.02705	6.83546	7.27477	4.16953	0.313919	0.266354	0.785991
Glyma.02G009300	XLOC_002921	913657	916309	1860	AT1G02460.1		Pectin lyase-like superfamily protein	0.0608488	0.0354263	0.0659514	0	0	0.0601849	1.40259	0.569959	NA
Glyma.02G009400	XLOC_002922	922172	923187	1016				0.33419	0	0.120738	0.0686043	0	0.165271	1.0141	0.618195	NA
Glyma.02G009500	XLOC_002923	932321	933067	747	AT1G02450.1	NIMIN-1,NIMIN1	NIM1-interacting 1	72.0436	42.2526	36.5382	29.1125	20.9045	62.4908	0.486313	0.230983	0.759807
Glyma.02G009600	XLOC_004504	937657	941942	3360	AT5G14670.1	ARFA1B,ATARFA1B	ADP-ribosylation factor A1B	3.45263	5.05963	4.27153	3.63031	4.42621	3.84807	0.223053	0.429942	0.875256
Glyma.02G009800	XLOC_002926	949997	951642	1349	AT2G47190.1	ATMYB2,MYB2	myb domain protein 2	0.293644	0.0488457	0.227334	0.103339	0.137806	0	1.466	0.361774	NA
Glyma.02G010200	XLOC_002928	979354	981094	1053	AT4G01935.1			1.07482	1.43926	0.640725	0.397162	0.235392	1.06309	0.933205	0.246346	0.771704
Glyma.02G010300	XLOC_002929	986415	995572	2694	AT2G47240.2	CER8,LACS1	AMP-dependent synthetase and ligase family protein	0.483132	0.83161	1.00176	1.03492	1.38011	0.747955	-0.303712	0.534399	0.909132
Glyma.02G010500	XLOC_004507	994986	1000731	3594	AT3G62310.1		RNA helicase family protein	53.4561	55.0574	49.7812	64.3492	66.1912	73.3989	-0.252814	0.262718	0.783507
Glyma.02G010600	XLOC_004508	1006942	1009796	2240	AT4G01950.1	ATGPAT3,GPAT3	glycerol-3-phosphate acyltransferase 3	0.0505263	0.0588329	0.383343	0.155585	0.248974	0.0249875	0.413156	0.741432	NA
Glyma.02G010700	XLOC_004509	1015811	1019479	2027	AT1G02380.1			4.77395	7.89935	8.77509	7.2556	4.86075	5.77116	0.384156	0.237227	0.764932
Glyma.02G010800	XLOC_002930	1021013	1022240	634				0	0	0.193485	0.32982	0	0	-0.533638	0.869933	NA
Glyma.02G010900	XLOC_004510	1023195	1026809	2808	AT2G47260.1	ATWRKY23,WRKY23	WRKY DNA-binding protein 23	2.15636	2.20582	2.53378	1.93616	2.16267	1.45511	0.453319	0.177504	0.706008
Glyma.02G011100	XLOC_002932	1047224	1055040	1978	AT3G62370.1		heme binding	9.7272	16.6564	15.0081	10.0078	13.8157	14.9975	0.198221	0.512726	0.902617
Glyma.02G011300	XLOC_002934	1059116	1061558	1026	AT4G01995.1			0.220622	0.128446	0	0.475549	0.36238	0.0545535	-1.16447	0.454255	NA
Glyma.02G011400	XLOC_002935	1065010	1073120	2806	AT4G02010.1		Protein kinase superfamily protein	0.100836	0.0704486	0.174868	0.223563	0.132502	0.179525	-0.497421	0.6219	NA
Glyma.02G011500	XLOC_002936	1073792	1074439	648	AT1G02550.1		Plant invertase/pectin methylesterase inhibitor superfamily protein	0.261988	0	0	0	0.0956281	0	1.48461	0.687799	NA
Glyma.02G011700	XLOC_004514	1079015	1079432	285				0	0.231203	0	0.489136	0.652284	0	-2.09793	0.465094	NA
Glyma.02G011800	XLOC_002937	1082035	1086426	1555	AT1G02560.1	CLPP5,NCLPP1,NCLPP5	nuclear encoded CLP protease 5	7.27838	8.4326	5.56155	6.72366	8.00988	3.4555	0.378902	0.257106	0.777761
Glyma.02G011900	XLOC_002938	1090795	1092208	1414	AT2G47360.1			0	0	0.216884	0	0	0	3.32066	0.3433	NA
Glyma.02G012000	XLOC_002939	1094866	1096338	1401	AT2G01570.1	RGA,RGA1	GRAS family transcription factor family protein	0	0	0.0875587	0	0	0	1.99623	0.620737	NA
Glyma.02G012100	XLOC_002940	1100758	1111312	4952	AT4G02020.1	EZA1,SDG10,SWN	SET domain-containing protein	5.02814	3.55279	2.56388	7.72746	7.63325	2.85963	-0.544774	0.120881	0.631594
Glyma.02G012300	XLOC_004515	1112417	1115953	1412	AT2G16760.1		Calcium-dependent phosphotriesterase superfamily protein	0.120232	0.186665	0.781889	0.148092	0.131658	0.0792804	1.7693	0.141273	NA
Glyma.02G012400	XLOC_002941	1117387	1120475	2656	AT5G61310.1		Cytochrome c oxidase subunit Vc family protein	8.39467	9.00569	7.06644	6.11467	8.00251	8.1977	0.242664	0.374865	0.84847
Glyma.02G012500	XLOC_002942	1121629	1122359	731	AT3G62410.1	CP12,CP12-2	CP12 domain-containing protein 2	17.5729	30.9183	11.2433	8.58163	16.954	10.6431	0.841861	0.0270681	0.345033
Glyma.02G012600	XLOC_002943	1123507	1125658	2152	AT5G10530.1		Concanavalin A-like lectin protein kinase family protein	0.0525924	0	0	0	0.0575901	0	0.101061	0.978351	NA
Glyma.02G012700	XLOC_004517	1131586	1133138	1533	AT3G62420.1	ATBZIP53,BZIP53	basic region/leucine zipper motif 53	22.6653	25.4889	38.4893	23.9615	18.3516	15.1157	0.736719	0.0101706	0.210127
Glyma.02G012800	XLOC_002944	1135839	1146726	2749	AT4G02030.1		Vps51/Vps67 family (components of vesicular transport) protein	0.329367	0.167788	0.669351	0.152132	0.879124	0.427578	-0.17045	0.821866	0.971685
Glyma.02G012900	XLOC_002945	1148256	1163122	6457	AT2G47410.1		WD40/YVTN repeat-like-containing domain;Bromodomain	14.0312	18.3076	14.011	17.2825	17.8022	14.7103	0.0229628	0.917348	0.987245
Glyma.02G013100	XLOC_002946	1180118	1183987	1180	AT3G62550.1		Adenine nucleotide alpha hydrolases-like superfamily protein	0.0959143	0.111683	0.207915	0.177208	0.105029	0	0.774893	0.660016	NA
Glyma.02G013200	XLOC_002947	1186979	1188260	1282	AT4G02090.1			0.176566	0.0513985	0.287059	0.163109	0	0.0436599	1.49928	0.386338	NA
Glyma.02G013300	XLOC_002948	1196204	1200877	2954	AT1G02640.1	ATBXL2,BXL2	beta-xylosidase 2	0	0	0.0830533	0.0235958	0	0	2.03551	0.532474	NA
Glyma.02G013400	XLOC_002949	1213614	1217771	1085	AT2G47440.1		Tetratricopeptide repeat (TPR)-like superfamily protein	0.156468	0.242923	0.169589	0.192724	0.0571124	0	1.39494	0.418551	NA
Glyma.02G013500	XLOC_004519	1225098	1231921	4526	AT4G02110.1		transcription coactivators	12.2906	19.203	21.8724	11.8429	13.8009	9.7821	0.728825	0.00656531	0.165849
Glyma.02G013600	XLOC_004520	1233527	1238249	1167	AT3G14290.1	PAE2	20S proteasome alpha subunit E2	14.305	11.0668	6.4646	19.7698	23.8416	17.842	-0.820266	0.00862235	0.193727
Glyma.02G013700	XLOC_004521	1240534	1244260	2879	AT1G02660.1		alpha/beta-Hydrolases superfamily protein	6.82061	6.5458	6.75344	12.2505	9.49199	5.36584	-0.274952	0.347689	0.834681
Glyma.02G013800	XLOC_004522	1246969	1251772	1568	AT3G62600.1	ATERDJ3B,ERDJ3B	DNAJ heat shock family protein	0.0360902	0	0.0391166	0.133358	0.0790395	0	-1.25851	0.616154	NA
Glyma.02G013900	XLOC_002950	1261003	1265576	1646	AT2G47460.1	ATMYB12,MYB12,PFG1	myb domain protein 12	0.0687599	0	0	0	0	0	1.86394	0.645057	NA
Glyma.02G014000	XLOC_002951	1271043	1276316	1749	AT2G47470.1	ATPDI11,ATPDIL2-1,MEE30,PDI11,UNE5	thioredoxin family protein	50.0537	32.4378	20.1293	58.3838	36.9889	26.0178	-0.0974479	0.772975	0.962471
Glyma.02G014100	XLOC_004523	1276321	1280181	1309	AT2G25920.1			0.259386	0.201353	0.468563	0.425986	0.520731	0.213797	-0.150344	0.87686	NA
Glyma.02G014200	XLOC_002952	1283174	1291177	3156	AT4G02120.1		CTP synthase family protein	6.54472	6.36798	3.86744	5.80849	5.34063	3.72437	0.310276	0.291606	0.801376
Glyma.02G014300	XLOC_004524	1291551	1292596	1046	AT5G38700.1			0	0	0.351825	0.0666367	0.236967	0.107021	-0.0492168	0.980102	NA
Glyma.02G014400	XLOC_002953	1298232	1299442	1211	AT5G61710.1			0	0	0	0.115115	0	0	-1.84403	0.647301	NA
Glyma.02G014500	XLOC_004525	1299584	1300370	787	AT2G47480.1		Protein of unknown function (DUF3511)	1.15048	0.334907	0.389675	0.442833	0.314953	0.213362	1.11075	0.307785	NA
Glyma.02G014600	XLOC_004526	1304158	1304609	452				0	0	0	0	0.137095	0	-0.863129	0.832476	NA
Glyma.02G014700	XLOC_004527	1307133	1310930	1581	AT5G27730.1		Protein of unknown function (DUF1624)	0	0.20839	0.038795	0.0440872	0.195974	0.106209	-0.402948	0.816881	NA
Glyma.02G014800	XLOC_004528	1311495	1315010	1627	AT1G77670.1		Pyridoxal phosphate (PLP)-dependent transferases superfamily protein	9.28665	7.24943	6.82336	7.92554	6.24621	3.78421	0.531662	0.0951528	0.580069
Glyma.02G014900	XLOC_002954	1318792	1319600	809				0.1399	0.325799	0.530709	0.344633	0.076597	0.691866	-0.108406	0.931752	NA
Glyma.02G015100	XLOC_002956	1326595	1327756	1044	AT2G30620.1		winged-helix DNA-binding transcription factor family protein	12.9549	12.6863	13.0425	13.1526	9.20008	7.18414	0.532709	0.0734801	0.526594
Glyma.02G015200	XLOC_002957	1333018	1334505	998	AT2G47485.1			5.55688	4.15957	10.5707	5.3778	5.02938	5.83275	0.448015	0.273601	0.790502
Glyma.02G015300	XLOC_002958	1356554	1359940	3099	AT3G62660.1	GATL7	galacturonosyltransferase-like 7	25.6378	20.8161	31.2315	26.3828	34.7927	36.9534	-0.220066	0.419543	0.870192
Glyma.02G015400	XLOC_002959	1360512	1361470	959				0.0590088	0.06871	0	0	0	0	1.93831	0.631341	NA
Glyma.02G015500	XLOC_002960	1385007	1391937	4096	AT2G47500.1		P-loop nucleoside triphosphate hydrolases superfamily protein with CH (Calponin Homology) domain	0.2625	0.176958	0.419281	0.374376	0.378216	0.259635	-0.0847975	0.891476	0.981374
Glyma.02G015600	XLOC_004529	1395956	1400025	2138	AT3G16850.1		Pectin lyase-like superfamily protein	0.0529368	0.0924596	0.0573759	0.130406	0.0289836	0.0785387	-0.118444	0.93951	NA
Glyma.02G015700	XLOC_002961	1409438	1416101	2120	AT2G47510.1	FUM1	fumarase 1	0.880873	0.870284	1.38871	0.854835	0.876891	0.976869	0.333063	0.506541	0.899543
Glyma.02G015900	XLOC_004530	1434150	1436420	1131	AT3G16780.1		Ribosomal protein L19e family protein	19.2634	12.5843	5.85691	17.5025	17.8066	14.5002	-0.275232	0.44923	0.882852
Glyma.02G016000	XLOC_004531	1438258	1440717	1463	AT3G16780.1		Ribosomal protein L19e family protein	16.2458	14.9081	12.6191	16.7704	19.3991	13.0461	-0.0315997	0.900846	0.984154
Glyma.02G016100	XLOC_004532	1443606	1445215	1486	AT2G47520.1	HRE2	Integrase-type DNA-binding superfamily protein	0	0	0.0412751	0	0	0	1.06042	0.794958	NA
Glyma.02G016600	XLOC_002965	1487313	1490015	2056	AT4G02330.1	ATPMEPCRB	Plant invertase/pectin methylesterase inhibitor superfamily	0	0	0.119328	0	0	0	2.99863	0.432476	NA
Glyma.02G016700	XLOC_004536	1490049	1491170	1122	AT4G02250.1		Plant invertase/pectin methylesterase inhibitor superfamily protein	0	0	0	0	0	0.0498859	-0.863129	0.832476	NA
Glyma.02G016800	XLOC_004537	1491786	1492370	585	AT3G16720.1	ATL2,TL2	TOXICOS EN LEVADURA 2	0.290202	0.225275	0.314538	0.595743	0.317779	0	0.0760638	0.962648	NA
Glyma.02G016900	XLOC_002966	1511143	1513619	965	AT4G02360.1		Protein of unknown function, DUF538	1.29012	1.63879	1.52543	1.66129	1.54115	1.39205	0.0814277	0.883331	0.980179
Glyma.02G017000	XLOC_002967	1515338	1516252	915	AT1G02816.1		Protein of unknown function, DUF538	0.865849	1.0082	1.67582	2.28531	3.4539	0.79523	-0.697744	0.275295	0.791696
Glyma.02G017100	XLOC_004538	1520743	1522550	929	AT4G02380.1	AtLEA5,SAG21	senescence-associated gene 21	0.304572	0	0.594202	0.225087	0.266812	0	1.10691	0.49614	NA
Glyma.02G017300	XLOC_002968	1527843	1537388	2753				5.52944	6.46243	4.14395	10.6338	8.95854	5.81474	-0.514098	0.0746258	0.527381
Glyma.02G017400	XLOC_002969	1540498	1549547	3179	AT3G53760.1	ATGCP4,GCP4	GAMMA-TUBULIN COMPLEX PROTEIN 4	0.249214	0.248731	0.540225	0.263109	0.584778	0.404956	-0.137435	0.834822	0.973678
Glyma.02G017500	XLOC_004539	1549790	1555664	3126	AT2G47590.1	PHR2	photolyase/blue-light receptor 2	47.5923	44.0972	20.6608	35.676	38.5163	43.0085	0.0431792	0.887338	0.980569
Glyma.02G017600	XLOC_002970	1558915	1559547	633				0	0	0.678268	0.220227	0.489471	0.618963	-0.849634	0.605104	NA
Glyma.02G017700	XLOC_002971	1559569	1560919	1351				0.418871	0.341414	1.81598	0.154779	0.275205	0.53859	1.49805	0.0938436	0.57739
Glyma.02G018000	XLOC_004541	1574689	1578880	2267	AT3G62830.1	ATUXS2,AUD1,UXS2	NAD(P)-binding Rossmann-fold superfamily protein	0.873679	1.04638	1.54216	1.07612	1.96807	0.666627	0.0662268	0.894625	0.982021
Glyma.02G018200	XLOC_004542	1591124	1593689	1697	AT3G62810.1		complex 1 family protein / LVR family protein	3.6348	4.58183	2.99988	4.18951	3.90717	2.96846	0.150649	0.652989	0.939041
Glyma.02G018300	XLOC_004543	1594923	1599140	1270	AT4G02425.1			9.35731	9.4948	7.48575	8.72646	9.46582	8.06525	0.129409	0.644834	0.937203
Glyma.02G018700	XLOC_002975	1608638	1614322	1916	AT1G02850.2	BGLU11	beta glucosidase 11	0	0.0687817	0.0640238	0	0.0646837	0	1.22678	0.663221	NA
Glyma.02G018800	XLOC_004547	1617837	1622858	1158	AT5G13700.1	APAO,ATPAO1,PAO1	polyamine oxidase 1	0.0488682	0	0.158899	0	0	0.048335	2.00227	0.508675	NA
Glyma.02G019000	XLOC_002977	1658179	1661128	2094	AT1G14340.1		RNA-binding (RRM/RBD/RNP motifs) family protein	14.2149	16.0169	17.5745	14.1801	19.2944	24.2171	-0.170025	0.560133	0.915901
Glyma.02G019100	XLOC_002978	1682559	1685705	2077	AT1G69780.1	ATHB13	Homeobox-leucine zipper protein family	0.108983	0.031725	0.265774	0.201354	0.507192	0.269485	-1.10642	0.284307	NA
Glyma.02G019200	XLOC_002979	1692509	1693791	1013	AT1G14345.1		NAD(P)-linked oxidoreductase superfamily protein	0.614495	0.325236	1.51369	0	0.122343	0.331522	2.47473	0.0285826	NA
Glyma.02G019300	XLOC_002980	1715837	1723736	3695	AT2G02820.2	AtMYB88,MYB88	myb domain protein 88	0.0153151	0.017833	0.215792	0	0.0167705	0	3.93499	0.0531884	NA
Glyma.02G019400	XLOC_004548	1724231	1728189	1501	AT1G14360.1	ATUTR3,UTR3	UDP-galactose transporter 3	0.452414	0	0.653802	0.46437	0.123851	0.0745795	0.944914	0.437365	NA
Glyma.02G019500	XLOC_002981	1738306	1741896	1841	AT2G02800.1	APK2B	protein kinase 2B	12.2032	13.9588	38.7132	22.0729	18.378	23.0151	0.159382	0.680357	0.943129
Glyma.02G019600	XLOC_002982	1764147	1765917	1173	AT1G17100.1		SOUL heme-binding family protein	0.14473	0.224699	0.9412	0	0	0.429452	1.59031	0.267647	NA
Glyma.02G019700	XLOC_004549	1802348	1809500	4095	AT1G14380.3	IQD28	IQ-domain 28	2.77765	3.45958	3.04053	3.98297	3.01134	2.77468	0.0555409	0.843363	0.974622
Glyma.02G019800	XLOC_004550	1812485	1822791	5446	AT1G14390.1		Leucine-rich repeat protein kinase family protein	0.685806	0.411377	0.360396	0.473553	0.671328	0.524159	-0.0663008	0.884796	0.980179
Glyma.02G020000	XLOC_004551	1824031	1827387	856	AT1G14400.1	ATUBC1,UBC1	ubiquitin carrier protein 1	0.198327	0.0769777	0.50157	0.488565	0.868696	0.326939	-0.937675	0.417036	NA
Glyma.02G020100	XLOC_002984	1831313	1836982	3363	AT2G02750.1		Pentatricopeptide repeat (PPR) superfamily protein	0.100962	0.039187	0.145905	0.124357	0.110557	0.116504	-0.157666	0.883556	NA
Glyma.02G020200	XLOC_002983	1812485	1859498	4165	AT1G69800.2		Cystathionine beta-synthase (CBS) protein	0	0.0949237	0.0147263	0.0167352	0.014878	0.0806318	-0.0528785	0.976315	NA
Glyma.02G020300	XLOC_004553	1838183	1846478	2010	AT5G15130.1	ATWRKY72,WRKY72	WRKY DNA-binding protein 72	0.0844618	0.0327825	0	0	0	0	2.89882	0.417299	NA
Glyma.02G020400	XLOC_004554	1854552	1859613	3045	AT1G14410.1	ATWHY1,PTAC1,WHY1	ssDNA-binding transcriptional regulator	0.0743375	0.194757	0.261856	0.0457812	0.142453	0.147053	0.756083	0.458457	NA
Glyma.02G020500	XLOC_002985	1860291	1869320	5143	AT1G69830.1	AMY3,ATAMY3	alpha-amylase-like 3	0.0220064	0.102497	0.488961	0.0271056	0.156634	0.0435325	1.61131	0.122307	NA
Glyma.02G020600	XLOC_002986	1870616	1875159	3484	AT1G14420.1	AT59	Pectate lyase family protein	0.146184	0.226956	1.16191	0.0800252	0.391296	0.240981	1.25118	0.125804	0.639336
Glyma.02G020700	XLOC_002987	1875243	1877061	1819				0.155551	0.108674	0.33719	0	0.78353	0.276936	-0.658765	0.568599	NA
Glyma.02G020800	XLOC_004555	1876972	1886344	5939	AT1G27000.1		Protein of unknown function (DUF1664)	10.7957	10.3183	7.47709	13.7432	15.1396	16.2384	-0.547629	0.0287516	0.355186
Glyma.02G021300	XLOC_004558	1900068	1900220	153				0	0	0.400881	0	0	0	1.06042	0.794958	NA
Glyma.02G021400	XLOC_004559	1900354	1903175	1329	AT5G62740.1	ATHIR1,HIR1	SPFH/Band 7/PHB domain-containing membrane-associated protein family	0.212902	0.892455	0.0923022	0.629363	0.13988	0.168463	0.478651	0.662702	NA
Glyma.02G021600	XLOC_002990	1913211	1917967	4753	AT1G07040.1			38.897	37.7779	44.5849	47.8073	60.4677	43.4539	-0.186697	0.402346	0.86328
Glyma.02G021700	XLOC_004561	1919964	1924283	2295	AT5G15080.1		Protein kinase superfamily protein	7.02744	5.05322	5.31836	8.47357	7.72225	5.24356	-0.155799	0.587688	0.922916
Glyma.02G021900	XLOC_004563	1937016	1947691	3332	AT3G17900.1			0.0849181	0.573498	0.404972	0.167352	0.464938	0.117588	0.658122	0.415773	0.868825
Glyma.02G022200	XLOC_004565	1965310	1972103	2321	AT1G69850.1	ATNRT1:2,NRT1:2,NTL1	nitrate transporter 1:2	0	0.0283899	0.158556	0	0.0533968	0	2.02434	0.412993	NA
Glyma.02G022300	XLOC_002992	2020677	2023102	1753	AT3G01470.1	ATHB-1,ATHB1,HAT5,HB-1,HD-ZIP-1	homeobox 1	0.645629	0.601418	0.804736	0.477138	0.424189	0.0638585	1.28277	0.100305	0.594142
Glyma.02G022400	XLOC_002993	2042233	2049231	3285	AT1G27060.1		Regulator of chromosome condensation (RCC1) family protein	6.68393	7.74267	4.16367	6.19573	5.90431	5.62275	0.185636	0.517184	0.903757
Glyma.02G022500	XLOC_004566	2049238	2055689	2929	AT1G27070.1		5\'-AMP-activated protein kinase-related	1.44903	1.3948	1.86371	1.78479	1.81945	1.81541	-0.0788854	0.826538	0.972267
Glyma.02G022900	XLOC_002997	2083930	2090916	6899				37.7974	43.4574	21.8882	33.8255	26.7305	28.3064	0.329322	0.226696	0.756036
Glyma.02G023400	XLOC_003001	2119432	2120808	944	AT5G39950.1	ATH2,ATTRX2,ATTRXH2,TRX2,TRXH2	thioredoxin 2	0	0	0.129947	0.0738368	0	0	1.03425	0.794349	NA
Glyma.02G023500	XLOC_004568	2120957	2123333	1475	AT1G10350.1		DNAJ heat shock family protein	0.306926	0.312712	0.249498	0	0	0.189735	2.15556	0.14138	NA
Glyma.02G023800	XLOC_004569	2138736	2141008	1672	AT4G16950.1	RPP5	Disease resistance protein (TIR-NBS-LRR class) family	0.0338454	0.551735	0	0.0416878	0.0370616	0.16738	1.23686	0.446715	NA
Glyma.02G023900	XLOC_003004	2141632	2142916	1085	AT5G36930.2		Disease resistance protein (TIR-NBS-LRR class) family	0	0	0	0	0.114225	0	-1.66416	0.680894	NA
Glyma.02G024000	XLOC_003005	2144196	2146012	1215	AT5G17680.1		disease resistance protein (TIR-NBS-LRR class), putative	0	0	0.0504814	0	0	0	1.06042	0.794958	NA
Glyma.02G024100	XLOC_004570	2146116	2149904	1423	AT2G02590.1			0	0	0.086205	0	0	0	1.99623	0.620737	NA
Glyma.02G024200	XLOC_004571	2152533	2160738	2200	AT1G27100.1		Actin cross-linking protein	12.887	10.4231	19.655	11.4058	9.63305	9.66788	0.61848	0.0381232	0.404074
Glyma.02G024300	XLOC_003006	2165745	2167083	922				0.122754	0.0714673	0.332618	0.0755986	0.806512	0	-0.512236	0.753072	NA
Glyma.02G024400	XLOC_003007	2171817	2178674	2814	AT1G69910.1		Protein kinase superfamily protein	2.75506	1.8967	2.31041	2.89806	3.39123	2.00894	-0.104095	0.755745	0.959653
Glyma.02G024500	XLOC_004572	2175234	2181652	1881	AT1G27150.1		Tetratricopeptide repeat (TPR)-like superfamily protein	0	0.0700616	0.358683	0.111167	0.131775	0	1.04917	0.534211	NA
Glyma.02G024900	XLOC_003008	2204062	2205751	1333	AT1G10380.1		Putative membrane lipoprotein	0.0849054	0.148296	0.184051	0.0522895	0.464869	0.461884	-1.14522	0.355472	NA
Glyma.02G025000	XLOC_004576	2208264	2213619	2817	AT5G62620.1		Galactosyltransferase family protein	19.0038	16.9352	7.99073	17.741	23.5593	14.6834	-0.216879	0.48643	0.89529
Glyma.02G025200	XLOC_004577	2237854	2243130	2064	AT1G59650.1	CW14	Protein of unknown function (DUF1336)	0.466095	0.255399	0.148582	1.01311	0.900683	0.623718	-1.39601	0.0388252	0.407576
Glyma.02G025400	XLOC_003010	2276510	2280339	1406	AT1G59640.1	BPE,BPEp,BPEub,ZCW32	BIG PETAL P	0	0	0	0.0495746	0	0	-0.863129	0.832476	NA
Glyma.02G025600	XLOC_004579	2290384	2293989	1311	AT1G69935.1	SHW1	short hypocotyl in white light1	3.41004	2.71412	4.07028	4.25336	3.92316	3.88516	-0.112948	0.75783	0.959653
Glyma.02G025700	XLOC_003012	2310928	2312962	1004	AT1G69970.1	CLE26	CLAVATA3/ESR-RELATED 26	0.169092	0	0.0610905	0	0.0617201	0	1.9354	0.531008	NA
Glyma.02G025900	XLOC_003014	2323162	2327502	1633	AT1G10430.1	PP2A-2	protein phosphatase 2A-2	11.4357	8.39297	9.9533	11.6952	8.34828	6.37525	0.319303	0.281585	0.795516
Glyma.02G026000	XLOC_004580	2330264	2333885	1501	AT1G69980.1			3.65701	4.47773	4.00454	4.50439	3.67426	4.13916	0.0963085	0.772998	0.962471
Glyma.02G026300	XLOC_004582	2350461	2352857	1855	AT1G70000.2		myb-like transcription factor family protein	0.274558	0.532827	0.529034	0	0.100216	0.181041	2.28475	0.0303468	NA
Glyma.02G026400	XLOC_003015	2358273	2367262	2157	AT1G59840.1	CCB4	cofactor assembly of complex C	0.419764	0.76371	0.625576	0.581657	0.68948	0.778469	-0.0779091	0.894426	0.981946
Glyma.02G026500	XLOC_004583	2366133	2367950	1818	AT1G27200.1		Domain of unknown function (DUF23)	0.0622546	0.108734	0.101213	0.0383399	0.0340852	0	2.1143	0.299207	NA
Glyma.02G026600	XLOC_004584	2380271	2385964	3297	AT1G27210.1		ARM repeat superfamily protein	0.755212	1.13919	1.45105	1.12047	1.44721	0.763948	0.15554	0.715906	0.952771
Glyma.02G026700	XLOC_003016	2399619	2412535	5619	AT1G70060.1	SNL4	SIN3-like 4	24.2411	20.5336	13.0551	29.2254	24.0854	14.4637	-0.0831946	0.772763	0.962464
Glyma.02G026800	XLOC_003018	2420200	2425754	2398	AT1G59900.1	AT-E1 ALPHA,E1 ALPHA	pyruvate dehydrogenase complex E1 alpha subunit	0.471972	0.467131	1.09983	0.581334	0.93028	0.513504	0.162549	0.783414	0.965457
Glyma.02G026900	XLOC_003019	2442024	2444063	2040	AT1G70090.1	GATL9,LGT8	glucosyl transferase family 8	1.19282	0.581408	3.24714	1.87922	1.27579	0.98774	0.443221	0.436461	0.877651
Glyma.02G027100	XLOC_003020	2447419	2452843	3144	AT1G70100.4			0.179992	0.146708	0.0780342	0.177359	0.0788384	0.124619	0.208043	0.836168	NA
Glyma.02G027200	XLOC_004586	2453228	2456512	3201	AT1G70140.1	ATFH8,FH8	formin 8	0	0	0	0.0435501	0.0774345	0	-3.30925	0.285668	NA
Glyma.02G027400	XLOC_004587	2467461	2469121	1186	AT1G59940.1	ARR3	response regulator 3	1.28829	1.94456	9.8777	1.46927	1.35847	1.79337	1.63458	0.00938762	0.202577
Glyma.02G027500	XLOC_003022	2473868	2478484	1476	AT1G70150.1		zinc ion binding	1.49525	1.60714	0.457103	0.613906	1.17553	2.00983	-0.0334426	0.958174	0.994118
Glyma.02G027600	XLOC_003023	2480613	2485409	2100	AT1G70160.1			11.9377	15.5633	10.4561	10.4221	13.0426	12.4204	0.193315	0.467887	0.888401
Glyma.02G028600	XLOC_003033	2604249	2616021	2813	AT1G59970.1		Matrixin family protein	0.0804684	0.0936977	0.436081	0.0743355	0.0660864	0.0596928	1.75871	0.123604	NA
Glyma.02G028800	XLOC_003034	2625277	2627188	1912	AT1G59970.1		Matrixin family protein	0.207179	0.172314	0.513262	0.036455	0.064819	0.14637	1.92044	0.0951969	NA
Glyma.02G029200	XLOC_003036	2660823	2662537	1715	AT1G24130.1		Transducin/WD40 repeat-like superfamily protein	0.0659935	0	0.143055	0	0	0	3.53801	0.237841	NA
Glyma.02G029500	XLOC_004591	2713193	2713981	665				0	0	0	0	0	0.0841683	-0.863129	0.832476	NA
Glyma.02G029600	XLOC_003039	2718357	2723154	2023	AT1G24120.1	ARL1	ARG1-like 1	46.687	38.3045	47.1153	53.267	54.9218	49.221	-0.123395	0.584868	0.922736
Glyma.02G029700	XLOC_004592	2724060	2725473	1414				0.120062	0	0.216884	0.345059	0.219119	0.237505	-1.09043	0.413623	NA
Glyma.02G029800	XLOC_003040	2729330	2742734	3439	AT1G10510.1	emb2004	RNI-like superfamily protein	10.1364	10.7874	6.56331	10.0124	10.451	10.3839	-0.0524952	0.843007	0.974622
Glyma.02G029900	XLOC_003041	2757817	2761692	1689	AT1G24100.1	UGT74B1	UDP-glucosyl transferase 74B1	12.7653	5.85194	7.08129	7.387	2.45813	21.3416	-0.245149	0.792737	0.9666
Glyma.02G030000	XLOC_004593	2767288	2772451	2280	AT3G14470.1		NB-ARC domain-containing disease resistance protein	0	0	0.0538025	0	0	0	1.99623	0.620737	NA
Glyma.02G030100	XLOC_004594	2773695	2778418	1671	AT1G70200.1		RNA-binding (RRM/RBD/RNP motifs) family protein	1.38849	1.61676	0.770815	1.33481	1.66877	1.20586	-0.0323936	0.947553	0.992516
Glyma.02G030200	XLOC_003042	2795793	2799516	2344	AT1G70210.1	ATCYCD1;1,CYCD1;1	CYCLIN D1;1	0.144853	0.112445	0.235501	0.148682	0.0793093	0.358182	-0.188675	0.856076	NA
Glyma.02G030400	XLOC_004595	2808462	2812556	1624				0.24392	0.202872	0.566516	0.0858398	0.267099	0.137862	1.19019	0.25745	NA
Glyma.02G030500	XLOC_003043	2814387	2816194	1808	AT5G45500.2		RNI-like superfamily protein	0	0.109336	0.0678483	0.115656	0.308464	0.216706	-1.76524	0.21575	NA
Glyma.02G030700	XLOC_004596	2819404	2823575	3493	AT3G14470.1		NB-ARC domain-containing disease resistance protein	0.226811	0.150914	0.175594	0.199547	0.266105	0.464697	-0.664827	0.372183	0.847651
Glyma.02G030800	XLOC_004597	2831244	2833253	1241	AT1G60010.1			10.0776	14.6016	48.287	4.38094	4.69371	12.3129	1.84912	0.0342636	0.385681
Glyma.02G030900	XLOC_004598	2850607	2853930	1253	AT1G07420.1	ATSMO2,SMO2-1	sterol 4-alpha-methyl-oxidase 2-1	0.135489	0	0.0489504	0.055628	0.247274	0.0893407	-0.907261	0.635041	NA
Glyma.02G031100	XLOC_003045	2883520	2885667	1506	AT1G70230.1	TBL27	TRICHOME BIREFRINGENCE-LIKE 27	0	0	0	0	0.0411467	0	-0.863129	0.832476	NA
Glyma.02G031200	XLOC_003046	2890469	2892871	1915	AT1G70230.1	TBL27	TRICHOME BIREFRINGENCE-LIKE 27	0	0	0.128115	0	0	0	2.99863	0.432476	NA
Glyma.02G031300	XLOC_003047	2895770	2897915	1651	AT1G70230.1	TBL27	TRICHOME BIREFRINGENCE-LIKE 27	0	0.159644	0.185751	0	0.112599	0.101706	0.766431	0.671918	NA
Glyma.02G031600	XLOC_003050	2907379	2909809	1836	AT1G70230.1	TBL27	TRICHOME BIREFRINGENCE-LIKE 27	0.0308221	0	0	0	0	0	1.06042	0.794958	NA
Glyma.02G031800	XLOC_004601	2920103	2922213	1825	AT1G70230.1	TBL27	TRICHOME BIREFRINGENCE-LIKE 27	0.0310079	0.144423	0.100824	0.0381928	0.135818	0.0306696	0.582256	0.725316	NA
Glyma.02G031900	XLOC_003051	2925589	2943046	3611	AT1G70230.1	TBL27	TRICHOME BIREFRINGENCE-LIKE 27	0.0470142	0.0729913	0.0849278	0.154421	0.0343212	0.0310008	0.0699101	0.956836	NA
Glyma.02G032700	XLOC_003053	3023594	3026348	1813	AT1G60060.1		Serine/threonine-protein kinase WNK (With No Lysine)-related	0.0624263	0.290757	1.45472	0.269119	0.205075	0.277853	1.39965	0.148847	0.674879
Glyma.02G032900	XLOC_004607	3029017	3040197	2822				2.44646	4.273	2.78202	1.21027	1.09793	1.32889	1.48991	4.27394e-05	0.00641752
Glyma.02G033000	XLOC_003055	3048191	3055046	2361	AT5G17680.1		disease resistance protein (TIR-NBS-LRR class), putative	0	0	0	0	0.0262461	0	-0.863129	0.832476	NA
Glyma.02G033100	XLOC_003056	3055790	3058582	1924				1.41179	0.513718	0.573819	0.90569	0.676355	0.349097	0.539854	0.400512	0.862159
Glyma.02G033200	XLOC_003057	3059688	3062394	2707	AT5G40250.1		RING/U-box superfamily protein	0	0.170392	0.203921	0.102995	0.251805	0.082707	-0.0727166	0.952842	NA
Glyma.02G033300	XLOC_004608	3069742	3082626	3687	AT1G60070.1		Adaptor protein complex AP-1, gamma subunit	8.67183	7.22016	7.21978	10.7946	6.95805	5.49548	0.135707	0.629134	0.933169
Glyma.02G033500	XLOC_004610	3097976	3104401	4572	AT1G23870.1	ATTPS9,TPS9	trehalose-phosphatase/synthase 9	7.55021	7.33585	4.50755	6.52503	7.88819	7.65146	-0.0735832	0.790292	0.966554
Glyma.02G033600	XLOC_003058	3113063	3118076	4717	AT1G70300.1	KUP6	K+ uptake permease 6	0	0.0139692	0.0130029	0	0	0	2.00311	0.619482	NA
Glyma.02G033700	XLOC_004612	3131834	3134382	2083	AT4G27780.1	ACBP2	acyl-CoA binding protein 2	2.03755	1.45515	1.82562	1.80696	2.49891	1.58538	-0.00498348	0.989905	0.999518
Glyma.02G033900	XLOC_004613	3139765	3145145	1464	AT1G23820.1	SPDS1	spermidine synthase 1	16.5826	19.2188	14.6634	13.3786	15.4917	13.3048	0.380869	0.127488	0.643977
Glyma.02G034000	XLOC_003059	3157692	3162381	2280	AT1G23800.1	ALDH2B,ALDH2B7	aldehyde dehydrogenase 2B7	58.3268	59.9972	52.6188	54.3247	58.7599	55.0391	0.144945	0.50009	0.897929
Glyma.02G034200	XLOC_004614	3163188	3171343	6518	AT1G60190.1		ARM repeat superfamily protein	0.147594	0.131422	0.611655	0.0748563	0.0950705	0.0429364	2.23923	0.00365224	0.119963
Glyma.02G034300	XLOC_004615	3173217	3179345	3875	AT1G60200.1		splicing factor PWI domain-containing protein / RNA recognition motif (RRM)-containing protein	24.9578	26.3402	18.9624	32.8993	30.5277	22.2154	-0.15052	0.518788	0.9041
Glyma.02G034400	XLOC_004616	3181390	3188282	2626	AT5G40270.1		HD domain-containing metal-dependent phosphohydrolase family protein	0.215497	0.250925	0.116784	0.238887	0.424755	0.277089	-0.567289	0.486033	NA
Glyma.02G034500	XLOC_004617	3193026	3196117	2551	AT1G23790.1		Plant protein of unknown function (DUF936)	2.6398	2.89298	3.17374	1.80334	2.81779	2.25994	0.463224	0.169439	0.698699
Glyma.02G034600	XLOC_004618	3197490	3200718	2891	AT1G70350.1			9.57185	8.79788	6.06772	11.2594	12.3891	11.0163	-0.38311	0.142385	0.667332
Glyma.02G034700	XLOC_004619	3210806	3213856	2647	AT1G70370.1	PG2	polygalacturonase 2	0.0213787	0.0497868	0.0926858	0.0263324	0.0936411	0.0211454	0.384999	0.821989	NA
Glyma.02G034800	XLOC_004620	3230555	3235326	885	AT1G23750.1		Nucleic acid-binding, OB-fold-like protein	23.2752	17.5714	12.4749	18.5084	24.6468	27.1954	-0.294044	0.353702	0.838816
Glyma.02G034900	XLOC_003062	3237660	3241343	3533	AT1G23750.1		Nucleic acid-binding, OB-fold-like protein	4.43682	5.74441	3.95821	5.05058	5.05137	3.37448	0.205675	0.455246	0.885386
Glyma.02G035000	XLOC_004621	3243971	3254600	1249	AT5G14740.1	BETA CA2,CA18,CA2	carbonic anhydrase 2	0	0	0.245536	0	0.0496133	0.13444	0.473943	0.845475	NA
Glyma.02G035200	XLOC_004622	3264240	3265610	1371	AT1G70420.1		Protein of unknown function (DUF1645)	1.48594	0.768991	1.38686	0.508402	1.12996	0.816513	0.699593	0.252336	0.775711
Glyma.02G035400	XLOC_004623	3279571	3280583	1013	AT1G23530.1			0	0	0.302739	0	0.0611717	0.0552536	1.49572	0.580547	NA
Glyma.02G035500	XLOC_003065	3283222	3291650	5116	AT1G60460.1			0.718982	1.00462	1.24684	0.422353	0.76308	0.601731	0.855188	0.0401759	0.414437
Glyma.02G035600	XLOC_004624	3290506	3293855	3130	AT1G10630.1	ARFA1F,ATARFA1F	ADP-ribosylation factor A1F	3.7425	3.15781	3.29209	3.36262	3.68238	2.09224	0.307135	0.310112	0.812598
Glyma.02G035700	XLOC_004626	3298787	3308306	2610	AT5G15380.1	DRM1	domains rearranged methylase 1	0.130091	0.126232	0.328999	0.37388	0.261164	0.235897	-0.425492	0.616238	NA
Glyma.02G035900	XLOC_003067	3318925	3320914	695	AT1G61700.1		RNA polymerases N / 8 kDa subunit	11.2365	10.6187	6.53062	13.9404	15.9598	12.9662	-0.470163	0.148244	0.674879
Glyma.02G036000	XLOC_003068	3322986	3333503	3196	AT1G23410.1		Ribosomal protein S27a / Ubiquitin family protein	28.6665	30.5961	26.3686	23.9464	24.5076	22.4168	0.396128	0.0658198	0.50299
Glyma.02G036200	XLOC_004627	3333796	3337168	1833	AT5G05670.1		signal recognition particle binding	11.0524	10.9282	7.12729	8.97417	10.7166	9.28285	0.126581	0.649659	0.938511
Glyma.02G036300	XLOC_003069	3341760	3346084	2226	AT1G10670.2	ACLA-1	ATP-citrate lyase A-1	3.8133	3.28576	3.77488	3.94539	3.86946	2.66533	0.196913	0.525559	0.90577
Glyma.02G036400	XLOC_003070	3363316	3365152	1837	AT1G23390.1		Kelch repeat-containing F-box family protein	0.308053	1.29131	0.600995	0.531207	1.01198	0.487507	0.241659	0.720753	0.95317
Glyma.02G036500	XLOC_003071	3384870	3390599	2860	AT1G60800.1	NIK3	NSP-interacting kinase 3	0.0197865	0.115197	0.15012	0.0243713	0.130001	0	1.08753	0.490408	NA
Glyma.02G036600	XLOC_004628	3393443	3397198	1458	AT1G07650.2		Leucine-rich repeat transmembrane protein kinase	2.63929	2.21451	3.40749	0.669292	1.40254	1.68914	1.23323	0.0114216	0.224213
Glyma.02G036700	XLOC_003072	3402302	3406659	2063	AT1G60790.1	TBL2	Plant protein of unknown function (DUF828)	0	0.0638807	0	0	0.0300373	0	1.04815	0.794565	NA
Glyma.02G036900	XLOC_003073	3431590	3441028	1355	AT1G23380.1	KNAT6,KNAT6L,KNAT6S	KNOTTED1-like homeobox gene 6	0.0417634	0.145888	0.226328	0.154322	0.0914642	0.0413077	0.699974	0.659454	NA
Glyma.02G037000	XLOC_003074	3442722	3445947	1566	AT1G23360.1	MENG	S-adenosyl-L-methionine-dependent methyltransferases superfamily protein	0.614317	1.09401	1.56666	0.356076	0.435273	0.71484	1.20878	0.0680939	0.509759
Glyma.02G037100	XLOC_004630	3446095	3451464	3178	AT1G70520.1	CRK2	cysteine-rich RLK (RECEPTOR-like protein kinase) 2	3.04493	2.6747	2.14228	3.26796	3.62676	1.4266	0.0795609	0.82331	0.971992
Glyma.02G037500	XLOC_003078	3494201	3498060	1974	AT1G10740.4		alpha/beta-Hydrolases superfamily protein	0.0860022	0.133522	0.155357	0	0.345307	0.0283546	0.193433	0.895928	NA
Glyma.02G037600	XLOC_003079	3511549	3517106	1444	AT1G70560.1	SAV3,TAA1,WEI8	tryptophan aminotransferase of Arabidopsis 1	0	0.0456322	0.0424757	0	0	0	2.00311	0.619482	NA
Glyma.02G037700	XLOC_004632	3520226	3525357	2032	AT1G60780.1	HAP13	Clathrin adaptor complexes medium subunit family protein	11.0283	11.1875	10.8362	15.9505	10.0635	18.7032	-0.339251	0.26738	0.787182
Glyma.02G037800	XLOC_003080	3528032	3529580	1477	AT4G08770.1		Peroxidase superfamily protein	0.114941	0	0.456793	0	0	0	4.77682	0.0349091	NA
Glyma.02G037900	XLOC_003081	3533703	3536549	1086	AT1G24095.1		Putative thiol-disulphide oxidoreductase DCC	0	0.182025	0	0	0.456479	0.0515395	-1.35371	0.551791	NA
Glyma.02G038000	XLOC_004633	3537369	3541983	2062	AT1G10700.1	PRS3	phosphoribosyl pyrophosphate (PRPP) synthase 3	3.78727	3.41927	1.93345	4.09017	4.11711	3.04018	-0.167404	0.632132	0.933169
Glyma.02G038100	XLOC_003082	3545789	3553600	3055	AT1G70580.1	AOAT2,GGT2	alanine-2-oxoglutarate aminotransferase 2	1.20403	1.74708	3.41307	1.71118	3.6308	0.916071	0.206852	0.666959	0.940865
Glyma.02G038200	XLOC_003083	3561793	3562671	879	AT1G10690.1			0	0.149927	0.069778	0	0	0	2.59221	0.504334	NA
Glyma.02G038300	XLOC_004634	3571758	3578914	7157	AT1G70590.1		F-box family protein	0.759059	0.939091	3.54794	0.681729	1.40263	0.758597	1.04471	0.0358458	0.392809
Glyma.02G038500	XLOC_004635	3583577	3592222	3262	AT2G42490.1		Copper amine oxidase family protein	0.156133	0.484804	0.545282	0.320518	0.132976	0.669192	0.130997	0.860216	0.975861
Glyma.02G038600	XLOC_003085	3594440	3614434	1524	AT3G26590.1		MATE efflux family protein	0	0	0	0	0.0406607	0	-0.863129	0.832476	NA
Glyma.02G038800	XLOC_003086	3618925	3626471	2923	AT1G70610.1	ATTAP1,TAP1	transporter associated with antigen processing protein 1	0.11616	0.112714	0.692456	0.596151	0.0847992	0.134042	0.361059	0.702397	0.94985
Glyma.02G038900	XLOC_003087	3627693	3628442	750				0	0	0.16356	0	0	0	1.99623	0.620737	NA
Glyma.02G039000	XLOC_003088	3642307	3645752	3305	AT3G26510.1		Octicosapeptide/Phox/Bem1p family protein	0.0856118	0.0996867	0.0556746	0.189809	0.149996	0.0846777	-0.668483	0.529608	NA
Glyma.02G039100	XLOC_003089	3648686	3651281	2135	AT1G12970.1	PIRL3	plant intracellular ras group-related LRR 3	1.13974	1.60489	1.29277	1.86089	1.94463	1.07487	-0.12845	0.762365	0.960307
Glyma.02G039200	XLOC_003090	3652159	3653278	705	AT5G24530.1	DMR6	2-oxoglutarate (2OG) and Fe(II)-dependent oxygenase superfamily protein	0.0802687	0	0.347999	0.098868	0	0	2.33085	0.410505	NA
Glyma.02G039300	XLOC_004638	3662408	3663583	1176	AT1G24590.1	DRN-LIKE,DRNL,ESR2,SOB2	DORNROSCHEN-like	0	0	0.0521555	0	0	0	1.06042	0.794958	NA
Glyma.02G039400	XLOC_004639	3684389	3688023	2748	AT1G67900.3		Phototropic-responsive NPH3 family protein	16.5155	22.5398	17.1639	23.1072	24.8499	15.1336	-0.0255355	0.917648	0.98726
Glyma.02G039700	XLOC_004641	3723625	3724989	1365				0.663319	0.14482	1.34802	0.459573	0.408573	0.287036	1.0673	0.220443	NA
Glyma.02G040000	XLOC_003094	3753070	3754687	896	AT4G24380.1			0	0	0.0684541	0	0	0.0624687	0.0986515	0.980712	NA
Glyma.02G040100	XLOC_003095	3776267	3779137	2568	AT4G24660.1	ATHB22,HB22,MEE68	homeobox protein 22	6.61091	6.28651	2.65116	5.78135	5.55	6.05927	-0.0536175	0.877004	0.979296
Glyma.02G040300	XLOC_003096	3789452	3795149	1221	AT2G22480.1	PFK5	phosphofructokinase 5	0	0.107933	0	0	0	0	2.00996	0.618233	NA
Glyma.02G040400	XLOC_004643	3801396	3804228	1066				0.424686	0.370879	0.287687	0.457705	0.406913	0.420052	-0.124059	0.898137	NA
Glyma.02G040600	XLOC_003099	3819962	3823531	1883	AT4G38100.1			10.4584	11.128	12.1823	9.66129	14.6114	10.4632	0.0911455	0.732356	0.955605
Glyma.02G040700	XLOC_003100	3830530	3832064	1535	AT2G22500.1	ATPUMP5,DIC1,UCP5	uncoupling protein 5	0.18433	0.128781	0.0799151	1.36225	0.322955	0.255247	-2.13132	0.0352379	NA
Glyma.02G040900	XLOC_003101	3849728	3857260	3722	AT5G65450.1	UBP17	ubiquitin-specific protease 17	2.29581	2.88569	2.17523	2.20979	3.21323	2.00007	0.120766	0.696188	0.947163
Glyma.02G041000	XLOC_004645	3857663	3859182	1051	AT4G38070.1		basic helix-loop-helix (bHLH) DNA-binding superfamily protein	0	0	0.0583586	0	0	0	1.06042	0.794958	NA
Glyma.02G041100	XLOC_003102	3860632	3862120	768				0	0	0.0798631	0	0	0	1.06042	0.794958	NA
Glyma.02G041200	XLOC_004647	3864806	3865800	995	AT1G62970.1		Chaperone DnaJ-domain superfamily protein	2.90056	4.23834	5.05473	3.0823	3.54987	2.6439	0.528481	0.199393	0.734219
Glyma.02G041400	XLOC_004649	3872832	3892903	4212	AT5G10470.1	KAC1,KCA1	kinesin like protein for actin based chloroplast movement 1	6.77138	6.80518	4.52876	6.43733	7.23831	6.31213	-0.0217492	0.933346	0.990808
Glyma.02G041600	XLOC_003104	3911676	3913896	1822	AT3G06240.1		F-box family protein	2.85742	3.14637	2.25545	4.20813	3.94521	4.45441	-0.498948	0.138681	0.661265
Glyma.02G041700	XLOC_004650	3929428	3936065	6443	AT2G17200.1	DSK2	ubiquitin family protein	18.3479	16.8746	12.3374	16.6276	15.5326	15.0203	0.132152	0.576454	0.920473
Glyma.02G041800	XLOC_003105	3941147	3945994	4362	AT5G17680.1		disease resistance protein (TIR-NBS-LRR class), putative	0.0778396	0.0604245	0.084367	0.111855	0.0284122	0.256634	-0.786224	0.456086	NA
Glyma.02G041900	XLOC_003106	3951873	3953886	2014	AT4G35630.1	PSAT	phosphoserine aminotransferase	0	0.0327174	0.243634	0	0.0307681	0	3.20742	0.186028	NA
Glyma.02G042000	XLOC_004651	3954026	3958490	1915	AT4G35640.1	ATSERAT3;2,SERAT3;2	serine acetyltransferase 3;2	0	0	0.0320286	0	0	0	1.06042	0.794958	NA
Glyma.02G042100	XLOC_003107	3963683	3970298	1903	AT4G35260.1	IDH-I,IDH1	isocitrate dehydrogenase 1	0.0594739	0.0692516	0.0322306	0	0.0651256	0	1.48975	0.549537	NA
Glyma.02G042200	XLOC_003108	3972516	3976898	2237	AT2G17650.1		AMP-dependent synthetase and ligase family protein	0	0.117824	0.219347	0.0623173	0.110804	0.025021	0.943926	0.548906	NA
Glyma.02G042300	XLOC_004652	3980929	3984283	1391	AT3G51430.1	SSL5,YLS2	Calcium-dependent phosphotriesterase superfamily protein	0	0.0947418	0.0881881	0.250546	0	0	-0.262351	0.912579	NA
Glyma.02G042400	XLOC_004653	3985683	3989869	1772	AT3G51430.1	SSL5,YLS2	Calcium-dependent phosphotriesterase superfamily protein	0	0	0	0	0	0.0631737	-1.77029	0.661005	NA
Glyma.02G042500	XLOC_003109	3995112	3998421	1266	AT3G12500.1	ATHCHIB,B-CHI,CHI-B,HCHIB,PR-3,PR3	basic chitinase	17.3881	13.5325	49.5136	17.8935	26.7251	31.5229	0.199624	0.635618	0.933843
Glyma.02G042600	XLOC_004654	4001311	4002258	948	AT4G35720.1		Arabidopsis protein of unknown function (DUF241)	0	0	0.388195	0	0	0	3.58378	0.273995	NA
Glyma.02G042700	XLOC_004655	4007239	4008338	1100	AT4G35690.1		Arabidopsis protein of unknown function (DUF241)	0	0	0	0	0	0.152651	-2.35569	0.555319	NA
Glyma.02G043200	XLOC_003111	4036980	4040318	1626	AT4G35730.1		Regulator of Vps4 activity in the MVB pathway protein	1.46172	1.70203	3.5458	0.171468	1.06708	0.481923	2.10593	0.000618434	0.0416016
Glyma.02G043300	XLOC_003112	4044992	4048922	1335	AT5G41890.1		GDSL-like Lipase/Acylhydrolase superfamily protein	0	0	0.0918874	0	0	0	1.99623	0.620737	NA
Glyma.02G043400	XLOC_004659	4049655	4055760	2667	AT5G11980.1		conserved oligomeric Golgi complex component-related / COG complex component-related	3.9254	4.07661	3.54164	4.23386	3.99637	3.08507	0.163351	0.565605	0.917375
Glyma.02G043500	XLOC_003113	4058112	4060921	1713	AT2G17030.1		F-box family protein with a domain of unknown function (DUF295)	0	0	0.0358055	0	0	0	1.06042	0.794958	NA
Glyma.02G043900	XLOC_004660	4078064	4081711	2092	AT3G24000.1		Tetratricopeptide repeat (TPR)-like superfamily protein	1.02791	1.57488	2.69733	1.49932	1.77726	1.68558	0.220757	0.626649	0.933169
Glyma.02G044000	XLOC_003117	4082680	4086698	1812	AT4G35785.2		RNA-binding (RRM/RBD/RNP motifs) family protein	21.4553	22.8734	19.2264	19.7335	20.4847	21.252	0.163498	0.492393	0.895632
Glyma.02G044700	XLOC_004661	4136000	4141195	2363	AT3G51370.1		Protein phosphatase 2C family protein	8.62133	12.4089	19.9864	10.0291	10.9091	11.5118	0.4605	0.154286	0.680078
Glyma.02G044900	XLOC_003124	4145208	4150989	3269	AT5G16110.1			1.86958	2.23742	2.1577	2.38808	2.74861	2.70528	-0.207116	0.509028	0.901235
Glyma.02G045000	XLOC_003125	4151631	4155981	2067	AT4G35880.1		Eukaryotic aspartyl protease family protein	0.301153	0.0956356	0.296734	0.26977	0.239833	0.0812365	0.41952	0.677764	NA
Glyma.02G045100	XLOC_004662	4166276	4172021	3161	AT2G17760.1		Eukaryotic aspartyl protease family protein	1.5396	0.875515	0.679127	2.09481	0.960576	0.389555	0.0209382	0.969313	0.996177
Glyma.02G045300	XLOC_003127	4174862	4177254	1001	AT5G66090.1			0.169599	0	0.306368	0.348162	0.433336	0.111832	-0.703039	0.628648	NA
Glyma.02G045400	XLOC_003128	4181861	4186699	2696	AT4G35890.1		winged-helix DNA-binding transcription factor family protein	1.30139	1.27093	1.82003	1.55123	1.47103	1.01729	0.267245	0.502743	0.898504
Glyma.02G045700	XLOC_004665	4203772	4205604	834	AT1G75950.1	ASK1,ATSKP1,SKP1,SKP1A,UIP1	S phase kinase-associated protein 1	27.0734	33.1045	22.5777	32.1766	37.522	34.6301	-0.218019	0.396679	0.860363
Glyma.02G045800	XLOC_004666	4209691	4215392	2368	AT4G35920.3	MCA1	PLAC8 family protein	0.0477951	0	0.0777046	0	0.104674	0	0.498865	0.837733	NA
Glyma.02G045900	XLOC_003130	4221436	4224148	1257	AT4G35930.1		F-box family protein	0	0	0.0487946	0	0	0	1.06042	0.794958	NA
Glyma.02G046200	XLOC_004668	4249191	4251536	1917	AT3G51280.1		Tetratricopeptide repeat (TPR)-like superfamily protein	0	0.103119	0.415938	0.0363599	0.19395	0.0291977	1.19458	0.435657	NA
Glyma.02G046300	XLOC_004669	4252462	4260397	3610	AT4G35980.1			12.2741	10.0756	6.67717	12.4923	10.3679	12.0161	-0.151906	0.588767	0.923428
Glyma.02G046700	XLOC_004671	4297419	4301373	1602	AT2G17840.1	ERD7	Senescence/dehydration-associated protein-related	0	0	0.0382864	0	0	0	1.06042	0.794958	NA
Glyma.02G046800	XLOC_004672	4302649	4312761	3946	AT5G66150.1		Glycosyl hydrolase family 38 protein	0.172092	0.551056	1.08805	0.406271	0.25126	0.297874	1.05712	0.102449	0.598515
Glyma.02G046900	XLOC_004673	4314354	4319916	1914	AT4G38630.1	ATMCB1,MBP1,MCB1,RPN10	regulatory particle non-ATPase 10	49.257	46.0975	33.9361	45.5575	50.6679	43.368	0.0129643	0.955845	0.994118
Glyma.02G047000	XLOC_004674	4322699	4324964	1354	AT5G66170.3	STR18	sulfurtransferase 18	2.59124	3.16325	2.21965	4.0668	4.66812	3.10037	-0.435629	0.239068	0.766283
Glyma.02G047100	XLOC_003133	4329416	4333671	1692	AT5G66180.1		S-adenosyl-L-methionine-dependent methyltransferases superfamily protein	6.38805	6.62044	3.84249	5.23176	8.31354	7.01303	-0.172749	0.601034	0.926622
Glyma.02G047200	XLOC_003134	4337518	4343470	2693	AT4G10770.1	ATOPT7,OPT7	oligopeptide transporter 7	0.0840541	0	0	0	0	0.0207842	1.89877	0.573331	NA
Glyma.02G047300	XLOC_003135	4344431	4351294	2021	AT4G35987.1		S-adenosyl-L-methionine-dependent methyltransferases superfamily protein	0.112003	0.260833	0.364185	0.517333	0.429262	0.304647	-0.621258	0.454804	NA
Glyma.02G047400	XLOC_004675	4356203	4358686	1212	AT4G38660.1		Pathogenesis-related thaumatin superfamily protein	0	0.108734	0	0	0	0	2.00996	0.618233	NA
Glyma.02G047500	XLOC_004676	4372567	4374901	2335	AT4G36020.1	CSDP1	cold shock domain protein 1	0.412	0.112879	0.446549	0.208957	0.371536	0.311621	0.258211	0.752883	NA
Glyma.02G047600	XLOC_004677	4376285	4379912	1494	AT5G66190.1	ATLFNR1,FNR1	ferredoxin-NADP(+)-oxidoreductase 1	0.0378778	0	0.0410541	0.0466546	0.0414772	0.112393	-1.24829	0.598157	NA
Glyma.02G047700	XLOC_004678	4383221	4386890	2400	AT5G66200.1	ARO2	armadillo repeat only 2	11.5301	10.2409	8.58688	8.887	8.15899	8.41911	0.373129	0.146633	0.673575
Glyma.02G047800	XLOC_004679	4396176	4398689	1356	AT5G07090.1		Ribosomal protein S4 (RPS4A) family protein	109.757	88.1488	90.3287	98.3332	103.735	94.69	0.0834898	0.707719	0.95103
Glyma.02G047900	XLOC_004680	4402299	4403204	906	AT4G36040.1		Chaperone DnaJ-domain superfamily protein	1.06183	2.83645	2.64024	1.46174	1.29953	1.72982	0.643787	0.267403	0.787182
Glyma.02G048000	XLOC_004681	4407580	4408194	615	AT4G36040.1		Chaperone DnaJ-domain superfamily protein	0.0920153	0.535715	0.199463	0	0.302278	0.364045	0.35264	0.83583	NA
Glyma.02G048100	XLOC_003137	4412263	4418176	3060	AT2G36960.2	TKI1	TSL-kinase interacting protein 1	4.34592	5.1896	4.44978	5.35293	5.93344	4.88383	-0.0829062	0.749888	0.958923
Glyma.02G048300	XLOC_004682	4419803	4434325	5123	AT5G66210.1	CPK28	calcium-dependent protein kinase 28	4.08708	4.00013	3.48398	5.31982	5.87858	4.66524	-0.325366	0.179582	0.708609
Glyma.02G048700	XLOC_003138	4456124	4457800	1295	AT5G66230.1		Chalcone-flavanone isomerase family protein	0.349587	0	0	0	0.0957019	0	2.08078	0.433154	NA
Glyma.02G049000	XLOC_003141	4464177	4467693	2226	AT1G19940.1	AtGH9B5,GH9B5	glycosyl hydrolase 9B5	0	0.0888044	0.0826615	0.0626253	0.0278378	0	1.12207	0.61159	NA
Glyma.02G049100	XLOC_003142	4469807	4475318	1792	AT2G17990.1			7.79999	7.83214	6.12664	7.50696	11.6534	13.6806	-0.495611	0.11996	0.629815
Glyma.02G049300	XLOC_003144	4486759	4488584	1112	AT4G36130.1		Ribosomal protein L2 family	68.3959	60.2043	51.1308	58.2939	54.2768	49.8311	0.27185	0.236453	0.764932
Glyma.02G049400	XLOC_003145	4490216	4495278	2289	AT2G18030.1		Peptide methionine sulfoxide reductase family protein	0.32139	0.489375	1.84889	0.395861	0.649719	0.415694	1.01606	0.142178	0.667025
Glyma.02G049500	XLOC_003146	4496218	4498814	945	AT2G18040.1	PIN1AT	peptidylprolyl cis/trans isomerase, NIMA-interacting 1	22.3962	19.2449	22.5219	14.3829	19.9999	22.0334	0.295593	0.311468	0.812981
Glyma.02G049600	XLOC_004687	4500610	4508487	2374	AT1G19860.1		Zinc finger C-x8-C-x5-C-x3-H type family protein	1.52558	1.99844	3.4362	1.20378	1.30512	0.778043	1.23512	0.0045387	0.136558
Glyma.02G049700	XLOC_004688	4509834	4519773	6727	AT1G19860.1		Zinc finger C-x8-C-x5-C-x3-H type family protein	4.02107	4.17279	4.91445	6.26872	3.2333	2.67088	0.255749	0.413553	0.867469
Glyma.02G049900	XLOC_003148	4522475	4530820	5795				9.02306	8.85773	10.1713	13.7479	11.5272	9.73593	-0.18365	0.42765	0.873593
Glyma.02G050100	XLOC_004690	4538456	4541907	1460	AT2G18060.1	ANAC037,VND1	vascular related NAC-domain protein 1	0.0775198	0.225661	0.210051	0	0.254659	0.153348	0.432565	0.763968	NA
Glyma.02G050200	XLOC_003149	4559113	4561596	978	AT4G34720.1	ATVHA-C1,AVA-P1,VHA-C1	ATPase, F0/V0 complex, subunit C protein	0.694349	1.21275	0.68986	0.28508	1.26722	0.801234	0.250139	0.751022	0.959075
Glyma.02G050400	XLOC_004692	4577036	4585418	3535	AT3G51150.2		ATP binding microtubule motor family protein	0	0.0372803	0.0867537	0	0.122707	0	0.236404	0.909986	NA
Glyma.02G050600	XLOC_004693	4596176	4599435	1363	AT3G51140.1		Protein of unknown function (DUF3353)	11.3345	9.52377	7.55998	7.72193	8.50171	8.41838	0.322993	0.270945	0.789337
Glyma.02G050700	XLOC_003151	4600747	4607635	2771	AT4G36210.3		Protein of unknown function (DUF726)	1.30701	1.11763	0.97392	1.50924	1.65484	0.888764	-0.10369	0.801782	0.968034
Glyma.02G051100	XLOC_004696	4622879	4624539	1443	AT3G51080.1	GATA6	GATA transcription factor 6	2.03926	2.87682	2.21026	1.73893	1.63184	1.62912	0.628756	0.139654	0.662215
Glyma.02G051300	XLOC_004698	4650348	4652337	1990	AT5G66330.1		Leucine-rich repeat (LRR) family protein	0.142184	0.16556	0.246572	0.455339	0.560505	0.140633	-0.881581	0.33626	NA
Glyma.02G051400	XLOC_004699	4655374	4659823	2754	AT3G54350.3	emb1967	Forkhead-associated (FHA) domain-containing protein	0.493154	0.311041	1.18037	0.658043	0.720023	0.63004	0.126259	0.831051	0.972947
Glyma.02G051500	XLOC_003153	4665410	4670463	1926	AT4G36250.1	ALDH3F1	aldehyde dehydrogenase 3F1	0	0.376335	0.127383	0	0	0	4.91614	0.025101	NA
Glyma.02G051600	XLOC_003154	4676782	4684591	2321	AT4G36380.1	ROT3	Cytochrome P450 superfamily protein	0.243815	0.198729	0.13213	0.210217	0	0.217039	0.502588	0.666289	NA
Glyma.02G051700	XLOC_003155	4701890	4708072	3459	AT4G36360.1	BGAL3	beta-galactosidase 3	0	0.0380994	0	0	0.0537441	0	-0.340497	0.919033	NA
Glyma.02G051800	XLOC_003156	4711184	4730254	2527	AT4G36290.1	CRT1	compromised recognition of TCV 1	1.94827	2.16427	0.898057	2.20663	1.98628	1.46187	-0.044385	0.914261	0.986712
Glyma.02G052000	XLOC_003157	4784944	4794564	4852	AT3G51070.1		S-adenosyl-L-methionine-dependent methyltransferases superfamily protein	0	0.0135806	0.0126411	0	0	0	2.00311	0.619482	NA
Glyma.02G052300	XLOC_003158	4798699	4802521	1470	AT3G51000.1		alpha/beta-Hydrolases superfamily protein	0	0	0	0.0474163	0	0.0761523	-2.38173	0.550801	NA
Glyma.02G052600	XLOC_004702	4802860	4816886	2580	AT4G36420.1		Ribosomal protein L12 family protein	2.5882	3.70328	2.51996	3.35002	4.10711	4.3823	-0.32091	0.320956	0.818918
Glyma.02G052700	XLOC_004703	4820442	4822665	1378	AT5G66390.1		Peroxidase superfamily protein	0.0410663	0	0.04451	0	0	0	1.9312	0.632648	NA
Glyma.02G052900	XLOC_004705	4832702	4841871	2711	AT4G36440.1			1.98303	2.16321	1.60633	2.82819	3.31435	2.7666	-0.507821	0.117578	0.625817
Glyma.02G053000	XLOC_004706	4842204	4846203	2201	AT3G26750.1			1.92831	1.19751	0.808137	1.58342	2.36494	1.22065	-0.246744	0.590988	0.924349
Glyma.02G053100	XLOC_003160	4858378	4862357	1715	AT1G27660.1		basic helix-loop-helix (bHLH) DNA-binding superfamily protein	0.0329967	0	0.107291	0	0	0.0652734	1.09633	0.6983	NA
Glyma.02G053200	XLOC_004707	4863464	4869036	2089	AT4G36490.1	ATSFH12,SFH12	SEC14-like 12	0	0.0315428	0	0.0667324	0	0.107175	-2.41913	0.369765	NA
Glyma.02G053300	XLOC_004708	4873487	4876394	1234	AT5G66410.1	PLP3b	phosducin-like protein 3 homolog	4.3107	5.07279	4.77159	4.06689	4.46926	4.17295	0.276157	0.41328	0.86719
Glyma.02G053600	XLOC_004710	4889654	4892206	1812	AT3G50930.1	BCS1	cytochrome BC1 synthesis	0.0624607	0.0363647	0.101548	0.115401	0.170991	0.0926688	-0.762219	0.609932	NA
Glyma.02G053700	XLOC_004711	4894950	4902644	3381	AT1G19630.1	CYP722A1	cytochrome P450, family 722, subfamily A, polypeptide 1	0.0669499	0	0.018141	0	0	0.0662194	0.345363	0.888113	NA
Glyma.02G054400	XLOC_004714	4934648	4936744	1517	AT5G66440.1			0.186518	0.0434363	0.161727	0	0.204242	0.0368965	0.8804	0.604976	NA
Glyma.02G054600	XLOC_004715	4946229	4953686	3640				0.0777327	0.398254	1.01101	0.402127	0.238335	0.338292	0.732857	0.326294	0.822123
Glyma.02G054700	XLOC_003166	4955285	4956170	886				0	0	0.0692267	0	0	0	1.06042	0.794958	NA
Glyma.02G054800	XLOC_004716	4956488	4965354	3068	AT2G36230.1	APG10,HISN3	Aldolase-type TIM barrel family protein	1.86295	0.902054	1.19951	2.63541	2.56513	2.88252	-0.905519	0.0163522	0.273103
Glyma.02G055100	XLOC_004719	4977623	4984152	4881	AT4G36520.1		Chaperone DnaJ-domain superfamily protein	0.0347815	0.107999	0.0376981	0.257045	0.0253911	0.149075	-1.16713	0.271673	NA
Glyma.02G055300	XLOC_003167	4997177	5000647	1861	AT2G18280.1	AtTLP2,TLP2	tubby like protein 2	7.87569	11.4719	10.4147	9.13878	12.2535	11.7899	-0.0431613	0.878737	0.979644
Glyma.02G055400	XLOC_004721	5001550	5004517	1307	AT2G18290.1	APC10	anaphase promoting complex 10	0.952538	0.806646	0.797775	0.586627	1.56458	1.11344	-0.231396	0.712422	0.952236
Glyma.02G056100	XLOC_004725	5041625	5043927	2047	AT2G18350.1	AtHB24,HB24	homeobox protein 24	0	0	0.0599266	0	0	0	1.99623	0.620737	NA
Glyma.02G056200	XLOC_003171	5058080	5063387	2278	AT1G75220.1		Major facilitator superfamily protein	3.1549	3.15291	3.36561	5.26283	4.95083	3.83302	-0.401009	0.173926	0.70372
Glyma.02G056600	XLOC_003174	5092296	5094207	1586	AT3G50870.1	GATA18,HAN,MNP	GATA type zinc finger transcription factor family protein	0	0.0830932	0	0	0	0	2.00996	0.618233	NA
Glyma.02G056800	XLOC_003175	5102619	5109690	2449	AT5G49555.1		FAD/NAD(P)-binding oxidoreductase family protein	6.21583	7.1301	5.585	5.54997	4.83287	6.10229	0.306975	0.280681	0.795392
Glyma.02G057000	XLOC_003176	5114679	5115781	1103	AT5G49560.1		Putative methyltransferase family protein	0.92349	1.31427	0.444858	1.13747	0.898886	0.608942	0.153584	0.827061	0.972267
Glyma.02G057100	XLOC_004729	5118756	5122730	2260	AT1G55520.1	ATTBP2,TBP2	TATA binding protein 2	0.976543	0.699748	1.08557	1.35703	0.877409	0.421028	0.22926	0.672087	0.941515
Glyma.02G057200	XLOC_004730	5124897	5128794	1420	AT4G36640.1		Sec14p-like phosphatidylinositol transfer family protein	0.0398517	0	0	0.0981717	0.174555	0	-2.34833	0.393209	NA
Glyma.02G057300	XLOC_003177	5135019	5137467	1146	AT3G48880.1		RNI-like superfamily protein	0	0	0.107042	0	0	0.0976823	0.126283	0.971944	NA
Glyma.02G057400	XLOC_004731	5143013	5150668	2730	AT5G66760.1	SDH1-1	succinate dehydrogenase 1-1	10.012	11.0787	9.34626	9.49785	7.03654	4.26453	0.699452	0.0152227	0.263379
Glyma.02G057600	XLOC_004733	5175701	5180861	2851	AT3G50670.1	U1-70K,U1SNRNP	U1 small nuclear ribonucleoprotein-70K	1.42913	1.87209	0.709944	3.30051	4.39051	2.39515	-1.19564	0.0022151	0.0916035
Glyma.02G057700	XLOC_004734	5182457	5187661	2409	AT2G18470.1	PERK4	roline-rich extensin-like receptor kinase 4	0	0.0547056	0.0509214	0.028934	0	0	2.04135	0.492496	NA
Glyma.02G057800	XLOC_004735	5189853	5194325	4433	AT3G50690.1		Leucine-rich repeat (LRR) family protein	92.1669	59.4418	38.3256	117.265	92.7618	56.5022	-0.341814	0.280935	0.795392
Glyma.02G058000	XLOC_004737	5198901	5201775	1915	AT2G18480.1		Major facilitator superfamily protein	0	0.0344088	0.0640573	0.145592	0.0970762	0.0292282	-1.29153	0.507979	NA
Glyma.02G058200	XLOC_004739	5219490	5222803	2933	AT2G31725.1		Eukaryotic protein of unknown function (DUF842)	0	0.0449321	0.0627359	0	0	0	3.32561	0.29337	NA
Glyma.02G058400	XLOC_003181	5232153	5235699	2841	AT5G66730.1		C2H2-like zinc finger protein	0.0995942	0.0231936	0.0647675	0.0245343	0.109058	0.13791	-0.437489	0.753865	NA
Glyma.02G058500	XLOC_004740	5245429	5247712	1578	AT5G66730.1		C2H2-like zinc finger protein	0.0358615	0.167029	0.155475	0.0441711	0.117808	0.283761	-0.279966	0.843937	NA
Glyma.02G058600	XLOC_003182	5249837	5256391	4268	AT4G16580.1		Protein phosphatase 2C family protein	1.64412	1.5902	0.819139	2.30271	2.294	1.06226	-0.329521	0.393486	0.858718
Glyma.02G058700	XLOC_003183	5266675	5268783	2109	AT4G36710.1		GRAS family transcription factor	0.214659	0.34368	0.407154	0.0660995	0.352586	0.291935	0.542292	0.547371	NA
Glyma.02G058800	XLOC_004741	5274554	5280626	4010	AT4G36730.1	GBF1	G-box binding factor 1	7.50762	5.78411	5.44519	9.14295	6.64484	3.88035	0.0844822	0.780534	0.964616
Glyma.02G058900	XLOC_004742	5282723	5284728	975	AT4G36740.1	ATHB40,HB-5,HB40	homeobox protein 40	0	0	0.25163	0	0	0.0574071	2.03556	0.534119	NA
Glyma.02G059000	XLOC_003184	5302094	5303738	1645	AT4G36810.1	GGPS1	geranylgeranyl pyrophosphate synthase 1	0	0	0.111857	0.381348	0.0376699	0.170127	-2.24479	0.208272	NA
Glyma.02G059100	XLOC_003185	5310713	5312909	2091	AT2G18630.1		Protein of unknown function (DUF677)	0	0	0	0.0666685	0	0	-1.84403	0.647301	NA
Glyma.02G059200	XLOC_003186	5329366	5334743	4971	AT2G23790.1		Protein of unknown function (DUF607)	5.5895	2.87643	5.55234	7.72596	6.33257	5.78748	-0.361762	0.236316	0.764932
Glyma.02G059300	XLOC_004743	5340239	5342467	1986	AT4G36830.1	HOS3-1	GNS1/SUR4 membrane protein family	0.655366	0.464502	0.463254	0.666836	0.374423	0.394566	0.280235	0.676381	0.942591
Glyma.02G059400	XLOC_003187	5350425	5351746	1322	AT3G50760.1	GATL2	galacturonosyltransferase-like 2	0.599283	0.0498433	0.185582	0.316348	0.468737	0.169355	-0.0111568	0.992097	NA
Glyma.02G059500	XLOC_004744	5356619	5363076	1949	AT4G36850.1		PQ-loop repeat family protein / transmembrane family protein	0.783948	0.371894	0.660868	0.536444	0.508708	0.17231	0.758224	0.288995	0.799599
Glyma.02G059700	XLOC_003189	5377614	5379882	2269	AT2G23770.1		protein kinase family protein / peptidoglycan-binding LysM domain-containing protein	0.0748207	0.058081	0.270317	0.0307192	0.109241	0.0493362	1.24507	0.37158	NA
Glyma.02G059900	XLOC_004745	5380713	5395252	4444	AT4G36860.1	DAR1	LIM domain-containing protein	2.71232	2.84686	4.67878	2.49384	2.95612	2.2545	0.548956	0.0803028	0.545681
Glyma.02G060000	XLOC_003190	5433005	5441849	3346	AT4G36870.1	BLH2,SAW1	BEL1-like homeodomain 2	14.7478	9.15726	5.59089	14.2904	9.94509	5.40315	0.147222	0.68571	0.94387
Glyma.02G060200	XLOC_004746	5457898	5462211	1974	AT3G50780.1			0.229339	0.667608	0.341785	0.67089	0.973139	0.623801	-0.754237	0.257015	0.777761
Glyma.02G060400	XLOC_003192	5471915	5473154	800				0	0	0.230006	0	0	0.209895	0.126707	0.966921	NA
Glyma.02G060500	XLOC_004747	5473294	5489985	8561	AT2G23740.2		nucleic acid binding;sequence-specific DNA binding transcription factors;zinc ion binding	1.32203	1.81646	1.38274	2.12501	2.25835	1.79795	-0.324247	0.227236	0.756036
Glyma.02G060600	XLOC_004748	5492043	5493236	1060	AT5G62410.1	ATCAP-E1,ATSMC4,SMC2,TTN3	structural maintenance of chromosomes 2	0	0	0	0	0.116919	0	-1.66416	0.680894	NA
Glyma.02G060700	XLOC_003193	5508103	5512617	1860	AT5G66600.3		Protein of unknown function, DUF547	0.0608488	0.106279	0.0329757	0.0374742	0.0333156	0.0300924	1.10116	0.577568	NA
Glyma.02G060800	XLOC_004749	5515072	5515590	519	AT5G66590.1		CAP (Cysteine-rich secretory proteins, Antigen 5, and Pathogenesis-related 1 protein) superfamily protein	0	0	0	0	0	0.107846	-0.863129	0.832476	NA
Glyma.02G060900	XLOC_004750	5530724	5531639	916	AT2G23690.1			0	0.287742	0	0	0	0	3.01316	0.42833	NA
Glyma.02G061000	XLOC_004751	5541434	5543866	937	AT3G50810.1		Uncharacterised protein family (UPF0497)	2.17419	3.51616	3.07656	3.1987	4.10027	4.95803	-0.385066	0.378549	0.851474
Glyma.02G061100	XLOC_004752	5550741	5553382	1671	AT3G50820.1	OEC33,PSBO-2,PSBO2	photosystem II subunit O-2	0	0.0394332	0.0734109	0	0.148335	0.0669921	-0.805177	0.7221	NA
Glyma.02G061200	XLOC_003194	5555799	5557867	2069				0.109404	0.159239	0.177868	0.370576	0.209651	0.351684	-0.954582	0.314607	NA
Glyma.02G061400	XLOC_004754	5565280	5569132	3237	AT5G66560.1		Phototropic-responsive NPH3 family protein	0.314677	0.142493	0.170532	0.0861315	0.17229	0.207496	0.530053	0.543354	NA
Glyma.02G061500	XLOC_004755	5571790	5572065	276				0	0	0.222228	0	0	0	1.06042	0.794958	NA
Glyma.02G061600	XLOC_003195	5573718	5575775	1463	AT4G37200.1	HCF164	Thioredoxin superfamily protein	0.386804	0.990871	1.17387	0.90522	1.22833	0.420842	0.160957	0.81067	0.969449
Glyma.02G061700	XLOC_004756	5577216	5582873	3061	AT2G23450.1		Protein kinase superfamily protein	0.388232	0.904117	0.761426	0.136626	0.587077	0.420567	0.949863	0.132008	0.650666
Glyma.02G062300	XLOC_003197	5604515	5615040	8245	AT2G23460.1	ATXLG1,XLG1	extra-large G-protein 1	1.91491	2.04592	1.19768	1.67386	2.04427	1.7243	0.0419976	0.886448	0.980401
Glyma.02G062400	XLOC_003198	5618659	5623828	2993	AT5G66960.1		Prolyl oligopeptidase family protein	13.1027	14.6624	5.06171	11.5976	14.265	13.446	-0.152524	0.653642	0.939041
Glyma.02G062500	XLOC_004761	5624688	5629561	4772	AT2G23520.1		Pyridoxal phosphate (PLP)-dependent transferases superfamily protein	0.118586	0.179507	0.179943	0.350555	0.467479	0.422253	-1.2602	0.0354483	0.390172
Glyma.02G062700	XLOC_003200	5654059	5654763	705	AT3G50410.1	OBP1	OBF binding protein 1	1.12376	1.30851	0.521999	1.68076	2.549	0.55575	-0.527744	0.494808	0.89669
Glyma.02G062800	XLOC_003201	5663668	5670536	3499	AT3G50430.1			4.93277	4.38784	3.01503	4.92037	5.43694	6.54259	-0.350438	0.246438	0.771871
Glyma.02G063000	XLOC_004762	5671018	5678429	2532	AT2G23620.1	ATMES1,MES1	methyl esterase 1	0.0446994	0	0.0968955	0	0	0	3.53801	0.237841	NA
Glyma.02G063700	XLOC_003202	5716960	5719312	1174	AT3G12090.1	TET6	tetraspanin6	0.578427	0.336761	0.104489	0.296857	0.263914	0.0953525	0.803498	0.491774	NA
Glyma.02G063900	XLOC_003204	5726822	5733698	2469	AT2G39200.1	ATMLO12,MLO12	Seven transmembrane MLO family protein	0.04584	0	0	0.0282308	0	0	0.902162	0.823571	NA
Glyma.02G064600	XLOC_004769	5770610	5777921	5119	AT1G09320.1		agenet domain-containing protein	1.56978	1.80211	1.37791	3.55386	3.46211	2.39458	-0.849293	0.00281058	0.104357
Glyma.02G064700	XLOC_003210	5781636	5784296	2033	AT3G54890.1	LHCA1	photosystem I light harvesting complex gene 1	0.0278354	0	0.271527	0.102856	0	0	1.79187	0.40681	NA
Glyma.02G064800	XLOC_004770	5785164	5791846	1997	AT3G26935.1		DHHC-type zinc finger family protein	0	0.131984	0.153567	0.279227	0.24824	0.112112	-1.01399	0.429913	NA
Glyma.02G064900	XLOC_004771	5793297	5796375	1878	AT1G48160.1		signal recognition particle 19 kDa protein, putative / SRP19, putative	10.1246	10.5611	8.58949	8.61068	10.8558	16.422	-0.206474	0.521695	0.904299
Glyma.02G065000	XLOC_004772	5797404	5801710	1733	AT3G26950.1			0.48981	0.570337	0.495492	0.0402204	0.464842	0.581359	0.586146	0.49674	NA
Glyma.02G065400	XLOC_003213	5810184	5823944	2874	AT5G23670.2	LCB2	long chain base2	2.22498	1.55905	2.09145	3.08008	2.65203	2.64864	-0.382064	0.250902	0.774673
Glyma.02G065500	XLOC_003214	5825365	5829800	1576	AT1G12840.1	ATVHA-C,DET3	vacuolar ATP synthase subunit C (VATC) / V-ATPase C subunit / vacuolar proton pump C subunit (DET3)	0.179535	0.334482	0.311344	0.353817	0.196596	0.177576	0.320375	0.748938	NA
Glyma.02G065600	XLOC_004774	5831075	5842565	2109	AT1G10520.1		DNA polymerase lambda (POLL)	0	0.156218	0.11633	0.0330498	0.0587643	0	1.75823	0.382129	NA
Glyma.02G065700	XLOC_004775	5844253	5844694	333				0	0	0	0	0.372174	0	-1.66416	0.680894	NA
Glyma.02G065900	XLOC_004777	5849260	5850941	1291				0.175335	0.357281	0.190038	0	0.0479992	0.130066	2.02831	0.191095	NA
Glyma.02G066000	XLOC_004778	5851112	5855731	2349	AT3G26780.1		Phosphoglycerate mutase family protein	2.8909	2.01971	1.38389	1.89907	2.05765	1.85858	0.237548	0.542659	0.910932
Glyma.02G066100	XLOC_003215	5865023	5871709	2270	AT5G13280.1	AK,AK-LYS1,AK1	aspartate kinase 1	1.39604	0.928887	1.45907	2.05728	1.28302	1.18355	-0.111669	0.800489	0.967725
Glyma.02G066200	XLOC_003216	5878124	5880686	1543	AT5G61890.1		Integrase-type DNA-binding superfamily protein	4.62104	4.18503	8.02958	4.69799	5.30113	3.08335	0.519402	0.154423	0.680078
Glyma.02G066300	XLOC_003217	5893358	5895196	661				0	0.199373	0.092791	0	0	0	2.59221	0.504334	NA
Glyma.02G066500	XLOC_003218	5897429	5906599	2938	AT5G13430.1		Ubiquinol-cytochrome C reductase iron-sulfur subunit	15.8327	11.9092	11.5864	12.218	12.7393	14.2311	0.119014	0.647492	0.937919
Glyma.02G066600	XLOC_004779	5906703	5909184	1138	AT3G26710.1	CCB1	cofactor assembly of complex C	0	0	0.0538971	0	0	0	1.06042	0.794958	NA
Glyma.02G066700	XLOC_003219	5914478	5924988	8238	AT5G13950.3			13.8623	15.9013	11.2053	12.8354	15.4128	15.7154	0.00880943	0.971076	0.996177
Glyma.02G066800	XLOC_003220	5926127	5935903	4371	AT3G19340.1		Protein of unknown function (DUF3754)	0.0647328	0.0603001	0.50516	0.0318929	0.113415	0.0384159	1.95371	0.0649927	NA
Glyma.02G067000	XLOC_004781	5938494	5943934	1461	AT5G55610.1			1.5106	1.17263	0.58774	1.28813	1.31484	1.45581	-0.200299	0.71601	0.952771
Glyma.02G067100	XLOC_003221	5946276	5950023	2385	AT5G51050.1		Mitochondrial substrate carrier family protein	0.142363	0	0.128585	0.0292251	0.12991	0.070405	0.393892	0.797611	NA
Glyma.02G067200	XLOC_004782	5951938	5953242	813	AT2G19070.1	SHT	spermidine hydroxycinnamoyl transferase	0	0	0.150885	0	0	0	1.99623	0.620737	NA
Glyma.02G067300	XLOC_003222	5954618	5955845	849	AT3G61110.1	ARS27A,RS27A	ribosomal protein S27	0.0666542	0.155225	0.361218	0.410494	0.729882	0.197781	-1.02383	0.429363	NA
Glyma.02G067400	XLOC_003223	5957522	5958686	622	AT3G61110.1	ARS27A,RS27A	ribosomal protein S27	112.815	114.518	112.414	77.5462	101.12	124.002	0.268979	0.319175	0.817674
Glyma.02G067500	XLOC_003224	5963640	5967954	1252	AT1G12880.1	atnudt12,NUDT12	nudix hydrolase homolog 12	0	0	0.097979	0	0	0	1.99623	0.620737	NA
Glyma.02G067700	XLOC_003226	5977558	5981845	2707	AT3G02050.1	ATKT4,ATKUP3,KUP3	K+ uptake transporter 3	0	0	0.0226579	0	0	0	1.06042	0.794958	NA
Glyma.02G068000	XLOC_003228	5991168	5997511	2014	AT3G26670.3		Protein of unknown function (DUF803)	0.393372	0.196305	0.79181	0.519131	0.830739	0.250123	-0.0266092	0.971894	0.996177
Glyma.02G068100	XLOC_004784	6001135	6002399	1265	AT1G52140.1			0	0.0520892	0.048486	0	0	0	2.00311	0.619482	NA
Glyma.02G068200	XLOC_003229	6008538	6010138	1601	AT5G47920.1			0.141385	0.0823147	1.14931	0.13061	0.696693	0.874015	-0.202525	0.838273	0.974373
Glyma.02G068300	XLOC_003230	6013840	6016967	2476	AT3G02065.3		P-loop containing nucleoside triphosphate hydrolases superfamily protein	0.937062	1.19757	0.693609	1.21049	1.45157	0.836414	-0.169373	0.711847	0.952099
Glyma.02G068400	XLOC_004785	6019354	6022782	1533	AT2G31600.1			1.43965	2.2781	4.48108	1.27309	1.77857	1.89859	0.845323	0.0876889	0.563865
Glyma.02G068500	XLOC_004786	6025927	6030305	3668	AT3G26618.1	ERF1-3	eukaryotic release factor 1-3	6.91169	5.76653	4.99976	6.66995	6.31833	6.3327	-0.00710063	0.978064	0.997209
Glyma.02G068600	XLOC_003231	6031313	6034332	1827	AT2G31600.1			2.88058	4.29187	2.04785	2.25091	2.98473	2.60406	0.34451	0.3691	0.84604
Glyma.02G068900	XLOC_004788	6051722	6053852	1618	AT5G13870.1	EXGT-A4,XTH5	xyloglucan endotransglucosylase/hydrolase 5	1.6788	0.936673	1.09933	1.20621	0.727672	0.622679	0.688936	0.215973	0.747187
Glyma.02G069000	XLOC_004789	6059395	6067234	2224	AT3G02070.1		Cysteine proteinases superfamily protein	5.80143	6.87372	8.3839	7.30241	6.01838	4.32877	0.399916	0.17351	0.703639
Glyma.02G069500	XLOC_003235	6102367	6117509	4538	AT1G65480.1	FT	PEBP (phosphatidylethanolamine-binding protein) family protein	2.96789	2.41036	1.40565	3.3484	1.96634	0.0493362	0.535188	0.666087	0.940865
Glyma.02G069900	XLOC_003237	6143958	6148617	2210	AT5G18280.1	APY2,ATAPY2	apyrase 2	8.52682	8.43787	6.93833	6.90712	9.86985	11.1944	-0.123988	0.67649	0.942591
Glyma.02G070100	XLOC_003239	6166927	6170756	1356	AT3G07750.2		3\'-5\'-exoribonuclease family protein	1.96143	1.79796	2.8044	1.38787	1.32525	2.10514	0.54683	0.256523	0.777761
Glyma.02G070300	XLOC_003240	6177168	6181420	850	AT1G23220.1		Dynein light chain type 1 family protein	0	0	0.0721586	0	0.0729023	0	0.0986515	0.980712	NA
Glyma.02G070900	XLOC_003243	6244416	6247951	2191	AT3G04030.3		Homeodomain-like superfamily protein	0	0	0.055988	0	0.056565	0.0510926	-0.825657	0.771665	NA
Glyma.02G071300	XLOC_003245	6258318	6269613	3115	AT5G18230.1		transcription regulator NOT2/NOT3/NOT5 family protein	5.83153	7.89022	13.3105	8.83861	7.67873	5.89367	0.416218	0.197854	0.733169
Glyma.02G071400	XLOC_003246	6275016	6278796	3114	AT1G64760.1		O-Glycosyl hydrolases family 17 protein	2.83492	2.66619	3.48628	2.37264	2.48743	2.40855	0.431466	0.163679	0.692431
Glyma.02G071500	XLOC_004799	6280276	6282860	2093	AT4G32890.1	GATA9	GATA transcription factor 9	0.675937	0.724098	0.879143	0.632746	0.947417	0.534849	0.25122	0.650895	0.938629
Glyma.02G071600	XLOC_004800	6288441	6298077	4516	AT4G13650.1		Pentatricopeptide repeat (PPR) superfamily protein	0.213025	0.364775	0.312379	0.231517	0.507701	0.322248	-0.130645	0.824421	0.972191
Glyma.02G071700	XLOC_003247	6296709	6303564	3191	AT1G54385.2		ARM repeat superfamily protein	0.212809	0.702087	1.97978	0.262119	0.640837	0.999812	0.694877	0.313285	0.813308
Glyma.02G071800	XLOC_004801	6304444	6307440	2154	AT1G55370.2	NDF5	NDH-dependent cyclic electron flow 5	0	0	0.626447	0	0.143842	0.10394	1.48448	0.637692	NA
Glyma.02G071900	XLOC_004802	6311976	6318662	2112	AT3G03960.1		TCP-1/cpn60 chaperonin family protein	12.1378	13.0101	7.2022	12.8381	13.8487	10.2562	-0.0632485	0.821181	0.971685
Glyma.02G072000	XLOC_004803	6320064	6325371	2339	AT3G13460.1	ECT2	evolutionarily conserved C-terminal region 2	39.9441	43.1304	56.405	40.9748	40.8521	51.7603	0.172976	0.514546	0.902949
Glyma.02G072100	XLOC_003248	6326683	6327364	682				0	0	0.269801	0	0	0	2.58292	0.517635	NA
Glyma.02G072300	XLOC_003249	6340141	6341458	929	AT5G14602.1			0.243657	0.922075	1.58454	0.450174	1.46746	0.120499	0.631065	0.508382	NA
Glyma.02G072500	XLOC_004805	6352187	6354181	1369	AT5G18130.1			0.248018	0.67385	1.34408	1.01829	2.0369	0.858591	-0.630356	0.359354	0.840942
Glyma.02G072600	XLOC_004806	6356051	6360254	2618	AT3G03860.1	APRL5,ATAPRL5	APR-like 5	1.2537	1.35914	2.06168	1.86369	2.24861	0.59863	0.169428	0.71769	0.952776
Glyma.02G072700	XLOC_003251	6363115	6366299	1223	AT5G18110.1	NCBP	novel cap-binding protein	66.7228	66.27	47.1421	48.2727	49.756	57.7111	0.317074	0.212777	0.745824
Glyma.02G072800	XLOC_004807	6373389	6375010	1622	AT5G19790.1	RAP2.11	related to AP2 11	0	0	0.0378143	0	0	0	1.06042	0.794958	NA
Glyma.02G073000	XLOC_004808	6386454	6389994	1256	AT3G26900.2	ATSKL1,SKL1	shikimate kinase like 1	4.10003	5.14132	8.10636	3.21872	5.32837	3.20858	0.704696	0.068297	0.510477
Glyma.02G073100	XLOC_003253	6392516	6398624	4787	AT1G17070.1		GC-rich sequence DNA-binding factor-like protein with Tuftelin interacting domain	3.94837	4.63879	2.89569	4.32452	4.77665	3.99883	-0.0680967	0.799864	0.967725
Glyma.02G073200	XLOC_004809	6399972	6405395	1438	AT1G71990.1	ATFT4,ATFUT13,FT4-M,FUCTC,FUT13	fucosyltransferase 13	0	0.320758	1.87673	0.145414	0.0430925	0.194617	2.62549	0.0328839	NA
Glyma.02G073300	XLOC_003254	6408519	6409885	723				0	0	0	0	0.0857081	0	-0.863129	0.832476	NA
Glyma.02G073400	XLOC_004810	6412445	6415414	2853	AT5G14990.1			0.15868	0.323344	0.429967	0.171018	0.304079	0.0980931	0.832149	0.313384	NA
Glyma.02G073500	XLOC_004811	6415955	6418859	2849	AT5G49015.2		Expressed protein	1.58903	1.82715	0.688914	1.59025	2.02279	1.61099	-0.230704	0.583571	0.922692
[truncated: 33,119 more rows]
