# Supplementary material for: Multi-Omics Analysis of a Chromosome Segment Substitution Line Reveals a New Regulation Network for Soybean Seed Storage Profile
Source: Int J Mol Sci. 2024 May 21;25(11):5614. doi: 10.3390/ijms25115614 (PMC11171932; doi:10.3390/ijms25115614)
Supplement: Supplementary file 1 [file ijms-25-05614-s001.zip › Table S5. All differentially expressed genes annotated SN14 and R122.xlsx]

## Sheet: all
Table S5. All differentially expressed genes annotated SN14 and R122
Gene ID	Best.hit.arabi.name	arabi.symbol	arabi.defline	NormalizedFPKM_R122_1	NormalizedFPKM_R122_2	NormalizedFPKM_R122_3	NormalizedFPKM_SN14_1	NormalizedFPKM_SN14_2	NormalizedFPKM_SN14_3	Log2Foldchange_R122_1_VS_SN14_1	Pvalue_R122_1_VS_SN14_1	adjPvalue_R122_1_VS_SN14_1
Glyma.15G220900	AT5G27600.1	ATLACS7,LACS7	long-chain acyl-CoA synthetase 7	0	0	0	5.11304	4.77205	3.99575	-10.3834	1.75201e-17	6.32229e-14
Glyma.15G209900	AT4G26965.1		NADH:ubiquinone oxidoreductase, 17.2kDa subunit	0	0	0	11.6636	12.0284	9.36612	-10.3818	1.75438e-17	6.32229e-14
Glyma.10G141200	AT5G64860.1	DPE1	disproportionating enzyme	0	0	0	1.70485	3.03131	2.42212	-8.69572	8.67837e-12	1.04248e-08
Glyma.15G217200	AT2G17780.4	MCA2	PLAC8 family protein	0	0	0.0439676	5.796	5.28607	2.2469	-8.08377	1.60273e-13	3.36921e-10
Glyma.16G060600	AT1G10630.1	ARFA1F,ATARFA1F	ADP-ribosylation factor A1F	0	0	0	2.44974	2.0957	1.81872	-8.01955	7.34324e-10	5.29259e-07
Glyma.15G196500	AT4G18130.1	PHYE	phytochrome E	0.0141191	0.0328807	0	2.74773	2.42735	0.949624	-6.8986	3.28225e-13	5.91415e-10
Glyma.15G198800	AT3G17450.1		hAT dimerisation domain-containing protein	0	0	0.0427123	1.45617	0.69044	0.993931	-6.07699	2.61934e-07	0.000108321
Glyma.08G318500	AT1G50910.1			0	0	0	0.416753	0.247003	0.418325	-5.90237	0.000249985	NA
Glyma.10G122800				0	0	0	0.364932	0.612821	0.0325608	-5.48318	0.00268239	NA
Glyma.10G130300	AT1G70650.1		Ran BP2/NZF zinc finger-like superfamily protein	0	0.0368117	0	0.934551	0.588513	0.281423	-5.45396	0.000264314	NA
Glyma.16G149000	AT3G50120.1		Plant protein of unknown function (DUF247)	0	0	0	0.0483202	0.365143	0.0582031	-5.15162	0.00733491	NA
Glyma.12G175300	AT2G28250.1	NCRK	Protein kinase superfamily protein	0	0	0	0.328451	0.0834291	0.0376789	-5.12614	0.0074718	NA
Glyma.08G233000	AT5G28510.1	BGLU24	beta glucosidase 24	0.03292	0	0	0.310959	0.21629	0.520972	-4.99284	0.014039	NA
Glyma.11G036700	AT5G60900.1	RLK1	receptor-like protein kinase 1	0	0	0	0	0.0514462	0.371752	-4.92863	0.0247218	NA
Glyma.04G065000	AT1G80490.2	TPR1	TOPLESS-related 1	0	0	0	0.0194698	0.121164	0.156346	-4.90261	0.0142363	NA
Glyma.15G275500	AT3G60830.1	ARP7,ATARP7	actin-related protein 7	0	0	0	0.162855	0.325761	0.130776	-4.81941	0.0143538	NA
Glyma.04G235400	AT3G49260.2	iqd21	IQ-domain 21	0	0	0	0	0.205675	0.265396	-4.81258	0.0271405	NA
Glyma.15G216300	AT5G16780.1	DOT2,MDF	SART-1 family	0	0	0	0.496984	0.276145	0.149658	-4.77636	0.0165039	NA
Glyma.16G048600				0	0	0	0.111079	0.493761	0.178397	-4.71229	0.0210644	NA
Glyma.18G244100	AT1G08450.1	AtCRT3,CRT3,EBS2,PSL1	calreticulin 3	0	0	0	0.190053	0.211203	0.228924	-4.6627	0.0212102	NA
Glyma.17G006600	AT4G17220.1	ATMAP70-5,MAP70-5	microtubule-associated proteins 70-5	0	0	0	0.0822442	0.475263	0	-4.5909	0.0485599	NA
Glyma.03G124300	AT2G40820.1			0	0	0	0	0.103408	0.233508	-4.54668	0.0493083	NA
Glyma.10G109200	AT4G05200.1	CRK25	cysteine-rich RLK (RECEPTOR-like protein kinase) 25	0	0	0	0.133273	0.236967	0.0535105	-4.5387	0.0314576	NA
Glyma.14G223000	AT1G76160.1	sks5	SKU5 similar 5	0	0	0	0.0292006	0.285562	0.0468973	-4.4967	0.0411221	NA
Glyma.07G097300	AT5G66520.1		Tetratricopeptide repeat (TPR)-like superfamily protein	0.260881	0.227828	0.400573	6.69439	4.71418	5.35421	-4.23648	1.00516e-09	6.85305e-07
Glyma.11G026800	AT1G12570.1		Glucose-methanol-choline (GMC) oxidoreductase family protein	0	0	0.0236997	0.161596	0.143664	0.194647	-4.19289	0.0173501	NA
Glyma.10G066700	AT2G36460.1		Aldolase superfamily protein	0	0	0.0354127	0.241462	0.286222	0.129265	-3.9573	0.0313438	NA
Glyma.13G019800				0	0.0234661	0	0.0496453	0.264816	0.0797321	-3.9152	0.0391283	NA
Glyma.10G227900	AT5G52910.1	ATIM	timeless family protein	0.0276046	0.0160714	0	0.408011	0.196481	0.109214	-3.85026	0.00224815	NA
Glyma.09G101500	AT1G50910.1			0.0946311	0	0	0.815909	0.518119	0.374394	-3.80941	0.0439219	NA
Glyma.15G140900	AT3G66658.2	ALDH22A1	aldehyde dehydrogenase 22A1	0	0	0.0261222	0.2078	0.131957	0.0953525	-3.8094	0.0435787	NA
Glyma.13G033700	AT2G27120.1	POL2B,TIL2	DNA polymerase epsilon catalytic subunit	0.017588	0.245754	0.505167	3.44448	6.61559	1.06986	-3.65697	0.00229469	0.0933377
Glyma.10G118100	AT1G50240.2	FU	Protein kinase family protein with ARM repeat domain	0.0129466	0.015075	0	0.143518	0	0.204885	-3.59624	0.0375982	NA
Glyma.11G036300	AT5G47240.1	atnudt8,NUDT8	nudix hydrolase homolog 8	0.0448233	0	0.0485821	0.220838	0.736241	0.310339	-3.57624	0.0019691	NA
Glyma.04G255900	AT4G10000.2		Thioredoxin family protein	0.0708697	0	0	0.436455	0.426823	0.105145	-3.52735	0.0322009	NA
Glyma.15G236000	AT5G24830.1		Tetratricopeptide repeat (TPR)-like superfamily protein	0	0.0821095	0.0382149	0.607992	0.270261	0.523102	-3.48452	0.0075815	NA
Glyma.14G216100	AT5G37790.1		Protein kinase superfamily protein	1.89392	1.83331	3.33879	26.9814	29.984	25.7967	-3.41552	2.89417e-31	7.30084e-27
Glyma.01G157100	AT2G17270.1	PHT3;3	phosphate transporter 3;3	0	0.0412604	0.0768126	0.130937	0.814844	0.350482	-3.33201	0.0160939	NA
Glyma.20G002900	AT1G04600.1	ATXIA,XIA	myosin XI A	0.0538537	0.0752488	0.256827	0.968451	0.247679	2.23717	-3.10909	1.27029e-05	0.00253555
Glyma.06G015600	AT2G33640.1		DHHC-type zinc finger family protein	0	0.0255696	0.0476017	0.324572	0.240462	0.130319	-3.10745	0.0247107	NA
Glyma.15G266900	AT1G79260.1			0.3847	0.223973	0.083392	2.55874	2.56967	1.10346	-3.00126	8.33172e-06	0.00191069
Glyma.12G021300	AT4G16260.1		Glycosyl hydrolase superfamily protein	0.182253	0.159162	0	1.01017	0.34925	1.44211	-2.96943	0.00449971	NA
Glyma.10G143700	AT1G64260.1		MuDR family transposase	1.16382	0.772296	1.22073	10.0191	9.49649	7.14193	-2.93274	1.19508e-24	1.0049e-20
Glyma.10G146000	AT1G09300.1		Metallopeptidase M24 family protein	0.428708	0.368965	0.303038	3.2601	3.75557	2.15702	-2.91082	4.52272e-13	7.13064e-10
Glyma.14G168800	AT5G66055.1	AKRP,EMB16,EMB2036	ankyrin repeat protein	0.0529616	0.0308343	0	0.163084	0.289972	0.235726	-2.90944	0.0443368	NA
Glyma.05G084600				0.339876	0	0	1.25589	0.930435	0.672336	-2.87385	0.0357623	NA
Glyma.13G141000	AT2G28260.1	ATCNGC15,CNGC15	cyclic nucleotide-gated channel 15	0.0450732	0	0.0488529	0.305345	0.320817	0.156035	-2.86526	0.0244919	NA
Glyma.05G123100	AT3G49290.1	ABIL2	ABL interactor-like protein 2	0.187711	0.398572	0.263291	4.05291	0.338551	2.12966	-2.83703	2.51575e-06	0.00077393
Glyma.15G037200	AT1G07530.1	ATGRAS2,GRAS2,SCL14	SCARECROW-like 14	0.0245401	0.0571491	0.0265979	0.241811	0.456825	0.145634	-2.82139	0.0248225	NA
Glyma.U032100	AT5G01770.1	ATRAPTOR1A,RAPTOR1A,RAPTOR2	HEAT repeat ;WD domain, G-beta repeat protein protein	0.315529	0.367403	0.579893	3.80192	2.46366	3.29726	-2.80125	3.14919e-13	5.91415e-10
Glyma.07G232300				0	0.178765	0.0998397	1.85317	0.100869	0.18222	-2.79534	0.0172315	NA
Glyma.08G052700	AT1G73660.1		protein tyrosine kinase family protein	0.0117968	0.0549451	0	0.188894	0.142096	0.151685	-2.78126	0.0189824	NA
Glyma.18G228700	AT4G22990.2		Major Facilitator Superfamily with SPX (SYG1/Pho81/XPR1) domain-containing protein	0	0	0.205822	0.675709	0.4852	0.313042	-2.66385	0.0129639	NA
Glyma.13G257200	AT4G33580.1	ATBCA5,BCA5	beta carbonic anhydrase 5	0.112953	0.0328807	0.183637	0.939098	0.711198	0.614462	-2.62294	0.00162269	0.0770883
Glyma.15G232600	AT1G64070.1	RLM1	Disease resistance protein (TIR-NBS-LRR class) family	0.0353905	0.0206044	0.0383583	0.0871819	0.271275	0.24503	-2.56063	0.0331578	NA
Glyma.15G230600	AT5G06970.1		Protein of unknown function (DUF810)	0.135091	0.0786499	0.0146419	0.4659	0.63609	0.293956	-2.45342	0.00140691	0.0714098
Glyma.10G065800	AT5G41480.1	ATDFA,DFA,EMB9,GLA1	Folylpolyglutamate synthetase family protein	0.551847	0.847027	1.46812	6.64269	6.23515	4.21774	-2.4293	6.35835e-10	4.86048e-07
Glyma.11G029400	AT1G62870.1			0.142184	0.144865	0.385269	1.13835	1.22611	1.52938	-2.4188	1.25013e-05	0.00252285
Glyma.06G157400	AT1G01720.1	ANAC002,ATAF1	NAC (No Apical Meristem) domain transcriptional regulator superfamily protein	0.0208509	0.0485578	0.0451989	0.282506	0.251156	0.12374	-2.3752	0.0499218	NA
Glyma.08G200100	AT4G25150.1		HAD superfamily, subfamily IIIB acid phosphatase	0.792692	0.256393	0.238657	1.84425	2.0736	2.91838	-2.29486	0.000304678	0.0281532
Glyma.04G133700	AT1G80190.1	PSF1	partner of SLD five 1	0.0511658	0.417044	0	0.37813	0.728364	1.21458	-2.29042	0.0463215	NA
Glyma.03G046100	AT1G70730.1		Phosphoglucomutase/phosphomannomutase family protein	0	0.894763	0.178472	1.0817	2.64457	1.73725	-2.26756	0.0103547	0.212221
Glyma.20G029600				2.58521	0.788888	1.56526	10.497	11.8702	3.95013	-2.23315	1.01375e-07	4.91786e-05
Glyma.14G116600	AT4G32330.3		TPX2 (targeting protein for Xklp2) protein family	0.114553	0.0533546	0.0248319	0.536169	0.326142	0.158625	-2.22765	0.0350891	NA
Glyma.08G140400	AT3G26300.1	CYP71B34	cytochrome P450, family 71, subfamily B, polypeptide 34	0.298201	0	0.124311	0.904119	0.0251184	1.1571	-2.21682	0.0369451	0.398966
Glyma.01G025700				9.0985	6.03498	5.21249	50.0301	31.0636	22.4177	-2.19927	8.42493e-13	1.25016e-09
Glyma.11G030100	AT1G12310.1		Calcium-binding EF-hand family protein	3.93402	4.03266	3.86304	18.6576	21.5577	18.3746	-2.1822	8.40444e-21	5.30026e-17
Glyma.06G325100	AT1G35420.1		alpha/beta-Hydrolases superfamily protein	0.290948	0.16939	0.105115	1.07509	1.22129	0.527585	-2.15343	0.0168856	NA
Glyma.02G040700	AT2G22500.1	ATPUMP5,DIC1,UCP5	uncoupling protein 5	0.18433	0.128781	0.0799151	1.36225	0.322955	0.255247	-2.13132	0.0352379	NA
Glyma.14G212000	AT1G66140.1	ZFP4	zinc finger protein 4	0.0239178	0.13925	0.0777703	0.441897	0.628575	0.0946271	-2.11223	0.0451798	NA
Glyma.13G212000	AT4G21860.1	MSRB2	methionine sulfoxide reductase B 2	0.286287	0.166677	0.258579	0.293853	0.470238	2.35969	-2.10746	0.0278148	NA
Glyma.06G171600				1.03077	0.36007	0.335163	2.66619	3.2733	2.141	-2.07125	0.00827262	0.190059
Glyma.15G181600	AT5G20740.1		Plant invertase/pectin methylesterase inhibitor superfamily protein	0.124236	0.0723303	0.134654	0.765115	0.442135	0.337921	-2.06071	0.0290117	NA
Glyma.12G222000	AT4G27435.1		Protein of unknown function (DUF1218)	0.197692	0.172645	0.107135	0.974001	0.432957	0.733257	-2.04742	0.0397192	NA
Glyma.11G027300				0.0637747	0.0742595	0.0921636	0.418945	0.302619	0.315394	-2.04377	0.0272568	NA
Glyma.13G214100	AT3G54070.1		Ankyrin repeat family protein	0.172304	0.143308	0.0266789	0.485094	0.619939	0.438232	-2.04291	0.0185085	NA
Glyma.07G214300	AT1G49780.1	PUB26	plant U-box 26	1.14427	0.888262	0.394618	4.16418	4.29061	2.36646	-2.00986	5.44482e-07	0.000211309
Glyma.08G083500	AT3G05740.1	RECQI1	RECQ helicase l1	0.181493	0.0845323	0.393424	0.983607	0.476975	1.31044	-1.96885	0.00305053	0.108565
Glyma.06G268900	AT5G64200.1	ATSC35,SC35	ortholog of human splicing factor SC35	0.0764929	0.178137	0.0663259	0.734895	0.502571	0.151316	-1.9566	0.0128726	0.240893
Glyma.13G354500	AT3G21360.1		2-oxoglutarate (2OG) and Fe(II)-dependent oxygenase superfamily protein	0.408293	0.285251	0.265519	0.60348	1.69895	1.69612	-1.95509	0.0386595	NA
Glyma.16G212400	AT1G17860.1		Kunitz family trypsin and protease inhibitor protein	11.1022	7.46097	12.1707	34.6165	43.2796	49.5716	-1.93717	2.79856e-10	2.43436e-07
Glyma.02G192900				0.597776	0.397744	0.0617051	1.61282	1.93257	0.929112	-1.93052	0.00310207	0.109139
Glyma.19G023200	AT5G39660.2	CDF2	cycling DOF factor 2	0.111214	0.21583	0.04018	0.981717	0.263862	0.275001	-1.9171	0.0226829	0.318967
Glyma.03G167400	AT2G33310.2	IAA13	auxin-induced protein 13	0.156109	0.13633	0.1692	0.721055	0.897453	0.308811	-1.89172	0.0424347	NA
Glyma.10G145600	AT1G56560.1		Plant neutral invertase family protein	0.200198	0.181309	0.0482192	0.794558	0.462804	0.484034	-1.89084	0.0147906	0.258922
Glyma.10G144500	AT3G07100.1	ERMO2,SEC24A	Sec23/Sec24 protein transport family protein	0.677619	0.538844	0.465744	2.74818	3.00424	1.19333	-1.88136	7.46666e-06	0.00177692
Glyma.20G116900	AT1G57600.1		MBOAT (membrane bound O-acyl transferase) family protein	0.125336	0.0729711	0.135847	0.437406	0.548988	0.371907	-1.87503	0.0192828	NA
Glyma.11G124500	AT3G54420.1	ATCHITIV,ATEP3,CHIV,EP3	homolog of carrot EP3-3 chitinase	0.633894	0.201302	0.124918	0.922734	1.13585	1.65294	-1.84254	0.0323051	NA
Glyma.14G084400	AT5G18440.1			0.261244	0.0935979	0.130685	0.742563	0.638154	0.516786	-1.81431	0.00893607	0.197182
Glyma.06G225000	AT5G57860.2		Ubiquitin-like superfamily protein	0.491015	0.643206	0.399142	1.66317	1.74744	2.24616	-1.78644	0.00829	0.190285
Glyma.08G325700	AT5G16320.1	FRL1	FRIGIDA like 1	0.20959	0.122024	0.0681498	0.542126	0.527867	0.435337	-1.77486	0.0212559	0.310801
Glyma.07G228100	AT1G26690.1		emp24/gp25L/p24 family/GOLD family protein	0.359526	0.209317	0.350707	1.81562	0.748013	0.817887	-1.72586	0.0142878	0.253954
Glyma.03G181300	AT2G37210.1		lysine decarboxylase family protein	1.15195	0.726554	0.520228	4.19749	2.78562	1.85149	-1.72566	0.00145491	0.0726765
Glyma.11G028500	AT4G22840.1		Sodium Bile acid symporter family	1.07883	0.761328	0.602364	2.45628	3.04286	3.2335	-1.72348	0.000126907	0.0157702
Glyma.02G296800	AT3G20150.1		Kinesin motor family protein	2.15709	1.5738	1.71649	6.96179	6.84701	5.71197	-1.70702	3.22358e-10	2.7106e-07
Glyma.17G215200	AT5G53430.1	ATX5,SDG29,SET29	SET domain group 29	0.220574	0.199762	0.115108	1.59991	0.295209	0.0727223	-1.69339	0.0218232	0.314525
Glyma.01G188400	AT4G36920.2	AP2,FL1,FLO2	Integrase-type DNA-binding superfamily protein	0.336308	0.0783196	0.267307	1.18747	0.810186	0.48787	-1.68985	0.0136363	0.248189
Glyma.04G194400	AT5G14210.1		Leucine-rich repeat protein kinase family protein	0.131757	0.153418	0.26181	0.649145	0.793524	0.499556	-1.68355	0.0147401	0.258594
Glyma.13G115500	AT4G33150.2	LKR,LKR/SDH,SDH	lysine-ketoglutarate reductase/saccharopine dehydrogenase bifunctional enzyme	0.191365	0.0477485	0.42964	1.09435	0.942976	0.405594	-1.68157	0.00997074	0.208809
Glyma.09G194700				0.123779	0.35377	0.378083	0.85932	1.07201	1.02394	-1.67688	0.000551079	0.0392698
Glyma.16G040900	AT3G03900.1	APK3	adenosine-5\'-phosphosulfate (APS) kinase 3	0.353438	0.32009	0.170256	0.822299	1.03207	1.04875	-1.67126	0.0236167	0.322969
Glyma.10G000200	AT5G35970.1		P-loop containing nucleoside triphosphate hydrolases superfamily protein	0.230373	0.134123	0.0178351	0.628311	0.48651	0.244135	-1.67013	0.039302	0.409682
Glyma.13G367600	AT1G15760.1		Sterile alpha motif (SAM) domain-containing protein	1.3384	0.487013	1.58664	5.87289	3.98457	2.35802	-1.66768	0.000953358	0.0560593
Glyma.20G001500				0.253008	0.441905	0.137112	1.29847	0.507926	1.00099	-1.65961	0.0414209	0.418847
Glyma.03G193000	AT2G36350.1		Protein kinase superfamily protein	0.486442	0.39649	0.404212	2.5564	1.72229	0.352832	-1.6594	0.00327249	0.112315
Glyma.10G161100	AT1G17530.1	ATTIM23-1,TIM23-1	translocase of inner mitochondrial membrane 23	0.760611	1.4761	0.384717	2.74811	2.66525	3.36032	-1.65565	0.00321283	0.111321
Glyma.18G277300	AT3G02360.2		6-phosphogluconate dehydrogenase family protein	0.227064	0.264394	0.300795	0.745808	1.68524	0.374311	-1.64864	0.0165346	0.274048
Glyma.09G061500	AT2G19330.1	PIRL6	plant intracellular ras group-related LRR 6	0.28421	0.330935	0.444951	1.40026	1.03739	1.15567	-1.63646	0.00699516	0.172377
Glyma.06G069000	AT2G26660.1	ATSPX2,SPX2	SPX domain gene 2	1.05373	0.817981	0.380699	3.5572	2.82057	1.38965	-1.62842	0.00263781	0.100384
Glyma.12G004000	AT2G43640.2		Signal recognition particle, SRP9/SRP14 subunit	0.539882	0.400044	0.159588	1.26951	1.55858	0.922348	-1.62709	0.0294835	0.360519
Glyma.12G202400	AT4G03415.2		Protein phosphatase 2C family protein	0.335784	0.344989	0.064225	0.973151	1.03819	0.527484	-1.62665	0.012322	0.233428
Glyma.10G082800	AT5G06510.2	NF-YA10	nuclear factor Y, subunit A10	0.391727	0.736822	0.489895	2.30113	2.44172	0.804708	-1.61825	0.00349024	0.117393
Glyma.10G069700	AT5G45980.1	STPL,WOX8	WUSCHEL related homeobox 8	0.426687	0.434732	0.722607	2.20077	1.63532	1.47711	-1.60652	0.00113778	0.0626672
Glyma.02G176800	AT5G06839.3	bZIP65,TGA10	bZIP transcription factor family protein	1.38944	0.486932	0.93574	4.63572	3.13159	1.76121	-1.59217	0.000150045	0.0174426
Glyma.10G145700	AT1G56570.1		Tetratricopeptide repeat (TPR)-like superfamily protein	0.24487	0.256614	0.159242	0.663541	0.992115	0.508616	-1.56917	0.0209779	0.309105
Glyma.15G058100	AT1G09730.1		Cysteine proteinases superfamily protein	0.372405	0.339363	0.105296	1.83479	0.815588	0.0960892	-1.5635	0.0391739	0.409623
Glyma.01G205100	AT4G17570.3	GATA26	GATA transcription factor 26	0.122754	0.0893342	0.0997855	0.207896	0.302442	0.47048	-1.56338	0.0480523	0.444343
Glyma.16G167000				0.200413	0.127288	0.0789889	0.403939	0.53867	0.378432	-1.56221	0.0357222	0.392135
Glyma.01G199300				0.564726	0.294772	0.295488	1.46312	1.38605	0.924519	-1.55669	0.00199578	0.0864926
Glyma.06G243500	AT2G46370.4	FIN219,JAR1	Auxin-responsive GH3 family protein	2.54372	2.53878	3.32991	9.27732	10.7077	7.28648	-1.55506	3.60656e-07	0.000144411
Glyma.12G115400	AT1G65032.1			0.517586	0.401786	0.373993	1.41671	1.07057	1.5927	-1.54823	0.0354505	0.390172
Glyma.03G259800	AT2G46710.1		Rho GTPase activating protein with PAK-box/P21-Rho-binding domain	1.50766	1.18044	0.42261	5.507	3.07415	1.56835	-1.54816	0.00212791	0.0893157
Glyma.06G087300	AT4G32870.1		Polyketide cyclase/dehydrase and lipid transport superfamily protein	0.940682	0.864736	1.71716	3.17104	4.87929	3.23198	-1.53717	0.00141549	0.0715575
Glyma.02G296900	AT5G55530.3		Calcium-dependent lipid-binding (CaLB domain) family protein	0.212343	0.123626	0.207135	0.653864	0.906834	0.231029	-1.53686	0.038068	0.403828
Glyma.10G157300	AT5G27395.2		Mitochondrial inner membrane translocase complex, subunit Tim44-related protein	0.432334	0.377558	0.468588	1.71164	1.77532	0.671969	-1.53257	0.00102945	0.0582263
Glyma.17G137300	AT1G62790.1		Bifunctional inhibitor/lipid-transfer protein/seed storage 2S albumin superfamily protein	2.27461	0.481556	1.0459	3.39595	4.45317	4.15869	-1.52286	0.00848746	0.192867
Glyma.18G216100	AT2G38580.1		Mitochondrial ATP synthase D chain-related protein	0.35189	0.140175	0.180662	0.787013	0.699676	0.622826	-1.50714	0.00186229	0.0843962
Glyma.11G231400	AT3G11110.1		RING/U-box superfamily protein	2.92891	1.43154	1.99877	10.4664	6.96881	2.89695	-1.50106	0.000622911	0.0416805
Glyma.13G208400	AT5G19090.3		Heavy metal transport/detoxification superfamily protein	6.88583	5.98077	5.42119	21.383	9.89802	23.7598	-1.49787	1.31429e-05	0.00259018
Glyma.07G253700	AT4G15530.5	PPDK	pyruvate orthophosphate dikinase	2.03881	0.680353	1.07794	6.78338	3.98865	1.36487	-1.49327	0.0015354	0.0745903
Glyma.02G225100	AT4G40080.1		ENTH/ANTH/VHS superfamily protein	0.532975	0.456322	0.254854	1.50603	1.20158	1.11634	-1.49176	0.00102448	0.0581642
Glyma.14G181400	AT4G33580.2	ATBCA5,BCA5	beta carbonic anhydrase 5	4.82165	4.23597	7.16616	18.7413	14.48	16.506	-1.48871	6.35133e-07	0.000242755
Glyma.01G149300	AT1G31850.3		S-adenosyl-L-methionine-dependent methyltransferases superfamily protein	0.358574	0.189784	0.353311	1.20453	0.642515	0.918894	-1.48607	0.00564083	0.153051
Glyma.19G215100	AT3G62600.1	ATERDJ3B,ERDJ3B	DNAJ heat shock family protein	1.45873	0.700988	0.401537	4.0783	3.42289	0.64125	-1.48118	0.0103082	0.211755
Glyma.13G226500	AT4G18820.1		AAA-type ATPase family protein	0.159857	0.0797735	0.309397	0.759464	0.350096	0.564689	-1.47373	0.016556	0.274224
Glyma.10G147600	AT1G09210.1	AtCRT1b,CRT1b	calreticulin 1b	0.789008	0.357281	1.02146	2.48357	2.80795	1.45241	-1.47051	0.00153182	0.0745903
Glyma.15G010700	AT3G15660.1	ATGRX4,GRX4	glutaredoxin 4	1.3691	1.4879	0.494636	2.24845	7.09622	1.08333	-1.46233	0.0479825	0.444071
Glyma.12G061400	AT1G07510.1	ftsh10	FTSH protease 10	1.3322	1.55121	1.04631	4.54216	3.40385	3.74292	-1.45491	1.13226e-05	0.00238019
Glyma.04G181600				0.304551	0.398948	0.103153	1.64115	0.604454	0.225921	-1.45051	0.045834	0.435865
Glyma.12G059200	AT2G29350.1	SAG13	senescence-associated gene 13	0.761695	1.14778	1.45688	3.91832	3.38537	2.79195	-1.45018	0.00167659	0.0785265
Glyma.09G254300	AT1G01470.1	LEA14,LSR3	Late embryogenesis abundant protein	1.11837	1.40641	0.921235	5.06923	3.72292	1.68137	-1.44575	0.00333945	0.114148
Glyma.07G100300	AT1G62670.1	RPF2	rna processing factor 2	1.28679	1.05565	0.665649	3.06184	3.77886	2.19838	-1.44417	0.000593021	0.0405408
Glyma.20G158100	AT3G61250.1	AtMYB17,MYB17	myb domain protein 17	0.785528	1.02443	0.885456	3.52186	2.37408	2.1444	-1.44397	0.000882065	0.0533596
Glyma.02G093000	AT2G39550.1	ATGGT-IB,GGB,PGGT-I	Prenyltransferase family protein	0.48784	0.568042	0.342131	1.2371	1.85398	1.07857	-1.44198	0.00781389	0.184046
Glyma.06G207700	AT3G52140.2		tetratricopeptide repeat (TPR)-containing protein	0.318395	0.197728	0.0920253	0.732053	0.720546	0.377905	-1.43399	0.0431808	0.42368
Glyma.17G245000	AT5G42690.2		Protein of unknown function, DUF547	0.13721	0.34236	0.106226	0.893305	0.558068	0.290814	-1.4329	0.0492223	0.448811
Glyma.15G267500	AT2G31920.1		Plant protein of unknown function (DUF936)	0.186687	0.271723	0.708196	1.23595	1.02214	1.17714	-1.43064	0.0168054	0.275819
Glyma.04G123700	AT5G45380.1	ATDUR3,DUR3	solute:sodium symporters;urea transmembrane transporters	2.16532	1.10175	1.91302	9.5476	4.78202	1.51178	-1.4257	0.00270625	0.102045
Glyma.08G225600				0.266512	0.103443	0.272813	1.22188	0.470184	0.263604	-1.42116	0.0347713	0.38743
Glyma.17G245100	AT2G26530.1	AR781	Protein of unknown function (DUF1645)	3.43734	1.81163	8.86296	16.3559	18.0275	8.33853	-1.42014	0.00174329	0.081137
Glyma.09G081400	AT4G11720.1	GCS1,HAP2	hapless 2	5.68038	4.5239	0.900275	12.046	12.6164	7.89756	-1.41902	0.00154748	0.0746066
Glyma.02G213600	AT4G24550.2		Clathrin adaptor complexes medium subunit family protein	0.96344	0.472351	0.952632	3.47677	2.48016	1.23713	-1.41833	0.00121664	0.0653191
Glyma.11G015400	AT5G08280.1	HEMC	hydroxymethylbilane synthase	0.614589	0.605532	0.973569	1.68869	3.05435	1.73013	-1.4168	0.012485	0.235563
Glyma.01G009300	AT5G19690.1	STT3A	staurosporin and temperature sensitive 3-like A	1.90039	1.16229	1.18592	6.99857	4.01482	1.72776	-1.41226	0.00103999	0.0585599
Glyma.02G213800	AT3G25710.1	ATAIG1,BHLH32,TMO5	basic helix-loop-helix 32	6.17471	2.62218	2.04712	15.6136	12.9264	4.05958	-1.41182	0.00203338	0.0875166
Glyma.19G251100	AT2G42960.1		Protein kinase superfamily protein	3.22107	1.77256	1.84124	12.6088	5.70145	2.16032	-1.40447	0.00251751	0.0983076
Glyma.06G235200	AT3G18380.1		sequence-specific DNA binding transcription factors;sequence-specific DNA binding	1.00401	1.16907	0.989272	3.14783	3.49814	2.52777	-1.40394	0.0216879	0.314063
Glyma.06G304100	AT4G31980.1			0.404371	0.340059	0.401757	1.23134	1.08239	0.999896	-1.3994	0.00043814	0.0350663
Glyma.11G032600	AT2G35710.1		Nucleotide-diphospho-sugar transferases superfamily protein	0.555746	0.675247	2.59272	3.54164	3.25446	4.20626	-1.39898	0.00605635	0.158812
Glyma.19G200100	AT4G31400.1	CTF7	damaged DNA binding;DNA-directed DNA polymerases	0.329182	0.174228	0.324351	0.958356	0.950313	0.532784	-1.39794	0.0444348	0.429633
Glyma.11G026100	AT4G11720.1	GCS1,HAP2	hapless 2	1.348	1.04641	0.229182	3.0928	2.57593	1.90843	-1.39708	0.00711411	0.174403
Glyma.02G025200	AT1G59650.1	CW14	Protein of unknown function (DUF1336)	0.466095	0.255399	0.148582	1.01311	0.900683	0.623718	-1.39601	0.0388252	0.407576
Glyma.11G180700	AT4G33430.2	ATBAK1,ATSERK3,BAK1,ELG,RKS10,SERK3	BRI1-associated receptor kinase	0.540061	0.324905	0.751198	1.76278	1.42917	1.46006	-1.38835	0.000270871	0.0261665
Glyma.15G176000	AT5G35550.1	ATMYB123,ATTT2,MYB123,TT2	Duplicated homeodomain-like superfamily protein	0.450712	0.291561	1.19413	1.35703	2.68706	1.58505	-1.3868	0.0387815	0.407509
Glyma.09G266500	AT3G61130.1	GAUT1,LGT1	galacturonosyltransferase 1	0.28946	0.264823	0.246505	0.789463	1.04146	0.490803	-1.38214	0.0211025	0.309774
Glyma.05G131800	AT2G35060.1	KUP11	K+ uptake permease 11	0.161415	0.187952	0.160372	0.480475	0.544991	0.425743	-1.38132	0.0192139	0.295113
Glyma.06G090400	AT5G49650.1	XK-2,XK2	xylulose kinase-2	0.938736	0.807919	0.796269	2.96604	2.86036	1.53403	-1.37882	0.000431512	0.0348889
Glyma.15G231100	AT3G14460.1		LRR and NB-ARC domains-containing disease resistance protein	0.362925	0.31303	0.830424	1.34106	2.26673	0.810995	-1.37786	0.00493804	0.143443
Glyma.08G029700	AT5G56750.1	NDL1	N-MYC downregulated-like 1	0.910837	0.478972	1.14645	1.59236	2.96	2.61551	-1.37133	0.00488331	0.142742
Glyma.13G239100	AT2G33770.1	ATUBC24,PHO2,UBC24	phosphate 2	1.38846	1.35986	1.06889	3.59618	3.63759	3.45252	-1.36394	3.14274e-06	0.000924891
Glyma.10G139200	AT1G57590.1		Pectinacetylesterase family protein	2.54172	1.85549	1.78423	5.33673	6.21545	5.74439	-1.36113	1.2665e-06	0.000414919
Glyma.15G058000	AT2G22540.1	AGL22,SVP	K-box region and MADS-box transcription factor family protein	1.91591	1.41471	0.81037	3.56856	3.99127	3.97489	-1.36055	0.00280826	0.104357
Glyma.15G022100				0.767201	0.485506	0.216923	1.5818	1.735	0.874304	-1.35942	0.00654061	0.165549
Glyma.14G005100	AT3G07890.2		Ypt/Rab-GAP domain of gyp1p superfamily protein	0.862025	0.826613	1.06255	2.60237	2.75779	2.35724	-1.35669	8.20936e-05	0.0111063
Glyma.06G316800	AT5G64740.1	CESA6,E112,IXR2,PRC1	cellulose synthase 6	0.2465	0.471542	0.362589	0.780731	1.13754	1.0449	-1.34802	0.00846921	0.192842
Glyma.10G068100	AT1G19485.1		Transducin/WD40 repeat-like superfamily protein	0.775402	0.989696	0.597995	2.97542	1.99209	1.62238	-1.34527	0.000348679	0.0303303
Glyma.19G115100	AT5G35910.1		Polynucleotidyl transferase, ribonuclease H fold protein with HRDC domain	0.344193	0.471506	0.175556	0.972585	1.21939	0.560721	-1.33129	0.0218416	0.314525
Glyma.03G021200	AT2G45550.1	CYP76C4	cytochrome P450, family 76, subfamily C, polypeptide 4	1.07189	1.43166	0.785906	4.89273	3.52124	0.904282	-1.33021	0.0113882	0.224086
Glyma.04G074100	AT4G31130.1		Protein of unknown function (DUF1218)	1.46556	0.550484	0.512405	3.49383	2.22605	1.40281	-1.32987	0.0259826	0.338237
Glyma.09G109300				2.31438	1.01879	1.16246	6.46612	4.88318	1.45164	-1.32693	0.00646123	0.164637
Glyma.08G084200	AT1G29951.1	CPuORF35	conserved peptide upstream open reading frame 35	2.44016	0.826567	0.721304	4.37174	3.81373	2.87429	-1.32632	0.00295634	0.10715
Glyma.13G246600	AT4G05020.1	NDB2	NAD(P)H dehydrogenase B2	0.949089	0.331537	0.540055	2.33801	2.10454	0.70405	-1.31562	0.0167796	0.275575
Glyma.16G067300				0.682409	0.470874	0.191757	1.49428	1.13472	1.02494	-1.30953	0.0222189	0.316529
Glyma.11G036800	AT4G16845.1	VRN2	VEFS-Box of polycomb protein	1.92117	3.28473	3.53196	5.76606	7.76252	9.44091	-1.29261	7.11988e-05	0.00986846
Glyma.05G054000	AT4G22790.1		MATE efflux family protein	0.394476	0.459329	0.505293	1.41347	1.33516	0.922225	-1.29214	0.0322806	0.3776
Glyma.07G210700	AT2G15760.1		Protein of unknown function (DUF1645)	0.494771	1.0082	1.27362	3.04708	2.37032	2.01866	-1.28803	0.0296843	0.361922
Glyma.03G183500	AT5G03760.1	ATCSLA09,ATCSLA9,CSLA09,CSLA9,RAT4	Nucleotide-diphospho-sugar transferases superfamily protein	2.34931	1.00783	0.759426	2.89367	1.76017	5.84994	-1.28617	0.0114613	0.2243
Glyma.19G154200	AT1G03270.1		CBS domain-containing protein with a domain of unknown function (DUF21)	0.564409	0.518842	0.547345	1.93921	1.39873	1.05774	-1.28498	0.0142	0.25333
Glyma.04G051500	AT5G11870.2		Alkaline phytoceramidase (aPHC)	1.55915	1.875	1.99463	5.41497	4.87003	4.14607	-1.27876	6.91185e-05	0.00968658
Glyma.18G050900	AT5G58290.1	RPT3	regulatory particle triple-A ATPase 3	0.269602	0.37671	0.160715	0.747162	0.590443	0.759981	-1.27702	0.015944	0.269032
Glyma.18G035100	AT5G06060.1		NAD(P)-binding Rossmann-fold superfamily protein	1.21511	0.656908	0.752575	2.83298	2.18595	1.97447	-1.27252	0.0135446	0.247818
Glyma.05G203100	AT3G48710.1		DEK domain-containing chromatin associated protein	1.03242	0.425762	0.512872	3.17911	1.41316	0.744591	-1.26148	0.022318	0.316823
Glyma.02G062500	AT2G23520.1		Pyridoxal phosphate (PLP)-dependent transferases superfamily protein	0.118586	0.179507	0.179943	0.350555	0.467479	0.422253	-1.2602	0.0354483	0.390172
Glyma.14G155500	AT1G77280.1		Protein kinase protein with adenine nucleotide alpha hydrolases-like domain	1.2812	0.798447	0.860565	3.9563	2.45022	1.42786	-1.25179	0.00257791	0.0992831
Glyma.03G015500	AT3G61200.1		Thioesterase superfamily protein	4.5807	3.56292	4.04318	9.98031	10.6143	8.149	-1.23792	5.49782e-27	6.9344e-23
Glyma.07G256900	AT3G06150.1			1.93211	1.34985	1.34955	3.70192	3.99635	4.1618	-1.23696	0.000243093	0.0241314
Glyma.05G170300	AT1G30620.2	HSR8,MUR4,UXE1	NAD(P)-binding Rossmann-fold superfamily protein	3.04782	1.69499	2.39127	7.48007	6.79943	4.40937	-1.23687	0.000176905	0.0194873
Glyma.15G098300				0.444155	0.282096	0.393873	0.994676	1.28223	0.658963	-1.23287	0.0211368	0.309774
Glyma.15G111000	AT1G11940.1		Core-2/I-branching beta-1,6-N-acetylglucosaminyltransferase family protein	1.8495	0.867405	0.696038	4.84085	2.55969	1.57524	-1.23242	0.0113202	0.223562
Glyma.10G162200	AT5G28750.1		Bacterial sec-independent translocation protein mttA/Hcf106	0.721191	1.28763	0.990112	3.19788	2.13225	2.30641	-1.22879	0.00253759	0.0986131
Glyma.11G158200	AT3G12320.1			0.877746	0.493404	0.459273	2.46051	1.53564	0.778358	-1.21722	0.00489772	0.142832
Glyma.04G175400	AT1G18900.1		Pentatricopeptide repeat (PPR) superfamily protein	8.47259	3.66433	2.80538	12.2477	12.4179	13.0399	-1.21705	0.000782779	0.0498646
Glyma.02G113100	AT1G69370.1	cm-3,CM3	chorismate mutase 3	2.5266	1.9236	0.947934	5.70542	4.9304	3.20389	-1.21549	0.00291935	0.10673
Glyma.10G130600	AT4G13560.1	UNE15	Late embryogenesis abundant protein (LEA) family protein	0.196582	0.198381	0.525565	0.936247	0.875402	0.570349	-1.21541	0.0235807	0.322969
Glyma.07G272900	AT1G10310.1		NAD(P)-binding Rossmann-fold superfamily protein	2.44236	1.16599	1.13828	6.3174	4.97447	1.23201	-1.21509	0.0132861	0.244551
Glyma.20G212500	AT2G17340.1		Uncharacterised conserved protein (UCP030210)	0.61436	0.675621	0.406926	1.51343	2.01822	0.843968	-1.21436	0.0336718	0.383509
Glyma.11G086100	AT4G35530.1		phosphatidylinositolglycan-related	0.888175	0.517097	0.65323	2.03167	1.87568	1.38047	-1.21397	0.0149225	0.25979
Glyma.02G213700	AT4G33580.1	ATBCA5,BCA5	beta carbonic anhydrase 5	32.2451	13.2758	27.813	84.7737	77.0191	29.3519	-1.20538	0.00100533	0.0576374
Glyma.03G098300	AT1G64850.1		Calcium-binding EF hand family protein	0.487	0.79389	0.563028	1.23968	1.88425	1.47717	-1.20332	0.0231682	0.321529
Glyma.04G234400	AT2G46550.2			4.74814	2.973	2.4275	12.3036	7.61916	5.81872	-1.19712	0.000306751	0.0282412
Glyma.15G277400	AT1G62310.1		transcription factor jumonji (jmjC) domain-containing protein	0.488933	0.759086	0.490679	1.13754	1.56653	1.57617	-1.19606	0.00689371	0.170994
Glyma.02G057600	AT3G50670.1	U1-70K,U1SNRNP	U1 small nuclear ribonucleoprotein-70K	1.42913	1.87209	0.709944	3.30051	4.39051	2.39515	-1.19564	0.0022151	0.0916035
Glyma.07G204000	AT2G33990.1	iqd9	IQ-domain 9	2.50074	2.13694	1.79239	6.1604	7.26555	3.01203	-1.1943	0.000449485	0.0352293
Glyma.08G322200	AT5G55230.2	ATMAP65-1,MAP65-1	microtubule-associated proteins 65-1	1.79909	2.09486	1.31179	4.02901	6.7698	2.42653	-1.18938	0.00392808	0.124956
Glyma.03G091700	AT4G14540.1	NF-YB3	nuclear factor Y, subunit B3	0.181765	0.440932	0.361179	0.970155	0.962014	0.539344	-1.18833	0.0244905	0.326877
Glyma.06G159900	AT2G30390.1	ATFC-II,FC-II,FC2	ferrochelatase 2	2.2221	0.94872	1.20422	3.85459	4.09598	3.02205	-1.18298	0.0014054	0.0714098
Glyma.09G007400	AT1G14620.1	DECOY	decoy	2.24918	2.46182	1.51143	5.54069	5.96026	4.00435	-1.18242	0.00191707	0.0848423
Glyma.17G087900	AT1G19100.1		Histidine kinase-, DNA gyrase B-, and HSP90-like ATPase family protein	2.31732	0.952341	0.823145	4.00558	4.8405	1.61791	-1.18179	0.00933353	0.2023
Glyma.05G196300	AT2G46690.1		SAUR-like auxin-responsive protein family	4.95222	2.28253	3.74607	6.09971	11.2975	9.69432	-1.1768	0.00293835	0.106831
Glyma.12G170700	AT3G03770.1		Leucine-rich repeat protein kinase family protein	0.398517	0.96842	0.713633	2.0488	2.82703	0.445582	-1.17573	0.0317935	0.37541
Glyma.04G161300	AT1G08360.1		Ribosomal protein L1p/L10e family	1.82547	2.22521	2.84416	2.95109	6.6527	7.10934	-1.17482	0.00352333	0.117721
Glyma.02G131500	AT4G34030.1	MCCB	3-methylcrotonyl-CoA carboxylase	0.107288	0.181711	0.264283	0.276309	0.501973	0.559526	-1.17215	0.0438976	0.426088
Glyma.05G044500	AT4G24820.2		26S proteasome, regulatory subunit Rpn7;Proteasome component (PCI) domain	2.63538	1.45139	0.617594	3.46536	4.36772	3.66336	-1.16467	0.0138879	0.250409
Glyma.19G032700	AT4G20060.1	EMB1895	ARM repeat superfamily protein	1.23543	1.15882	0.7687	2.95885	3.09396	1.77635	-1.16273	0.000419131	0.0339968
Glyma.16G054500	AT5G50670.1		Squamosa promoter-binding protein-like (SBP domain) transcription factor family protein	1.98895	1.33612	1.20224	4.09873	4.29308	2.79954	-1.161	0.00060239	0.0409593
Glyma.19G115800	AT3G03770.1		Leucine-rich repeat protein kinase family protein	0.201221	0.486627	0.2852	0.972319	0.949166	0.474598	-1.15903	0.0331169	0.381489
Glyma.05G188500	AT3G27740.1	CARA	carbamoyl phosphate synthetase A	0.313464	0.386469	0.33975	1.27185	0.726885	0.565373	-1.15691	0.0342919	0.385681
Glyma.10G080000	AT3G11660.1	NHL1	NDR1/HIN1-like 1	8.93919	5.96061	8.11541	20.0762	18.7407	17.381	-1.1561	1.09175e-05	0.00231433
Glyma.13G299300	AT4G03415.1		Protein phosphatase 2C family protein	13.645	10.4733	6.18119	35.3106	31.937	8.7261	-1.15393	0.00317346	0.111186
Glyma.16G126600	AT4G35987.1		S-adenosyl-L-methionine-dependent methyltransferases superfamily protein	1.34316	1.85208	2.14538	4.48426	4.45109	4.02047	-1.15237	0.00190764	0.0848423
Glyma.14G127400	AT2G27040.1	AGO4,OCP11	Argonaute family protein	0.522727	0.353418	0.292419	0.498464	1.4587	0.883943	-1.15016	0.0350625	0.388781
Glyma.02G240500	AT1G65910.1	anac028,NAC028	NAC domain containing protein 28	1.4339	0.777243	0.348341	2.74057	2.27402	1.29599	-1.14884	0.0247106	0.32695
Glyma.03G014600	AT4G00570.1	NAD-ME2	NAD-dependent malic enzyme 2	1.17218	0.965925	0.996838	3.30962	1.97473	2.30095	-1.14584	0.00183215	0.0833609
Glyma.04G248500	AT1G44170.2	ALDH3H1,ALDH4	aldehyde dehydrogenase 3H1	141.396	75.011	34.3581	210.636	234.046	162.957	-1.14395	0.00182953	0.0833609
Glyma.06G112600	AT1G77620.1		P-loop containing nucleoside triphosphate hydrolases superfamily protein	0.321075	0.24924	0.246499	0.675598	0.688522	0.608678	-1.14192	0.0235884	0.322969
Glyma.08G249600	AT5G15640.1		Mitochondrial substrate carrier family protein	3.36457	1.54938	1.13316	5.50217	5.01647	4.13632	-1.14169	0.00292831	0.106775
Glyma.02G207800	AT4G30490.1		AFG1-like ATPase family protein	0.83281	0.654565	0.383625	1.74383	1.98349	0.864909	-1.13855	0.018474	0.291084
Glyma.18G197600	AT5G01220.1	SQD2	sulfoquinovosyldiacylglycerol 2	2.56166	2.3049	1.13583	7.02756	5.25317	2.44157	-1.13797	0.0049597	0.143443
Glyma.06G301200	AT3G09280.1			2.85489	1.77597	1.27163	6.06942	5.31023	3.05583	-1.1372	0.00630861	0.162551
Glyma.10G161700	AT1G60710.1	ATB2	NAD(P)-linked oxidoreductase superfamily protein	0.851142	1.04464	0.324127	2.06839	1.76329	1.47893	-1.13656	0.0177286	0.284708
Glyma.13G218700	AT2G34585.1			1.50993	1.75816	1.20962	1.69808	3.09116	5.45434	-1.12722	0.0489462	0.447523
Glyma.06G023600	AT4G24200.1		Transcription elongation factor (TFIIS) family protein	7.41462	4.64357	2.08114	10.6366	12.1411	10.7425	-1.12636	0.00151963	0.07458
Glyma.07G273500	AT1G09640.1		Translation elongation factor EF1B, gamma chain	3.71025	3.11808	3.18214	10.2129	9.43283	4.65901	-1.12113	0.00074667	0.0476848
Glyma.16G063200	AT5G40760.1	G6PD6	glucose-6-phosphate dehydrogenase 6	1.36839	0.616782	0.645882	2.60975	2.03012	1.6809	-1.11984	0.0115304	0.225067
Glyma.05G223100	AT4G29480.1		Mitochondrial ATP synthase subunit G protein	9.16033	5.73923	5.69502	14.032	20.3162	14.6254	-1.11576	0.000310357	0.0282638
Glyma.17G023600	AT5G18620.2	CHR17	chromatin remodeling factor17	2.64778	1.66912	1.80106	7.80464	4.92896	2.08608	-1.10594	0.00322235	0.111321
Glyma.05G192700	AT2G13610.1		ABC-2 type transporter family protein	0.291121	0.365058	0.509708	1.04815	0.931834	0.775235	-1.10495	0.0459188	0.435865
Glyma.04G012300	AT4G39230.1		NmrA-like negative transcriptional regulator family protein	16.7392	15.0061	33.0865	35.7378	41.2325	71.8876	-1.10426	0.00297654	0.107573
Glyma.20G219300	AT4G18530.1		Protein of unknown function (DUF707)	0.453783	0.528386	0.839014	1.44664	1.89993	1.00327	-1.10388	0.0318054	0.37541
Glyma.05G191000	AT1G08490.1	ATCPNIFS,ATNFS2,ATSUFS,CPNIFS,SUFS	chloroplastic NIFS-like cysteine desulfurase	2.5371	2.19455	2.6451	8.03566	6.19141	3.44149	-1.10151	0.00116203	0.0635867
Glyma.09G178100	AT3G18080.1	BGLU44	B-S glucosidase 44	253.999	295.065	147.99	319.223	511.455	747.39	-1.10064	0.00129687	0.0678731
Glyma.02G195000	AT5G06510.1	NF-YA10	nuclear factor Y, subunit A10	0.953998	1.11084	0.375999	2.56375	2.54041	0.750582	-1.09958	0.0340298	0.385127
Glyma.08G181100	AT5G64530.1	ANAC104,XND1	xylem NAC domain 1	37.423	23.046	21.5751	89.6668	42.7852	59.0096	-1.09865	0.00065497	0.0431391
Glyma.03G246700	AT1G60710.1	ATB2	NAD(P)-linked oxidoreductase superfamily protein	8.89583	5.96257	4.65886	16.1594	13.5067	15.6381	-1.09829	0.000409896	0.0336809
Glyma.06G096000	AT5G10490.1	MSL2	MSCS-like 2	1.21745	0.512386	0.890293	2.9449	2.0238	1.30572	-1.09798	0.00871682	0.194934
Glyma.06G042400	AT5G47820.1	FRA1	P-loop containing nucleoside triphosphate hydrolases superfamily protein	1.45067	0.706379	0.971981	3.21626	2.48388	1.73486	-1.09557	0.00307007	0.108565
Glyma.13G281900	AT5G54280.2	ATM2,ATM4,ATMYOS1	myosin 2	1.61717	1.28697	2.06803	5.45979	3.65636	2.69273	-1.09504	0.00083621	0.0518286
Glyma.17G090300				0.880671	1.23055	0.572713	2.66535	2.42468	1.24437	-1.094	0.0164094	0.273385
Glyma.07G142100	AT3G54130.1		Josephin family protein	0.964847	0.940581	1.41056	2.95722	2.89933	1.97522	-1.0933	0.00424921	0.131684
Glyma.08G025900	AT5G42020.1	BIP,BIP2	Heat shock protein 70 (Hsp 70) family protein	2.86114	0.839238	1.94113	8.76991	3.5396	1.38256	-1.09182	0.0382903	0.404824
Glyma.08G257900	AT2G33540.1	ATCPL3,CPL3	C-terminal domain phosphatase-like 3	0.643737	0.276764	0.12881	1.09786	0.965184	0.440801	-1.09181	0.0457786	0.435865
Glyma.07G074700	AT4G00570.1	NAD-ME2	NAD-dependent malic enzyme 2	3.44562	2.90833	2.03852	7.59846	8.17219	4.06284	-1.08918	0.000467577	0.0357428
Glyma.03G040100	AT2G38540.1	ATLTP1,LP1,LTP1	lipid transfer protein 1	283.384	299.144	409.477	469.099	580.403	1173.76	-1.08733	0.00205691	0.0875166
Glyma.11G194900	AT5G03340.1		ATPase, AAA-type, CDC48 protein	1.3914	1.10744	0.629956	2.71172	3.08581	1.56784	-1.08582	0.00625278	0.16186
Glyma.17G069900	AT4G30490.1		AFG1-like ATPase family protein	0.822371	0.518685	0.519944	1.96254	1.74476	0.728669	-1.0848	0.0194834	0.297591
Glyma.04G169700				0.728441	0.702793	0.293252	1.28176	1.20789	1.44098	-1.08335	0.0285579	0.354353
Glyma.13G348300	AT5G63870.1	ATPP7,PP7	serine/threonine phosphatase 7	1.1368	0.650628	0.605622	2.20711	2.17317	1.2578	-1.08258	0.0111223	0.22127
Glyma.09G123600	AT3G17860.1	JAI3,JAZ3,TIFY6B	jasmonate-zim-domain protein 3	1.71691	0.799671	1.63758	3.08753	3.76013	2.85294	-1.07988	0.0117503	0.225562
Glyma.10G205500	AT1G68750.1	ATPPC4,PPC4	phosphoenolpyruvate carboxylase 4	1.04379	0.747933	0.88765	3.20423	2.90141	0.381194	-1.07964	0.0449207	0.431684
Glyma.04G224600	AT2G40815.1		Calcium-dependent lipid-binding (CaLB domain) family protein	1.31269	0.37689	0.662658	1.46181	1.98877	1.97422	-1.07926	0.0226437	0.318967
Glyma.15G164700	AT5G57250.1		Pentatricopeptide repeat (PPR) superfamily protein	0.319784	0.243464	0.186631	0.545375	0.781153	0.425781	-1.07865	0.041466	0.418847
Glyma.20G134900				0.681234	0.929995	0.203686	1.21523	1.672	1.25466	-1.0772	0.0482341	0.445269
Glyma.20G161400	AT3G06910.1	ULP1A	UB-like protease 1A	0.963113	1.12145	0.846387	2.85348	2.28029	1.67349	-1.07715	0.00882988	0.195904
Glyma.20G158600	AT1G55630.1		Pentatricopeptide repeat (PPR) superfamily protein	0.37198	0.433134	0.753758	1.07571	1.48763	1.05577	-1.07707	0.0194195	0.297255
Glyma.03G169600	AT4G28720.1	YUC8	Flavin-binding monooxygenase family protein	0.646367	0.451579	1.19097	1.99035	2.19415	1.2147	-1.07634	0.0428551	0.422422
Glyma.09G230000				0.391572	0.3884	0.424408	0.91102	1.31811	0.588121	-1.07084	0.0234785	0.322925
Glyma.15G276100	AT3G08030.1		Protein of unknown function, DUF642	11.3288	6.74164	3.26174	25.9737	16.3693	7.65705	-1.0697	0.00840851	0.192275
Glyma.15G229400	AT3G12320.1			6.10958	3.07769	2.4656	11.6882	9.32352	5.97863	-1.06227	0.0030401	0.108565
Glyma.06G114400	AT1G77490.1	TAPX	thylakoidal ascorbate peroxidase	0.520486	0.397071	0.291793	0.994795	1.08093	0.710079	-1.06197	0.0351181	0.388781
Glyma.01G163000	AT2G17760.1		Eukaryotic aspartyl protease family protein	3.08091	1.31925	1.40034	5.58203	4.72316	3.10628	-1.05765	0.00562486	0.153051
Glyma.06G114800	AT1G77510.1	ATPDI6,ATPDIL1-2,PDI6,PDIL1-2	PDI-like 1-2	4.9571	2.54313	4.73443	13.6019	9.83518	5.17	-1.05762	0.00358752	0.119031
Glyma.12G025800	AT2G34260.1		transducin family protein / WD-40 repeat family protein	1.23939	1.18076	0.457951	2.08169	2.77602	1.6995	-1.05471	0.0251688	0.331416
Glyma.17G040600				5.28452	3.80788	4.80302	10.7121	13.9607	7.40667	-1.05409	0.000294655	0.0276319
Glyma.20G205600	AT3G23100.1	XRCC4	homolog of human DNA ligase iv-binding protein XRCC4	1.25568	1.94949	0.725856	2.47463	3.11668	3.14635	-1.05222	0.0280785	0.351338
Glyma.19G180600	AT5G03160.1	ATP58IPK,P58IPK	homolog of mamallian P58IPK	1.53074	1.3925	1.97018	5.24385	4.42621	1.7506	-1.05105	0.00933468	0.2023
Glyma.19G012400				0.94501	0.539398	0.923839	1.91715	2.02904	1.5395	-1.04356	0.00990554	0.208405
Glyma.13G063600	AT1G26830.1	ATCUL3,ATCUL3A,CUL3,CUL3A	cullin 3	0.493447	0.235052	0.170172	0.718292	0.687703	0.621171	-1.0407	0.042452	0.420815
Glyma.16G135800	AT2G37250.1	ADK,ATPADK1	adenosine kinase	1.44677	1.4199	1.09767	3.8695	2.76113	2.31002	-1.03665	0.00341789	0.115887
Glyma.10G145400	AT1G09330.1			3.93437	3.89402	3.41144	10.1766	8.54469	6.61546	-1.03514	0.000416402	0.0338844
Glyma.06G203300	AT1G18640.2	PSP	3-phosphoserine phosphatase	1.4892	1.9225	0.701772	3.46915	2.83602	2.81781	-1.03487	0.0177134	0.284708
Glyma.05G222800	AT5G56750.1	NDL1	N-MYC downregulated-like 1	1.8558	1.9304	2.33325	3.50491	4.71458	5.28637	-1.033	0.00282112	0.104357
Glyma.06G260700	AT5G54520.1		Transducin/WD40 repeat-like superfamily protein	0.750421	0.515313	0.563088	1.56421	1.34848	1.19899	-1.03285	0.0182272	0.28967
Glyma.18G037300	AT3G55520.1		FKBP-like peptidyl-prolyl cis-trans isomerase family protein	1.18539	1.62032	1.00549	3.04708	2.82181	2.59979	-1.03258	0.0318262	0.37541
Glyma.15G074200	AT2G33770.1	ATUBC24,PHO2,UBC24	phosphate 2	0.685458	0.421879	0.382082	1.49559	1.12589	0.755461	-1.0296	0.0114302	0.224213
Glyma.08G176400	AT3G14450.1	CID9	CTC-interacting domain 9	0.914768	1.06516	0.717966	1.82608	2.62513	1.59118	-1.02907	0.0254087	0.333313
Glyma.20G226300	AT2G37690.1		phosphoribosylaminoimidazole carboxylase, putative / AIR carboxylase, putative	13.287	6.77869	5.47467	21.4273	21.1869	14.717	-1.02605	0.00135264	0.0693532
Glyma.08G222400	AT4G31480.2		Coatomer, beta subunit	0.713057	0.494638	0.345317	1.58838	1.51179	0.465182	-1.02554	0.0440235	0.426869
Glyma.11G018300	AT1G64350.1	SEH1H	Transducin/WD40 repeat-like superfamily protein	1.63043	1.10744	0.552234	2.59395	2.41768	2.28457	-1.02454	0.0320765	0.376519
Glyma.03G182600	AT2G36990.1	ATSIG6,SIG6,SIGF,SOLDAT8	RNApolymerase sigma-subunit F	16.8171	9.09368	9.81682	27.3214	26.5846	25.37	-1.02307	0.000329899	0.029098
Glyma.08G186400	AT1G60890.2		Phosphatidylinositol-4-phosphate 5-kinase family protein	0.710395	1.01518	1.41744	2.20739	2.35139	2.37941	-1.02139	0.00634386	0.162632
Glyma.17G206000	AT5G66055.1	AKRP,EMB16,EMB2036	ankyrin repeat protein	26.2464	17.5271	12.4425	34.9096	51.4044	38.1391	-1.01919	0.000522664	0.0380424
Glyma.19G021500	AT3G28860.1	ABCB19,ATABCB19,ATMDR1,ATMDR11,ATPGP19,MDR1,MDR11,PGP19	ATP binding cassette subfamily B19	0.186109	0.520093	0.524459	1.05447	1.26352	0.466331	-1.01891	0.0482598	0.445269
Glyma.16G147400	AT5G36930.2		Disease resistance protein (TIR-NBS-LRR class) family	1.69993	0.971027	0.741627	2.3967	2.78635	2.36874	-1.01832	0.00371516	0.12124
Glyma.16G208900				6.80011	15.6541	32.0229	24.5497	64.4491	33.243	-1.01329	0.0247163	0.32695
Glyma.19G215900	AT1G02610.1		RING/FYVE/PHD zinc finger superfamily protein	2.26958	1.78	1.3011	4.00838	4.6008	3.23736	-1.01164	0.000449606	0.0352293
Glyma.03G203800	AT5G62980.1	FOLB2	Dihydroneopterin aldolase	1.75068	1.26717	1.28208	3.43847	3.41958	2.66756	-1.00936	0.022838	0.319564
Glyma.18G234600	AT3G61440.1	ARATH;BSAS3;1,ATCYSC1,CYSC1	cysteine synthase C1	3.93539	1.69718	1.46129	5.74491	6.18473	3.89245	-1.009	0.0158247	0.268717
Glyma.15G223400				25.9585	14.1055	5.81462	24.7261	52.1129	24.9905	-1.00638	0.0289745	0.356716
Glyma.16G046200	AT3G02050.1	ATKT4,ATKUP3,KUP3	K+ uptake transporter 3	5.30104	3.93156	2.06767	10.9793	9.57604	4.67546	-1.00555	0.00521101	0.147517
Glyma.04G123800	AT3G22370.1	AOX1A,ATAOX1A	alternative oxidase 1A	6.48887	4.14495	3.48343	13.9304	11.048	6.51866	-1.00543	0.00187688	0.0843962
Glyma.20G199900	AT5G43960.1		Nuclear transport factor 2 (NTF2) family protein with RNA binding (RRM-RBD-RNP motifs) domain	1.14199	0.96194	1.10608	2.93293	2.55424	1.65825	-1.00477	0.0109278	0.219179
Glyma.10G172300	AT1G32860.1		Glycosyl hydrolase superfamily protein	0.383917	0.558793	0.644973	1.37134	1.28222	0.854389	-1.00119	0.0343086	0.385681
Glyma.08G052400	AT4G10630.1		Glutaredoxin family protein	4.45294	4.1048	4.17278	2.9709	2.64122	1.46812	1.0006	0.0109728	0.219683
Glyma.12G135000	AT5G54770.1	THI1,THI4,TZ	thiazole biosynthetic enzyme, chloroplast (ARA6) (THI1) (THI4)	73.1028	106.571	118.575	43.7976	51.0918	65.2171	1.00118	0.000463109	0.0356008
Glyma.12G116900	AT1G03790.1	SOM	Zinc finger C-x8-C-x5-C-x3-H type family protein	18.849	50.7326	28.9611	26.5706	13.465	13.6774	1.00197	0.00518036	0.147201
Glyma.19G050500	AT3G02580.1	BUL1,DWF7,STE1	sterol 1	1.3887	2.54101	6.47752	1.92429	2.36246	1.49618	1.00235	0.0378297	0.402315
Glyma.10G165100				16.5801	28.7155	44.5158	16.4823	16.0641	16.3769	1.00322	0.00175017	0.0813072
Glyma.17G183800	AT2G38905.1		Low temperature and salt responsive protein family	9.49015	41.7458	29.3341	9.30802	13.4711	19.6423	1.00472	0.0377667	0.40201
Glyma.02G086200	AT1G68020.2	ATTPS6,TPS6	UDP-Glycosyltransferase / trehalose-phosphatase family protein	52.9847	54.3639	38.8824	30.7503	25.7693	23.0427	1.00479	1.45194e-05	0.00279593
Glyma.20G222600	AT1G08650.1	ATPPCK1,PPCK1	phosphoenolpyruvate carboxylase kinase 1	9.18755	8.39644	14.9171	5.86109	5.37101	6.37197	1.00604	0.00212035	0.0892956
Glyma.10G133800	AT5G35530.1		Ribosomal protein S3 family protein	43.1805	36.0309	33.1828	19.7498	21.1519	19.9403	1.00752	3.38222e-05	0.00550451
Glyma.17G128000	AT5G03860.1	MLS	malate synthase	632.174	741.731	488.186	347.873	377.97	285.278	1.00959	7.74358e-06	0.0018256
Glyma.13G219100	AT1G30135.1	JAZ8,TIFY5A	jasmonate-zim-domain protein 8	13.5084	12.8479	8.92543	3.54755	7.86248	7.38268	1.01256	0.00414352	0.129043
Glyma.13G103300				1.64624	1.88265	2.23036	0.398297	1.41639	1.25028	1.01451	0.0467596	0.43859
Glyma.13G094900	AT5G57560.1	TCH4,XTH22	Xyloglucan endotransglucosylase/hydrolase family protein	291.831	638.589	1000.85	288.855	303.334	435.821	1.01451	0.00606366	0.158839
Glyma.12G082100	AT3G44880.1	ACD1,LLS1,PAO	Pheophorbide a oxygenase family protein with Rieske [2Fe-2S] domain	14.405	27.0771	50.991	13.9901	14.3756	20.9396	1.0148	0.00854011	0.192867
Glyma.17G098200	AT1G74690.1	IQD31	IQ-domain 31	1.78198	2.36757	5.15044	1.18187	1.9263	1.89812	1.01482	0.0226183	0.318967
Glyma.17G234300	AT1G27461.1			45.668	64.3134	39.0176	38.7709	15.4251	25.4918	1.01486	0.00190309	0.0848187
Glyma.09G268900	AT4G12080.1	AHL1,ATAHL1	AT-hook motif nuclear-localized protein 1	5.45008	4.75006	9.90413	4.22071	3.78806	3.00196	1.01514	0.00472177	0.139638
Glyma.12G159300	AT1G53240.1	mMDH1	Lactate/malate dehydrogenase family protein	3.17228	3.17748	6.35901	2.01669	3.21227	1.75439	1.01631	0.0136134	0.248121
Glyma.13G088100	AT1G78080.1	RAP2.4	related to AP2 4	2.62452	3.88009	7.22338	3.23266	2.51872	1.7792	1.02002	0.0135651	0.247966
Glyma.06G093400	AT5G49700.1		Predicted AT-hook DNA-binding family protein	13.5583	13.6134	10.2144	7.93934	6.18209	5.97972	1.02083	8.02356e-05	0.0109407
Glyma.04G092700	AT2G33740.2	CUTA	Nitrogen regulatory PII-like, alpha/beta	5.46038	9.74356	15.6796	4.36729	4.73682	7.15431	1.02577	0.0186288	0.291423
Glyma.14G195200	AT2G30020.1		Protein phosphatase 2C family protein	2.11576	2.82492	3.91369	1.59835	1.48276	1.64623	1.02599	0.00953738	0.204274
Glyma.05G233500	AT1G13360.1			27.8085	24.3419	23.0796	17.4854	14.9061	8.65545	1.0261	0.000863902	0.052767
Glyma.05G034900	AT1G23820.1	SPDS1	spermidine synthase 1	2.82621	4.48062	8.15285	3.42753	3.14239	1.89225	1.02677	0.00881147	0.195904
Glyma.06G236400	AT3G15210.1	ATERF-4,ATERF4,ERF4,RAP2.5	ethylene responsive element binding factor 4	48.4143	33.9155	8.64843	23.4551	12.2219	12.9762	1.02704	0.0201213	0.301452
Glyma.09G164400				1.20599	2.03498	1.47328	1.09519	0.7834	0.657066	1.02749	0.00351113	0.117469
Glyma.07G013900	AT1G14520.2	MIOX1	myo-inositol oxygenase 1	35.869	27.1681	12.8331	14.1549	15.4441	11.1255	1.02754	0.00187389	0.0843962
Glyma.12G226600	AT3G15210.1	ATERF-4,ATERF4,ERF4,RAP2.5	ethylene responsive element binding factor 4	4.30572	10.9672	7.31268	3.12522	2.33639	6.10292	1.028	0.0132907	0.244551
Glyma.11G191600	AT1G08170.1		Histone superfamily protein	8.8741	17.5661	17.4608	7.48308	7.32541	8.43968	1.02826	0.00336632	0.114755
Glyma.07G114900	AT1G07320.1	RPL4	ribosomal protein L4	4.10316	7.21084	6.34143	2.29298	2.35054	4.49053	1.02831	0.00568381	0.153653
Glyma.05G058200	AT4G16510.1		YbaK/aminoacyl-tRNA synthetase-associated domain	5.23679	6.65773	3.01172	2.30365	2.75019	2.80124	1.02895	0.0141359	0.252851
Glyma.10G275000	AT1G13360.1			1.59901	1.4986	2.11354	1.20093	1.02495	0.617196	1.02991	0.0452712	0.433612
Glyma.14G216300	AT4G39090.1	RD19,RD19A	Papain family cysteine protease	10.1922	11.7792	12.8193	5.71481	6.49654	6.2818	1.03197	0.000237972	0.0239167
Glyma.09G254800	AT4G01250.1	AtWRKY22,WRKY22	WRKY family transcription factor	1.39411	1.3914	2.7445	1.19149	1.3085	0.534674	1.03645	0.0367151	0.398462
Glyma.06G182100	AT4G32180.1	ATPANK2,PANK2	pantothenate kinase 2	3.63282	4.4608	10.8638	3.64069	3.1101	3.38086	1.03722	0.00728816	0.177291
Glyma.05G238300	AT1G24610.1		Rubisco methyltransferase family protein	1.66702	2.1144	2.71022	1.17331	0.912717	1.32495	1.03787	0.019122	0.294488
Glyma.15G263500	AT1G79440.1	ALDH5F1,SSADH,SSADH1	aldehyde dehydrogenase 5F1	10.25	11.9663	18.8745	4.69307	6.02334	10.5362	1.03826	0.00528367	0.148095
Glyma.17G186400	ATCG00710.1		photosystem II reaction center protein H	2.38921	2.2975	2.13857	0.843169	1.5139	1.24795	1.03862	0.00220363	0.0913708
Glyma.04G177300	AT1G74840.1		Homeodomain-like superfamily protein	10.1967	11.4	12.5928	5.55414	4.8933	7.39328	1.03946	0.000998506	0.0574475
Glyma.15G050800	AT4G25980.1		Peroxidase superfamily protein	3.04008	5.20319	8.97196	3.06779	3.12843	2.97068	1.03968	0.0108575	0.218413
Glyma.05G006000	AT1G10630.1	ARFA1F,ATARFA1F	ADP-ribosylation factor A1F	112.956	118.389	101.258	61.8474	66.606	49.0471	1.03974	1.17331e-06	0.000390899
Glyma.17G041800				0.891491	1.88737	1.29565	0.823546	0.709969	0.621242	1.04246	0.0221059	0.316206
Glyma.07G200200	AT1G53540.1		HSP20-like chaperones superfamily protein	173.054	222.413	517.325	166.057	189.499	135.812	1.04287	0.00277202	0.103749
Glyma.08G118400	AT4G18810.1		NAD(P)-binding Rossmann-fold superfamily protein	9.7856	15.1462	25.9981	6.52629	6.48157	13.2199	1.04307	0.00861461	0.193727
Glyma.06G204100	AT3G29575.3	AFP3	ABI five binding protein 3	3.35006	6.42652	6.60891	3.97788	2.21688	2.503	1.04321	0.00400152	0.126178
Glyma.20G103200	AT2G29690.1	ASA2,ATHANSYNAB	anthranilate synthase 2	24.6874	33.6465	58.5858	17.7263	16.8084	26.4064	1.04347	0.00234576	0.0945273
Glyma.02G171300	AT5G06710.1	HAT14	homeobox from Arabidopsis thaliana	2.28822	3.62086	3.46578	1.40921	1.73469	1.76998	1.04348	0.00671282	0.167994
Glyma.17G211400	AT5G25330.1		Core-2/I-branching beta-1,6-N-acetylglucosaminyltransferase family protein	2.70093	4.7743	3.3154	2.32473	1.81732	1.57713	1.04376	0.00620679	0.161415
Glyma.08G019300	AT4G11220.1	BTI2,RTNLB2	VIRB2-interacting protein 2	114.611	138.644	210.661	96.8082	79.4415	71.1654	1.04449	0.000136834	0.0164599
Glyma.02G038300	AT1G70590.1		F-box family protein	0.759059	0.939091	3.54794	0.681729	1.40263	0.758597	1.04471	0.0358458	0.392809
Glyma.07G045900	AT1G72330.1	ALAAT2	alanine aminotransferase 2	34.7381	48.1801	145.959	44.2366	37.8244	40.0393	1.04506	0.0100467	0.209574
Glyma.17G092800	AT5G14920.1		Gibberellin-regulated family protein	344.211	886.632	971.811	239.169	334.729	556.264	1.04509	0.00676654	0.168836
Glyma.04G208300	AT1G01720.1	ANAC002,ATAF1	NAC (No Apical Meristem) domain transcriptional regulator superfamily protein	98.2776	95.8855	94.2519	79.9278	36.5974	37.3731	1.04558	0.000409192	0.0336809
Glyma.17G135800	AT4G12110.1	ATSMO1,ATSMO1-1,SMO1-1	sterol-4alpha-methyl oxidase 1-1	12.0351	11.9612	14.4279	6.88784	8.78587	4.92986	1.04721	0.000793522	0.0502507
Glyma.14G032200	AT2G43010.2	PIF4,SRL2	phytochrome interacting factor 4	0.95879	1.16496	2.10097	1.02692	0.684718	0.556627	1.04826	0.0291809	0.35786
Glyma.11G074900	AT4G38960.1		B-box type zinc finger family protein	2.24016	3.26056	9.96036	2.44568	3.09417	2.69411	1.049	0.0246352	0.32695
Glyma.08G059800	AT4G21450.1		PapD-like superfamily protein	1.50854	2.88253	3.43777	1.66751	1.56718	0.956458	1.04941	0.0263427	0.340736
Glyma.09G058100	ATCG00065.1		ribosomal protein S12A	24.4687	16.6804	5.30411	8.00038	9.74324	6.77648	1.04997	0.0186436	0.291423
Glyma.04G151500	AT5G22950.1	VPS24.1	SNF7 family protein	62.766	65.4125	60.6302	27.3356	31.2299	39.3387	1.05032	3.20937e-05	0.00529147
Glyma.18G208800	AT2G38470.1	ATWRKY33,WRKY33	WRKY DNA-binding protein 33	4.40163	4.57952	5.72046	3.18767	2.72235	1.93493	1.05195	0.000540462	0.0387321
Glyma.08G336800	AT5G23810.1	AAP7	amino acid permease 7	8.42924	7.39643	12.7225	5.2507	4.77381	5.01669	1.05264	0.000221163	0.022865
Glyma.04G040400	AT5G07850.1		HXXXD-type acyl-transferase family protein	5.03486	6.17856	24.3117	5.49594	6.56975	6.7393	1.05337	0.0245256	0.32695
Glyma.06G021200	AT1G60420.1		DC1 domain-containing protein	39.7076	46.9309	84.0155	18.0857	20.6259	47.811	1.05461	0.00807093	0.187076
Glyma.06G233400				9.2424	7.8354	5.7117	3.39522	4.92717	3.6486	1.05492	0.00141518	0.0715575
Glyma.04G021400	AT1G20225.1		Thioredoxin superfamily protein	2.85758	2.67281	6.75293	2.19261	2.71875	1.66804	1.05515	0.0237911	0.323707
Glyma.05G055700	AT1G62710.1	BETA-VPE,BETAVPE	beta vacuolar processing enzyme	577.538	702.285	934.354	287.126	354.49	499.371	1.05577	0.000438776	0.0350663
Glyma.11G117400	AT2G21660.1	ATGRP7,CCR2,GR-RBP7,GRP7	cold, circadian rhythm, and rna binding 2	1818.53	1276.81	1074.27	1088.4	848.623	315.559	1.0564	0.00189071	0.0846464
Glyma.17G145400	AT4G17500.1	ATERF-1,ERF-1	ethylene responsive element binding factor 1	35.2013	19.5273	4.91732	11.9247	10.4239	8.89461	1.05716	0.0206327	0.305447
Glyma.17G130100	AT4G09650.1	ATPD	ATP synthase delta-subunit gene	1.13542	2.35332	1.13218	0.867079	0.870323	0.67382	1.05936	0.0223162	0.316823
Glyma.19G248600	AT5G28850.2		Calcium-binding EF-hand family protein	4.81749	4.11363	15.2003	4.48329	4.00921	4.25666	1.05939	0.0129352	0.241348
Glyma.15G107100	AT3G21690.1		MATE efflux family protein	2.86847	3.66234	5.20896	1.58061	1.54298	2.86206	1.06057	0.00914365	0.200053
Glyma.09G126300	AT5G52920.1	PKP-BETA1,PKP1,PKP2	plastidic pyruvate kinase beta subunit 1	6.41282	8.03711	5.57107	2.41183	4.18116	3.75244	1.06163	0.000905694	0.0543583
Glyma.11G149900	AT2G41430.1	CID1,ERD15,LSR1	dehydration-induced protein (ERD15)	19.2705	38.0179	69.214	23.5041	22.8173	20.3309	1.06167	0.00351081	0.117469
Glyma.20G190800	AT5G40460.1			18.5786	20.1128	29.4973	11.1325	10.392	13.7074	1.06439	0.000519554	0.0380424
Glyma.02G137700	AT3G59660.1		C2 domain-containing protein / GRAM domain-containing protein	0.345348	1.53916	2.38783	0.63072	1.09538	0.541816	1.06617	0.0467442	0.43859
Glyma.14G112500	AT5G35090.1			2.954	3.30476	4.26896	1.71223	1.52222	2.177	1.06666	0.0222189	0.316529
Glyma.08G217500	AT1G15910.1		XH/XS domain-containing protein	0.742643	0.972828	1.10676	0.640307	0.589581	0.275452	1.06695	0.0339852	0.385127
Glyma.06G195300	AT1G18720.1		Protein of unknown function (DUF962)	2.81606	4.37204	6.20131	2.64273	2.74104	1.68004	1.07167	0.0105669	0.215316
Glyma.06G061100	AT5G25080.1		Sas10/Utp3/C1D family	2.97526	4.3305	4.06319	2.49197	1.36836	2.0011	1.07179	0.00473589	0.139728
Glyma.13G083300	AT4G08180.1	ORP1C	OSBP(oxysterol binding protein)-related protein 1C	17.3638	29.7787	33.1689	8.37101	13.1849	19.0783	1.07185	0.00219231	0.0911092
Glyma.15G107300	AT4G21920.1			5.49339	6.13365	13.5393	3.80024	5.19138	4.16812	1.07197	0.0139072	0.250409
Glyma.10G211000	AT2G37170.1	PIP2;2,PIP2B	plasma membrane intrinsic protein 2	35.6845	54.2403	149.728	40.0929	42.2343	42.657	1.07421	0.00732019	0.177728
Glyma.13G208200	AT1G03220.1		Eukaryotic aspartyl protease family protein	10.3886	8.03883	6.60383	5.88498	4.29593	2.96985	1.07471	0.000446466	0.0352293
Glyma.04G024000				5.58422	6.82282	7.75743	4.3594	4.30625	2.02261	1.07504	0.00229557	0.0933377
Glyma.05G229600	AT3G06880.2		Transducin/WD40 repeat-like superfamily protein	0.711604	0.86805	1.45686	0.584328	0.222636	0.726183	1.07711	0.0324042	0.378264
Glyma.09G192300	AT1G45688.1			0.305147	0.453025	0.959132	0.206719	0.41768	0.271635	1.07811	0.035064	0.388781
Glyma.05G152300	AT3G23820.1	GAE6	UDP-D-glucuronate 4-epimerase 6	3.79471	5.33035	2.77459	2.81924	1.02234	2.20432	1.07838	0.0121069	0.230253
Glyma.12G044700	AT3G18830.1	ATPLT5,ATPMT5,PMT5	polyol/monosaccharide transporter 5	3.78878	2.89836	2.72175	1.70931	2.14677	1.08937	1.07887	0.00237213	0.0945328
Glyma.13G001800	AT4G24110.1			12.1871	27.5467	39.5301	8.27814	13.0999	18.6573	1.07922	0.008305	0.190456
Glyma.04G228500	AT5G54180.1	PTAC15	plastid transcriptionally active 15	0.60368	1.11948	1.40554	0.523246	0.636563	0.464406	1.07923	0.0412849	0.418758
Glyma.14G061500	AT4G00430.1	PIP1;4,PIP1E,TMP-C	plasma membrane intrinsic protein 1;4	765.37	868.101	1091.78	414.068	446.802	531.529	1.08084	2.40549e-05	0.00418488
Glyma.01G114800	AT2G38140.1	PSRP4	plastid-specific ribosomal protein 4	1.33781	3.89438	2.22333	1.15346	1.46494	1.19089	1.08139	0.036252	0.395736
Glyma.04G234800	AT5G53020.1		Ribonuclease P protein subunit P38-related	0.914245	2.38841	4.90374	0.938406	2.01508	1.32162	1.0819	0.0237171	0.323123
Glyma.05G238200	AT1G67920.1			20.6348	31.4296	19.0895	10.3975	12.5532	13.1941	1.08199	0.000853654	0.0523949
Glyma.05G090600	AT3G50560.1		NAD(P)-binding Rossmann-fold superfamily protein	1.69011	2.0019	6.66408	2.11762	2.64843	0.80701	1.08221	0.0419162	0.419409
Glyma.18G297100	AT3G02550.1	LBD41	LOB domain-containing protein 41	6.14871	6.75666	7.67407	3.40969	3.26449	3.84379	1.08246	0.00028808	0.02732
Glyma.06G059600	AT5G24930.1	ATCOL4,COL4	CONSTANS-like 4	50.9849	60.2435	84.3637	39.7708	26.1974	34.3774	1.08402	0.000147642	0.0172427
Glyma.04G208900				89.0753	142.631	281.155	131.098	59.3561	75.9066	1.08447	0.00429195	0.132196
Glyma.02G196500	AT2G35940.3	BLH1,EDA29	BEL1-like homeodomain 1	0.895772	1.29246	1.26638	0.671595	0.703686	0.423738	1.08508	0.0183223	0.290143
Glyma.10G278400	AT3G54290.1			27.698	45.6716	65.9299	14.041	20.0481	35.4096	1.086	0.00467973	0.138731
Glyma.13G029000				1.4791	2.45583	1.42501	0.877178	0.989792	0.866942	1.0863	0.0158208	0.268717
Glyma.09G068700	AT3G13960.1	AtGRF5,GRF5	growth-regulating factor 5	1.58976	1.53074	3.34674	0.790784	1.23867	1.27003	1.08962	0.0261329	0.339493
Glyma.08G165400	AT1G79550.2	PGK	phosphoglycerate kinase	7.86583	8.86235	27.6128	6.94274	7.11382	8.66195	1.0904	0.00955754	0.204494
Glyma.13G279200	AT4G27450.1		Aluminium induced protein with YGL and LRDR motifs	76.3979	100.744	239.475	73.4638	58.8615	80.5271	1.0904	0.0031423	0.110247
Glyma.17G169100	AT3G50210.3		2-oxoglutarate (2OG) and Fe(II)-dependent oxygenase superfamily protein	9.62671	5.65518	1.974	3.2581	3.41887	2.2303	1.09047	0.0213389	0.310801
Glyma.16G049000	AT3G26740.1	CCL	CCR-like	17.5906	38.0889	17.0375	11.617	17.459	8.47723	1.09057	0.00133091	0.069224
Glyma.08G086600	AT2G30950.1	FTSH2,VAR2	FtsH extracellular protease family	1.00924	1.34304	5.62562	1.1099	1.73665	1.30126	1.09211	0.0405402	0.415044
Glyma.06G193600	AT3G47600.1	ATMYB94,ATMYBCP70,MYB94	myb domain protein 94	1.81884	4.09909	3.52938	1.84282	1.70257	1.30572	1.09343	0.00738902	0.178369
Glyma.06G100400				9.49923	11.4391	21.9996	4.05011	4.17855	12.7683	1.09377	0.0188504	0.291784
Glyma.15G234500	AT5G13500.1			1.2302	1.24261	1.91169	0.821526	1.05496	0.42514	1.09501	0.00937002	0.202543
Glyma.04G017200	AT1G76360.1		Protein kinase superfamily protein	0.690115	1.77455	3.11661	1.06253	0.818669	0.966995	1.09628	0.0450613	0.432705
Glyma.09G218700	AT2G16800.1		high-affinity nickel-transport family protein	1.23167	1.90351	4.34465	1.37914	1.61845	0.908132	1.09635	0.0204978	0.304522
Glyma.09G138100	AT3G48990.1		AMP-dependent synthetase and ligase family protein	24.6592	36.0639	23.2755	23.2571	11.2948	8.78046	1.09849	0.000823998	0.0514509
Glyma.01G206700	AT5G47230.1	ATERF-5,ATERF5,ERF5	ethylene responsive element binding factor 5	6.77479	10.2088	23.2381	6.77385	9.38232	4.84827	1.09862	0.00720436	0.175931
Glyma.06G091100	AT1G58340.1	ZF14	MATE efflux family protein	1.14298	1.33088	1.87141	0.808746	0.399443	0.96213	1.0989	0.0315169	0.374439
Glyma.11G082500	AT4G35750.1		SEC14 cytosolic factor family protein / phosphoglyceride transfer family protein	27.0326	26.9734	60.2317	17.9019	18.1889	21.9056	1.0994	0.00126744	0.0672168
Glyma.03G216500				18.1386	32.5323	48.4854	10.9031	18.0881	20.8331	1.09988	0.00274037	0.103023
Glyma.13G280600	AT1G52870.2		Peroxisomal membrane 22 kDa (Mpv17/PMP22) family protein	21.0696	26.1507	54.0643	14.7411	17.2472	19.349	1.10171	0.00144573	0.0726149
Glyma.06G175700	AT5G14420.2	RGLG2	RING domain ligase2	0.751187	1.29583	1.71882	0.548295	0.761639	0.6054	1.10202	0.0403621	0.414514
Glyma.03G150700	AT4G02920.1			5.30141	6.02942	14.4852	3.21935	4.34714	5.43867	1.10243	0.00612405	0.160088
Glyma.16G127700	AT4G36040.1		Chaperone DnaJ-domain superfamily protein	6.49255	9.61327	8.68766	5.92368	4.73968	2.21985	1.10383	0.00756487	0.180516
Glyma.11G181900	AT5G22360.1	ATVAMP714,VAMP714	vesicle-associated membrane protein 714	21.1381	33.2224	46.1296	11.2084	16.4	22.4075	1.10419	0.00189587	0.0846464
Glyma.01G041400	AT1G69870.1	NRT1.7	nitrate transporter 1.7	1.3756	0.773261	1.05395	0.438193	0.649277	0.539545	1.10463	0.0347289	0.387415
Glyma.03G002500	AT2G26260.1	3BETAHSD/D2,AT3BETAHSD/D2	3beta-hydroxysteroid-dehydrogenase/decarboxylase isoform 2	0.804113	1.94285	1.74309	0.321892	0.572342	1.27254	1.10467	0.0478688	0.443621
Glyma.07G274000	AT3G59900.1	ARGOS	auxin-regulated gene involved in organ size	1.66817	3.33698	4.07972	1.39615	2.10772	1.16344	1.10532	0.00629224	0.162299
Glyma.01G193600	AT4G37640.1	ACA2	calcium ATPase 2	2.33601	2.39815	7.08632	2.06007	2.14932	1.85935	1.10555	0.00715507	0.174897
Glyma.10G188200	AT4G14450.1			3.67183	3.14374	4.91615	2.26132	1.65561	2.02952	1.10587	0.0115905	0.225562
Glyma.04G054600	AT1G72820.1		Mitochondrial substrate carrier family protein	15.5762	29.4361	42.3081	15.124	13.6176	15.3441	1.1076	0.000926225	0.055106
Glyma.15G035200	AT5G59210.1		myosin heavy chain-related	1.76561	1.63774	3.76248	1.21637	1.21247	1.21356	1.10861	0.0166794	0.275144
Glyma.09G073600	AT3G43190.1	ATSUS4,SUS4	sucrose synthase 4	3.30606	4.08289	13.7127	4.47757	3.2441	3.12843	1.10868	0.0111044	0.221263
Glyma.17G250800	AT2G16250.1		Leucine-rich repeat protein kinase family protein	0.451012	0.612686	0.380203	0.185172	0.274372	0.260219	1.10988	0.0440304	0.426869
Glyma.16G088700	AT4G13020.1	MHK	Protein kinase superfamily protein	0.943906	1.72714	6.06528	1.32871	1.72267	1.42264	1.10996	0.039749	0.41179
Glyma.15G217400	AT3G12680.1	HUA1	floral homeotic protein (HUA1)	10.5025	8.74804	6.54379	6.33654	4.63424	2.34256	1.11159	0.00080534	0.0507663
Glyma.11G156100				6.65758	6.61209	5.80099	5.30603	2.57302	1.93675	1.1123	0.00901017	0.198041
Glyma.04G004900	AT2G21060.1	ATCSP4,ATGRP2B,GRP2B	glycine-rich protein 2B	3.02213	2.72721	1.26928	0.97713	0.620497	1.79349	1.114	0.0425003	0.421041
Glyma.13G161100	AT5G20260.1		Exostosin family protein	3.07208	2.90851	8.24644	1.98037	1.57197	3.46452	1.11447	0.018835	0.291784
Glyma.11G236600	AT1G15100.1	RHA2A	RING-H2 finger A2A	21.221	41.1161	92.6256	21.1798	21.6633	34.0723	1.11645	0.00866505	0.19447
Glyma.18G124200	AT1G14380.2	IQD28	IQ-domain 28	3.58269	5.16495	14.1272	4.22372	5.10009	2.53114	1.11665	0.00879028	0.195729
Glyma.11G106800	AT4G34980.1	SLP2	subtilisin-like serine protease 2	1.76363	0.982143	0.623322	0.684741	0.524788	0.492978	1.11672	0.0291536	0.35786
Glyma.03G190700	AT5G22650.2	ATHD2,ATHD2B,HD2,HD2B,HDA4,HDT02,HDT2	histone deacetylase 2B	3.67322	5.71693	5.63681	2.55335	2.70807	2.30219	1.11674	0.00147186	0.0730886
Glyma.05G115600				0.384359	0.602469	1.42602	0.491628	0.404696	0.3363	1.11687	0.0465585	0.438009
Glyma.17G186000				15.6109	22.7217	14.4133	9.61406	9.49686	7.43433	1.1176	0.000230395	0.0234494
Glyma.15G083900	AT4G18650.1		transcription factor-related	27.0126	12.5608	7.37935	12.579	5.61576	5.64092	1.11779	0.0095021	0.204
Glyma.20G204000	AT3G54700.1	PHT1;7	phosphate transporter 1;7	2.37958	4.15619	10.827	2.44247	1.54714	4.48658	1.11933	0.0284177	0.352962
Glyma.20G133300	AT1G49970.1	CLPR1,NCLPP5,SVR2	CLP protease proteolytic subunit 1	35.791	43.3056	59.1139	18.8031	21.8025	27.9015	1.11949	0.000145666	0.017091
Glyma.02G255100	AT3G55830.1	EPC1	Nucleotide-diphospho-sugar transferases superfamily protein	10.5236	13.1786	17.3603	5.99192	7.60998	6.97194	1.1207	0.000151395	0.0174516
Glyma.02G161900	AT3G56590.1		hydroxyproline-rich glycoprotein family protein	0.671779	0.949841	2.32303	0.945645	0.490411	0.569528	1.12088	0.0305562	0.369871
Glyma.18G155600	ATCG01100.1		NADH dehydrogenase family protein	8.11671	7.59623	2.85023	2.27357	3.23956	3.60141	1.12251	0.00455961	0.136929
Glyma.08G024600	AT3G27090.1		DCD (Development and Cell Death) domain protein	9.95866	15.0433	43.6491	15.3328	11.5313	8.35253	1.12363	0.00872311	0.194934
Glyma.17G174900	AT4G36990.1	AT-HSFB1,ATHSF4,HSF4,HSFB1	heat shock factor 4	1.92391	2.58782	3.84691	1.02142	1.12601	1.93572	1.12385	0.0167136	0.275177
Glyma.03G117800	AT3G60520.1			8.34828	11.6649	12.0214	6.24306	5.81144	4.12859	1.12524	0.000568498	0.0399922
Glyma.17G185700				0.205908	0.335664	0.191293	0.137679	0.109516	0.116378	1.12601	0.0357787	0.392245
Glyma.17G007900	AT4G16490.1		ARM repeat superfamily protein	1.13883	0.892074	1.79539	0.892634	0.634861	0.430081	1.12697	0.0214869	0.312588
Glyma.08G010800	AT5G50600.1	ATHSD1,HSD1	hydroxysteroid dehydrogenase 1	12.2349	15.2927	36.7609	11.2953	10.6727	10.3922	1.12734	0.00196164	0.0860595
Glyma.20G010600	AT5G13770.1		Pentatricopeptide repeat (PPR-like) superfamily protein	0.419739	0.526341	1.41147	0.212102	0.377129	0.56419	1.12769	0.045307	0.433612
Glyma.03G084300	AT3G07250.1		nuclear transport factor 2 (NTF2) family protein / RNA recognition motif (RRM)-containing protein	13.5201	19.751	8.22593	12.5407	3.83746	4.45068	1.12773	0.00530392	0.148169
Glyma.13G042500				4.09785	5.45321	9.65848	2.24328	3.98868	3.34545	1.12901	0.0117168	0.225562
Glyma.01G058600	ATCG00720.1		photosynthetic electron transfer B	25.7891	17.3627	8.34578	4.06469	10.4394	10.6383	1.12933	0.0164106	0.273385
Glyma.05G217100	AT4G10960.1	UGE5	UDP-D-glucose/UDP-D-galactose 4-epimerase 5	9.50909	11.1627	18.6805	7.57491	5.20636	6.79842	1.13029	0.000527172	0.0382139
Glyma.07G253100	AT3G21510.1	AHP1	histidine-containing phosphotransmitter 1	3.45336	3.60381	9.03956	3.12997	2.60425	2.38453	1.1311	0.00674001	0.168349
Glyma.15G100300	AT3G21570.1			3.65689	2.19356	3.52315	1.00094	2.14377	1.53448	1.13244	0.0107066	0.216884
Glyma.17G141400				4.8404	6.64428	7.08038	2.76287	2.67173	3.65881	1.13285	0.00147944	0.0731771
Glyma.14G060500	AT5G05740.2	ATEGY2,EGY2	ethylene-dependent gravitropism-deficient and yellow-green-like 2	2.03629	3.99693	2.62744	1.57653	1.33788	1.36189	1.13384	0.001776	0.0821144
Glyma.16G026500				1.49482	1.59138	1.435	0.789079	0.935351	0.549159	1.13423	0.0415347	0.418847
Glyma.13G065400	AT5G62670.1	AHA11,HA11	H(+)-ATPase 11	42.702	59.4288	87.5803	36.5116	34.8335	24.2295	1.13595	7.2298e-05	0.00996606
Glyma.05G058100	AT4G17260.1		Lactate/malate dehydrogenase family protein	4.10068	7.6696	10.5836	4.35637	3.901	2.9659	1.13608	0.00145454	0.0726765
Glyma.14G067000	AT2G39730.1	RCA	rubisco activase	11.602	13.2031	21.8707	7.45302	7.54781	8.11866	1.13712	0.000210064	0.0221719
Glyma.03G211800	AT2G47820.1			2.20975	2.2248	3.61958	1.92366	1.58283	0.624467	1.13767	0.00506201	0.14577
Glyma.20G234300	AT1G55000.3		peptidoglycan-binding LysM domain-containing protein	7.31093	12.36	30.2865	5.36835	9.39127	9.90808	1.13768	0.0092316	0.201102
Glyma.13G364600	AT1G52590.1		Putative thiol-disulphide oxidoreductase DCC	3.52054	6.1743	7.91417	2.67673	2.85562	3.13821	1.13783	0.00390223	0.12454
Glyma.13G234500	AT1G28480.1	GRX480,roxy19	Thioredoxin superfamily protein	4.85815	4.35142	3.58751	2.69602	0.876891	2.64019	1.13795	0.0191176	0.294488
Glyma.17G013900	AT1G61930.1		Protein of unknown function, DUF584	11.6003	12.1744	8.06493	5.82808	4.67991	5.17071	1.13829	0.00014499	0.017091
Glyma.14G002800	AT4G39720.1		VQ motif-containing protein	1.14611	2.22423	2.17389	1.05876	0.888978	0.802973	1.13932	0.0414324	0.418847
Glyma.05G142400	AT1G30220.1	ATINT2,INT2	inositol transporter 2	8.58588	9.04271	2.06238	3.9062	4.47219	1.56073	1.13938	0.0105068	0.214263
Glyma.08G279900	AT2G01710.1		Chaperone DnaJ-domain superfamily protein	1.95482	3.09329	2.33605	1.04954	1.09773	1.43772	1.14007	0.024195	0.325516
Glyma.15G036500	AT5G02220.1			0.909213	1.99034	1.26138	0.671934	0.637193	0.719434	1.14132	0.0445202	0.429955
Glyma.19G164900	AT5G44120.3	ATCRA1,CRA1,CRU1	RmlC-like cupins superfamily protein	2.82454	3.82431	12.7084	1.73951	3.05699	4.61289	1.14146	0.0280346	0.35133
Glyma.11G046200	AT5G65890.1	ACR1	ACT domain repeat 1	7.15257	8.6625	18.075	6.45432	5.54959	4.93703	1.14218	0.000956694	0.0561246
Glyma.01G183700	AT4G37180.1		Homeodomain-like superfamily protein	6.69935	6.39876	8.3319	4.2209	3.07637	3.29786	1.14602	0.000211444	0.0221774
Glyma.15G040700	AT2G28710.1		C2H2-type zinc finger family protein	7.33685	7.28016	30.2871	6.83661	9.01211	6.68887	1.14642	0.0163585	0.273103
Glyma.18G221100	AT1G01970.1		Tetratricopeptide repeat (TPR)-like superfamily protein	0.576393	1.17452	1.718	0.65924	0.40575	0.631186	1.14671	0.0330098	0.380926
Glyma.06G271200	AT5G54250.1	ATCNGC4,CNGC4,DND2,HLM1	cyclic nucleotide-gated cation channel 4	1.83063	1.70528	1.66172	1.29652	0.851952	0.475298	1.14688	0.00993836	0.208519
Glyma.07G085300	AT4G29000.1		Tesmin/TSO1-like CXC domain-containing protein	1.70385	2.02617	1.51274	0.781412	1.07182	0.735058	1.14717	0.00270586	0.102045
Glyma.09G160500	AT1G73190.1	ALPHA-TIP,TIP3;1	Aquaporin-like superfamily protein	621.307	665.518	1497.65	442.802	348.8	565.54	1.1474	0.00106148	0.0591103
Glyma.11G017800	AT4G10970.1			2.63628	4.87401	3.24996	1.58639	1.34423	2.22932	1.14785	0.00223746	0.0920578
Glyma.03G196300	AT3G10120.1			4.53563	3.25763	4.13493	2.87162	2.36728	0.838531	1.14855	0.0102938	0.211755
Glyma.05G113700	AT1G32460.1			1.87704	2.91418	3.69215	1.02755	1.59866	1.51276	1.14882	0.0392587	0.409682
Glyma.11G161200	AT2G30350.2		Excinuclease ABC, C subunit, N-terminal	0.379965	0.78163	1.57867	0.421207	0.554763	0.388346	1.14909	0.0295238	0.360662
Glyma.06G149900	AT1G76880.1		Duplicated homeodomain-like superfamily protein	6.7337	9.65408	14.1688	3.323	4.05908	7.20259	1.15322	0.00241806	0.0960598
Glyma.14G196200	AT2G30080.1	ATZIP6,ZIP6	ZIP metal ion transporter family	1.33152	2.0085	3.44394	1.00639	1.35863	0.98774	1.1542	0.0148559	0.259131
Glyma.18G020600				2.59951	5.006	8.01904	1.23148	3.61292	2.76893	1.15593	0.0460302	0.435865
Glyma.02G260800	AT4G14270.1			389.546	490.456	891.83	303.981	230.405	327.562	1.15603	0.000336823	0.029421
Glyma.03G238700	AT1G54860.1		Glycoprotein membrane precursor GPI-anchored	13.7114	18.8265	24.869	7.6145	9.8071	10.4653	1.15618	0.000201932	0.0214934
Glyma.06G024200				6.71042	12.428	12.3128	4.88109	6.19091	4.38996	1.15626	0.000785666	0.0499225
Glyma.01G052700	AT1G13990.1			5.17537	8.46928	11.0455	3.47033	3.82917	4.64456	1.15779	0.000533111	0.0383141
Glyma.13G115900	AT3G43430.1		RING/U-box superfamily protein	1.50274	2.49286	3.19057	1.24241	1.12708	1.14021	1.15881	0.00357071	0.118676
Glyma.17G035200	AT3G17100.1		sequence-specific DNA binding transcription factors	5.16447	3.90239	3.93019	2.77454	2.34632	1.35854	1.15897	0.00645104	0.164637
Glyma.15G032400	AT4G12070.1			1.77238	1.5036	1.64657	1.09153	0.804046	0.550954	1.16004	0.00972936	0.206593
Glyma.14G086300	AT3G16150.1		N-terminal nucleophile aminohydrolases (Ntn hydrolases) superfamily protein	10.8745	11.267	13.2475	5.20274	9.25076	3.28898	1.16006	0.000472924	0.0360422
Glyma.03G036700	AT5G01830.1		ARM repeat superfamily protein	6.24953	5.58336	8.8238	3.19711	2.62535	3.41006	1.16181	0.0023625	0.0945328
Glyma.15G112200	AT4G22190.1			2.45871	1.49963	1.1844	1.00948	0.641038	0.849229	1.16199	0.0335156	0.38277
Glyma.11G093200	AT5G04590.1	SIR	sulfite reductase	7.8685	7.82494	9.31202	3.74573	4.16839	4.22787	1.162	2.01616e-05	0.00368165
Glyma.19G077800	AT2G24200.1		Cytosol aminopeptidase family protein	78.3365	75.0844	75.9532	40.7265	34.7759	36.0392	1.16299	1.17332e-07	5.58457e-05
Glyma.07G042800	AT3G14180.1		sequence-specific DNA binding transcription factors	20.5206	19.3911	22.6691	9.04084	7.69186	13.0887	1.16504	9.7465e-05	0.0126085
Glyma.15G256000	AT2G32210.1			122.986	199.368	233.517	133.919	74.5686	65.2264	1.16571	0.000168012	0.0186708
Glyma.17G251800	AT1G19530.1			3.80764	5.71785	19.667	4.10772	4.88835	5.24656	1.16688	0.012855	0.240742
Glyma.09G079900	AT1G11910.1	APA1,ATAPA1	aspartic proteinase A1	0.527493	0.982743	2.56134	0.831641	0.508305	0.646954	1.17079	0.0422088	0.420355
Glyma.09G020600	AT3G14470.1		NB-ARC domain-containing disease resistance protein	0.464271	0.230255	1.19278	0.296514	0.291853	0.331648	1.17153	0.0364669	0.397063
Glyma.10G069100	AT1G28530.2			47.5056	44.1057	33.2819	16.0871	18.9899	24.2674	1.17239	2.02866e-05	0.00368165
Glyma.01G014700	AT5G46910.1		Transcription factor jumonji (jmj) family protein / zinc finger (C5HC2 type) family protein	4.2019	5.41036	5.96872	3.02054	2.65393	1.94327	1.17371	3.67531e-05	0.00572402
Glyma.U020300	AT2G28490.1		RmlC-like cupins superfamily protein	631.58	705.043	1329.82	354.722	387.217	530.188	1.17714	0.000275899	0.0264632
Glyma.12G200600	AT4G10270.1		Wound-responsive family protein	14.48	24.8666	25.8595	11.8251	11.2762	8.58696	1.17723	3.63325e-05	0.00572402
Glyma.04G251900	AT4G08250.1		GRAS family transcription factor	1.91458	1.08282	1.51188	0.741152	0.928456	0.541053	1.17846	0.0158868	0.268717
Glyma.17G149400	AT4G17080.1		Histone H3 K4-specific methyltransferase SET7/9 family protein	3.8108	3.79355	6.33465	1.99426	1.75133	2.85133	1.18199	0.00117929	0.0642521
Glyma.14G090700	AT1G58520.1	RXW8	lipases;hydrolases, acting on ester bonds	0.842105	1.50351	2.54041	0.605052	1.13729	0.638569	1.18266	0.00938636	0.202577
Glyma.12G122700	AT1G23360.1	MENG	S-adenosyl-L-methionine-dependent methyltransferases superfamily protein	6.10099	8.33764	7.12735	2.2949	3.88044	4.0109	1.1852	0.000631075	0.0419424
Glyma.17G251200	AT4G36550.1		ARM repeat superfamily protein	1.75903	2.94745	4.5571	1.47965	1.17451	1.73984	1.18588	0.0153864	0.26494
Glyma.18G200100	AT5G01520.1		RING/U-box superfamily protein	1.39059	3.23842	8.49896	1.76039	2.15721	2.36878	1.18707	0.026986	0.345033
Glyma.04G179500	AT5G14920.1		Gibberellin-regulated family protein	0.886098	1.28972	1.94263	1.06661	0.485151	0.458133	1.18751	0.0182067	0.28967
Glyma.13G108200	AT5G20540.1	ATBRXL4,BRX-LIKE4,BRXL4	BREVIS RADIX-like 4	2.23352	2.74655	3.84615	1.33696	1.53146	1.36265	1.18867	0.0010332	0.0583078
Glyma.06G320300	AT1G33970.4		P-loop containing nucleoside triphosphate hydrolases superfamily protein	2.00478	1.90994	1.92597	0.505087	0.848179	1.35198	1.18982	0.0350585	0.388781
Glyma.15G261300	AT1G56170.1	ATHAP5B,HAP5B,NF-YC2	nuclear factor Y, subunit C2	4.19985	4.55306	6.18057	2.87638	2.25983	2.05911	1.18995	9.64483e-05	0.0125413
Glyma.05G034500	AT5G14920.1		Gibberellin-regulated family protein	17.8074	34.7495	77.6603	15.6049	23.122	23.3216	1.19379	0.00453176	0.136558
Glyma.17G154900	AT1G32550.1		2Fe-2S ferredoxin-like superfamily protein	3.84104	4.19939	3.46399	1.51683	2.2154	1.74006	1.19403	0.000625594	0.0417493
Glyma.17G127900	AT5G50360.1			1.98314	3.0247	1.36232	1.78899	0.611717	0.663044	1.19427	0.018768	0.291694
Glyma.06G255100				1.29082	2.16437	4.75681	0.826757	1.52656	1.53208	1.19584	0.0403844	0.414514
Glyma.03G261400	AT4G01410.1		Late embryogenesis abundant (LEA) hydroxyproline-rich glycoprotein family	7.11723	7.47597	13.5401	4.65906	3.16102	5.41505	1.19709	0.00211014	0.0890142
Glyma.17G216000	AT4G31990.1	AAT3,ASP5,ATAAT1	aspartate aminotransferase 5	7.47684	21.6798	25.4555	7.65638	6.22881	11.4554	1.19886	0.00306951	0.108565
Glyma.11G106600	AT2G16700.1	ADF5,ATADF5	actin depolymerizing factor 5	0.924988	1.03859	2.86444	0.97656	1.04906	0.359423	1.19953	0.0468331	0.43859
Glyma.11G183300	AT2G27510.1	ATFD3,FD3	ferredoxin 3	11.0734	14.1548	28.7365	9.55175	7.57374	8.56854	1.2009	0.000720903	0.0466295
Glyma.13G274000	AT5G53940.1		Yippee family putative zinc-binding protein	5.31462	4.18368	10.547	2.39716	5.57375	1.85092	1.20186	0.0168313	0.276064
Glyma.09G146700	AT5G52060.1	ATBAG1,BAG1	BCL-2-associated athanogene 1	0.874962	1.34842	4.93691	0.887519	1.15536	1.34903	1.20194	0.0351557	0.388781
Glyma.03G200100	AT5G04820.1	ATOFP13,OFP13	ovate family protein 13	3.47071	6.11123	11.1935	3.28438	3.47608	3.13979	1.20281	0.00418056	0.129875
Glyma.19G006400	AT1G10630.1	ARFA1F,ATARFA1F	ADP-ribosylation factor A1F	769.579	744.758	718.877	357.244	425.442	284.52	1.20403	1.37269e-08	7.69497e-06
Glyma.13G221700				2.24527	2.73506	7.66569	1.66995	3.08275	1.40079	1.20626	0.00437708	0.133587
Glyma.06G150100	AT5G09810.1	ACT7	actin 7	0.73531	1.16443	1.40267	0.289821	0.74077	0.523646	1.20654	0.0424496	0.420815
Glyma.11G034300	AT5G47435.2		formyltetrahydrofolate deformylase, putative	7.96109	8.79209	11.2974	3.48762	4.224	5.35772	1.20685	0.00033706	0.029421
Glyma.09G013700	AT1G51090.1		Heavy metal transport/detoxification superfamily protein	2.07241	1.8714	6.05097	1.61492	1.15783	1.9243	1.20685	0.0233102	0.321977
Glyma.03G213300	AT2G47770.1	ATTSPO,TSPO	TSPO(outer membrane tryptophan-rich sensory protein)-related	105.511	168.75	224.105	93.3609	58.6083	82.1377	1.20781	9.14949e-05	0.0120211
Glyma.17G048900	AT2G05940.1		Protein kinase superfamily protein	8.68071	10.9075	24.8317	7.4439	7.15929	6.54817	1.20955	0.000938471	0.0553931
Glyma.16G010200	AT3G14110.2	FLU	Tetratricopeptide repeat (TPR)-like superfamily protein	4.51929	7.43583	15.5822	2.78324	4.0881	5.89519	1.20958	0.00615925	0.160842
Glyma.17G161700	AT2G23060.1		Acyl-CoA N-acyltransferases (NAT) superfamily protein	1.32825	1.0071	2.44402	1.02727	0.980918	0.336076	1.21	0.0316322	0.375138
Glyma.04G139500				5.09068	5.1005	5.26094	2.33312	2.46312	2.45902	1.21074	0.0180827	0.28907
Glyma.11G218400	AT3G03341.1			12.4235	20.7477	22.3803	7.76806	8.36211	9.73262	1.21334	3.38078e-05	0.00550451
Glyma.12G239100	AT2G42250.1	CYP712A1	cytochrome P450, family 712, subfamily A, polypeptide 1	4.50463	7.83138	6.61155	2.92833	1.95253	3.80572	1.21452	0.00121959	0.0653191
Glyma.08G333900	AT2G29890.1	ATVLN1,VLN1	villin-like 1	0.683447	1.48551	5.08655	1.085	0.748393	1.53224	1.21596	0.0309111	0.371706
Glyma.11G114600	AT5G05010.1		clathrin adaptor complexes medium subunit family protein	0.683565	1.25077	2.27558	0.691607	0.695057	0.603666	1.21657	0.0230414	0.320421
Glyma.04G165500	AT1G13950.1	ATELF5A-1,EIF-5A,EIF5A,ELF5A-1	eukaryotic elongation factor 5A-1	48.6106	63.4727	60.9715	27.088	28.8543	25.267	1.21711	4.06114e-07	0.000160072
Glyma.13G118100	AT1G09520.1			3.26972	4.1336	2.987	1.63971	1.61119	1.59392	1.21762	0.000281847	0.0269313
Glyma.17G026400	AT4G15800.1	RALFL33	ralf-like 33	7.63277	5.88734	8.06205	4.55099	2.66181	2.98132	1.21811	0.00074476	0.0476836
Glyma.02G270000	AT4G15410.1	PUX5	serine/threonine protein phosphatase 2A 55 kDa regulatory subunit B prime gamma	0.991285	1.63101	3.80715	1.27406	0.802314	0.959154	1.21926	0.0147695	0.258816
Glyma.07G081800	AT2G45630.2		D-isomer specific 2-hydroxyacid dehydrogenase family protein	0.385668	0.949963	0.514473	0.420221	0.211159	0.234745	1.21929	0.0359852	0.393653
Glyma.12G099300	AT3G21690.1		MATE efflux family protein	3.67579	2.79587	2.47396	1.82561	1.3958	1.0262	1.21951	0.00196076	0.0860595
Glyma.09G218800	AT4G34830.1	MRL1	Pentatricopeptide repeat (PPR) superfamily protein	4.72806	9.20161	24.2871	6.00509	6.67337	5.44484	1.22173	0.00408278	0.127782
Glyma.08G285000	AT1G23400.1	ATCAF2,CAF2	RNA-binding CRS1 / YhbY (CRM) domain-containing protein	2.29508	3.82519	2.5607	1.55201	1.774	0.801189	1.22191	0.00158999	0.0762528
Glyma.06G293200	AT4G28290.1			2.08762	2.86491	10.4245	2.29585	2.61257	2.35982	1.22272	0.0361363	0.394963
Glyma.05G245600	AT1G18210.2		Calcium-binding EF-hand family protein	7.79408	14.2523	28.5555	6.15216	7.33266	9.88059	1.22389	0.00397117	0.12581
Glyma.05G195200	AT3G14880.2			0.848649	1.70684	3.93011	1.33037	0.802572	0.915696	1.22939	0.0364389	0.397063
Glyma.19G209700	AT3G12290.1		Amino acid dehydrogenase family protein	2.30977	3.43144	3.02142	1.86395	1.17742	1.06351	1.23096	0.00512437	0.146728
Glyma.17G105600				6.03808	5.47745	10.7298	3.80507	3.07528	3.4722	1.23316	0.00306929	0.108565
Glyma.02G036600	AT1G07650.2		Leucine-rich repeat transmembrane protein kinase	2.63929	2.21451	3.40749	0.669292	1.40254	1.68914	1.23323	0.0114216	0.224213
Glyma.16G011200	AT3G14180.1		sequence-specific DNA binding transcription factors	4.40785	4.82518	9.64078	2.34074	1.87866	4.30754	1.23324	0.00379665	0.123262
Glyma.19G203200	AT3G11900.1	ANT1	aromatic and neutral transporter 1	1.1422	1.36365	2.2409	0.747951	0.728278	0.729323	1.23381	0.00231774	0.093848
Glyma.02G049600	AT1G19860.1		Zinc finger C-x8-C-x5-C-x3-H type family protein	1.52558	1.99844	3.4362	1.20378	1.30512	0.778043	1.23512	0.0045387	0.136558
Glyma.01G124700	AT2G38310.1	PYL4,RCAR10	PYR1-like 4	1.31746	0.963242	2.85587	0.71702	1.0736	0.636389	1.23543	0.0232591	0.321826
Glyma.06G040300	AT1G45230.1		Protein of unknown function (DUF3223)	1.36595	1.70413	1.21612	0.721055	0.854717	0.434265	1.23753	0.0454629	0.434083
Glyma.12G062900	AT1G07570.3	APK1,APK1A	Protein kinase superfamily protein	0.916233	0.589583	1.04533	0.475173	0.554455	0.190786	1.23877	0.0406761	0.415469
Glyma.16G112200	AT1G20823.1		RING/U-box superfamily protein	3.08251	2.14286	5.28577	1.92672	1.20911	1.72921	1.23916	0.010307	0.211755
Glyma.16G042000	AT3G03980.1		NAD(P)-binding Rossmann-fold superfamily protein	54.6828	45.5818	166.813	60.4583	37.4023	28.8486	1.23967	0.0025857	0.0993367
Glyma.06G151300	AT5G24320.1		Transducin/WD40 repeat-like superfamily protein	0.566036	0.626139	2.43867	0.575185	0.759285	0.391902	1.24069	0.0261931	0.33989
Glyma.15G202300	AT5G35100.1		Cyclophilin-like peptidyl-prolyl cis-trans isomerase family protein	1.68924	1.87755	1.24833	0.425589	0.96692	0.797429	1.2433	0.0253008	0.332242
Glyma.10G128400	AT1G04620.1		coenzyme F420 hydrogenase family / dehydrogenase, beta subunit family	20.9987	19.1065	22.573	9.79926	9.29819	9.70382	1.24402	1.80548e-07	7.86687e-05
Glyma.06G209900	AT3G18570.1		Oleosin family protein	12.2576	17.6824	27.6044	9.05874	7.9789	9.36233	1.24521	0.000389882	0.0328449
Glyma.03G247100	AT5G28770.2	AtbZIP63,BZO2H3	bZIP transcription factor family protein	12.4325	19.7536	27.448	5.61991	11.032	10.5402	1.24705	0.000411526	0.033705
Glyma.12G022500	AT2G32240.1			1.73623	3.71987	2.72237	2.11002	0.861885	0.824295	1.24819	0.00186955	0.0843962
Glyma.06G220800	AT5G20230.1	ATBCB,BCB,SAG14	blue-copper-binding protein	16.2218	10.5324	6.887	3.03853	7.85843	4.58423	1.24972	0.00339165	0.115462
Glyma.02G257900	AT3G11150.1		2-oxoglutarate (2OG) and Fe(II)-dependent oxygenase superfamily protein	3.3491	3.21625	6.73598	1.40339	2.34408	2.3222	1.25129	0.00340011	0.115595
Glyma.15G074600	AT4G04960.1		Concanavalin A-like lectin protein kinase family protein	2.09096	2.90095	8.05261	2.41107	1.99736	1.67212	1.25151	0.00558403	0.152959
Glyma.02G168200				5.28168	5.6009	3.57787	1.04553	2.16884	3.17174	1.25346	0.0229285	0.320085
Glyma.20G229900	AT3G05030.1	ATNHX2,NHX2	sodium hydrogen exchanger 2	3.698	5.23698	19.7372	4.30867	5.49407	3.61811	1.25395	0.0073788	0.178369
Glyma.20G177300				1.80345	1.53239	3.27542	0.540325	0.907355	1.49451	1.25556	0.0345355	0.386913
Glyma.15G034900	AT5G59050.1			7.2059	9.85314	13.614	5.49636	4.63305	3.98865	1.25694	8.35662e-05	0.0111537
Glyma.17G009100	AT4G22300.1	SOBER1	carboxylesterases	1.24893	1.80528	1.68041	1.22005	0.660227	0.340773	1.25792	0.036897	0.398784
Glyma.05G130300	AT5G59180.1	NRPB7	DNA-directed RNA polymerase II	1.40073	1.95721	0.576912	0.379565	1.07369	0.360215	1.25806	0.0395581	0.410994
Glyma.02G157800	AT5G05140.1		Transcription elongation factor (TFIIS) family protein	1.27378	3.40406	5.97506	2.54631	1.25763	1.13596	1.26162	0.00950107	0.204
Glyma.01G106500	AT3G54000.1			8.11318	10.5941	18.2152	7.45914	6.12372	3.61109	1.26229	0.000323737	0.0289393
Glyma.05G230400	AT1G52240.2	ATROPGEF11,PIRF1,ROPGEF11	RHO guanyl-nucleotide exchange factor 11	1.3431	2.398	4.41572	1.70946	1.02951	1.01848	1.26267	0.0192873	0.295591
Glyma.14G075100				0.625712	1.02001	1.22073	0.462419	0.301476	0.519863	1.26285	0.0308284	0.371207
Glyma.15G269100	AT5G06710.1	HAT14	homeobox from Arabidopsis thaliana	1.70343	1.49405	1.89423	1.19894	0.920542	0.284455	1.26306	0.00953551	0.204274
Glyma.05G096500	AT2G23320.1	WRKY15	WRKY DNA-binding protein 15	11.5976	12.2333	14.7884	7.60461	5.15458	4.9258	1.26323	1.18176e-05	0.00242367
Glyma.11G139500	AT1G07630.1	PLL5	pol-like 5	4.23064	4.11967	5.1738	2.49018	1.88586	1.79599	1.26632	3.109e-05	0.00519388
Glyma.01G131800	AT5G01830.1		ARM repeat superfamily protein	0.860349	1.40251	2.49442	0.688807	0.871447	0.616947	1.2685	0.00970667	0.206285
Glyma.08G181700	AT1G43710.1	emb1075	Pyridoxal phosphate (PLP)-dependent transferases superfamily protein	90.8643	91.9762	89.1267	44.4425	41.0182	37.6172	1.27095	1.60917e-09	1.06824e-06
Glyma.14G118300	AT1G77020.1		DNAJ heat shock N-terminal domain-containing protein	2.46041	2.86491	4.26027	1.2196	0.952833	2.04775	1.27123	0.00450542	0.136112
Glyma.U009000	ATCG01300.1		ribosomal protein L23	62.0991	35.4191	15.8003	11.3107	19.8596	19.3007	1.27198	0.00258718	0.0993367
Glyma.12G045400	AT5G66680.1	DGL1	dolichyl-diphosphooligosaccharide-protein glycosyltransferase 48kDa subunit family protein	2.26495	3.6363	3.34757	1.56396	1.27767	1.32378	1.27262	0.00180716	0.0827359
Glyma.05G107600	AT5G65890.1	ACR1	ACT domain repeat 1	304.368	272.683	101.153	151.173	94.3569	63.8282	1.27272	0.000386896	0.0327511
Glyma.10G167200	AT1G54650.1		Methyltransferase family protein	1.48739	2.47798	2.43058	0.761	1.40322	0.746896	1.27364	0.0028421	0.104547
Glyma.15G177700	AT2G06005.1	FIP1	FRIGIDA interacting protein 1	2.75351	2.83767	1.74948	0.85763	1.62889	0.845214	1.27493	0.00443301	0.13437
Glyma.17G219500	AT1G72510.2		Protein of unknown function (DUF1677)	1.76743	3.41776	6.77317	2.33247	2.00451	1.18624	1.27512	0.00708758	0.174091
Glyma.01G060300	AT3G29575.3	AFP3	ABI five binding protein 3	10.648	10.5594	9.20908	6.7421	5.21859	2.1279	1.27582	0.000199207	0.0214752
Glyma.17G046700	AT3G43110.1			5.16187	9.42387	29.1479	6.27945	6.97826	6.6183	1.27639	0.00879097	0.195729
Glyma.20G237900	AT1G56230.1		Protein of unknown function (DUF1399)	0.621435	0.949726	1.24185	0.813269	0.255183	0.230495	1.27864	0.0305792	0.369971
Glyma.02G255000	AT4G00430.1	PIP1;4,PIP1E,TMP-C	plasma membrane intrinsic protein 1;4	271.515	386.281	768.713	198.129	182.145	255.806	1.27866	0.000249689	0.0246041
Glyma.07G258300	AT4G14220.1	RHF1A	RING-H2 group F1A	0.382162	1.30074	2.80388	0.651758	0.740385	0.639679	1.2789	0.0445704	0.429955
Glyma.08G065000	AT5G64430.1		Octicosapeptide/Phox/Bem1p family protein	15.6445	13.8681	13.164	8.03934	4.1999	6.75523	1.28086	3.67594e-05	0.00572402
Glyma.02G150700	AT5G35960.1		Protein kinase family protein	3.45868	3.32195	9.02232	1.9014	2.80306	2.43524	1.28087	0.00159383	0.0762923
Glyma.09G185200	AT1G13360.1			69.0705	73.7032	133.023	42.7205	32.8197	47.2801	1.28212	4.25809e-05	0.00641752
Glyma.12G181800	AT1G08250.1	ADT6	arogenate dehydratase 6	0.866048	0.769591	2.05026	0.589505	0.374347	0.676262	1.2827	0.0228318	0.319564
Glyma.18G010500	AT4G27670.1	HSP21	heat shock protein 21	1.49042	1.46429	1.41348	0.917886	0.714023	0.36854	1.28678	0.0351158	0.388781
Glyma.18G024600	AT2G40300.1	ATFER4,FER4	ferritin 4	2.37272	5.45654	13.1156	2.63026	2.98793	3.69626	1.28772	0.00730972	0.177644
Glyma.13G369000	AT1G80610.1			1.50556	0.95276	1.0997	0.524075	0.358398	0.679821	1.28803	0.0297019	0.361962
Glyma.09G225100	AT3G51930.1		Transducin/WD40 repeat-like superfamily protein	0.327192	0.658063	1.49912	0.183185	0.407142	0.500143	1.28917	0.0376456	0.401372
Glyma.17G022200	AT3G06340.2		DNAJ heat shock N-terminal domain-containing protein	0.312476	0.52758	1.38859	0.173196	0.376387	0.432693	1.28959	0.0447089	0.43066
Glyma.18G219100	AT3G08590.1		Phosphoglycerate mutase, 2,3-bisphosphoglycerate-independent	0.973721	0.548005	4.11596	1.05942	0.675293	0.818632	1.29103	0.027038	0.345033
Glyma.15G273900	AT5G13450.1	ATP5	delta subunit of Mt ATP synthase	26.9649	25.5377	32.7297	12.247	11.8288	13.6389	1.29333	9.65617e-07	0.000338315
Glyma.18G284700	AT1G69040.2	ACR4	ACT domain repeat 4	1.04236	0.830449	1.10004	0.540587	0.540672	0.271313	1.29588	0.02407	0.324848
Glyma.12G219600	AT2G30410.1	KIS,TFCA	tubulin folding cofactor A (KIESEL)	0.909712	1.30851	1.421	0.527296	0.585976	0.502821	1.29674	0.01253	0.235707
Glyma.13G259400	AT1G78440.1	ATGA2OX1,GA2OX1	Arabidopsis thaliana gibberellin 2-oxidase 1	2.74491	6.68291	7.18228	2.97113	2.64141	1.83739	1.29856	0.000846103	0.0520951
Glyma.13G032400	AT1G21640.1	ATNADK2,NADK2	NAD kinase 2	0.462015	0.832989	1.80919	0.403856	0.522239	0.456974	1.29863	0.0154926	0.265857
Glyma.09G071800	AT5G20700.1		Protein of unknown function (DUF581)	6.90717	7.58314	13.5824	4.92228	5.1324	2.68392	1.30073	0.000564695	0.039902
Glyma.13G231400	AT1G28600.1		GDSL-like Lipase/Acylhydrolase superfamily protein	3.0784	2.87645	2.47152	0.74898	2.08083	0.939757	1.3011	0.00575713	0.154171
Glyma.06G049500	AT1G58440.1	SQE1,XF1	FAD/NAD(P)-binding oxidoreductase family protein	0.280913	0.349654	0.839916	0.310211	0.0530358	0.277848	1.30438	0.0473107	0.441205
Glyma.09G240100	AT5G39890.1		Protein of unknown function (DUF1637)	14.3971	9.81893	17.961	6.76753	6.24174	5.75412	1.30459	1.27652e-05	0.00253555
Glyma.13G064000	AT5G15150.1	ATHB-3,ATHB3,HAT7,HB-3	homeobox 3	0.985751	1.06279	1.74112	0.269814	0.479744	0.866662	1.30569	0.0436758	0.425556
Glyma.07G201100	AT1G28400.1			0.549044	0.77158	1.10809	0.233195	0.414634	0.411971	1.30616	0.0211814	0.310112
Glyma.10G176800	AT5G53350.1	CLPX	CLP protease regulatory subunit X	3.49152	10.2577	21.4832	4.30055	5.76437	5.4989	1.30745	0.00437948	0.133587
Glyma.08G193000	AT5G56890.1		Protein kinase superfamily protein	0.522578	0.7978	3.48651	0.686578	0.483223	0.930377	1.3084	0.023299	0.321977
Glyma.04G193900	AT3G48510.1			15.3478	27.4336	13.1814	14.1504	5.60209	5.1045	1.30875	0.000741598	0.0476836
Glyma.19G117800				2.65912	4.93471	2.25165	1.02352	1.18292	1.97258	1.30878	0.0292244	0.358219
Glyma.15G179600	AT1G19180.1	JAZ1,TIFY10A	jasmonate-zim-domain protein 1	12.3958	14.0415	21.2847	8.75423	8.29915	4.43111	1.31075	3.78409e-05	0.00582057
Glyma.13G266600	AT1G78700.1	BEH4	BES1/BZR1 homolog 4	1.46885	0.87017	1.42444	0.603068	0.761889	0.331346	1.31372	0.0131494	0.243364
Glyma.08G056200	AT1G48450.1		Protein of unknown function (DUF760)	2.47906	3.94136	10.1536	2.75989	2.37531	2.21624	1.31556	0.00301299	0.108565
Glyma.15G013300	AT1G80440.1		Galactose oxidase/kelch repeat superfamily protein	53.9557	67.2245	156.736	54.2079	40.2994	29.8197	1.31667	0.000251656	0.0247014
Glyma.03G032200	AT3G60590.3			1.02538	0.901099	0.901675	0.524254	0.423706	0.306171	1.31864	0.00838572	0.192133
Glyma.12G134500	AT4G27080.1	ATPDI7,ATPDIL5-4,PDI7,PDIL5-4	PDI-like 5-4	0.446367	1.24163	1.10198	0.305442	0.570248	0.343386	1.32111	0.0312868	0.373747
Glyma.12G221000	AT1G52870.2		Peroxisomal membrane 22 kDa (Mpv17/PMP22) family protein	4.13193	5.6898	16.3949	2.69957	4.87867	3.94469	1.3225	0.00399501	0.12613
Glyma.12G210000	AT3G58610.1		ketol-acid reductoisomerase	15.4111	18.0882	21.8347	10.5388	9.55831	4.60945	1.32418	9.9968e-06	0.00217396
Glyma.09G087300	AT2G15320.1		Leucine-rich repeat (LRR) family protein	0.624312	1.09043	2.48916	0.631657	0.537145	0.661607	1.32451	0.0174774	0.283105
Glyma.06G290100	AT1G03790.1	SOM	Zinc finger C-x8-C-x5-C-x3-H type family protein	12.6604	34.6677	19.4899	12.2096	6.17004	10.1486	1.3287	0.000304612	0.0281532
Glyma.19G254600	AT1G61720.1	BAN	NAD(P)-binding Rossmann-fold superfamily protein	6.5968	9.25462	15.2906	5.97165	4.52568	3.26241	1.33017	0.000283348	0.0269726
Glyma.07G153100	AT4G33070.1		Thiamine pyrophosphate dependent pyruvate decarboxylase family protein	12.2099	18.3603	46.0936	13.5682	11.4754	8.84656	1.33057	0.000692467	0.0451374
Glyma.17G256500	AT1G19850.1	ARF5,IAA24,MP	Transcriptional factor B3 family protein / auxin-responsive factor AUX/IAA-related	0.927465	0.850864	1.78202	0.623111	0.461636	0.472572	1.33178	0.00341559	0.115887
Glyma.20G068300	AT4G24120.1	ATYSL1,YSL1	YELLOW STRIPE like 1	28.2144	44.7751	85.5702	19.0302	24.4851	25	1.33457	0.00015226	0.0174586
Glyma.05G172300	AT1G67740.1	PSBY,YCF32	photosystem II BY	1.13413	1.27505	2.54326	0.915229	0.77084	0.502858	1.3347	0.0203656	0.303811
Glyma.13G234800	AT5G46080.1		Protein kinase superfamily protein	1.07468	1.68039	4.52607	0.756397	0.874195	1.45776	1.33765	0.0178155	0.285023
Glyma.14G070200	AT3G60810.1			1.97795	2.61542	6.10442	1.1149	1.90894	1.59162	1.34342	0.00516692	0.147201
Glyma.06G055500	AT2G06520.1	PSBX	photosystem II subunit X	9.33819	9.78607	14.777	4.75415	4.1584	5.54178	1.34351	0.000163655	0.0183947
Glyma.15G218200	AT5G07620.1		Protein kinase superfamily protein	0.658467	1.01478	2.05709	0.644063	0.445348	0.517195	1.34846	0.0108266	0.218291
Glyma.19G038200				5.28168	3.72101	2.11665	1.0387	1.70105	1.93158	1.34848	0.00480059	0.141306
Glyma.07G125800	AT4G29310.1		Protein of unknown function (DUF1005)	1.32022	1.22283	2.14639	0.369576	0.88712	0.74194	1.34852	0.0123778	0.23424
Glyma.06G269700	AT5G54770.1	THI1,THI4,TZ	thiazole biosynthetic enzyme, chloroplast (ARA6) (THI1) (THI4)	3.68432	2.60294	4.12788	2.09055	2.31186	0.286616	1.35053	0.0141449	0.252851
Glyma.06G055400	AT5G12080.3	ATMSL10,MSL10	mechanosensitive channel of small conductance-like 10	0.613533	0.609341	1.81892	0.355622	0.632316	0.339116	1.35257	0.0184001	0.290606
Glyma.01G137200	AT2G45190.1	AFO,FIL,YAB1	Plant-specific transcription factor YABBY family protein	1.67424	4.63546	6.85531	1.46644	1.87408	2.20797	1.35573	0.00532739	0.148331
Glyma.14G067500	AT2G39705.1	DVL11,RTFL8	ROTUNDIFOLIA like 8	5.8853	5.91572	3.27119	2.29242	2.58884	1.59209	1.35616	0.000919327	0.0548249
Glyma.19G085200	AT2G26690.1		Major facilitator superfamily protein	11.4772	19.0733	32.6307	11.944	7.76297	7.49073	1.35752	9.3885e-05	0.0122712
Glyma.13G191400	AT5G07010.1	ATST2A,ST2A	sulfotransferase 2A	4.20783	4.80803	6.00988	1.98595	3.7895	0.855721	1.35812	0.00245871	0.0970634
Glyma.06G021400	AT5G42200.1		RING/U-box superfamily protein	0.715845	2.10576	7.43205	0.881716	0.78387	2.53402	1.36039	0.0458706	0.435865
Glyma.15G168800	AT5G06710.1	HAT14	homeobox from Arabidopsis thaliana	1.1044	0.977334	1.58005	0.435297	0.338617	0.742797	1.36075	0.0442974	0.428874
Glyma.08G171400	AT2G32210.1			5.02882	3.38636	9.98169	4.40301	2.45479	1.25847	1.36139	0.00747822	0.179586
Glyma.09G199100	AT5G10490.1	MSL2	MSCS-like 2	3.4515	7.75081	10.8117	3.24684	3.13573	2.98242	1.36174	0.000239144	0.0239391
Glyma.06G292600				0.908585	1.59692	2.48981	0.760154	0.525621	0.813891	1.36258	0.00349802	0.117469
Glyma.17G146200				41.3583	58.6624	114.669	21.3579	25.2743	42.5294	1.36288	0.000615538	0.0415867
Glyma.10G014100	AT4G02110.1		transcription coactivators	0.996781	1.11658	4.54028	1.18113	1.4231	0.361914	1.36297	0.0127256	0.238674
Glyma.15G076500	AT1G28330.1	DRM1,DYL1	dormancy-associated protein-like 1	181.094	221.103	307.694	105.762	84.4434	108.951	1.36315	7.08064e-07	0.000262671
Glyma.07G264200	AT1G05010.1	ACO4,EAT1,EFE	ethylene-forming enzyme	0.636678	1.9624	7.26601	1.15324	0.779201	2.14849	1.365	0.0424541	0.420815
Glyma.17G041900	AT1G09520.1			2.47467	4.30491	3.26387	1.3037	1.48551	1.41552	1.37039	2.48309e-05	0.0042903
Glyma.04G103900	AT1G78080.1	RAP2.4	related to AP2 4	14.9349	15.6581	16.6932	9.01814	7.41048	3.95266	1.37117	2.90629e-06	0.000872788
Glyma.20G224600	AT5G28750.1		Bacterial sec-independent translocation protein mttA/Hcf106	0.616649	1.65699	0.591241	0.584258	0.259711	0.351877	1.37315	0.0281096	0.351338
Glyma.15G218400	AT4G25150.1		HAD superfamily, subfamily IIIB acid phosphatase	0.911263	1.80383	4.14825	0.729569	0.748393	1.35198	1.37411	0.0287166	0.355157
Glyma.13G170900	AT1G29040.1			6.30118	15.1681	28.0407	4.55227	9.35476	7.01147	1.37505	0.00235355	0.0945328
Glyma.04G034500	AT1G19310.1		RING/U-box superfamily protein	0.649548	1.16888	0.725351	0.387906	0.34486	0.330965	1.37509	0.0113127	0.223562
Glyma.18G207200	AT5G01650.1		Tautomerase/MIF superfamily protein	3.31285	5.26021	8.91134	2.15152	1.35213	3.63415	1.37547	0.00257262	0.0992309
Glyma.19G147900	AT5G09810.1	ACT7	actin 7	2.58674	6.02402	10.7538	2.57509	2.59974	2.94405	1.3756	0.00218717	0.0910456
Glyma.12G203100	AT2G20880.1		Integrase-type DNA-binding superfamily protein	0.53277	1.05191	4.56936	0.970064	0.963874	0.710246	1.37786	0.0257994	0.336686
Glyma.05G193300	AT2G13570.1	NF-YB7	nuclear factor Y, subunit B7	0.948516	1.10445	3.51978	0.752464	0.880213	0.731451	1.38103	0.00556266	0.152692
Glyma.06G028600	AT3G51030.1	ATTRX H1,ATTRX1,TRX1	thioredoxin H-type 1	0.303533	0.434996	1.47622	0.278003	0.451692	0.223241	1.38197	0.0129299	0.241348
Glyma.17G103000	AT1G18680.1		HNH endonuclease domain-containing protein	0.652631	0.784439	1.91671	0.207446	0.599383	0.583041	1.3824	0.0218959	0.314907
Glyma.04G228000	AT5G24520.2	ATTTG1,TTG,TTG1,URM23	Transducin/WD40 repeat-like superfamily protein	3.69355	5.12248	5.63063	2.47813	1.82498	1.76722	1.38243	4.75662e-06	0.00127649
Glyma.14G210700	AT5G17310.2	AtUGP2,UGP2	UDP-glucose pyrophosphorylase 2	10.8881	17.9162	28.6954	6.14083	7.21641	10.3158	1.38255	0.000165901	0.0185178
Glyma.09G250300	AT5G16450.2		Ribonuclease E inhibitor RraA/Dimethylmenaquinone methyltransferase	10.6216	15.7427	36.0117	5.59444	6.59923	13.1452	1.38704	0.00125957	0.0670333
Glyma.15G023400	AT1G55190.1	PRA1.F2,PRA7	PRA1 (Prenylated rab acceptor) family protein	11.5182	18.6599	39.2434	10.5478	8.39022	10.0551	1.38741	0.000397444	0.0332232
Glyma.02G241100	AT5G17310.2	AtUGP2,UGP2	UDP-glucose pyrophosphorylase 2	3.84266	7.59684	17.7982	2.75811	4.75272	4.62103	1.39301	0.00205965	0.0875166
Glyma.03G192100	AT2G36410.2		Family of unknown function (DUF662)	4.73413	8.41822	5.40956	1.67248	2.04949	3.70242	1.39326	0.000744281	0.0476836
Glyma.03G160200	AT5G63450.1	CYP94B1	cytochrome P450, family 94, subfamily B, polypeptide 1	4.67199	3.26404	16.2357	3.12903	4.02881	3.00365	1.40377	0.00320235	0.111321
Glyma.19G141700	AT2G41900.1		CCCH-type zinc finger protein with ARM repeat domain	0.46271	0.466943	0.752267	0.189975	0.202672	0.289852	1.40536	0.0185904	0.291423
Glyma.04G046800	AT1G10140.1		Uncharacterised conserved protein UCP031279	0.772929	1.02857	4.60759	1.15603	1.02775	0.546068	1.40715	0.0495542	0.449461
Glyma.19G030500	AT5G39090.1		HXXXD-type acyl-transferase family protein	1.57193	2.33879	3.37594	1.4342	0.892529	0.719804	1.40819	0.0023262	0.0938893
Glyma.06G041400	AT5G42830.1		HXXXD-type acyl-transferase family protein	5.90518	5.30966	3.90447	1.62881	2.39679	2.14236	1.40825	1.67084e-05	0.00316907
Glyma.15G183500	AT1G34630.1			6.56147	5.7075	6.38085	2.9708	2.83992	1.94953	1.40903	2.47175e-06	0.000769782
Glyma.09G191300	AT3G24550.1	ATPERK1,PERK1	proline extensin-like receptor kinase 1	1.2752	0.924983	0.860999	0.540724	0.595176	0.165414	1.40939	0.0110713	0.220802
Glyma.17G228700	AT4G26150.1	CGA1,GATA22	cytokinin-responsive gata factor 1	15.2613	17.5974	20.8877	6.72322	7.40026	7.82285	1.40951	3.4691e-07	0.000141148
Glyma.09G173400	AT1G18300.1	atnudt4,NUDT4	nudix hydrolase homolog 4	2.47325	4.38426	4.16101	2.04605	1.94026	0.657205	1.41439	0.00189325	0.0846464
Glyma.07G076600	AT2G45760.1	BAL,BAP2	BON association protein 2	1.57646	1.07606	4.94921	0.803481	1.19053	1.12912	1.41717	0.0266508	0.342851
Glyma.06G187600	AT1G74840.1		Homeodomain-like superfamily protein	0.839843	0.884781	0.866924	0.344815	0.30655	0.395561	1.41765	0.0475342	0.442145
Glyma.03G198600	AT2G27310.1		F-box family protein	2.80702	4.77201	2.37307	1.72872	1.35245	0.999499	1.41846	0.00434416	0.132992
Glyma.19G214500	AT1G02700.1			388.033	585	870.588	180.437	211.663	343.216	1.41959	3.82759e-05	0.00583959
Glyma.08G054300	AT3G17970.1	atToc64-III,TOC64-III	translocon at the outer membrane of chloroplasts 64-III	0.121698	0.221414	0.329757	0.0936854	0.116605	0.067708	1.42178	0.032479	0.378611
Glyma.14G211800	AT1G66080.1			2.19663	2.67956	4.27039	1.03071	1.41268	1.27601	1.42226	0.0012742	0.0672168
Glyma.20G149800	AT3G22810.1		Plant protein of unknown function (DUF828) with plant pleckstrin homology-like region	13.554	19.467	26.9519	10.0363	6.35263	8.00717	1.42231	6.06693e-06	0.00151529
Glyma.11G242100	AT3G06868.1			8.38154	11.2005	15.0594	2.56359	4.6198	6.5653	1.42244	0.000480261	0.0363815
Glyma.08G145900	AT4G39330.1	ATCAD9,CAD9	cinnamyl alcohol dehydrogenase 9	1.28707	3.86752	4.58999	1.02277	1.36391	1.51941	1.42544	0.0060236	0.158283
Glyma.18G158700	AT4G13010.1		Oxidoreductase, zinc-binding dehydrogenase family protein	1.4688	3.94312	10.8784	1.85939	2.23385	2.50199	1.42975	0.0094168	0.203033
Glyma.19G018100	AT3G28480.1		Oxoglutarate/iron-dependent oxygenase	2.3911	6.90483	15.446	2.59173	2.89761	4.38315	1.43122	0.0043287	0.132739
Glyma.05G045900	AT5G03860.1	MLS	malate synthase	3.81186	4.05128	4.07605	1.41799	2.07304	1.3664	1.43137	2.18476e-05	0.00388119
Glyma.12G084700	AT5G03740.1	HD2C,HDT3	histone deacetylase 2C	12.5602	16.8087	31.2285	10.827	8.12822	6.00872	1.43193	2.40076e-05	0.00418488
Glyma.02G249600	AT2G39730.1	RCA	rubisco activase	7.51537	7.86048	11.8325	2.76079	2.82981	5.13815	1.43246	8.23308e-05	0.0111063
Glyma.14G062600	AT2G39920.3		HAD superfamily, subfamily IIIB acid phosphatase	3.48672	6.90191	6.19773	4.68115	1.64176	0.620761	1.4334	0.00564138	0.153051
Glyma.06G147000	AT5G64830.2		programmed cell death 2 C-terminal domain-containing protein	0.206047	0.616943	1.00497	0.163151	0.25786	0.305699	1.43439	0.0284145	0.352962
Glyma.05G195000	AT1G01720.1	ANAC002,ATAF1	NAC (No Apical Meristem) domain transcriptional regulator superfamily protein	4.02212	5.09061	4.13195	3.61864	1.14896	0.726459	1.43653	0.00299934	0.108242
Glyma.01G030300	AT1G70420.1		Protein of unknown function (DUF1645)	14.6385	11.0345	53.4436	13.0009	11.7691	7.96333	1.43886	0.00144792	0.0726149
Glyma.10G007800	AT5G43460.1		HR-like lesion-inducing protein-related	1.15371	1.88074	5.7521	0.568415	2.46352	0.627616	1.44422	0.0375325	0.401184
Glyma.14G024100	AT3G20490.1			1.58143	2.01561	6.90249	2.29006	1.35728	0.718673	1.44673	0.00588683	0.156208
Glyma.12G091300	AT5G22360.1	ATVAMP714,VAMP714	vesicle-associated membrane protein 714	3.22345	3.96191	2.86294	2.09547	0.784392	1.15132	1.4469	0.00224513	0.0920904
Glyma.11G192200	AT5G22875.2			5.18979	9.95887	18.405	3.32401	4.13719	5.7286	1.45233	0.000363841	0.0312185
Glyma.08G096200	AT1G30100.1	ATNCED5,NCED5	nine-cis-epoxycarotenoid dioxygenase 5	1.51617	1.26813	1.92105	0.526052	0.491059	0.823738	1.45239	0.00197321	0.0862379
Glyma.07G190100	AT1G61340.1		F-box family protein	122.075	171.834	390.575	90.6577	83.4094	98.6539	1.45346	5.65684e-05	0.00829648
Glyma.13G065500	AT5G15070.1		Phosphoglycerate mutase-like family protein	0.28126	0.360249	1.03647	0.190537	0.292588	0.194733	1.45422	0.0243943	0.326676
Glyma.07G207200	AT2G43710.1	FAB2,SSI2	Plant stearoyl-acyl-carrier-protein desaturase family protein	18.0818	31.6988	51.681	10.4347	10.1934	18.8119	1.4548	0.000161708	0.0182926
Glyma.14G118100	AT4G27700.1		Rhodanese/Cell cycle control phosphatase superfamily protein	0.813651	1.27901	4.10075	0.952075	1.11371	0.482864	1.4555	0.0232299	0.321623
Glyma.20G136100	AT1G50020.1			10.1341	13.7835	21.7833	6.60831	6.15473	5.47506	1.46074	1.02849e-05	0.0022175
Glyma.10G263000	AT4G34190.1	2021-09-01	stress enhanced protein 1	1.6873	2.87148	3.02454	0.639467	0.852757	1.41214	1.46527	0.0155029	0.265857
Glyma.11G215700	AT2G01670.1	atnudt17,NUDT17	nudix hydrolase homolog 17	4.02468	5.30173	6.5653	3.50513	1.3355	1.52797	1.46551	0.000620374	0.0416212
Glyma.14G171500	AT1G78080.1	RAP2.4	related to AP2 4	6.55744	8.07601	11.9253	2.87351	2.79628	4.61496	1.46557	5.96122e-05	0.00864239
Glyma.09G068100	AT5G20540.1	ATBRXL4,BRX-LIKE4,BRXL4	BREVIS RADIX-like 4	2.56522	3.34683	8.14001	1.63691	1.45526	2.38439	1.46717	0.00167786	0.0785265
Glyma.13G204100	AT3G12630.1		A20/AN1-like zinc finger family protein	1.29224	0.940431	2.33434	0.530557	0.8844	0.426047	1.46858	0.0318323	0.37541
Glyma.20G099200	AT3G55410.1		2-oxoglutarate dehydrogenase, E1 component	0.337716	0.735183	3.91499	0.777681	0.820009	0.435692	1.47112	0.0217962	0.314525
Glyma.07G211500	AT1G49670.2	NQR	ARP protein (REF)	1.73301	1.16419	1.37263	0.574692	0.583906	0.527415	1.47138	0.0424119	0.420815
Glyma.20G196900	AT5G51100.1	FSD2	Fe superoxide dismutase 2	3.82297	2.63791	3.37623	0.813868	1.96392	1.12037	1.47157	0.00209305	0.0884412
Glyma.08G271600				0.979056	2.85004	1.87471	0.562761	0.607519	1.00065	1.47157	0.00765978	0.181774
Glyma.17G151000	AT4G17670.1		Protein of unknown function (DUF581)	124.093	154.391	170.013	100.927	47.5071	31.5314	1.47538	9.53009e-06	0.00212749
Glyma.02G228700	AT1G07110.1	ATF2KP,F2KP,FKFBP	fructose-2,6-bisphosphatase	0.906236	0.984876	1.24416	0.421684	0.551308	0.278864	1.47562	0.00362151	0.119264
Glyma.03G017600	AT3G61080.1		Protein kinase superfamily protein	1.37131	0.90483	2.67535	0.337812	0.450487	1.08508	1.47666	0.0323491	0.377971
Glyma.02G148200	AT1G03220.1		Eukaryotic aspartyl protease family protein	74.6872	101.473	275.86	63.9212	44.5157	67.5938	1.48213	0.000197747	0.0214752
Glyma.06G154400	AT5G64530.1	ANAC104,XND1	xylem NAC domain 1	2.87304	2.38564	5.64087	2.08845	1.67618	0.652191	1.48392	0.000960496	0.0562169
Glyma.02G236800	AT4G27950.1	CRF4	cytokinin response factor 4	0.736577	0.443624	2.03715	0.375414	0.639695	0.276343	1.48799	0.0243596	0.326676
Glyma.03G253400	AT5G18310.2			0.34849	0.468211	1.42369	0.363203	0.410961	0.132572	1.48897	0.048785	0.44713
Glyma.02G032900				2.44646	4.273	2.78202	1.21027	1.09793	1.32889	1.48991	4.27394e-05	0.00641752
Glyma.01G038600	AT1G70000.2		myb-like transcription factor family protein	19.8512	31.2524	29.4148	8.03867	6.90838	15.2504	1.49001	2.12996e-05	0.00381067
Glyma.13G327700	AT3G09740.1	ATSYP71,SYP71	syntaxin of plants 71	5.30365	10.7773	7.57616	3.96394	2.29768	2.86481	1.49079	3.15312e-06	0.000924891
Glyma.10G227200	AT1G43770.2		RING/FYVE/PHD zinc finger superfamily protein	0.395305	0.637331	4.08679	0.411994	0.765847	0.812059	1.49195	0.0418766	0.419409
Glyma.10G094100	AT3G49400.1		Transducin/WD40 repeat-like superfamily protein	2.14225	1.67943	1.2644	0.731505	0.92904	0.356643	1.49358	0.00114757	0.0630687
Glyma.05G188800	AT5G09810.1	ACT7	actin 7	0.20335	1.01478	1.92065	0.357813	0.254485	0.574661	1.49378	0.0475568	0.442193
Glyma.12G222400	AT4G27450.1		Aluminium induced protein with YGL and LRDR motifs	20.0089	24.8994	83.4138	15.7765	13.0749	20.5063	1.49589	0.0341375	0.385481
Glyma.01G219400	AT4G11600.1	ATGPX6,GPX6,LSC803,PHGPX	glutathione peroxidase 6	73.7899	90.5944	343.401	59.462	63.7249	73.5518	1.49904	0.0393564	0.409682
Glyma.19G257900	AT4G00895.1		ATPase, F1 complex, OSCP/delta subunit protein	1.49277	1.15879	0.882516	0.724321	0.297204	0.357934	1.4995	0.0309559	0.371757
Glyma.03G229800	AT1G56600.1	AtGolS2,GolS2	galactinol synthase 2	3.84791	2.67857	2.85595	1.33943	1.46559	0.868744	1.50113	0.000678171	0.0444352
Glyma.09G015900	AT5G47800.1		Phototropic-responsive NPH3 family protein	1.45849	1.96514	2.21311	1.0522	0.66165	0.494597	1.50199	0.00050158	0.0374345
Glyma.10G071700	AT2G36270.1	ABI5,GIA1	Basic-leucine zipper (bZIP) transcription factor family protein	60.2223	68.431	55.2468	31.7703	20.8699	18.5744	1.50278	2.0455e-09	1.29e-06
Glyma.07G115000	AT3G60280.1	UCC3	uclacyanin 3	3.00895	6.08526	9.84104	2.99094	2.08098	2.24514	1.505	0.00101349	0.0579733
Glyma.18G042900	AT5G16550.1			4.57742	4.75516	12.0627	2.54266	3.24332	2.53006	1.50538	0.000464309	0.0356008
Glyma.06G031900	AT1G75210.1		HAD-superfamily hydrolase, subfamily IG, 5\'-nucleotidase	3.25824	5.72577	13.3026	1.72347	2.7142	3.97399	1.5058	0.00104918	0.0588146
Glyma.10G251300	AT4G21750.2	ATML1	Homeobox-leucine zipper family protein / lipid-binding START domain-containing protein	0.216196	0.419566	1.07399	0.266292	0.118371	0.267297	1.50595	0.0407122	0.415469
Glyma.13G070400	AT4G38490.1			0.544129	1.33053	2.47698	0.60319	0.536253	0.538192	1.50635	0.0408312	0.415829
Glyma.16G085600	AT3G07350.1		Protein of unknown function (DUF506)	2.24399	4.60823	10.7458	2.7137	2.68062	1.53348	1.50725	0.00232302	0.0938893
Glyma.03G216300	AT4G02280.1	ATSUS3,SUS3	sucrose synthase 3	0.926235	0.954068	2.72213	0.219395	1.15079	0.440446	1.50765	0.0102125	0.21082
Glyma.11G082300	AT4G35770.1	ATSEN1,DIN1,SEN1	Rhodanese/Cell cycle control phosphatase superfamily protein	5.96842	11.1537	16.931	3.81182	4.76048	4.48213	1.50774	5.71785e-05	0.00833748
Glyma.18G289000	AT2G39570.1		ACT domain-containing protein	6.70008	11.2052	14.6663	2.91268	4.02803	5.32757	1.50794	4.76773e-05	0.00707474
Glyma.05G104800	AT2G23060.1		Acyl-CoA N-acyltransferases (NAT) superfamily protein	3.95711	4.92988	7.91804	2.52222	2.24233	1.75169	1.51044	2.65875e-05	0.00450132
Glyma.17G095000	AT1G59640.1	BPE,BPEp,BPEub,ZCW32	BIG PETAL P	4.58229	7.80824	14.4555	3.67094	2.978	3.61109	1.51207	0.000198866	0.0214752
Glyma.12G192100	AT2G32540.1	ATCSLB04,ATCSLB4,CSLB04	cellulose synthase-like B4	0.573392	1.90026	4.27862	0.923564	0.796925	0.872517	1.51252	0.00736717	0.178369
Glyma.17G052700	AT5G57040.1		Lactoylglutathione lyase / glyoxalase I family protein	0.390528	0.454732	0.644993	0.206151	0.224002	0.147149	1.51263	0.0234965	0.322925
Glyma.15G108300	AT1G62050.1		Ankyrin repeat family protein	0.712422	0.448404	1.14781	0.308311	0.316266	0.266624	1.51585	0.0106531	0.21621
Glyma.03G176600	AT2G37260.1	ATWRKY44,DSL1,TTG2,WRKY44	WRKY family transcription factor family protein	0.230789	0.752447	3.10176	0.341119	0.657072	0.570676	1.51602	0.0345625	0.386969
Glyma.03G074900	AT2G37980.1		O-fucosyltransferase family protein	0.366512	0.725505	0.933529	0.225719	0.441475	0.126879	1.51612	0.0188943	0.292052
Glyma.04G092400	AT4G24620.1	PGI,PGI1	phosphoglucose isomerase 1	0.993455	1.57148	3.71788	0.646457	0.800501	0.926995	1.52315	0.00218296	0.0910205
Glyma.06G071300	AT5G11380.1	DXPS3	1-deoxy-D-xylulose 5-phosphate synthase 3	1.09486	2.49263	4.37473	0.84536	1.43152	0.79198	1.52477	0.000972117	0.0566342
Glyma.09G130400	AT1G01490.2		Heavy metal transport/detoxification superfamily protein	1.55832	3.21429	7.57637	1.42585	1.95018	1.36517	1.52629	0.0042876	0.132196
Glyma.09G202700				1.76842	5.06868	4.8655	1.11702	1.5889	1.65942	1.52762	0.0018741	0.0843962
Glyma.17G258800	AT1G75810.1			1.43507	2.39509	4.35514	1.17839	0.995243	0.946271	1.5277	0.00501783	0.144663
Glyma.06G144300	AT3G56320.1		PAP/OAS1 substrate-binding domain superfamily	0.266414	0.273717	1.13803	0.0772107	0.308891	0.248006	1.52955	0.0403003	0.414437
Glyma.02G292800	AT4G26850.1	VTC2	mannose-1-phosphate guanylyltransferase (GDP)s;GDP-galactose:mannose-1-phosphate guanylyltransferases;GDP-galactose:glucose-1-phosphate guanylyltransferases;GDP-galactose:myoinositol-1-phosphate guanylyltransferases;glucose-1-phosphate guanylyltransferase	33.6982	44.3862	157.623	25.4424	26.5189	36.5858	1.53264	0.0374627	0.401059
Glyma.08G058900	AT1G61340.1		F-box family protein	7.83507	14.2734	35.2011	6.97331	7.11278	7.59958	1.5328	0.000230829	0.0234494
Glyma.13G071400	AT4G10250.1	ATHSP22.0	HSP20-like chaperones superfamily protein	7.01217	7.23389	29.2007	7.80359	5.72521	3.40699	1.53315	0.00194678	0.0858556
Glyma.10G232000	AT5G52510.1	SCL8	SCARECROW-like 8	1.3765	2.67133	6.98602	1.3456	1.77049	1.12376	1.53367	0.00180625	0.0827359
Glyma.20G189200	AT5G04550.1		Protein of unknown function (DUF668)	1.26963	3.03593	7.05252	1.48005	1.16685	1.61458	1.53571	0.00222147	0.0917167
Glyma.10G029400	AT1G03070.1		Bax inhibitor-1 family protein	21.7687	39.726	89.4313	20.8575	20.2331	16.3897	1.5387	6.45225e-05	0.00909299
Glyma.08G041900	AT3G18360.1		VQ motif-containing protein	0.8091	0.831281	1.3928	0.293112	0.469052	0.376598	1.53975	0.039675	0.411494
Glyma.10G007500	AT1G06620.1		2-oxoglutarate (2OG) and Fe(II)-dependent oxygenase superfamily protein	0.545363	1.60623	1.00834	0.276595	0.702573	0.222111	1.53999	0.0244426	0.326772
Glyma.14G086500	AT4G37260.1	ATMYB73,MYB73	myb domain protein 73	7.57395	6.915	16.6514	4.61146	3.2515	3.87334	1.54126	8.35525e-05	0.0111537
Glyma.07G040100	AT3G14067.1		Subtilase family protein	1.00753	0.693235	0.182003	0.33845	0.367757	0.030198	1.54337	0.0407233	0.415469
Glyma.17G084900	AT3G48240.1		Octicosapeptide/Phox/Bem1p family protein	2.9383	6.39921	7.96173	3.08297	2.68126	0.914926	1.54604	0.00160845	0.0767007
Glyma.18G194300	AT4G13870.2	ATWEX,ATWRNEXO,WEX,WRNEXO	Werner syndrome-like exonuclease	0.722418	0.911285	4.30649	0.593208	0.659223	0.952714	1.54678	0.0428685	0.422422
Glyma.14G111800	AT4G31990.2	AAT3,ASP5,ATAAT1	aspartate aminotransferase 5	0.293795	0.921027	2.96386	0.306199	0.569186	0.67059	1.54832	0.0239176	0.324595
Glyma.12G075900	AT2G28370.1		Uncharacterised protein family (UPF0497)	0.631247	0.864736	1.32812	0.320153	0.447268	0.293816	1.55049	0.0266523	0.342851
Glyma.18G226200	AT4G00750.1		S-adenosyl-L-methionine-dependent methyltransferases superfamily protein	6.1505	6.03384	8.29346	2.74394	2.62505	2.29923	1.55097	2.318e-07	9.91081e-05
Glyma.12G151200	AT4G03510.1	ATRMA1,RMA1	RING membrane-anchor 1	0.94211	1.17013	5.34382	1.31513	0.928473	0.62122	1.55174	0.011516	0.225021
Glyma.19G227900	AT1G09380.1		nodulin MtN21 /EamA-like transporter family protein	0.522553	0.608462	1.63249	0.151444	0.403913	0.456045	1.55364	0.0336739	0.383509
Glyma.10G082400	AT3G11820.1	AT-SYR1,ATSYP121,ATSYR1,PEN1,SYP121,SYR1	syntaxin of plants 121	1.57404	1.7737	2.09127	0.62541	0.917412	0.502216	1.55522	0.000572527	0.0399922
Glyma.09G065000	AT4G33050.3	EDA39	calmodulin-binding family protein	10.3139	8.47574	13.5778	4.07532	4.42264	3.61109	1.55537	5.58876e-08	2.93713e-05
Glyma.04G215900	AT5G09810.1	ACT7	actin 7	0.803693	0.990871	2.89509	0.582305	0.776529	0.420842	1.55866	0.00586768	0.156015
Glyma.08G345100	AT4G12970.1	EPFL9,STOMAGEN	stomagen	1.23178	2.5311	5.45809	0.981717	1.50752	0.967505	1.56112	0.0035701	0.118676
Glyma.10G187500	AT5G07050.1		nodulin MtN21 /EamA-like transporter family protein	0.226164	0.43264	0.717879	0.0994889	0.212276	0.191739	1.56362	0.0281276	0.351338
Glyma.14G054400	AT1G73880.1	UGT89B1	UDP-glucosyl transferase 89B1	11.9136	27.9671	48.4222	8.78426	10.2929	13.0808	1.56855	8.5294e-05	0.0113244
Glyma.04G178100	AT3G48140.1		B12D protein	2.34604	3.64232	4.31501	0.700522	1.55696	1.47665	1.56864	0.00509061	0.146093
Glyma.12G040600	AT1G75390.1	AtbZIP44,bZIP44	basic leucine-zipper 44	2.96421	4.39286	16.1288	3.5773	3.14753	2.13226	1.57076	0.00151296	0.0743975
Glyma.11G220400	AT2G39720.1	RHC2A	RING-H2 finger C2A	2.30719	2.4208	3.46245	1.15545	0.638549	1.17862	1.57225	0.000231464	0.0234494
Glyma.19G092900	AT3G27030.1			2.14228	2.05025	1.91903	0.939801	0.942626	0.406365	1.5776	4.70171e-06	0.00127533
Glyma.17G197700	AT5G24890.1			6.66558	7.91982	9.97674	3.51861	1.43994	3.81219	1.58267	0.000123932	0.0154767
Glyma.05G083700	AT2G38905.1		Low temperature and salt responsive protein family	0.405175	2.75209	2.85449	0.665412	0.295785	1.13547	1.58465	0.0496643	0.449689
Glyma.15G267700	AT2G44280.1		Major facilitator superfamily protein	7.79486	8.07581	4.72318	2.79715	2.64357	2.06404	1.58568	1.75196e-07	7.86687e-05
Glyma.09G151800	AT5G51740.1		Peptidase family M48 family protein	4.44894	6.73117	26.2293	3.69975	4.3442	5.52152	1.58723	0.0492523	0.448811
Glyma.19G115500				15.3174	25.3749	45.7355	12.5322	10.5743	8.673	1.5879	3.94717e-06	0.00109419
Glyma.01G190300	AT4G37300.1	MEE59	maternal effect embryo arrest 59	12.3449	21.5617	28.0532	2.81108	8.40615	10.6711	1.58933	0.000271768	0.0261665
Glyma.05G109500	AT4G37790.1	HAT22	Homeobox-leucine zipper protein family	1.25658	1.71544	1.26803	0.373594	0.379583	0.728578	1.59287	0.0129147	0.241324
Glyma.05G183500	AT2G21970.1	2021-09-02	stress enhanced protein 2	4.76845	8.89721	19.3656	1.55679	3.08262	6.81892	1.5959	0.00332968	0.114116
Glyma.14G214900				0.763531	0.820669	4.10597	0.795767	0.514516	0.7552	1.5965	0.0130623	0.242608
Glyma.14G150000	AT1G21830.1			1.3458	1.41417	5.87021	0.566025	0.5751	1.85058	1.59848	0.0126426	0.237292
Glyma.11G143100	AT4G01470.1	ATTIP1.3,GAMMA-TIP3,TIP1;3	tonoplast intrinsic protein 1;3	4.06443	3.03374	1.46842	0.834369	1.25532	0.979251	1.60008	0.00323028	0.111321
Glyma.16G105300	AT1G31850.3		S-adenosyl-L-methionine-dependent methyltransferases superfamily protein	0.295091	0.528623	2.53409	0.559181	0.472271	0.224516	1.60168	0.0264684	0.34153
Glyma.16G117200	AT2G17220.1		Protein kinase superfamily protein	1.19062	1.34559	1.25251	0.431324	0.268421	0.62345	1.60418	0.00892224	0.197182
Glyma.06G099000	AT3G09270.1	ATGSTU8,GSTU8	glutathione S-transferase TAU 8	0.379448	0.301248	0.373879	0.148709	0.151093	0.0852971	1.60691	0.0330453	0.380988
Glyma.19G046400	AT1G26110.1	DCP5	decapping 5	0.219679	0.434852	1.71433	0.162349	0.360833	0.325924	1.60757	0.0355109	0.390496
Glyma.10G145100	AT1G10630.1	ARFA1F,ATARFA1F	ADP-ribosylation factor A1F	17.8506	21.9378	27.1161	8.19776	7.56834	8.10209	1.60872	4.92564e-10	4.0082e-07
Glyma.11G097300	AT1G76160.1	sks5	SKU5 similar 5	1.2801	1.36206	8.06156	1.82138	0.870051	1.20065	1.60915	0.00586928	0.156015
Glyma.01G162300	AT2G17705.1			1.90644	1.5909	3.99486	0.665319	1.14818	0.879963	1.61097	0.00127982	0.0672599
Glyma.08G015700	AT5G41330.1		BTB/POZ domain with WD40/YVTN repeat-like protein	1.03747	1.59241	3.98676	0.929359	0.903685	0.583041	1.61105	0.00182899	0.0833609
Glyma.04G008900	AT4G36240.1	GATA7	GATA transcription factor 7	1.62422	1.54739	1.32032	0.454677	0.848863	0.328602	1.61149	0.00525639	0.148095
Glyma.04G247600	AT1G44350.1	ILL6	IAA-leucine resistant (ILR)-like gene 6	6.77955	3.28244	1.64132	1.46348	1.19903	1.47476	1.61209	0.000436729	0.0350663
Glyma.13G246800	AT4G21450.3		PapD-like superfamily protein	3.16901	6.91875	12.9417	3.83361	1.92098	2.51874	1.61276	0.000991457	0.0574475
Glyma.08G177200	AT5G64310.1	AGP1,ATAGP1	arabinogalactan protein 1	0.837382	0.718458	4.06033	0.43428	0.53087	1.00261	1.61282	0.0276561	0.349208
Glyma.10G256400	AT2G41420.1		proline-rich family protein	2.74397	2.82464	10.4308	1.12659	2.17734	2.36003	1.61789	0.00228961	0.0933377
Glyma.05G126100	AT2G29550.1	TUB7	tubulin beta-7 chain	0.912733	1.096	0.432806	0.52698	0.218633	0.141058	1.61921	0.0244177	0.326769
Glyma.10G044300	AT2G37500.1		arginine biosynthesis protein ArgJ family	0.0748098	0.116145	0.477489	0.0819059	0.0455104	0.106879	1.62256	0.0486544	0.446886
Glyma.03G085700	AT4G13020.1	MHK	Protein kinase superfamily protein	0.396787	0.506022	3.17426	0.372364	0.537944	0.541965	1.62593	0.0160695	0.270433
Glyma.05G240300	AT3G23330.1		Tetratricopeptide repeat (TPR)-like superfamily protein	0.946024	0.575812	0.722409	0.21186	0.376699	0.212659	1.62742	0.0079777	0.186122
Glyma.01G080500	AT1G68440.1			1.09036	0.931049	1.81208	0.492435	0.437789	0.431383	1.62815	0.00806631	0.187076
Glyma.17G047500	AT1G74940.1		Protein of unknown function (DUF581)	0.179338	0.284758	0.848191	0.120487	0.107117	0.225758	1.62817	0.038709	0.407373
Glyma.13G069100	AT2G04700.1		ferredoxin thioredoxin reductase catalytic beta chain family protein	0.356401	0.464794	1.89281	0.210713	0.476129	0.28906	1.62858	0.003832	0.123456
Glyma.15G200800	AT2G41040.1		S-adenosyl-L-methionine-dependent methyltransferases superfamily protein	5.39285	5.65977	9.0368	3.23382	1.67058	2.2108	1.63001	1.69122e-05	0.00318378
Glyma.16G090500	AT3G07250.1		nuclear transport factor 2 (NTF2) family protein / RNA recognition motif (RRM)-containing protein	96.5257	159.169	101.957	71.7675	29.5101	25.8451	1.63392	1.77031e-06	0.000565289
Glyma.02G027400	AT1G59940.1	ARR3	response regulator 3	1.28829	1.94456	9.8777	1.46927	1.35847	1.79337	1.63458	0.00938762	0.202577
Glyma.15G260300	AT1G79230.1	ATMST1,ATRDH1,MST1,ST1,STR1	mercaptopyruvate sulfurtransferase 1	4.48233	8.59639	13.6816	2.59809	4.0782	2.80349	1.63527	3.62649e-05	0.00572402
Glyma.07G117300	AT4G17670.1		Protein of unknown function (DUF581)	4.92082	6.07361	7.04017	2.48503	2.31703	1.60615	1.63626	1.40965e-05	0.00275658
Glyma.06G141300	AT5G05180.2			1.30485	0.959605	1.36465	0.648521	0.250675	0.38492	1.63653	0.00237202	0.0945328
Glyma.06G160100	AT1G10940.1	ASK1,SNRK2-4,SNRK2.4,SRK2A	Protein kinase superfamily protein	0.564483	2.17726	1.49131	0.217275	0.347695	0.837485	1.63792	0.0192211	0.295113
Glyma.05G219800	AT4G24040.1	ATTRE1,TRE1	trehalase 1	0.190137	0.387442	0.901604	0.146371	0.182179	0.188062	1.64079	0.0478328	0.443614
Glyma.06G292100	AT4G04960.1		Concanavalin A-like lectin protein kinase family protein	0.324939	0.552988	3.30515	0.584954	0.49267	0.420284	1.64079	0.0226076	0.318967
Glyma.12G181500	AT2G27830.1			2.45072	3.58001	4.39486	0.768368	1.31741	1.49846	1.6409	0.000576187	0.0399922
Glyma.09G023400	AT5G04885.1		Glycosyl hydrolase family protein	2.80089	4.54816	18.6483	2.7693	3.42175	3.01532	1.64297	0.0448506	0.431174
Glyma.17G159500	AT5G65890.1	ACR1	ACT domain repeat 1	1.44407	1.31365	2.34775	1.33401	0.247077	0.267808	1.64539	0.0184623	0.291082
Glyma.12G139000	AT3G20660.1	4-Oct,AtOCT4	organic cation/carnitine transporter4	0.622498	1.28111	0.988512	0.178311	0.475572	0.34365	1.64558	0.00143555	0.0722816
Glyma.13G327500	AT3G50700.1	AtIDD2,IDD2	indeterminate(ID)-domain 2	3.77117	6.05061	9.1729	2.70058	2.32886	1.69152	1.64589	5.27192e-06	0.00138531
Glyma.11G045700	AT3G49750.1	AtRLP44,RLP44	receptor like protein 44	0.917116	1.97758	2.46665	0.167352	0.892682	0.772722	1.6477	0.0086014	0.193727
Glyma.15G050600	AT1G43710.1	emb1075	Pyridoxal phosphate (PLP)-dependent transferases superfamily protein	84.7917	86.4934	92.47	31.5481	33.8186	26.919	1.64784	1.28331e-14	3.59698e-11
Glyma.18G143300	AT5G40460.1			3.14386	2.74554	16.1856	3.29148	2.75409	1.86573	1.64985	0.0182112	0.28967
Glyma.11G251100	AT1G27950.1	LTPG1	glycosylphosphatidylinositol-anchored lipid protein transfer 1	1.11283	3.83935	3.21639	0.507662	0.586723	1.58988	1.65541	0.00649513	0.165001
Glyma.04G233500	AT5G53490.2		Tetratricopeptide repeat (TPR)-like superfamily protein	0.319564	0.434118	0.75045	0.0984027	0.204127	0.210718	1.65668	0.0446146	NA
Glyma.05G033400	AT3G48160.2	DEL1,E2FE,E2L3	DP-E2F-like 1	0.839606	2.19969	3.7538	0.6722	0.344772	1.24567	1.65894	0.0036861	0.12076
Glyma.12G137700	AT5G48150.2	PAT1	GRAS family transcription factor	0.256448	0.273724	2.22362	0.342192	0.304219	0.317062	1.66421	0.0310087	0.37178
Glyma.02G182700	AT3G02330.1		Pentatricopeptide repeat (PPR) superfamily protein	0.502749	0.749315	3.68358	0.693552	0.660629	0.397811	1.66524	0.00869039	0.194693
Glyma.19G102300	AT3G02010.1		Pentatricopeptide repeat (PPR) superfamily protein	0.221585	0.317556	0.942192	0.23094	0.074659	0.202308	1.66531	0.0309141	0.371706
Glyma.15G209300	AT5G06860.1	ATPGIP1,PGIP1	polygalacturonase inhibiting protein 1	4.8364	5.83705	13.7745	2.60893	3.59509	2.33944	1.66636	5.22648e-05	0.00771013
Glyma.13G366900	AT1G49390.1		2-oxoglutarate (2OG) and Fe(II)-dependent oxygenase superfamily protein	0.40349	0.939649	0.765319	0.124246	0.478652	0.133029	1.6664	0.0424223	0.420815
Glyma.17G171100	AT4G34050.1	CCoAOMT1	S-adenosyl-L-methionine-dependent methyltransferases superfamily protein	1.13475	1.78089	5.61479	1.39768	0.810379	0.780777	1.6688	0.00770426	0.181973
Glyma.19G225600	AT5G26600.1		Pyridoxal phosphate (PLP)-dependent transferases superfamily protein	3.11652	4.39286	13.0077	1.91933	2.36492	2.731	1.67184	0.00032692	0.0290136
Glyma.10G018800	AT1G02860.1	BAH1,NLA	SPX (SYG1/Pho81/XPR1) domain-containing protein	0.321923	0.294523	2.61689	0.169936	0.402873	0.523102	1.67425	0.0339858	0.385127
Glyma.14G196300				1.04591	4.48687	6.38407	0.881445	1.56726	1.57897	1.6744	0.0051113	0.14652
Glyma.20G066100	AT5G42050.1		DCD (Development and Cell Death) domain protein	0.320076	0.42239	3.05287	0.420525	0.443956	0.443217	1.68348	0.0195139	0.297796
Glyma.18G264900	AT3G29310.1		calmodulin-binding protein-related	2.02003	2.51778	6.19824	1.22653	1.02811	1.3789	1.68497	0.00036548	0.0312529
Glyma.02G116100	AT1G18650.1	PDCB3	plasmodesmata callose-binding protein 3	0.386441	0.16874	1.38743	0.29749	0.185134	0.191112	1.6871	0.0396809	0.411494
Glyma.07G132400	AT2G37630.1	AS1,ATMYB91,ATPHAN,MYB91	myb-like HTH transcriptional regulator family protein	0.616965	0.997772	2.74911	0.337744	0.638061	0.508528	1.68761	0.0112562	0.222967
Glyma.18G004200	AT1G14780.1		MAC/Perforin domain-containing protein	0.676368	0.381849	0.199932	0.176716	0.224437	0.0405447	1.69134	0.045725	0.435865
Glyma.08G297400	AT1G14390.1		Leucine-rich repeat protein kinase family protein	0.319871	0.534398	0.482358	0.11991	0.0456871	0.261358	1.69602	0.0184091	0.290606
Glyma.13G296800	AT4G28310.1			1.2483	2.90704	2.70595	0.85419	0.607519	0.823117	1.69683	0.0493538	NA
Glyma.12G102900	AT4G15210.1	AT-BETA-AMY,ATBETA-AMY,BAM5,BMY1,RAM1	beta-amylase 5	1.05861	0.735267	1.38894	0.274507	0.386404	0.40413	1.69723	0.00109185	0.0605342
Glyma.09G215500				0.606241	0.486833	0.589105	0.128744	0.297588	0.144737	1.69966	0.0137737	0.249354
Glyma.01G240300	AT1G11580.1	ATPMEPCRA,PMEPCRA	methylesterase PCR A	0.843316	0.677214	2.17477	0.17909	0.668708	0.402676	1.70144	0.0108444	0.218324
Glyma.15G110800	AT4G04370.1		Tetratricopeptide repeat (TPR)-like superfamily protein	0.24392	0.213016	0.749061	0.125183	0.0667748	0.201049	1.7123	0.049383	NA
Glyma.U024600	AT5G01260.2		Carbohydrate-binding-like fold	1.78516	3.60298	4.45016	1.31928	1.17288	0.823982	1.7124	0.00153848	0.0745903
Glyma.16G211400	AT5G36930.2		Disease resistance protein (TIR-NBS-LRR class) family	0.44592	0.815935	0.966628	0.0261546	0.523173	0.199525	1.71479	0.00901258	0.198041
Glyma.U029600	AT3G49780.1	ATPSK3 (FORMER SYMBOL),ATPSK4,PSK4	phytosulfokine 4 precursor	2.03687	5.15594	4.79928	0.654478	1.35765	1.83945	1.71765	0.00558721	0.152959
Glyma.08G286700	AT5G14740.2	BETA CA2,CA18,CA2	carbonic anhydrase 2	1.63512	1.32448	1.27139	0.481609	0.544936	0.386741	1.71869	0.002493	0.0975717
Glyma.17G242800	AT5G42380.1	CML37,CML39	calmodulin like 37	0.0602255	0.0788927	0.350858	0.0463629	0.0659486	0.0521223	1.7194	0.0468355	0.43859
Glyma.20G175800	AT4G09600.1	GASA3	GAST1 protein homolog 3	0.776718	0.646009	2.28502	0.478347	0.121504	0.603619	1.72142	0.0442228	0.428404
Glyma.18G132000	AT1G51760.1	IAR3,JR3	peptidase M20/M25/M40 family protein	0.682623	0.635878	1.47973	0.126119	0.298996	0.472622	1.723	0.0219274	0.31518
Glyma.07G212800	AT2G15620.1	ATHNIR,NIR,NIR1	nitrite reductase 1	22.2109	24.1476	35.1681	2.85469	7.66656	15.2824	1.72385	0.0169716	0.277104
Glyma.16G010000	AT1G72450.1	JAZ6,TIFY11B	jasmonate-zim-domain protein 6	2.23976	1.8487	3.65674	0.733337	0.993459	0.841262	1.72415	0.000120519	0.015201
Glyma.06G307900	AT2G32540.1	ATCSLB04,ATCSLB4,CSLB04	cellulose synthase-like B4	7.85652	13.1873	37.374	4.68837	3.94223	10.0334	1.73129	0.0332482	0.381785
Glyma.12G014300	AT1G64970.1	G-TMT,TMT1,VTE4	gamma-tocopherol methyltransferase	5.7247	5.22459	10.5649	1.52458	2.24487	3.17544	1.73137	3.6732e-05	0.00572402
Glyma.13G231700	AT5G54960.1	PDC2	pyruvate decarboxylase-2	23.6072	53.6034	133.437	20.8293	20.1157	27.8377	1.73204	0.0187152	0.291423
Glyma.13G153200	AT3G44460.1	AtbZIP67,DPBF2	Basic-leucine zipper (bZIP) transcription factor family protein	1.13235	1.25259	1.16595	0.418421	0.247992	0.475999	1.73682	0.00252571	0.0984755
Glyma.05G051700	AT4G22680.1	AtMYB85,MYB85	myb domain protein 85	0.983431	0.392609	0.609085	0.242261	0.153841	0.250123	1.73784	0.0212504	0.310801
Glyma.02G222400	AT2G36460.1		Aldolase superfamily protein	61.5365	155.157	372.757	63.3062	58.7828	70.2964	1.74203	0.0149881	0.260621
Glyma.14G077600	AT3G50760.1	GATL2	galacturonosyltransferase-like 2	0.862412	0.472562	1.29213	0.24994	0.277754	0.326148	1.74383	0.00747915	0.179586
Glyma.08G077400	AT1G03970.1	GBF4	G-box binding factor 4	0.832197	0.998377	6.09522	1.33564	0.938894	0.42403	1.74517	0.00681816	0.169804
Glyma.09G279700				0.844618	0.842979	3.20406	0.668782	0.46244	0.477373	1.7537	0.0229972	0.320421
Glyma.20G018600	AT1G64940.1	CYP89A6	cytochrome P450, family 87, subfamily A, polypeptide 6	0.761415	1.86818	2.00421	0.100483	0.23822	1.04897	1.7556	0.0137394	0.249166
Glyma.U016800	AT5G18170.1	GDH1	glutamate dehydrogenase 1	1.2653	1.62573	1.32411	0.268704	0.907766	0.215775	1.75647	0.0104065	0.212907
Glyma.03G111300	AT1G02110.1		Protein of unknown function (DUF630 and DUF632)	0.359869	0.544743	0.565568	0.177302	0.197033	0.106783	1.75869	0.0100941	0.209574
Glyma.07G106300	AT1G48450.1		Protein of unknown function (DUF760)	0.120543	0.293481	0.926436	0.0269953	0.227996	0.173422	1.76573	0.0261539	0.339556
Glyma.17G151200	AT5G46940.1		Plant invertase/pectin methylesterase inhibitor superfamily protein	0.983594	0.992593	1.42143	0.646136	0.359021	0.129715	1.76767	0.0412642	NA
Glyma.19G189400	AT2G36640.1	ATECP63,ECP63	embryonic cell protein 63	34.1166	52.3349	155.025	19.4174	16.7904	39.1946	1.76938	0.0251226	0.331266
Glyma.13G227500	AT1G33055.1			6.32361	13.1141	11.1563	3.58175	4.14461	2.1914	1.77049	1.17769e-06	0.000390899
Glyma.17G069300	AT2G23810.1	TET8	tetraspanin8	22.3356	17.9381	62.6266	14.0274	9.6189	9.73615	1.77173	1.14455e-05	0.00238615
Glyma.08G153700				1.67613	3.34576	4.58497	1.08141	1.04881	0.947339	1.77195	0.00381841	0.123456
Glyma.17G077500	AT1G74310.1	ATHSP101,HOT1,HSP101	heat shock protein 101	0.530439	0.195046	3.23771	0.618961	0.519703	0.193292	1.77324	0.0278348	0.350904
Glyma.08G106700	AT5G48570.1	ATFKBP65,FKBP65,ROF2	FKBP-type peptidyl-prolyl cis-trans isomerase family protein	0.313081	0.865813	4.68707	0.988167	0.449968	0.483851	1.77446	0.0104295	0.213205
Glyma.14G199200	AT5G58430.1	ATEXO70B1,EXO70B1	exocyst subunit exo70 family protein B1	4.65905	7.80311	17.5473	2.62037	3.9137	3.11423	1.77468	1.47549e-05	0.00281975
Glyma.10G151300	AT5G27760.1		Hypoxia-responsive family protein	2.13262	2.41327	7.45524	1.29489	0.855171	1.634	1.77693	0.000521956	0.0380424
Glyma.13G237000	AT1G28330.1	DRM1,DYL1	dormancy-associated protein-like 1	88.7696	126.623	241.257	41.692	38.5271	62.6207	1.7803	7.86302e-07	0.000283361
Glyma.08G212600	AT3G15810.1		Protein of unknown function (DUF567)	2.54525	3.75402	8.55193	1.04501	2.18324	1.51049	1.78499	0.00032178	0.0289393
Glyma.15G198900	AT5G11090.1		serine-rich protein-related	9.21184	11.4151	12.4575	4.64263	3.14647	2.77519	1.7856	1.34039e-10	1.25232e-07
Glyma.12G222300	AT1G52920.1	GCR2,GPCR	G protein coupled receptor	1.25096	3.25823	6.9577	0.648767	0.901207	1.95365	1.78699	0.0021721	0.0907177
Glyma.04G072500				0.136495	0.121539	0.182751	0.0593376	0.0791292	0.00794154	1.7873	0.0407994	NA
Glyma.05G097400	AT4G37250.1		Leucine-rich repeat protein kinase family protein	0.43794	0.221712	0.474664	0.16417	0.0625508	0.131832	1.78946	0.0287394	NA
Glyma.19G181300	AT3G53420.1	PIP2,PIP2;1,PIP2A	plasma membrane intrinsic protein 2A	4.24064	5.93368	1.15872	1.05343	1.5999	0.916417	1.78958	0.000596131	0.0406432
Glyma.19G028600	AT5G15510.1		TPX2 (targeting protein for Xklp2) protein family	0.144459	0.156995	1.18995	0.0593107	0.210916	0.200036	1.79075	0.0209366	0.308858
Glyma.16G097900	AT3G51810.1	AT3,ATEM1,EM1,GEA1	Stress induced protein	1.86887	2.5243	2.34968	0.552459	1.06416	0.517574	1.79782	0.00651197	0.165117
Glyma.11G219500	AT5G13820.1	ATBP-1,ATBP1,ATTBP1,HPPBF-1,TBP1	telomeric DNA binding protein 1	0.245485	0.428765	1.46893	0.201578	0.20721	0.26304	1.79827	0.00102102	0.0581642
Glyma.10G208800	AT2G39130.1		Transmembrane amino acid transporter family protein	10.2623	12.2708	34.9016	7.05305	7.34689	4.06014	1.80392	5.70407e-06	0.00145344
Glyma.03G225300	AT2G46940.1			7.20512	9.11526	21.9083	6.52406	4.35006	1.57939	1.80407	9.14942e-05	0.0120211
Glyma.18G244500	AT3G03310.1	ATLCAT3,LCAT3	lecithin:cholesterol acyltransferase 3	10.5857	19.6566	84.7113	12.0909	14.6556	10.0321	1.80467	0.0372044	0.400176
Glyma.11G096700	AT3G45970.1	ATEXLA1,ATEXPL1,ATHEXP BETA 2.1,EXLA1,EXPL1	expansin-like A1	1.30823	2.69509	3.89024	1.23951	0.550981	0.696746	1.80516	0.000591243	0.040532
Glyma.20G207100	AT3G23400.1	FIB4	Plastid-lipid associated protein PAP / fibrillin family protein	1.28347	3.47806	5.99437	1.40841	1.1499	0.854005	1.80562	0.000181117	0.0198646
Glyma.01G236300	AT3G22780.1	ATTSO1,TSO1	Tesmin/TSO1-like CXC domain-containing protein	0.447578	0.793071	1.2866	0.263659	0.319637	0.211723	1.81109	0.00277191	0.103749
Glyma.04G064100	AT5G25220.2	KNAT3	KNOTTED1-like homeobox gene 3	0.515752	0.567179	1.14906	0.247045	0.156878	0.283402	1.81136	0.0138186	0.249791
Glyma.04G168300	AT3G47500.1	CDF3	cycling DOF factor 3	0.127569	0.564457	1.90807	0.125702	0.530826	0.176647	1.81192	0.0341379	0.385481
Glyma.10G094900	AT3G57680.1		Peptidase S41 family protein	17.4934	29.0088	27.1878	5.09671	6.78106	10.3589	1.81475	6.58859e-08	3.32408e-05
Glyma.20G101300	AT3G03080.1		Zinc-binding dehydrogenase family protein	0.150793	0.156075	0.399516	0.0309557	0.055041	0.12429	1.81727	0.0192459	0.295298
Glyma.19G248900	AT3G23240.1	ATERF1,ERF1	ethylene response factor 1	4.26034	5.41174	4.57096	1.27213	1.4137	1.66	1.81789	4.14799e-06	0.00113736
Glyma.10G174300				0.824118	1.59934	2.23306	0.338359	0.300811	0.747198	1.82071	0.023472	0.322925
Glyma.01G033300	AT5G17680.1		disease resistance protein (TIR-NBS-LRR class), putative	0.132303	0.392136	1.96845	0.13333	0.342432	0.297407	1.82226	0.0134161	0.2462
Glyma.16G178700	AT5G52660.2		Homeodomain-like superfamily protein	87.1887	164.295	652.544	92.6358	89.0484	99.1107	1.82421	0.0375091	0.401104
Glyma.03G239900	AT3G05200.1	ATL6	RING/U-box superfamily protein	0.256991	0.65833	2.33975	0.253231	0.393977	0.355862	1.83024	0.0430124	0.422849
Glyma.02G190000	AT5G04040.1	SDP1	Patatin-like phospholipase family protein	0.522456	1.25146	0.469193	0.367723	0.294225	0.0442933	1.84171	0.0053032	0.148169
Glyma.02G241800	AT2G01970.1		Endomembrane protein 70 protein family	0.341815	0.309564	1.33784	0.140339	0.374297	0.112695	1.84336	0.0147742	0.258816
Glyma.07G021100	AT2G38620.2	CDKB1;2	cyclin-dependent kinase B1;2	4.88103	11.1006	10.87	2.25451	2.33838	3.39452	1.84459	2.62707e-06	0.00079844
Glyma.06G135900	AT5G54165.1			16.7696	23.1454	98.3182	14.6741	14.1092	13.7688	1.84497	0.0197809	0.300236
Glyma.12G132600	AT4G14480.1		Protein kinase superfamily protein	0.540556	0.747442	0.915445	0.0832262	0.147981	0.400993	1.84869	0.0254587	0.333795
Glyma.02G030800	AT1G60010.1			10.0776	14.6016	48.287	4.38094	4.69371	12.3129	1.84912	0.0342636	0.385681
Glyma.11G106000	AT2G21050.1	LAX2	like AUXIN RESISTANT 2	0.356944	0.511541	2.08318	0.270556	0.300665	0.325892	1.85086	0.0129582	0.241599
Glyma.03G175800	AT2G37330.1	ALS3	aluminum sensitive 3	0.234002	0.295178	0.887686	0.240186	0.149472	0.0578621	1.85301	0.0243376	0.326564
Glyma.01G108000	AT3G54020.1	AtIPCS1	Arabidopsis Inositol phosphorylceramide synthase 1	5.72198	7.08617	35.3188	4.53929	5.73473	4.53243	1.85368	0.0265483	0.342069
Glyma.07G162900	AT5G42650.1	AOS,CYP74A,DDE2	allene oxide synthase	0.908479	1.05784	3.14456	0.108289	0.128362	1.18843	1.85693	0.018235	0.28967
Glyma.17G233700	AT1G10140.1		Uncharacterised conserved protein UCP031279	2.63418	3.64896	15.063	2.12574	3.23263	1.30272	1.85896	0.000829152	0.0516449
Glyma.05G199700	AT5G51010.1		Rubredoxin-like superfamily protein	1.9963	3.71273	4.02688	0.751319	0.910833	1.20665	1.86091	1.96199e-05	0.00361264
Glyma.02G125100	AT1G17020.1	ATSRG1,SRG1	senescence-related gene 1	0.175109	0.339829	2.11936	0.287579	0.255666	0.259798	1.86239	0.0304315	0.36907
Glyma.20G240800	AT3G55140.1		Pectin lyase-like superfamily protein	0.173056	0.856406	1.21919	0.319734	0.142126	0.21396	1.86378	0.0475037	NA
Glyma.08G293300	AT1G70000.2		myb-like transcription factor family protein	3.55562	6.6476	5.26503	2.15891	1.26127	1.23832	1.86483	1.73436e-05	0.00324081
Glyma.04G021200	AT5G42200.1		RING/U-box superfamily protein	13.9454	53.336	120.804	17.5228	18.5401	20.0123	1.87481	0.0213498	0.310801
Glyma.10G182200	AT3G23350.1		ENTH/VHS family protein	0.75959	1.64833	3.44283	0.29769	0.34027	1.0245	1.87627	0.00533419	0.148331
Glyma.13G267900	AT1G78670.1	ATGGH3,GGH3	gamma-glutamyl hydrolase 3	2.59036	5.10438	10.4204	0.736288	2.07284	2.46355	1.87919	0.000570564	0.0399922
Glyma.02G280200	AT5G01110.1		Tetratricopeptide repeat (TPR)-like superfamily protein	0.226963	0.557917	1.06598	0.186369	0.276145	0.0997717	1.88545	0.0194752	0.297591
Glyma.15G092800	AT4G18370.1	DEG5,DEGP5,HHOA	DEGP protease 5	0.130363	0.179394	1.0276	0.102181	0.155729	0.140662	1.88595	0.0159563	0.26906
Glyma.04G045800	AT1G27460.1	NPGR1	no pollen germination related 1	0.169825	0.153801	0.920329	0.0929669	0.123975	0.149308	1.88879	0.0346056	0.386969
Glyma.17G003000	AT5G49800.1		Polyketide cyclase/dehydrase and lipid transport superfamily protein	0.52764	1.02398	1.14377	0.0541585	0.625929	0.130471	1.89051	0.0353323	NA
Glyma.18G027100	AT3G08510.1	ATPLC2,PLC2	phospholipase C 2	2.37285	4.06316	19.4508	2.72619	2.70751	2.32723	1.89132	0.0334285	0.38277
Glyma.13G076600	AT2G27090.1		Protein of unknown function (DUF630 and DUF632)	2.87866	4.37023	9.9131	1.30158	2.03497	1.72998	1.89255	6.92175e-06	0.00166293
Glyma.17G061600	AT5G57345.1			0.45742	0.836977	5.17026	0.241462	0.500888	1.09876	1.89258	0.0328708	0.379843
Glyma.12G218300	AT4G10265.1		Wound-responsive family protein	107.661	408.136	635.543	73.2512	130.983	131.652	1.89297	0.0103561	0.212221
Glyma.04G178500	AT1G19020.1			23.6141	20.4258	155.577	17.9708	28.998	13.5133	1.90295	0.0467833	0.43859
Glyma.10G093100	AT2G42280.1		basic helix-loop-helix (bHLH) DNA-binding superfamily protein	3.48243	4.77905	2.13436	0.842551	1.29382	0.881609	1.9045	9.23829e-07	0.000328232
Glyma.13G046200	AT5G38410.1		Ribulose bisphosphate carboxylase (small chain) family protein	3.51278	4.53854	12.1001	1.77811	1.84426	2.23697	1.905	7.98416e-05	0.0109407
Glyma.12G022800	AT3G45970.1	ATEXLA1,ATEXPL1,ATHEXP BETA 2.1,EXLA1,EXPL1	expansin-like A1	5.22488	4.1651	14.3318	1.98017	2.11251	2.7827	1.90699	3.84275e-05	0.00583959
Glyma.09G071500	AT1G19170.1		Pectin lyase-like superfamily protein	0.75095	0.718264	2.15108	0.264273	0.264314	0.504013	1.90725	0.00356608	0.118676
Glyma.19G219100	AT2G47180.1	AtGolS1,GolS1	galactinol synthase 1	46.0814	89.7016	339.464	51.5242	39.6867	48.1273	1.9075	0.0276586	0.349208
Glyma.02G144700	AT1G03070.2		Bax inhibitor-1 family protein	38.5781	64.4051	339.374	54.5229	35.8804	39.6247	1.91733	0.0395977	0.411235
Glyma.08G026400	AT1G33170.1		S-adenosyl-L-methionine-dependent methyltransferases superfamily protein	0.094743	0.155744	0.404711	0.013729	0.115952	0.0606353	1.91975	0.0108039	0.218205
Glyma.09G091900	AT1G80530.1		Major facilitator superfamily protein	2.69821	4.33059	11.9087	2.90425	1.41076	1.27428	1.92152	7.06738e-05	0.00984982
Glyma.07G165300	AT1G23040.1		hydroxyproline-rich glycoprotein family protein	1.39594	1.93803	8.32152	1.9178	0.52913	0.955878	1.93047	0.00390195	0.12454
Glyma.17G090900	AT1G60190.1		ARM repeat superfamily protein	2.9256	6.09939	5.37548	2.19642	1.06787	0.909441	1.93291	3.5305e-06	0.00102368
Glyma.11G077600	AT5G66190.1	ATLFNR1,FNR1	ferredoxin-NADP(+)-oxidoreductase 1	1.09882	1.37086	0.93576	0.531707	0.171892	0.271708	1.93865	0.00571821	0.153782
Glyma.05G204600	AT4G11650.1	ATOSM34,OSM34	osmotin 34	0.424244	0.246995	0.843003	0.0290304	0.154853	0.233119	1.93905	0.0279476	0.35133
Glyma.10G013700	AT3G62550.1		Adenine nucleotide alpha hydrolases-like superfamily protein	0.259925	1.2971	4.18558	0.320153	0.731893	0.587632	1.941	0.0108294	0.218291
Glyma.09G255100	AT1G01490.2		Heavy metal transport/detoxification superfamily protein	1.98025	1.81804	1.73356	0.281434	0.750609	0.527326	1.94294	0.000530033	0.0382149
Glyma.13G048500	AT1G14130.1		2-oxoglutarate (2OG) and Fe(II)-dependent oxygenase superfamily protein	0.370085	0.665981	0.802239	0.24864	0.184206	0.099831	1.94728	0.0224081	NA
Glyma.19G164300	AT3G54700.1	PHT1;7	phosphate transporter 1;7	0.703217	0.272943	1.6514	0.529321	0.0855602	0.154565	1.9497	0.00965174	0.205464
Glyma.07G191400				1.09311	1.17491	1.0025	0.310707	0.368303	0.249503	1.95065	0.0428256	NA
Glyma.05G000700	AT5G08570.1		Pyruvate kinase family protein	3.93186	7.53062	19.7148	3.10038	3.11847	2.68956	1.9514	7.98087e-06	0.00184702
Glyma.U021700	AT5G60150.1			0.102184	0.0237966	0.675591	0.0377584	0.134273	0.0606413	1.95564	0.0456802	0.435663
Glyma.05G212500	AT1G64060.1	ATRBOH F,ATRBOHF,RBOH F,RBOHAP108,RBOHF	respiratory burst oxidase protein F	0.67352	0.624198	2.04102	0.406327	0.195669	0.339883	1.95656	0.000509047	0.0377683
Glyma.07G125500				4.63107	8.74626	31.5856	3.47814	6.18433	3.29575	1.95823	0.000201271	0.0214934
Glyma.18G073200	AT4G26490.1		Late embryogenesis abundant (LEA) hydroxyproline-rich glycoprotein family	1.11966	1.24941	4.60138	0.976861	0.510857	0.507577	1.96496	0.00304303	0.108565
Glyma.18G260100	AT3G01180.1	AtSS2,SS2	starch synthase 2	0.774171	0.959605	4.41199	0.922797	0.628968	0.247008	1.9656	0.00236474	0.0945328
Glyma.17G006100	AT4G16370.1	ATOPT3,OPT3	oligopeptide transporter	0.116813	0.256922	0.253217	0.0639467	0.0142126	0.0898632	1.9714	0.0380155	NA
Glyma.07G090800	AT1G13360.1			59.3412	67.34	196.223	26.6781	17.2536	43.8996	1.97143	0.00623242	0.161748
Glyma.18G020700				0.101926	0.237366	1.08264	0.100435	0.178579	0.120977	1.97831	0.0301401	0.365888
Glyma.14G223600	AT1G76680.1	ATOPR1,OPR1	12-oxophytodienoate reductase 1	1.54101	0.764265	1.4228	0.105449	0.218744	0.649195	1.9851	0.00410628	0.128358
Glyma.08G112500	AT1G55265.1		Protein of unknown function, DUF538	1.4544	2.0784	1.93463	0.407137	0.941087	0.196163	1.99	0.00683185	0.169961
Glyma.08G011100	AT5G50740.1		Heavy metal transport/detoxification superfamily protein	0.336842	0.534845	2.65519	0.490327	0.335319	0.181727	1.99099	0.0111186	0.22127
Glyma.01G132500	AT2G38540.1	ATLTP1,LP1,LTP1	lipid transfer protein 1	1.79412	2.61134	2.43071	0.0920765	0.654869	1.03515	1.99379	0.00824293	0.189723
Glyma.12G171700	AT3G50700.1	AtIDD2,IDD2	indeterminate(ID)-domain 2	1.38829	2.23235	3.08107	0.65142	0.748044	0.457714	1.99754	8.46806e-06	0.00192446
Glyma.04G214900	AT5G24320.1		Transducin/WD40 repeat-like superfamily protein	0.220806	0.202013	0.324794	0.0582792	0.120894	0.0311995	1.99875	0.0294464	NA
Glyma.05G182100	AT5G65207.1			7.8926	21.0233	38.4112	5.33725	6.49608	6.47989	2.00383	3.92895e-06	0.00109419
Glyma.04G195300	AT3G48530.1	KING1	SNF1-related protein kinase regulatory subunit gamma 1	6.80176	18.9081	25.2047	7.88723	4.05956	2.24251	2.00993	5.4219e-06	0.00139564
Glyma.18G127200	AT1G69870.1	NRT1.7	nitrate transporter 1.7	1.26078	3.98068	18.001	2.12032	2.17707	2.08636	2.01101	0.0458703	0.435865
Glyma.04G007300	AT2G16570.1	ASE1,ATASE,ATASE1	GLN phosphoribosyl pyrophosphate amidotransferase 1	1.31799	0.979577	1.79324	0.725342	0.0921214	0.3051	2.01465	0.00205732	0.0875166
Glyma.12G182500	AT4G21105.1		cytochrome-c oxidases;electron carriers	0.866607	6.05448	4.60246	0.533706	1.80302	0.771436	2.02122	0.00521257	0.147517
Glyma.07G024100	AT1G15910.1		XH/XS domain-containing protein	0.324148	0.476765	1.70118	0.29419	0.205498	0.185617	2.02382	0.00281866	0.104357
Glyma.04G181500	AT1G62400.1	HT1	Protein kinase superfamily protein	0.378736	0.588001	2.08668	0.34987	0.414726	0.0936508	2.02707	0.0110623	0.220802
Glyma.16G179400	AT5G42450.1		Pentatricopeptide repeat (PPR) superfamily protein	0.368731	0.151536	0.376143	0.13358	0.0475025	0.0643602	2.02773	0.0402746	NA
Glyma.14G214800	AT5G37670.1		HSP20-like chaperones superfamily protein	2.72459	10.1633	11.7338	2.10858	2.24422	2.19404	2.03212	2.25549e-06	0.000711212
Glyma.11G246600	AT4G27670.1	HSP21	heat shock protein 21	5.23193	11.4226	27.4777	3.88549	5.05509	3.04402	2.03686	7.94972e-06	0.00184702
Glyma.15G121700	AT5G47800.1		Phototropic-responsive NPH3 family protein	3.53792	6.39034	9.61455	2.18948	1.96541	1.14368	2.03944	5.28091e-08	2.83439e-05
Glyma.11G011900	AT5G43950.1		Plant protein of unknown function (DUF946)	0.150682	0.136465	2.08684	0.0412438	0.385002	0.215277	2.0427	0.0246935	0.32695
Glyma.02G184400	AT2G32730.1		26S proteasome regulatory complex, non-ATPase subcomplex, Rpn2/Psmd1 subunit	0.555509	1.51866	2.87957	0.356988	0.528954	0.430002	2.04298	0.000588225	0.040532
Glyma.01G175800				0.290841	0.532175	1.89138	0.153529	0.272982	0.287668	2.04546	0.022467	0.318222
Glyma.12G099900	AT2G32380.1		Transmembrane protein 97, predicted	0.653673	1.25044	2.02425	0.402569	0.153384	0.461815	2.04766	0.00749638	0.179586
Glyma.08G337100	AT3G13310.1		Chaperone DnaJ-domain superfamily protein	1.40656	0.304707	0.957249	0.644642	0.0716381	0.0323537	2.04809	0.0270451	0.345033
Glyma.08G034700	AT5G19680.1		Leucine-rich repeat (LRR) family protein	0.0278309	0.237647	0.613348	0.0914124	0.101585	0.0458786	2.05007	0.0182838	0.289872
Glyma.U021300	AT2G28510.1		Dof-type zinc finger DNA-binding family protein	0.287402	0.468512	1.18371	0.353997	0.157356	0.0284266	2.05538	0.0228348	0.319564
Glyma.02G216700				0.450585	0.262331	0.865747	0.0504538	0.246702	0.121546	2.05701	0.0109303	0.219179
Glyma.14G189100	AT5G55830.1		Concanavalin A-like lectin protein kinase family protein	0.0765239	0.311866	1.30632	0.0471277	0.293285	0.113533	2.06225	0.0263866	0.340998
Glyma.08G088000	AT1G48130.1	ATPER1,PER1	1-cysteine peroxiredoxin 1	30.2637	60.1139	161.786	10.3656	15.477	37.617	2.06337	0.0218118	0.314525
Glyma.13G301700	AT4G10270.1		Wound-responsive family protein	0.698635	2.27778	7.42076	0.458943	0.918029	1.28989	2.06465	0.00296102	0.107166
Glyma.07G201300	AT5G46110.1	APE2,TPT	Glucose-6-phosphate/phosphate translocator-related	0.895284	0.781854	2.66849	0.275683	0.367635	0.479654	2.06569	0.00288014	0.105602
Glyma.10G185100	AT5G43630.1	TZP	zinc knuckle (CCHC-type) family protein	0.261728	0.391831	0.526827	0.092107	0.122829	0.0924545	2.07082	0.00972286	NA
Glyma.10G183900	AT5G46050.1	ATPTR3,PTR3	peptide transporter 3	3.06724	1.16282	0.566961	0.732163	0.416585	0.141106	2.07369	0.00154053	0.0745903
Glyma.07G057000	AT4G01030.1		pentatricopeptide (PPR) repeat-containing protein	0.143047	0.449724	2.31013	0.24667	0.360273	0.169783	2.07726	0.00513619	0.1469
Glyma.06G009700	AT5G43010.1	RPT4A	regulatory particle triple-A ATPase 4A	0.0671729	0.0955977	0.428745	0.0459654	0.0653833	0.0442933	2.07886	0.0139781	0.250969
Glyma.13G065300				1.30363	0.965969	1.0276	0.291945	0.194661	0.351656	2.08063	0.0136532	NA
Glyma.02G299300	AT5G55590.1	QRT1	Pectin lyase-like superfamily protein	0.112504	0.074857	1.35874	0.0593882	0.070397	0.254346	2.08106	0.0340299	0.385127
Glyma.13G066500	AT3G28480.1		Oxoglutarate/iron-dependent oxygenase	2.24744	9.36055	33.7591	3.65545	4.5434	3.67636	2.08316	0.0353653	0.389574
Glyma.15G054600	AT5G64260.1	EXL2	EXORDIUM like 2	0.908337	0.846137	1.03373	0.559406	0.149198	0.0449213	2.09042	0.0182622	NA
Glyma.02G139700	AT1G68810.1		basic helix-loop-helix (bHLH) DNA-binding superfamily protein	0.283183	0.16487	1.33003	0.0872001	0.180888	0.186729	2.09244	0.0188061	0.291761
Glyma.09G072000	AT1G19210.1		Integrase-type DNA-binding superfamily protein	1.04711	1.11323	3.60213	0.336453	0.648086	0.495327	2.09618	0.00204831	0.0875166
Glyma.08G034400	AT4G29110.1			0.23082	0.358357	1.0424	0.0947681	0.168503	0.152201	2.09729	0.039512	NA
Glyma.03G189900	AT3G52970.1	CYP76G1	cytochrome P450, family 76, subfamily G, polypeptide 1	3.28937	3.75923	9.14411	0.825319	2.80152	0.662746	2.09961	4.71946e-05	0.00704456
Glyma.13G236500	AT5G44210.1	ATERF-9,ATERF9,ERF9	erf domain protein 9	14.4131	9.86573	17.35	5.27578	2.77311	2.69036	2.1034	7.32936e-10	5.29259e-07
Glyma.10G296100	AT2G43330.1	ATINT1,INT1	inositol transporter 1	0.274262	0.496769	1.38722	0.0375347	0.367063	0.150705	2.10381	0.0198191	0.300327
Glyma.20G035300	AT1G69580.1		Homeodomain-like superfamily protein	0.550124	0.427044	1.07326	0.090346	0.12048	0.290198	2.10524	0.0194051	NA
Glyma.02G043200	AT4G35730.1		Regulator of Vps4 activity in the MVB pathway protein	1.46172	1.70203	3.5458	0.171468	1.06708	0.481923	2.10593	0.000618434	0.0416016
Glyma.16G109900				6.3274	9.50664	30.9163	4.27388	3.52022	4.08812	2.1117	9.25322e-06	0.00208412
Glyma.17G262400	AT1G76570.1		Chlorophyll A-B binding family protein	0.462813	0.636883	1.23126	0.155469	0.368577	0.0832297	2.11403	0.0191315	NA
Glyma.17G152400	AT4G18210.1	ATPUP10,PUP10	purine permease 10	1.10797	1.70941	2.97217	0.682349	0.576296	0.246572	2.11566	0.000115319	0.0146921
Glyma.15G211000				8.28959	11.0415	20.0582	5.38777	2.3112	2.39015	2.11673	9.3744e-08	4.63684e-05
Glyma.12G015800	AT5G27220.1		Frigida-like protein	0.104892	0.229007	1.44953	0.161497	0.244078	0.0648424	2.12015	0.0101402	0.20992
Glyma.07G071800	AT4G20960.1		Cytidine/deoxycytidylate deaminase family protein	0.0928609	0.194629	1.04674	0.0457512	0.183033	0.110217	2.12024	0.0256884	0.335934
Glyma.13G184500	AT1G61215.1	BRD4	bromodomain 4	0.371484	0.317209	1.44949	0.152521	0.189833	0.195963	2.12257	0.00769238	0.181973
Glyma.20G231200	AT3G05170.1		Phosphoglycerate mutase family protein	0.333075	0.58175	0.505408	0	0.291781	0.0658881	2.13187	0.0465876	NA
Glyma.20G088200	AT5G43460.1		HR-like lesion-inducing protein-related	0.824353	1.97622	6.77994	0.836184	0.637193	0.911283	2.13332	0.00148721	0.0734173
Glyma.06G023400				0.642019	0.907763	0.695857	0.169454	0.150649	0.226791	2.13416	0.0173775	NA
Glyma.15G182600	AT3G43190.1	ATSUS4,SUS4	sucrose synthase 4	1.47814	1.7016	7.7374	1.22066	0.680552	0.847305	2.13756	6.20101e-05	0.00888787
Glyma.03G018400	AT5G62150.1		peptidoglycan-binding LysM domain-containing protein	1.95457	2.05915	2.52199	0.458565	1.01919	0.184118	2.15011	0.00715093	0.174897
Glyma.07G163400				1.75649	4.71299	9.76722	1.12878	0.334505	2.34161	2.15458	0.00183403	0.0833609
Glyma.05G054600	AT4G22860.1		Cell cycle regulated microtubule associated protein	0.0339672	0.118655	1.21492	0.0418379	0.260365	0.0503949	2.15572	0.0421966	0.420355
Glyma.09G280200	AT2G38470.1	ATWRKY33,WRKY33	WRKY DNA-binding protein 33	0.142782	0.138547	0.799571	0.205178	0.0521169	0.0235374	2.15928	0.0491029	NA
Glyma.02G090900	AT2G01275.1		RING/FYVE/PHD zinc finger superfamily protein	0.206531	0.150303	1.3431	0.0635967	0.141348	0.204277	2.15955	0.0262534	0.340323
Glyma.07G183200	AT5G17050.1	UGT78D2	UDP-glucosyl transferase 78D2	0.0964045	0.411597	1.07972	0.197904	0.175943	0.0317842	2.16913	0.0390104	NA
Glyma.02G218100	AT5G65670.2	IAA9	indole-3-acetic acid inducible 9	0.171483	0.332792	1.27006	0.070406	0.187779	0.169612	2.17281	0.0212178	NA
Glyma.01G033200	AT1G69550.1		disease resistance protein (TIR-NBS-LRR class)	0.128268	0.325866	1.15011	0.172352	0.063844	0.149935	2.18133	0.00415735	0.129313
Glyma.10G147800	AT4G02080.1	ASAR1,ATSAR2,ATSARA1C,SAR2	secretion-associated RAS super family 2	1.26611	2.05114	4.95213	0.813641	0.663071	0.544474	2.18266	0.000591286	0.040532
Glyma.14G092600	AT1G55340.2		Protein of unknown function (DUF1639)	4.39715	9.9804	19.2707	2.23706	2.65174	3.12006	2.18789	6.45702e-07	0.000243112
Glyma.13G110700	AT2G05940.1		Protein kinase superfamily protein	0.447465	0.347353	0.750576	0.11023	0.0979973	0.129506	2.19402	3.64879e-06	0.00104596
Glyma.07G079500	AT4G00770.1			0.0249183	0.11606	2.26866	0.153461	0.409293	0.0492928	2.19979	0.0438805	0.426088
Glyma.01G017300	AT5G17600.1		RING/U-box superfamily protein	0.361132	0.672806	0.978539	0.0889623	0.07909	0.285753	2.20093	0.0171795	NA
Glyma.03G187000	AT2G36750.1	UGT73C1	UDP-glucosyl transferase 73C1	1.50283	0.905122	4.38106	0.510637	0.397224	0.691961	2.20221	0.000182777	0.0199598
Glyma.13G318400	AT3G44610.1		Protein kinase superfamily protein	0.980883	0.849286	2.04449	0.21685	0.495736	0.223888	2.20248	0.000289511	0.0273529
Glyma.04G086900	AT4G26270.1	PFK3	phosphofructokinase 3	2.46936	5.4578	26.2191	3.04154	2.55379	2.5781	2.21165	0.0200221	0.301143
Glyma.20G170900	AT1G34110.1		Leucine-rich receptor-like protein kinase family protein	0.0356058	0.0690991	0.861878	0	0.0649822	0.152608	2.21329	0.0468564	0.43859
Glyma.12G111600	AT2G41540.2	GPDHC1	6-phosphogluconate dehydrogenase family protein	0.358388	1.50231	0.271909	0	0.372822	0.124067	2.2144	0.0116294	0.225562
Glyma.10G179500	AT1G76390.2		ARM repeat superfamily protein	0.249636	0.381514	0.744068	0.0960876	0.136679	0.0925921	2.21915	0.00263834	0.100384
Glyma.15G001900	AT5G43150.1			0.680045	0.735286	0.421183	0.17949	0.159572	0.0960892	2.22176	0.0299569	NA
Glyma.02G220900	AT5G24620.1		Pathogenesis-related thaumatin superfamily protein	0.0666542	0.310449	1.19202	0.164198	0.0729882	0.131854	2.22495	0.0414767	NA
Glyma.07G222800	AT1G10180.1			0.314619	0.439612	1.52314	0.284181	0.137806	0.124474	2.22707	0.00320885	0.111321
Glyma.06G309200	AT4G39250.1	ATRL1,RL1,RSM2	RAD-like 1	0.336842	1.00856	6.2065	0.355622	0.579623	0.809118	2.2285	0.0064698	0.164689
Glyma.10G080700				0.379977	0.442446	0.20592	0.100291	0.118881	0.0268451	2.23119	0.0336514	NA
Glyma.08G147400	AT1G48870.1		Transducin/WD40 repeat-like superfamily protein	1.23718	3.78817	6.03416	0.733705	1.35474	0.543857	2.23144	1.21325e-05	0.00246818
Glyma.02G034200	AT1G60190.1		ARM repeat superfamily protein	0.147594	0.131422	0.611655	0.0748563	0.0950705	0.0429364	2.23923	0.00365224	0.119963
Glyma.10G163000	AT1G08770.1	PRA1.E	prenylated RAB acceptor 1.E	0.434424	0.692208	0.84258	0.225299	0.150223	0.0904597	2.23963	0.00198787	0.0864926
Glyma.08G117000	AT5G45800.1	MEE62	Leucine-rich repeat protein kinase family protein	0.111925	0.208522	0.533768	0.0827159	0.0490245	0.0664224	2.24379	0.0374254	NA
Glyma.09G017900	AT5G10770.1		Eukaryotic aspartyl protease family protein	0.212286	0.176562	2.00505	0.186768	0.265668	0.119983	2.24523	0.0176976	0.284708
Glyma.20G068000	AT4G24110.1			10.2939	48.949	36.2752	5.31062	7.61309	8.58236	2.2485	1.80876e-07	7.86687e-05
Glyma.02G099500	AT1G25560.1	EDF1,TEM1	AP2/B3 transcription factor family protein	0.305476	0.592829	1.02087	0.12542	0.250878	0.0755357	2.25149	0.00554747	0.15246
Glyma.20G087800	AT4G14450.1			1.01693	1.46274	0.64836	0	0.327521	0.355002	2.25209	0.0213329	NA
Glyma.07G091600	AT3G02550.1	LBD41	LOB domain-containing protein 41	4.37005	26.7307	31.1171	1.83964	8.72262	3.88466	2.25265	0.0159172	0.268939
Glyma.15G243300	AT3G14690.1	CYP72A15	cytochrome P450, family 72, subfamily A, polypeptide 15	0.357628	0.97982	2.39411	0.33685	0.230361	0.291304	2.2528	0.000631813	0.0419424
Glyma.06G313600	AT5G13750.1	ZIFL1	zinc induced facilitator-like 1	0.12066	0.590086	2.06629	0.297236	0.211401	0.143212	2.26034	0.00661704	0.166917
Glyma.07G140500	AT3G09270.1	ATGSTU8,GSTU8	glutathione S-transferase TAU 8	0.28279	0.658563	2.58826	0.0774036	0.378477	0.341861	2.26065	0.0066751	0.167548
Glyma.03G240000	AT1G72210.1		basic helix-loop-helix (bHLH) DNA-binding superfamily protein	0.116009	1.10767	2.64049	0.0857342	0.279474	0.481923	2.26537	0.00584563	0.155715
Glyma.08G241600	AT5G15410.1	ATCNGC2,CNGC2,DND1	Cyclic nucleotide-regulated ion channel family protein	0.208677	0.198805	2.46738	0.163565	0.207734	0.281455	2.26606	0.00645302	0.164637
Glyma.02G077200	AT1G22730.1		MA3 domain-containing protein	0.147801	0.25815	0.620757	0.0227561	0.202308	0.0182736	2.2671	0.0260353	NA
Glyma.02G245700	AT1G18210.1		Calcium-binding EF-hand family protein	0.221919	0.301471	0.922027	0.227784	0.0810026	0.036583	2.26731	0.0398449	NA
Glyma.06G063000	AT4G31890.1		ARM repeat superfamily protein	0.887445	1.03334	4.07189	0.291487	0.745029	0.351105	2.27042	0.000459436	0.0355513
Glyma.07G220400	AT1G64940.1	CYP89A6	cytochrome P450, family 87, subfamily A, polypeptide 6	1.40616	2.9552	7.54604	0.211218	0.713559	1.62827	2.28207	0.000439267	0.0350663
Glyma.05G045800	AT5G63350.1			4.87636	7.28073	7.11808	2.80939	1.16269	0.505653	2.28248	1.29264e-06	0.000418053
Glyma.14G078400	AT1G47550.2	SEC3A	exocyst complex component sec3A	0.110829	0.12905	0.792812	0	0.169906	0.065772	2.28261	0.047014	NA
Glyma.07G199500	AT1G28340.1	AtRLP4,RLP4	receptor like protein 4	6.90627	11.3746	15.412	2.11855	2.96176	2.48043	2.28325	9.01684e-13	1.26366e-09
Glyma.02G026300	AT1G70000.2		myb-like transcription factor family protein	0.274558	0.532827	0.529034	0	0.100216	0.181041	2.28475	0.0303468	NA
Glyma.07G121900	AT3G60160.1	ATMRP9,MRP9	multidrug resistance-associated protein 9	0.0928152	0.280993	0.492932	0.0914574	0.0711446	0.036721	2.28721	0.00325606	0.112056
Glyma.06G030900	AT4G39230.1		NmrA-like negative transcriptional regulator family protein	0.0880427	0.461327	2.21865	0.0813325	0.216921	0.304787	2.29969	0.00935635	0.202543
Glyma.02G221900	AT5G55830.1		Concanavalin A-like lectin protein kinase family protein	0.212307	0.224737	0.962279	0	0.147943	0.15272	2.31165	0.0158444	0.268717
Glyma.19G106800	AT1G12900.1	GAPA-2	glyceraldehyde 3-phosphate dehydrogenase A subunit 2	0.529492	0.231203	1.21952	0.0815227	0.036238	0.294589	2.31395	0.0189854	NA
Glyma.01G177000	AT2G18540.1		RmlC-like cupins superfamily protein	122.162	128.686	194.102	48.6308	23.8942	25.7235	2.32032	3.84881e-14	9.70901e-11
Glyma.10G122300	AT1G65680.1	ATEXPB2,ATHEXP BETA 1.4,EXPB2	expansin B2	2.13333	1.89573	0.791025	0.414892	0.430326	0.222111	2.32044	0.0018814	0.0844488
Glyma.11G027000	AT4G11820.2	EMB2778,FKP1,HMGS,MVA1	hydroxymethylglutaryl-CoA synthase / HMG-CoA synthase / 3-hydroxy-3-methylglutaryl coenzyme A synthase	0.163082	0.298403	0.47977	0.0860872	0.0765339	0.0460864	2.32822	0.0235729	NA
Glyma.05G192600	AT4G33470.1	ATHDA14,hda14	histone deacetylase 14	0.10738	0.343843	1.45481	0.165327	0.117584	0.132761	2.34334	0.013359	0.245445
Glyma.13G201400	AT4G39110.1		Malectin/receptor-like protein kinase family protein	0.159004	0.240688	1.36146	0.0783388	0.104468	0.188722	2.34596	0.00508216	0.146017
Glyma.10G234100	AT1G64530.1		Plant regulator RWP-RK family protein	0.0603556	0.042167	0.327084	0.0446045	0.0264364	0.0238788	2.34843	0.0462412	NA
Glyma.05G248700	AT5G42710.1			0.123289	0.26917	0.167034	0.037964	0.0337511	0.0457287	2.34918	0.0281188	NA
Glyma.08G227200	AT3G10660.1	ATCPK2,CPK2	calmodulin-domain protein kinase cdpk isoform 2	0.714062	2.00935	7.38469	0.5497	0.651598	0.941694	2.35223	0.000243935	0.0241314
Glyma.12G120200	AT5G54010.1		UDP-Glycosyltransferase superfamily protein	0.0747549	0.870448	1.53945	0.230191	0.245576	0.0739392	2.3543	0.0167519	0.275302
Glyma.07G034500	AT1G52420.1		UDP-Glycosyltransferase superfamily protein	0.06337	0.172173	0.73263	0.0520358	0.0693919	0.0835714	2.36082	0.0310693	NA
Glyma.20G017100	AT1G23090.1	AST91,SULTR3;3	sulfate transporter 91	4.64343	8.94543	32.5701	3.74317	3.38979	2.85647	2.36115	0.00347113	0.117063
Glyma.03G068100	AT2G39730.1	RCA	rubisco activase	0.332553	0.461677	0.562651	0.138939	0.0703462	0.0545655	2.3625	0.00121728	0.0653191
Glyma.18G256400	AT5G39890.1		Protein of unknown function (DUF1637)	18.5752	35.7516	99.1154	7.20349	9.60616	15.2173	2.36282	0.00249041	0.0975717
Glyma.10G022300	AT3G62990.1			4.53504	9.03062	72.5903	2.75246	6.40541	8.9061	2.36733	0.0486739	0.446886
Glyma.04G167500	AT1G08570.1	ACHT4	atypical CYS HIS rich thioredoxin 4	0.339876	0.712356	2.32078	0.251178	0.14887	0.302551	2.37827	0.003334	0.114116
Glyma.10G165600	AT5G28910.2			2.68214	6.42214	10.2975	1.34937	1.48919	1.23303	2.38812	7.9716e-09	4.67655e-06
Glyma.20G152400	AT2G28100.1	ATFUC1,FUC1	alpha-L-fucosidase 1	0.1467	0.170818	1.19251	0	0.0803201	0.217649	2.38985	0.0191727	0.294981
Glyma.11G118200	AT4G34500.1		Protein kinase superfamily protein	0.166276	0.903526	1.41172	0.204805	0.212424	0.109641	2.39237	0.00387969	0.124515
Glyma.05G160500	AT2G42760.1			0.0966515	0.562706	2.35702	0.17857	0.26459	0.191194	2.39772	0.0195045	NA
Glyma.09G189000	AT5G19610.1	GNL2	GNOM-like 2	0.0686432	0.0319713	0.892793	0.0507292	0.0751662	0.081473	2.39913	0.0225881	0.318967
Glyma.09G205800	AT4G17940.1		Tetratricopeptide repeat (TPR)-like superfamily protein	0.752414	1.06056	1.33057	0	0.173456	0.430855	2.40596	0.00574372	0.15414
Glyma.06G303800	AT2G32380.1		Transmembrane protein 97, predicted	0.618663	0.932247	2.12996	0.358595	0.278951	0.143979	2.40743	0.00110978	0.0612586
Glyma.06G265500	AT5G48150.2	PAT1	GRAS family transcription factor	0.485399	1.4601	9.82059	0.996454	1.01876	0.500107	2.41032	0.0370751	0.399509
Glyma.12G040000	AT1G75820.1	ATCLV1,CLV1,FAS3,FLO5	Leucine-rich receptor-like protein kinase family protein	0.134577	0.235052	0.528749	0.02072	0.0368412	0.11647	2.41618	0.0154264	NA
Glyma.17G150000	AT4G17085.1		Putative membrane lipoprotein	0.219907	0.113805	0.450213	0.0601917	0.0535121	0.048335	2.42322	0.0373326	NA
Glyma.08G200700	AT3G16500.1	IAA26,PAP1	phytochrome-associated protein 1	0	0.306808	1.36202	0.0249649	0.244139	0.080189	2.42594	0.0307341	0.371133
Glyma.11G023200	AT4G00430.1	PIP1;4,PIP1E,TMP-C	plasma membrane intrinsic protein 1;4	3.9481	15.5623	60.5424	5.90755	6.34081	4.39676	2.42739	0.0154094	0.264975
Glyma.10G017600	AT4G02380.1	AtLEA5,SAG21	senescence-associated gene 21	40.568	78.3013	142.584	15.3887	20.9239	16.8643	2.43333	6.60464e-11	6.56262e-08
Glyma.06G105000	AT1G78080.1	RAP2.4	related to AP2 4	5.68187	7.07357	11.9085	2.52105	1.14754	1.34423	2.44193	3.41647e-11	3.59099e-08
Glyma.09G050100	AT1G30910.1		Molybdenum cofactor sulfurase family protein	0.155679	0.589139	0.71712	0	0.170473	0.115485	2.44503	0.0363313	NA
Glyma.19G021900	AT5G39820.1	anac094,NAC094	NAC domain containing protein 94	0.0548082	0.797735	0.207915	0	0.0900247	0.10842	2.44909	0.0499698	NA
Glyma.05G203700	AT5G50740.3		Heavy metal transport/detoxification superfamily protein	4.2646	12.9972	33.7221	4.20221	2.88313	3.19106	2.45126	0.00253473	0.0986131
Glyma.10G143800	AT1G09520.1			5.36746	4.75985	3.23626	0.875653	0.895252	0.878956	2.45227	1.79735e-09	1.16256e-06
Glyma.19G046300	AT3G02550.1	LBD41	LOB domain-containing protein 41	7.16047	11.9254	15.2867	2.40536	2.70868	1.80278	2.45518	1.20269e-11	1.37905e-08
Glyma.07G001600	AT1G78915.1		Tetratricopeptide repeat (TPR)-like superfamily protein	0.145101	0.245754	2.07309	0.211218	0.187779	0.104377	2.47345	0.0017578	0.0815113
Glyma.02G019200	AT1G14345.1		NAD(P)-linked oxidoreductase superfamily protein	0.614495	0.325236	1.51369	0	0.122343	0.331522	2.47473	0.0285826	NA
Glyma.19G017200	AT5G42740.1		Sugar isomerase (SIS) family protein	0.307294	1.10097	2.1521	0.203807	0.232959	0.257181	2.47918	0.000383835	0.0326014
Glyma.15G182700	AT4G22600.1			0.222647	0.475293	0.96527	0	0.0406341	0.25692	2.48351	0.030868	NA
Glyma.01G168500	AT4G38960.3		B-box type zinc finger family protein	0.722139	0.917302	4.51829	0.283013	0.467268	0.454529	2.4852	0.000360826	0.0311852
Glyma.20G101800	AT5G08350.1		GRAM domain-containing protein / ABA-responsive protein-related	0.166848	0.259038	0.964479	0.0342516	0.121802	0.110019	2.49866	0.0162652	NA
Glyma.15G083200	AT2G40330.1	PYL6,RCAR9	PYR1-like 6	2.84655	7.73391	18.5527	1.82319	2.45208	1.46405	2.49925	7.46574e-07	0.000272943
Glyma.11G046400	AT2G22880.1		VQ motif-containing protein	3.17126	3.61057	11.3046	0.520812	1.38905	1.53348	2.50112	3.13745e-05	0.00520693
Glyma.13G095000	AT5G57560.1	TCH4,XTH22	Xyloglucan endotransglucosylase/hydrolase family protein	15.5668	33.8546	127.336	13.1412	11.2046	10.2749	2.5026	0.00401291	0.126222
Glyma.09G196100	AT5G65950.1			0.0695373	0.113357	0.527579	0.05139	0.0304581	0.0550228	2.50338	0.0166257	NA
Glyma.15G273300	AT3G63540.1		Mog1/PsbP/DUF1795-like photosystem II reaction center PsbP family protein	1.3464	3.27802	6.32364	0.40203	1.25096	0.484256	2.5126	2.57571e-05	0.00442005
Glyma.08G011700	AT5G50640.1		CBS / octicosapeptide/Phox/Bemp1 (PB1) domains-containing protein	0.540909	0.719813	0.530433	0	0.0282053	0.280242	2.51464	0.00978413	0.207002
Glyma.13G371400	AT5G25900.1	ATKO1,CYP701A3,GA3	GA requiring 3	0.169768	0.285536	0.531569	0.0697019	0.0413113	0.0746293	2.52524	0.00812075	NA
Glyma.15G084900	AT1G33055.1			1.99498	9.80178	19.1441	1.91785	2.23784	1.73258	2.53524	3.89826e-06	0.00109419
Glyma.04G060000	AT2G24940.1	AtMAPR2,MAPR2	membrane-associated progesterone binding protein 2	3.98373	3.80609	3.43209	0.503263	1.11854	0.505162	2.53734	0.000130301	0.016034
Glyma.08G032900	AT5G56030.2	AtHsp90.2,ERD8,HSP81-2,HSP90.2	heat shock protein 81-2	0.0440556	0.230843	1.55187	0.0542639	0.289453	0.0217874	2.53772	0.0186731	0.291423
Glyma.03G177900	AT3G53320.1			0.129411	0.0645798	0.581088	0.136626	0	0.0182855	2.53799	0.0415294	NA
Glyma.03G251400	AT3G04530.1	ATPPCK2,PEPCK2,PPCK2	phosphoenolpyruvate carboxylase kinase 2	0.897495	0.385017	3.12306	0.349092	0.155176	0.327048	2.5398	0.00292905	0.106775
Glyma.U035700	AT5G17680.1		disease resistance protein (TIR-NBS-LRR class), putative	0.119167	0.086724	0.726525	0.0550423	0.0978684	0.0294667	2.54181	0.0113859	NA
Glyma.01G183100	AT5G66920.1	sks17	SKU5 similar 17	0.775805	2.29709	21.6942	1.03748	1.67478	1.92931	2.54947	0.0443317	0.428965
Glyma.17G064900	AT5G57560.1	TCH4,XTH22	Xyloglucan endotransglucosylase/hydrolase family protein	0.149391	0.521855	1.10105	0.220809	0.13087	0	2.55445	0.0141877	NA
Glyma.18G229700	AT3G61220.1		NAD(P)-binding Rossmann-fold superfamily protein	0.170579	0.595866	1.29418	0.210104	0	0.168717	2.5557	0.021874	NA
Glyma.13G126300	AT5G44005.1			0.0498146	1.3921	1.24181	0	0.0545484	0.394169	2.56112	0.0350253	NA
Glyma.02G261600	AT2G40370.1	LAC5	laccase 5	0.417249	0.485846	0.339179	0.0642414	0.0856686	0.0773806	2.56238	0.00740826	NA
Glyma.08G134300	AT4G39970.1		Haloacid dehalogenase-like hydrolase (HAD) superfamily protein	0.752614	1.25192	2.25296	0.0882862	0.196222	0.46082	2.57072	0.000519549	0.0380424
Glyma.U009600	AT3G11840.1	PUB24	plant U-box 24	0.24154	0.120536	1.04718	0	0.0755695	0.170646	2.57151	0.034762	NA
Glyma.16G056300	AT3G27060.1	ATTSO2,TSO2	Ferritin/ribonucleotide reductase-like family protein	0.0733974	0.455809	2.09488	0.0301349	0.107163	0.314585	2.59205	0.00841481	0.192275
Glyma.07G168500	AT1G03400.1		2-oxoglutarate (2OG) and Fe(II)-dependent oxygenase superfamily protein	5.44517	13.5731	45.3782	1.2917	2.73838	7.14111	2.5931	0.0163028	0.273103
Glyma.08G354900	AT2G19130.1		S-locus lectin protein kinase family protein	0.0208663	0.267265	1.44743	0.0257013	0.0913967	0.185748	2.59449	0.0157099	0.267227
Glyma.05G151100	AT4G19710.2	AK-HSDH,AK-HSDH II	aspartate kinase-homoserine dehydrogenase ii	0.19846	0.429162	2.22784	0.122223	0.263887	0.14021	2.60113	0.000456293	0.0355087
Glyma.16G011800	AT3G12830.1		SAUR-like auxin-responsive protein family	0.505263	0.39222	4.19852	0.414892	0.368851	0.166583	2.61298	0.0498331	NA
Glyma.15G083700	AT2G42670.2		Protein of unknown function (DUF1637)	0.117405	0.820244	3.5206	0.14461	0.428541	0.232249	2.62112	0.00413374	0.128897
Glyma.02G073200	AT1G71990.1	ATFT4,ATFUT13,FT4-M,FUCTC,FUT13	fucosyltransferase 13	0	0.320758	1.87673	0.145414	0.0430925	0.194617	2.62549	0.0328839	NA
Glyma.17G261800	AT1G20650.1		Protein kinase superfamily protein	0.297665	0.385113	0.752795	0.122213	0.10865	0.032713	2.62944	0.0118117	NA
Glyma.13G064400				2.83816	8.32935	15.3494	0.535071	1.39537	2.57803	2.62947	0.00384276	0.123645
Glyma.15G067100	AT4G21450.1		PapD-like superfamily protein	0.179649	0.313776	1.41168	0	0.14754	0.177689	2.63191	0.0272569	NA
Glyma.12G018900	AT3G03130.1			0.151228	0.140872	0.376991	0.0372538	0	0.0747888	2.63806	0.0176114	NA
Glyma.04G068200	AT4G31980.1			0.257225	0.224635	0.487891	0	0.140834	0.0318022	2.63922	0.039649	NA
Glyma.08G148100	AT1G78570.1	ATRHM1,RHM1,ROL1	rhamnose biosynthesis 1	0.0568738	0.33112	0.205477	0	0.0415189	0.0562532	2.63928	0.0411144	NA
Glyma.08G137000	AT2G22170.1		Lipase/lipooxygenase, PLAT/LH2 family protein	0.123458	0.143558	0.167695	0.0156459	0.0235232	0.0304858	2.64176	1.73436e-05	0.00324081
Glyma.15G005600	AT5G11090.1		serine-rich protein-related	0.470403	0.766833	4.02781	0.463521	0.412083	0.0930539	2.64847	0.00202705	0.0874093
Glyma.07G073000	AT3G61250.1	AtMYB17,MYB17	myb domain protein 17	0.066032	0.345995	1.25246	0.0406662	0.0361534	0.195934	2.65557	0.022348	NA
Glyma.14G134900	AT5G10695.1			1.42945	2.93728	11.4832	1.24283	1.01283	0.582175	2.6561	0.000176792	0.0194873
Glyma.07G219900	AT1G48590.2		Calcium-dependent lipid-binding (CaLB domain) family protein	2.24233	5.08454	6.77945	0.654137	1.09848	0.700379	2.65668	1.12674e-06	0.000384096
Glyma.13G261000	AT3G14570.1	ATGSL04,atgsl4,gsl04	glucan synthase-like 4	0.0175907	0.0409654	0.505245	0.0650003	0.00963117	0.0260982	2.66098	0.0199748	NA
Glyma.09G235700	AT5G61430.1	ANAC100,ATNAC5,NAC100	NAC domain containing protein 100	0.103644	0.201138	1.8348	0	0.113493	0.239196	2.66338	0.0217017	NA
Glyma.10G188500	AT3G23150.1	ETR2	Signal transduction histidine kinase, hybrid-type, ethylene sensor	1.83924	6.48221	18.3684	1.13271	1.92411	1.57553	2.66564	0.00276541	0.103749
Glyma.13G344200	AT3G07490.1	AGD11	ARF-GAP domain 11	0.494427	0.366362	0.535888	0.0553629	0.196877	0	2.66713	0.0339532	NA
Glyma.10G193500	AT5G51100.1	FSD2	Fe superoxide dismutase 2	0.481954	0.467657	0.522369	0	0.263876	0	2.66753	0.0334755	NA
Glyma.03G132200	AT2G41450.1		N-acetyltransferases;N-acetyltransferases	0.184031	0.0803572	0.747986	0.0566682	0.0755695	0.0455056	2.67417	0.01726	NA
Glyma.17G152600	AT5G67150.1		HXXXD-type acyl-transferase family protein	1.85314	6.23365	13.0183	0.634038	1.61588	1.32378	2.68624	1.00043e-06	0.000345711
Glyma.11G117500	AT2G21660.1	ATGRP7,CCR2,GR-RBP7,GRP7	cold, circadian rhythm, and rna binding 2	1.25902	2.08326	0.502745	0.163236	0.435365	0.0655409	2.68678	0.00599448	NA
Glyma.08G153600				0.959143	2.68039	10.3957	0.866352	0.630173	0.885432	2.69102	0.000144147	0.0170716
Glyma.12G042800	AT4G34530.1	CIB1	cryptochrome-interacting basic-helix-loop-helix 1	4.59206	10.091	48.3494	1.53098	2.00381	6.55681	2.70981	0.0177825	0.285023
Glyma.11G111700	AT3G51080.1	GATA6	GATA transcription factor 6	0.257664	0.450037	1.60581	0.119013	0.176343	0.0955696	2.72345	0.00307412	0.108565
Glyma.06G121300	AT1G21450.1	SCL1	SCARECROW-like 1	0.151078	0.226177	1.45033	0	0.0709004	0.21347	2.72688	0.00827234	0.190059
Glyma.05G173500	AT1G67800.2		Copine (Calcium-dependent phospholipid-binding protein) family	0.040035	0.209776	0.802755	0.0493116	0.0657591	0.0593972	2.72966	0.0134341	NA
Glyma.U040600	AT4G39830.1		Cupredoxin superfamily protein	0.99849	1.48237	5.92516	0.676419	0.574021	0.197519	2.7299	1.16085e-05	0.0024003
Glyma.02G131600	AT4G34020.1		Class I glutamine amidotransferase-like superfamily protein	0.417494	1.23743	0.24682	0.327239	0	0	2.73687	0.0244282	NA
Glyma.08G180100	AT4G13830.2	J20	DNAJ-like 20	1.76486	1.72356	11.4154	0.981717	1.30916	0.281549	2.73909	0.000102422	0.0131822
Glyma.01G179400	AT3G26300.1	CYP71B34	cytochrome P450, family 71, subfamily B, polypeptide 34	0.222543	0.185092	1.06819	0	0.0696258	0.157225	2.7528	0.0180739	NA
Glyma.06G234400				1.11357	1.29664	1.64584	0	0.33256	0.300386	2.75523	0.0134505	NA
Glyma.09G155500	AT1G17860.1		Kunitz family trypsin and protease inhibitor protein	0.482639	0.280993	0.850056	0.0743091	0.132126	0.0596716	2.75737	0.0353944	NA
Glyma.13G076400	AT2G38010.2		Neutral/alkaline non-lysosomal ceramidase	0.100114	0.0291433	0.840947	0	0.137034	0.0247554	2.77129	0.0433147	NA
Glyma.05G014900	AT1G18550.1		ATP binding microtubule motor family protein	0.0477145	0	0.827452	0.0587706	0.0174162	0.0629252	2.78423	0.0314109	NA
Glyma.05G231600	AT2G25735.1			0.668379	1.21063	1.69033	0.0914724	0.325286	0.146908	2.79311	0.0062098	NA
Glyma.02G307500				0.430338	0.626358	0.466425	0.0662566	0.058904	0.106411	2.80304	0.0271239	NA
Glyma.13G211000	AT3G23880.1		F-box and associated interaction domains-containing protein	2.34682	6.44492	51.9762	2.39975	4.33963	2.97816	2.80614	0.0182937	0.289872
Glyma.04G014500	AT1G76450.1		Photosystem II reaction center PsbP family protein	0.142543	0.442606	1.75095	0.117048	0.104059	0.140987	2.81682	0.0115262	NA
Glyma.01G035300	AT1G60010.1			0.461327	2.02931	3.66676	0.126272	0.224518	0.557691	2.81904	0.000609776	0.04135
Glyma.10G176400	AT4G10250.1	ATHSP22.0	HSP20-like chaperones superfamily protein	12.608	28.3374	128.655	8.00549	8.24086	9.667	2.845	0.00305702	0.108565
Glyma.11G061900	AT5G66580.1			1.77918	0.534628	2.67485	0.0706916	0.125694	0.5109	2.86321	0.00147576	0.0731386
Glyma.12G223100	AT5G53760.2	ATMLO11,MLO11	Seven transmembrane MLO family protein	0.070232	0.143112	1.29406	0.0216264	0.076906	0.121565	2.8692	0.00538846	0.149373
Glyma.19G098500	AT3G02040.1	SRG3	senescence-related gene 3	12.2315	24.2208	212.524	6.13786	9.17723	20.9475	2.8709	0.0213408	0.310801
Glyma.16G118000	AT5G14650.1		Pectin lyase-like superfamily protein	12.3505	13.3908	5.24473	3.06738	1.24156	0.400515	2.88714	0.000290771	0.0273694
Glyma.11G048000	AT3G49900.1		Phototropic-responsive NPH3 family protein	0.966009	1.12482	0.709269	0.115146	0.136491	0.154108	2.88907	0.000128141	0.0158455
Glyma.16G206200	AT4G10250.1	ATHSP22.0	HSP20-like chaperones superfamily protein	0.376009	0.218913	4.00748	0.231568	0.20587	0.247938	2.89383	0.00597987	0.157626
Glyma.09G071400	AT1G19150.1	LHCA2*1,LHCA6	photosystem I light harvesting complex gene 6	0.741184	1.1651	1.60668	0.0456463	0.365228	0.109965	2.89455	0.000309575	0.0282638
Glyma.07G061500	AT2G46240.1	ATBAG6,BAG6	BCL-2-associated athanogene 6	0.55197	4.04618	8.45717	0.957996	0.728054	0.297789	2.89773	0.0045911	0.137711
Glyma.16G015600	AT1G53760.1			0.336556	0.44787	0.938001	0	0.263241	0	2.90258	0.0265646	NA
Glyma.09G001500	AT3G60460.1	DUO1	myb-like HTH transcriptional regulator family protein	0.271282	0.821292	0.588062	0.0668283	0	0.160993	2.91205	0.0268368	NA
Glyma.19G093100	AT3G27027.1		Protein of unknown function (DUF 3339)	0.273643	0.191179	0.771134	0.06741	0.0599294	0.0541315	2.91727	0.045867	NA
Glyma.07G193800	AT1G61065.1		Protein of unknown function (DUF1218)	1.81086	1.69857	1.9082	0.433701	0.165245	0.199011	2.91735	3.47652e-05	0.0055859
Glyma.12G017900	AT2G21045.1		Rhodanese/Cell cycle control phosphatase superfamily protein	0.203852	0.189893	1.81176	0.20087	0	0.120977	2.9257	0.0130301	NA
Glyma.06G270500	AT4G27360.1		Dynein light chain type 1 family protein	0.268621	0.729826	3.10556	0	0	0.531379	2.93273	0.0256426	NA
Glyma.11G214000	AT5G19820.1	emb2734	ARM repeat superfamily protein	0.0590498	0.0687578	1.17336	0.0242442	0.150876	0.0194685	2.94722	0.012206	NA
Glyma.17G131200	AT1G63100.1		GRAS family transcription factor	0.0854051	0.0596676	0.499861	0	0.0374084	0.0506839	2.9508	0.0223546	NA
Glyma.10G266300	AT3G03280.1			0.127597	0.0742874	1.79786	0.157163	0	0.126205	2.95611	0.0462195	NA
Glyma.15G179800	AT5G20700.1		Protein of unknown function (DUF581)	3.51423	6.86008	23.5257	1.59137	0.848863	2.2491	2.95647	2.52883e-07	0.00010632
Glyma.16G044600	AT5G36880.2	ACS	acetyl-CoA synthetase	2.52727	16.7347	137.603	5.26937	5.23477	11.2335	2.95676	0.0323024	0.3776
Glyma.09G045700	AT1G09070.1	(AT)SRC2,SRC2	soybean gene regulated by cold-2	5.8625	6.44707	23.0337	1.70494	2.18445	1.20803	2.95838	7.93105e-10	5.55746e-07
Glyma.12G150500	AT4G27450.1		Aluminium induced protein with YGL and LRDR motifs	4.71764	30.5237	122.67	4.02917	6.53053	11.1812	2.96076	0.0128949	0.241131
Glyma.07G260200	AT4G04720.1	CPK21	calcium-dependent protein kinase 21	3.83339	7.86594	11.0409	0.924516	0.821921	1.37875	2.96138	2.90747e-12	3.6672e-09
Glyma.10G035000	AT2G42430.1	ASL18,LBD16	lateral organ boundaries-domain 16	0.280609	0.70794	0.861729	0.172815	0.102425	0	2.96293	0.0121894	NA
Glyma.05G068500	AT5G47060.1		Protein of unknown function (DUF581)	119.298	284.166	452.677	42.6354	23.9162	50.5382	2.97061	1.59641e-13	3.36921e-10
Glyma.12G238300				0.207287	0.482732	4.94273	0.255318	0.340478	0.205025	2.98258	0.0112962	NA
Glyma.10G162800	AT2G30580.1	DRIP2	DREB2A-interacting protein 2	7.39072	8.92333	2.51251	1.1757	1.16468	0.323693	2.9827	5.63978e-10	4.44591e-07
Glyma.11G032700	AT5G47500.1		Pectin lyase-like superfamily protein	0.0690115	0.160714	1.17184	0	0.125949	0.0682585	2.98497	0.0101451	NA
Glyma.04G228800	AT5G54165.1			0.0392437	0.091391	0.489148	0.0241685	0.0214865	0.0388155	2.9887	0.0281555	NA
Glyma.20G036500	AT5G15210.1	ATHB30,HB30,ZFHD3	homeobox protein 30	0.316496	0.737057	1.50936	0	0	0.313042	3.00616	0.0199539	NA
Glyma.07G192600				3.13715	8.89812	8.80571	0.544933	1.05701	1.11387	3.03766	1.52818e-10	1.37678e-07
Glyma.10G126600	AT5G02390.1		Protein of unknown function (DUF3741)	0.143038	0.0624577	0.368203	0	0.0391576	0.0353693	3.03826	0.0223752	NA
Glyma.15G090700	AT1G30290.1		Tetratricopeptide repeat (TPR)-like superfamily protein	0.120476	0.100202	1.80945	0.0423978	0.20731	0.0340462	3.04379	0.00243017	0.0962154
Glyma.19G081900				0.0583035	0.217244	0.0252771	0.0287253	0.0127688	0	3.04467	0.0435564	NA
Glyma.14G015000	AT3G48280.1	CYP71A25	cytochrome P450, family 71, subfamily A, polypeptide 25	0.104457	0.0608149	1.52842	0.0964955	0.114383	0.0258292	3.05006	0.00845608	NA
Glyma.09G244600				0.0553713	0.451321	1.80044	0.204605	0.121266	0	3.05657	0.0208546	NA
Glyma.16G209500	AT1G03610.1		Protein of unknown function (DUF789)	0.0244025	0.113657	0.476079	0.0601138	0.0267214	0	3.05968	0.049782	NA
Glyma.07G186600	AT1G61740.1		Sulfite exporter TauE/SafE family protein	0.535305	3.88827	26.6889	1.88384	1.78644	0.579889	3.07336	0.0226307	0.318967
Glyma.11G017900	AT4G23850.1	LACS4	AMP-dependent synthetase and ligase family protein	21.2411	23.0469	36.0839	4.25039	3.48503	2.77649	3.07927	5.49782e-27	6.9344e-23
Glyma.10G064900	AT3G10040.1		sequence-specific DNA binding transcription factors	2.3476	8.48839	19.2843	0.558021	1.66869	1.62946	3.08071	0.000861874	0.052767
Glyma.11G123400				50.6658	233.047	232.977	17.3091	16.0783	31.1648	3.08165	2.6243e-05	0.00447302
Glyma.03G046600				0.020272	0.306863	2.03241	0.0624234	0.122091	0.120305	3.08889	0.0343933	0.386462
Glyma.14G140400	AT4G32690.1	ATGLB3,GLB3	hemoglobin 3	3.00884	20.1452	91.8768	0.997778	2.47108	10.416	3.09438	0.0300692	0.365378
Glyma.19G133900	AT3G57180.1	BPG2	P-loop containing nucleoside triphosphate hydrolases superfamily protein	0.0415793	0.121038	1.41958	0	0.0227652	0.164502	3.0989	0.0107126	0.216884
Glyma.18G152800	AT4G12970.1	EPFL9,STOMAGEN	stomagen	0.308557	1.006	0.869523	0.152022	0.0675758	0.0610381	3.11345	0.0112835	NA
Glyma.14G184800				0.390589	1.28415	2.73927	0.226397	0.150955	0.181801	3.11676	6.48831e-06	0.00158907
Glyma.13G089200	AT4G08920.1	ATCRY1,BLU1,CRY1,HY4,OOP2	cryptochrome 1	0.0355796	0.269289	0.636294	0.0657359	0.058441	0	3.1423	0.00793066	NA
Glyma.03G219200	AT4G02060.1	MCM7,PRL	Minichromosome maintenance (MCM2/3/5) family protein	0.0643976	0.262447	1.74495	0.0594896	0.176293	0.0318475	3.15198	0.000976294	0.0567465
Glyma.10G016500	AT2G47520.1	HRE2	Integrase-type DNA-binding superfamily protein	2.02829	8.77785	19.6389	1.45733	1.66578	0.735593	3.15211	0.000360993	0.0311852
Glyma.12G029600	AT2G23180.1	CYP96A1	cytochrome P450, family 96, subfamily A, polypeptide 1	0.0795913	0.185353	0.77639	0	0.0871547	0.0393614	3.16688	0.0366365	NA
Glyma.05G227800	AT2G20010.2		Protein of unknown function (DUF810)	0.0532857	0.20682	0.231016	0	0	0.0527043	3.18201	0.0339312	NA
Glyma.15G225700				0	0.546211	0.64709	0.052526	0	0.0843586	3.18272	0.0450957	NA
Glyma.03G019800	AT5G51810.1	AT2353,ATGA20OX2,GA20OX2	gibberellin 20 oxidase 2	0.0216652	0.100908	0.680976	0.0266853	0	0.0642863	3.20613	0.024575	NA
Glyma.06G254700	AT3G15290.1		3-hydroxyacyl-CoA dehydrogenase family protein	0.476999	0.656404	0.892998	0.0534114	0.0474843	0.128671	3.21209	0.00304397	NA
Glyma.16G137900				0.0110548	0.167339	0.1318	0	0.0121053	0.0218683	3.21521	0.0318196	NA
Glyma.13G170800	AT5G14890.1		NHL domain-containing protein	0.879979	0.394096	0.660303	0.166751	0	0.0669521	3.21688	0.0203988	NA
Glyma.17G096600	AT5G62720.1		Integral membrane HPP family protein	0.745211	0.108466	0.454332	0.114736	0.0510016	0	3.21744	0.0262325	NA
Glyma.11G194800	AT2G28085.1		SAUR-like auxin-responsive protein family	0	0.48097	4.62623	0.169591	0.150771	0.27237	3.22752	0.0279249	NA
Glyma.07G242200	AT3G16910.1	AAE7,ACN1	acyl-activating enzyme 7	0.0840603	0.274064	0.601322	0.0207076	0	0.0831431	3.23184	0.00441406	NA
Glyma.15G074800	AT4G32480.1		Protein of unknown function (DUF506)	0.868602	0.202281	0.564864	0.0534934	0.0475572	0.0859124	3.2357	0.00816877	NA
Glyma.08G212400	AT3G15800.1		Glycosyl hydrolase superfamily protein	0	0.243447	0.755355	0.0429199	0	0.068931	3.23624	0.0433431	NA
Glyma.14G073200	AT1G19530.1			28.1315	145.408	324.721	16.6212	19.0072	21.6891	3.24355	0.000300619	0.0280867
Glyma.01G017000	AT4G17940.1		Tetratricopeptide repeat (TPR)-like superfamily protein	3.38445	15.1702	53.525	2.64464	4.46322	1.51178	3.25039	0.00197596	0.0862379
Glyma.13G095300	AT4G25810.1	XTH23,XTR6	xyloglucan endotransglycosylase 6	3.22989	8.50065	79.7017	3.05184	3.97286	3.54474	3.26612	0.00752449	0.180088
Glyma.09G140800	AT5G27420.1	ATL31,CNI1	carbon/nitrogen insensitive 1	0.351487	0.318323	4.99483	0.384828	0.128296	0.154512	3.26805	0.00044918	0.0352293
Glyma.06G317900	AT2G45010.1		PLAC8 family protein	0.193468	0.112637	0.629075	0	0	0.0956785	3.27537	0.0291965	NA
Glyma.07G151100	AT2G38250.1		Homeodomain-like superfamily protein	0.404473	0.513785	3.86581	0.317033	0	0.218214	3.29657	0.0004983	0.0373
Glyma.01G098700	AT5G02230.2		Haloacid dehalogenase-like hydrolase (HAD) superfamily protein	0.0361132	0.294352	1.80051	0.133443	0.07909	0.0357192	3.30149	0.00617668	NA
Glyma.08G247300	AT3G02150.2	PTF1,TCP13,TFPD	plastid transcription factor 1	0.182155	0.459553	0.26324	0.0373937	0.0664882	0	3.30549	0.0169393	NA
Glyma.04G087900	AT2G25910.1		3\'-5\' exonuclease domain-containing protein / K homology domain-containing protein / KH domain-containing protein	0	0.263806	0.709389	0.0310062	0.0826961	0	3.30834	0.0236213	NA
Glyma.18G264100	AT5G39380.1		Plant calmodulin-binding protein-related	0	0.0261065	0.631817	0	0.0491022	0.0221759	3.35288	0.0486255	NA
Glyma.15G179100				1.10408	0.352908	0.962023	0.0266649	0.189646	0.0428247	3.38273	3.76555e-05	0.00582057
Glyma.17G159600	AT2G22880.1		VQ motif-containing protein	1.18464	0.742754	1.38275	0.112241	0.199572	0.045066	3.3873	0.000201022	0.0214934
Glyma.17G065300	AT4G25810.1	XTH23,XTR6	xyloglucan endotransglycosylase 6	0.648796	0.33576	1.71894	0.221981	0	0.0713018	3.38956	0.00083598	0.0518286
Glyma.17G187300	AT5G39890.1		Protein of unknown function (DUF1637)	1.22321	8.6208	16.5723	0.792969	0.881214	1.05067	3.39598	0.000362217	0.0311852
Glyma.03G263900	AT1G53920.1	GLIP5	GDSL-motif lipase 5	0	0.268099	1.02594	0	0.112056	0.0253038	3.3996	0.0137986	NA
Glyma.02G146700	AT5G28150.1		Plant protein of unknown function (DUF868)	0.0338049	0.196813	0.476316	0	0.0370173	0.033436	3.40674	0.0468928	NA
Glyma.19G000700	AT5G08570.1		Pyruvate kinase family protein	8.26767	25.3914	157.673	3.39447	5.09799	10.718	3.40968	0.00560288	0.152963
Glyma.04G255500	AT1G71691.2		GDSL-like Lipase/Acylhydrolase superfamily protein	0.0630523	0.0183546	0.580887	0.0194156	0.017261	0.0311821	3.41081	0.0118285	NA
Glyma.11G115800	AT2G17070.1		Arabidopsis protein of unknown function (DUF241)	0	0.0334652	0.872207	0	0.0314713	0.0568532	3.43139	0.0411473	NA
Glyma.19G236000				0.286674	0.267043	0.68357	0.07062	0.0627832	0	3.43427	0.034431	NA
Glyma.10G128700	AT1G04610.1	YUC3	YUCCA 3	0.14814	0.103497	1.66985	0.145973	0.0648869	0	3.43505	0.00434951	NA
Glyma.09G084500	AT2G34680.1	AIR9	Outer arm dynein light chain 1 protein	0.154898	0.180364	0.783474	0	0	0.102139	3.43819	0.0455414	NA
Glyma.07G195300	AT4G27450.1		Aluminium induced protein with YGL and LRDR motifs	0.160537	0.18693	0.521999	0.049434	0.0439482	0	3.44085	0.0351787	NA
Glyma.02G088600	AT5G16200.1		50S ribosomal protein-related	0.184531	0.0716227	1.06669	0.075763	0.0673554	0	3.44574	0.0457836	NA
Glyma.16G042900	AT5G18270.1	ANAC087	Arabidopsis NAC domain containing protein 87	0.174121	0.168956	0.597622	0.0357446	0.0635559	0	3.45628	0.0126364	NA
Glyma.01G121200	AT2G46240.1	ATBAG6,BAG6	BCL-2-associated athanogene 6	0.0325788	0.113805	0.564973	0.0401278	0.0356747	0	3.46041	0.0446081	NA
Glyma.10G008100	AT2G37320.1		Tetratricopeptide repeat (TPR)-like superfamily protein	0.0298625	0.278176	0.356033	0.036782	0.0327003	0	3.46361	0.0391899	NA
Glyma.03G004600	AT1G22180.2		Sec14p-like phosphatidylinositol transfer family protein	0.363252	0.332335	1.06865	0	0.0568244	0.102654	3.51928	0.000622437	NA
Glyma.U041300	AT2G19600.1	ATKEA4,KEA4	K+ efflux antiporter 4	0.177508	0.289367	0.346307	0	0.0388751	0.0351141	3.5247	0.0267134	NA
Glyma.11G247600	AT3G04120.1	GAPC,GAPC-1,GAPC1	glyceraldehyde-3-phosphate dehydrogenase C subunit 1	4.26838	17.1236	139.296	3.90199	6.17114	5.17831	3.54976	0.0046713	0.138731
Glyma.04G240800	AT1G77120.1	ADH,ADH1,ATADH,ATADH1	alcohol dehydrogenase 1	7.27148	38.8689	391.081	7.74982	14.9348	18.0362	3.55308	0.0106968	0.216884
Glyma.05G113000	AT4G17980.1	anac071,NAC071	NAC domain containing protein 71	0.0529616	0.154171	0.688833	0	0.0869915	0	3.56048	0.0184618	NA
Glyma.11G239200	AT1G78080.1	RAP2.4	related to AP2 4	0.529747	1.77795	4.62713	0.307057	0.375351	0	3.57037	0.0101523	0.20992
Glyma.08G062600	AT1G61740.1		Sulfite exporter TauE/SafE family protein	0.0706485	0.0274211	0.459437	0	0	0.0465851	3.57611	0.0417349	NA
Glyma.19G026800	AT3G29185.1		Domain of unknown function (DUF3598)	0.872755	1.66663	1.74053	0.171997	0	0.207176	3.57829	6.64212e-06	0.0016111
Glyma.14G121400	AT1G43800.1		Plant stearoyl-acyl-carrier-protein desaturase family protein	11.7155	144.964	664.803	3.01414	4.32094	61.7507	3.58068	0.0360773	0.394488
Glyma.10G047800	AT2G37290.1		Ypt/Rab-GAP domain of gyp1p superfamily protein	0.187072	0.370307	0.141932	0.0460839	0.020485	0	3.59922	0.00602788	NA
Glyma.11G228800	AT2G40100.1	LHCB4.3	light harvesting complex photosystem II	0	0.433506	0.58286	0	0	0.0818303	3.59964	0.046634	NA
Glyma.18G280300	AT1G09730.1		Cysteine proteinases superfamily protein	0.0354053	0.013742	0.511657	0	0.0129232	0.0350189	3.60198	0.0103206	NA
Glyma.08G176200	AT5G60900.1	RLK1	receptor-like protein kinase 1	0.0486581	0.151087	0.949293	0	0.053282	0.0481272	3.60235	0.00190835	NA
Glyma.06G122600	AT1G77120.1	ADH,ADH1,ATADH,ATADH1	alcohol dehydrogenase 1	15.9373	78.7645	607.764	17.5639	20.6994	24.7118	3.61659	0.00453216	0.136558
Glyma.06G088600	AT4G26270.1	PFK3	phosphofructokinase 3	2.82007	13.0691	116.251	3.68193	4.09682	3.94221	3.64719	0.00491433	0.142986
Glyma.08G180300	AT4G13830.2	J20	DNAJ-like 20	0.578624	0.606376	7.21218	0	0.380166	0.343386	3.65629	0.021537	0.313009
Glyma.11G013500	AT1G71420.1		Tetratricopeptide repeat (TPR)-like superfamily protein	0	0.236034	0.585885	0	0.0739904	0	3.66043	0.0459136	NA
Glyma.11G061200	AT5G66560.1		Phototropic-responsive NPH3 family protein	0.0363102	0.211398	0.216453	0.0223619	0.0198803	0	3.6608	0.0220541	NA
Glyma.11G008900	AT4G17900.1		PLATZ transcription factor family protein	0.831615	0.553334	0.643823	0.0975534	0.0433639	0.0391686	3.66138	0.000868614	NA
Glyma.04G072000	AT2G20560.1		DNAJ heat shock family protein	0.624148	0.282629	1.7288	0.0427095	0.03797	0.137186	3.6695	0.000322164	0.0289393
Glyma.02G311900	AT4G35320.1			0.247656	0.0961238	0.715797	0.0508402	0	0.0408256	3.67042	0.0220298	NA
Glyma.13G236100	AT2G33850.1			0.0327865	0.190883	1.03054	0.0403835	0.0359021	0.0324287	3.6832	0.00976069	NA
Glyma.15G109500	AT4G22030.1		F-box family protein with a domain of unknown function (DUF295)	0.058978	0.171686	1.24651	0	0.0968739	0.0291672	3.70263	0.00545135	NA
Glyma.09G143000				0.0439359	0.767386	0.904784	0.0541164	0.096222	0	3.7065	0.00866065	NA
Glyma.13G301800	AT4G10270.1		Wound-responsive family protein	0.0686765	1.35944	2.15863	0	0.0752026	0.203781	3.70727	0.00421501	NA
Glyma.13G338800	AT3G46750.1			0.122048	0	0.925975	0.0501092	0.0445485	0	3.71201	0.0362437	NA
Glyma.20G098500	AT2G39470.1	PPL2	PsbP-like protein 2	1.44279	7.04662	38.9207	0.888552	1.53601	1.54597	3.71361	0.00191194	0.0848423
Glyma.06G322100	AT5G56170.1	LLG1	LORELEI-LIKE-GPI-ANCHORED PROTEIN 1	0.0317561	0.110931	0.688382	0	0	0.0628192	3.71581	0.0317769	NA
Glyma.14G073300	AT2G02360.1	AtPP2-B10,PP2-B10	phloem protein 2-B10	0.230038	2.14286	13.364	0.396678	0.201519	0.682585	3.71663	0.00911259	0.199717
Glyma.08G234800				0.351245	0.27266	3.15134	0.0721055	0.128208	0.115804	3.71855	9.96136e-06	0.00217396
Glyma.01G209500	AT5G47500.1		Pectin lyase-like superfamily protein	0.0626682	0.0729711	0.713196	0.0771893	0	0	3.72994	0.0281702	NA
Glyma.06G287000	AT1G28480.1	GRX480,roxy19	Thioredoxin superfamily protein	0.163869	0.445222	1.53929	0.0672799	0.119627	0	3.73557	0.00666213	NA
Glyma.08G044800	AT3G18300.1			0.0351706	0.204764	1.1436	0.04332	0.0770255	0	3.74442	0.010322	NA
Glyma.08G297900	AT2G02800.2	APK2B	protein kinase 2B	0.0501902	0.204546	0.761586	0.0618199	0.0274798	0	3.74763	0.00721287	NA
Glyma.08G286600	AT1G23540.1	AtPERK12,IGI1	Protein kinase superfamily protein	0	0.115845	0.409762	0	0.0217887	0.0196807	3.75189	0.0315655	NA
Glyma.07G043500	AT1G72430.1		SAUR-like auxin-responsive protein family	0.373704	0.124326	0.925809	0	0.0584594	0.0528037	3.76754	0.0181037	NA
Glyma.08G067300	AT4G33640.1			0.326634	0.380334	1.50461	0.10058	0.0894184	0	3.76772	0.0169539	NA
Glyma.05G230700	AT5G21222.1		protein kinase family protein	0.0436984	0.228971	0.33154	0	0	0.0432216	3.77324	0.0201897	NA
Glyma.09G241900	AT4G16790.1		hydroxyproline-rich glycoprotein family protein	0.0639971	0.0745184	0.294796	0	0.0175196	0.0158247	3.78428	0.0166828	NA
Glyma.10G078700	AT3G28430.1			1.56408	2.04888	0.023545	0.053514	0.190302	0.0429727	3.80196	6.32051e-05	0.0089774
Glyma.03G086300				0.18196	0.211874	0.525915	0	0	0.0599914	3.81747	0.0497633	NA
Glyma.03G187500	AT2G36750.1	UGT73C1	UDP-glucosyl transferase 73C1	0.294566	0.152442	0.0709483	0	0	0.0323724	3.86615	0.0459687	NA
Glyma.17G047200	AT5G20720.3	ATCPN21,CHCPN10,CPN10,CPN20,CPN21	chaperonin 20	0.0477548	0.222423	1.13871	0.0588202	0.0522928	0	3.89556	0.0173278	NA
Glyma.10G275900	AT5G16080.1	AtCXE17,CXE17	carboxyesterase 17	0	0.0596856	1.50004	0.126272	0	0	3.89811	0.0345628	NA
Glyma.20G126500	AT1G71040.1	LPR2	Cupredoxin superfamily protein	0.0805429	0.0375137	0.139675	0	0	0.0159328	3.90013	0.0423909	NA
Glyma.12G148900	AT3G15510.1	ANAC056,ATNAC2,NAC2,NARS1	NAC domain containing protein 2	0.228413	0.332457	0.309459	0	0	0.0564803	3.91004	0.0100767	NA
Glyma.06G002200	AT5G27740.1	EMB161,EMB251,EMB2775,RFC3	ATPase family associated with various cellular activities (AAA)	0.0455631	0.106108	0.222228	0	0	0.022533	3.92846	0.041066	NA
Glyma.16G177900	AT1G01490.2		Heavy metal transport/detoxification superfamily protein	1.51049	0.879409	4.20983	0.0664461	0.0590724	0.320145	3.93837	9.65438e-06	0.00213633
Glyma.05G056600	AT1G62520.1			0.394351	0.306123	0.427421	0	0	0.0650081	3.98939	0.0320923	NA
Glyma.19G167700				0.141651	0.0824692	1.99588	0.0872365	0.0775557	0	3.99308	0.0162233	NA
Glyma.15G123800	AT5G10770.1		Eukaryotic aspartyl protease family protein	0	0.229948	0.808602	0	0.0240275	0.0434059	4.0001	0.00661388	NA
Glyma.09G250800	AT4G12800.1	PSAL	photosystem I subunit l	0.173189	0.100831	0.46928	0	0.0474116	0	4.00423	0.0354518	NA
Glyma.07G231000				0.445586	0.172947	1.93181	0	0.162643	0	4.01179	0.0401957	NA
Glyma.14G166900	AT1G22030.1			0.719634	2.20913	6.09803	0.161161	0.0716381	0.355891	4.01181	5.80934e-08	2.99074e-05
Glyma.15G147400	AT5G27690.1		Heavy metal transport/detoxification superfamily protein	0.0706485	0.123395	0.421151	0	0	0.0349388	4.02169	0.035431	NA
Glyma.15G115300	AT5G47550.1		Cystatin/monellin superfamily protein	0.921089	4.89337	44.488	0	1.07166	2.10678	4.05959	0.0391826	0.409623
Glyma.15G234000				0.916958	0.30506	1.13583	0.161347	0	0	4.06998	0.0290339	NA
Glyma.20G008300	AT2G15960.1			0.115489	1.27752	0.625866	0	0	0.114228	4.09008	0.00899468	NA
Glyma.19G046600	AT5G38410.1		Ribulose bisphosphate carboxylase (small chain) family protein	0.228413	0.465439	0.371351	0	0.0625297	0	4.09761	0.0253428	NA
Glyma.02G232000	AT5G58430.1	ATEXO70B1,EXO70B1	exocyst subunit exo70 family protein B1	0.0659038	0.0767386	0.261911	0	0	0.0217282	4.10217	0.0282241	NA
Glyma.15G118800	AT4G14540.1	NF-YB3	nuclear factor Y, subunit B3	0.120147	0.06995	0.911558	0	0.0657824	0	4.10865	0.0354281	NA
Glyma.03G042800	AT2G38480.1		Uncharacterised protein family (UPF0497)	0	0.0195151	0.136239	0.0103216	0	0	4.12579	0.0456334	NA
Glyma.03G089100	AT3G56640.1	SEC15A	exocyst complex component sec15A	0	0.0672148	0.291971	0	0	0.0190316	4.12653	0.0434453	NA
Glyma.13G134700	AT5G02640.1			0	0.393894	0.523782	0	0	0.0477984	4.12971	0.0396433	NA
Glyma.13G229500	AT1G29195.1			0.366783	0	0.624707	0.0645388	0	0	4.15355	0.0373779	NA
Glyma.19G067600				0.300475	5.24811	53.1931	0.246733	0.329028	2.77383	4.1647	0.0220796	0.316107
Glyma.05G064400				0.0916799	0.160129	0.198736	0	0	0.0226699	4.1807	0.0207103	NA
Glyma.07G023800	AT4G31880.2			0.065497	0.133464	0.124231	0	0	0.0161956	4.18148	0.0205616	NA
Glyma.11G221300				0.628771	5.49107	0.340749	0	0.344261	0	4.20322	0.0295879	NA
Glyma.19G104100	AT5G14500.1		aldose 1-epimerase family protein	2.55609	3.134	1.30265	0.0417002	0.055609	0.284631	4.20464	1.60015e-12	2.12449e-09
Glyma.05G055800	AT4G12410.1		SAUR-like auxin-responsive protein family	0.927695	1.80035	0.502745	0	0	0.152929	4.24916	0.0183949	NA
Glyma.01G030000	AT1G23530.1			0.106672	0	0.982745	0	0	0.0527539	4.27048	0.0351045	NA
Glyma.06G176700	AT5G48270.1		Plant protein of unknown function (DUF868)	0.0639067	0.0744132	0.519493	0	0	0.0316047	4.27139	0.0228047	NA
Glyma.05G217000	AT5G53110.1		RING/U-box superfamily protein	0.0336641	0.27439	0.401358	0	0.0368632	0	4.28199	0.0209397	NA
Glyma.07G204500	AT4G18490.2			0.337416	0.841902	11.6331	0.257276	0.316697	0.158921	4.31407	0.00154974	0.0746066
Glyma.05G009000	AT5G25940.1		early nodulin-related	5.79661	85.0449	105.549	0.446235	1.82489	7.45337	4.35405	0.00178524	0.0823299
Glyma.03G152500	AT3G06080.2	TBL10	Plant protein of unknown function (DUF828)	0.139727	1.13889	1.81733	0	0	0.138202	4.35615	0.0176385	NA
Glyma.13G149700	AT1G76870.1			1.84416	14.8167	34.6936	0.584094	0.692368	1.355	4.37679	6.14514e-05	0.00885814
Glyma.17G102900	AT1G18670.1	IBS1	Protein kinase superfamily protein	0.0306635	0.0535569	0.265878	0.0188843	0	0	4.41766	0.0153449	NA
Glyma.08G236100				0.353684	0.137277	0.894466	0	0	0	4.42203	0.0494959	NA
Glyma.12G132500	AT5G54010.1		UDP-Glycosyltransferase superfamily protein	0.023307	0.0814163	0.17683	0	0	0	4.44895	0.0470324	NA
Glyma.01G224800	AT4G11070.1	AtWRKY41,WRKY41	WRKY family transcription factor	0.0637627	0.0742455	0.621987	0.0392687	0	0	4.48479	0.0143342	NA
Glyma.01G206600	AT4G17500.1	ATERF-1,ERF-1	ethylene responsive element binding factor 1	0.298231	0.130223	0.040405	0	0	0	4.49585	0.0426446	NA
Glyma.13G091100	AT4G30420.1		nodulin MtN21 /EamA-like transporter family protein	0.0585206	0.0340708	1.17342	0	0.0640817	0	4.50512	0.00638497	NA
Glyma.17G084800	AT5G50175.1			0.503017	0.0585715	1.74464	0	0	0.0995057	4.53144	0.00331365	NA
Glyma.08G336900	AT1G55730.1	ATCAX5,CAX5	cation exchanger 5	0.100123	0.0932667	0.0651113	0	0	0	4.53167	0.0338941	NA
Glyma.05G222400	AT2G19590.1	ACO1,ATACO1	ACC oxidase 1	0.166439	0.242253	4.41972	0	0	0.205779	4.54774	0.0448388	0.431174
Glyma.03G058500	AT3G51860.1	ATCAX3,ATHCX1,CAX1-LIKE,CAX3	cation exchanger 3	0.0307886	0.107551	0.634038	0	0	0.0304526	4.556	0.0130367	NA
Glyma.03G171700	AT3G53720.1	ATCHX20,CHX20	cation/H+ exchanger 20	0	0.1141	1.00897	0	0.0268255	0.0242303	4.55658	0.00532278	NA
Glyma.10G165300	AT1G04540.1		Calcium-dependent lipid-binding (CaLB domain) family protein	0.554798	0	0.710653	0	0	0.0498859	4.55884	0.0151034	NA
Glyma.16G007100	AT4G09460.1	AtMYB6,MYB6	myb domain protein 6	0	0.11387	0.706623	0	0	0.0322419	4.56242	0.0183589	NA
Glyma.02G279700				0.200672	0.233663	0.869998	0	0	0	4.56287	0.0356061	NA
Glyma.13G335900	AT5G02390.1		Protein of unknown function (DUF3741)	0.0340798	0.0396826	0.14775	0	0	0	4.56287	0.0356061	NA
Glyma.06G169800	AT5G66950.1		Pyridoxal phosphate (PLP)-dependent transferases superfamily protein	0.0534872	0.0622806	0.23189	0	0	0	4.56287	0.0356061	NA
Glyma.09G196700	AT1G20823.1		RING/U-box superfamily protein	0	0.222049	0.981771	0	0	0.0471541	4.56298	0.0174083	NA
Glyma.16G078900	AT5G25930.1		Protein kinase family protein with leucine-rich repeat domain	0.0159138	0.0370601	0.155234	0	0	0	4.57411	0.0382785	NA
Glyma.08G056900				0	0.278029	0.517594	0	0	0	4.58821	0.0496125	NA
Glyma.14G170500	AT2G34090.2	MEE18	maternal effect embryo arrest 18	0.938889	1.3914	0	0.105131	0	0	4.62874	0.0127596	NA
Glyma.16G011900	AT1G72430.1		SAUR-like auxin-responsive protein family	0.157631	0.0458864	0.341698	0	0	0	4.65813	0.0295718	NA
Glyma.12G181900	AT2G27810.1	ATNAT12,NAT12	nucleobase-ascorbate transporter 12	0.0799568	0.0931019	0.368312	0	0.0218887	0	4.66075	0.0068507	NA
Glyma.13G046300	AT3G02550.1	LBD41	LOB domain-containing protein 41	0.0820731	6.7852	15.5227	0.151636	0.539234	0.284122	4.67147	0.00223384	0.0920578
Glyma.10G070300	AT2G18950.1	ATHPT,HPT1,TPT1,VTE2	homogentisate phytyltransferase 1	0.10486	0.203499	0.189422	0	0	0	4.67283	0.0241794	NA
Glyma.12G012500	AT5G66460.1		Glycosyl hydrolase superfamily protein	0.0379795	0	0.493972	0	0	0	4.68876	0.0474625	NA
Glyma.03G168000	AT1G15520.1	ABCG40,ATABCG40,ATPDR12,PDR12	pleiotropic drug resistance 12	0.0112908	0.0788822	0.0734256	0	0	0	4.69455	0.0267585	NA
Glyma.17G069200	AT4G30420.1		nodulin MtN21 /EamA-like transporter family protein	0	0.048991	0.547225	0	0	0	4.70032	0.0464676	NA
Glyma.04G099200	AT1G35210.1			0	0.260962	0.546548	0	0	0	4.70338	0.0394741	NA
Glyma.01G196900	AT4G37810.1			0	0.469227	0.374373	0	0	0	4.70667	0.0382827	NA
Glyma.19G076500	AT3G27250.1			0.240514	0.200039	0.0744807	0	0	0	4.74303	0.0212429	NA
Glyma.08G102900	AT1G67560.1		PLAT/LH2 domain-containing lipoxygenase family protein	0.0114646	0.0133495	0.869822	0	0.0251082	0.0113395	4.76007	0.00105915	0.0591103
Glyma.10G032700	AT1G08230.2	ATGAT1,GAT1	Transmembrane amino acid transporter family protein	0.0799004	0.0232591	0.476303	0.0246036	0	0	4.77201	0.00735925	NA
Glyma.02G037800	AT4G08770.1		Peroxidase superfamily protein	0.114941	0	0.456793	0	0	0	4.77682	0.0349091	NA
Glyma.11G144500	AT5G02600.1		Heavy metal transport/detoxification superfamily protein	0.0905431	0	0.588815	0	0	0	4.78663	0.0359966	NA
Glyma.05G008800	AT1G08070.1	OTP82	Tetratricopeptide repeat (TPR)-like superfamily protein	0.0555888	0.0431519	0.903755	0	0.0202904	0.0183274	4.7964	0.00167789	NA
Glyma.09G014100	AT4G14540.1	NF-YB3	nuclear factor Y, subunit B3	0.0368421	0	0.51911	0	0	0	4.79648	0.0386988	NA
Glyma.11G199300	AT4G27950.1	CRF4	cytokinin response factor 4	0.0690958	0.241366	0.748899	0	0	0	4.79883	0.0224218	NA
Glyma.08G115900	AT2G34140.1		Dof-type zinc finger DNA-binding family protein	0.0849691	0.296815	0.920944	0	0	0	4.79883	0.0224218	NA
Glyma.07G131800	AT2G46920.1	POL	Protein phosphatase 2C family protein	0	0.0231041	0.279577	0	0	0	4.80722	0.037912	NA
Glyma.19G003300	AT3G01590.2		Galactose mutarotase-like superfamily protein	0	0.0480444	0.268326	0	0	0	4.80811	0.034499	NA
Glyma.07G165900				0	1.08466	2.52407	0	0	0	4.81004	0.0316085	NA
Glyma.17G224900	AT5G12020.1	HSP17.6II	17.6 kDa class II heat shock protein	0.534984	1.86881	29.1856	0.80538	0.45564	0.0587941	4.81017	0.00320431	0.111321
Glyma.10G142500	AT3G05900.1		neurofilament protein-related	0.0571899	0	0.170461	0	0	0	4.86915	0.0277366	NA
Glyma.02G001700	AT3G22970.1		Protein of unknown function (DUF506)	0.125824	0.109883	0.272751	0	0	0	4.87187	0.0147523	NA
Glyma.20G172500	AT5G09970.1	CYP78A7	cytochrome P450, family 78, subfamily A, polypeptide 7	0.0945521	0	0.666126	0	0	0	4.88751	0.0292591	NA
Glyma.17G249700	AT1G75160.1		Protein of unknown function (DUF620)	0	0.0298699	0.778502	0	0.0280902	0	4.89606	0.0110448	NA
Glyma.09G272200				0	0	0.319009	0	0	0	4.9063	0.0451428	NA
Glyma.10G094000	AT2G41190.1		Transmembrane amino acid transporter family protein	0.261768	0.0831281	0.0515852	0	0	0	4.90697	0.0150987	NA
Glyma.16G020200	AT1G01140.1	CIPK9,PKS6,SnRK3.12	CBL-interacting protein kinase 9	0	0.0662573	0.400881	0	0	0	4.90758	0.0280779	NA
Glyma.19G213100	AT2G47520.1	HRE2	Integrase-type DNA-binding superfamily protein	1.61027	9.04018	86.4547	1.2042	1.32247	1.08076	4.91277	0.000322742	0.0289393
Glyma.05G036100	AT1G23870.1	ATTPS9,TPS9	trehalose-phosphatase/synthase 9	0.117301	0.156098	0.272438	0	0.0183497	0	4.91541	0.00235325	NA
Glyma.02G051500	AT4G36250.1	ALDH3F1	aldehyde dehydrogenase 3F1	0	0.376335	0.127383	0	0	0	4.91614	0.025101	NA
Glyma.03G105400	AT2G44670.1		Protein of unknown function (DUF581)	0.519169	0.470184	2.62596	0.0710519	0.0631672	0	4.98254	0.000300194	NA
Glyma.06G247500				0.0936911	0.38183	0.355417	0	0	0	4.98733	0.0111851	NA
Glyma.15G176900	AT5G20630.1	ATGER3,GER3,GLP3,GLP3A,GLP3B	germin 3	0.0457843	0	0.744355	0	0	0	4.99044	0.0261772	NA
Glyma.02G142600	AT5G43700.1	ATAUX2-11,IAA4	AUX/IAA transcriptional regulator family protein	0.0430993	0.050185	0.653989	0	0	0	4.99087	0.0174794	NA
Glyma.09G027000	AT4G20840.1		FAD-binding Berberine family protein	0	0	0.468205	0	0	0	4.99946	0.0378583	NA
Glyma.16G114900	AT1G76520.1		Auxin efflux carrier family protein	0	0	0.745712	0	0	0	4.99946	0.0378583	NA
Glyma.01G096700	AT1G32900.1		UDP-Glycosyltransferase superfamily protein	0	0.118726	0.773593	0	0	0	5.00063	0.0229862	NA
Glyma.08G012900	AT1G12805.1		nucleotide binding	0	0.346197	1.39642	0	0	0	5.00145	0.0215533	NA
Glyma.09G079400	AT3G17510.1	CIPK1,SnRK3.16	CBL-interacting protein kinase 1	0	0.267495	0.19366	0	0	0	5.00674	0.0193182	NA
Glyma.07G189300	AT4G21440.1	ATM4,ATMYB102,MYB102	MYB-like 102	0.689126	0.708018	1.23021	0.0499298	0.044389	0	5.01556	0.000106333	NA
Glyma.09G176300	AT1G73590.1	ATPIN1,PIN1	Auxin efflux carrier family protein	0.40325	0.156515	0.242814	0	0	0	5.01642	0.00958718	NA
Glyma.07G136800	AT2G37750.1			0.301008	6.22127	8.07467	0	0.329612	0.148862	5.05478	0.000904413	0.0543583
Glyma.10G180800	AT3G23250.1	ATMYB15,ATY19,MYB15	myb domain protein 15	0	0	0.75998	0	0	0	5.08697	0.0318886	NA
Glyma.16G206900	AT1G33340.1		ENTH/ANTH/VHS superfamily protein	0	0.0708526	0.494636	0	0	0	5.08805	0.0189243	NA
Glyma.18G239700	AT1G16130.1	WAKL2	wall associated kinase-like 2	0	0.114397	0.496926	0	0	0	5.08881	0.0176498	NA
Glyma.11G067000	AT4G02020.1	EZA1,SDG10,SWN	SET domain-containing protein	0	0.397682	0.113899	0	0	0	5.09732	0.0165415	NA
Glyma.15G103000	AT5G19870.1		Family of unknown function (DUF716)	0.693876	0.179545	0.584937	0	0	0	5.10188	0.0079352	NA
Glyma.18G009600				0.881679	19.6526	171.64	0.288116	0.788133	4.60945	5.11523	0.004307	0.132483
Glyma.16G204600	AT2G36530.1	ENO2,LOS2	Enolase	0.0610458	0.142164	0.926308	0	0	0.0301898	5.11799	0.0025503	NA
Glyma.03G187200	AT2G36800.1	DOGT1,UGT73C5	don-glucosyltransferase 1	0.13836	0.0402768	0.48738	0	0	0	5.13896	0.00930851	NA
Glyma.05G199500	AT5G51030.1		NAD(P)-binding Rossmann-fold superfamily protein	0.158403	0.138334	0.472137	0	0	0	5.14044	0.00710118	NA
Glyma.11G245200				0.0351269	0	0.647233	0	0	0	5.16142	0.0180922	NA
Glyma.10G101800	AT3G56590.2		hydroxyproline-rich glycoprotein family protein	0.0241939	0.0281714	0.419563	0	0	0	5.16176	0.011747	NA
Glyma.03G193700	AT3G52790.1		peptidoglycan-binding LysM domain-containing protein	0	0	0.842126	0	0	0	5.16948	0.0269738	NA
Glyma.13G372200	AT1G17745.1	PGDH	D-3-phosphoglycerate dehydrogenase	0	0.0874298	0.40691	0	0	0	5.17119	0.0145339	NA
Glyma.06G079800	AT5G24800.1	ATBZIP9,BZIP9,BZO2H2	basic leucine zipper 9	0.235789	0.320313	0.255562	0	0	0	5.20874	0.00472452	NA
Glyma.05G009100	AT5G25940.1		early nodulin-related	0	2.11124	1.75833	0.117541	0	0	5.21487	0.00264823	NA
Glyma.03G046200	AT3G51660.1		Tautomerase/MIF superfamily protein	0.462332	1.07668	0.400881	0	0	0	5.21812	0.00504224	NA
Glyma.06G317800	AT4G29330.1	DER1	DERLIN-1	0.127239	0.148157	0.379249	0	0	0	5.22062	0.00525546	NA
Glyma.13G327600	AT1G61110.1	anac025,NAC025	NAC domain containing protein 25	0.0126968	0.118273	0.399082	0	0.0139033	0	5.28439	0.00160299	NA
Glyma.11G002800	AT4G23180.1	CRK10,RLK4	cysteine-rich RLK (RECEPTOR-like protein kinase) 10	0.128204	0.0298563	0.389075	0	0	0	5.28713	0.00596518	NA
Glyma.01G210100	AT2G45140.1	PVA12	plant VAP homolog 12	0	0.336679	0.582009	0	0	0	5.3258	0.00853245	NA
Glyma.15G274000	AT5G16850.1	ATTERT,TERT	telomerase reverse transcriptase	1.56197	2.01257	1.23502	0.0630787	0.0700984	0	5.36933	3.7659e-17	1.18748e-13
Glyma.18G111900	AT5G17230.2	PSY	PHYTOENE SYNTHASE	0.0668116	0.0388978	0.651728	0	0	0	5.37868	0.0058177	NA
Glyma.12G218600				0	5.70726	6.76132	0.182945	0.162643	0	5.38055	0.000217694	0.022599
Glyma.10G094800				0.0289756	0.0337393	0.596704	0	0	0	5.38529	0.00676263	NA
Glyma.16G062000	AT1G51540.1		Galactose oxidase/kelch repeat superfamily protein	1.13938	18.8955	59.7257	0.212636	0.378078	1.26355	5.48206	0.000121587	0.0152595
Glyma.10G158900				0.419847	0.384113	0.715086	0	0	0.0296619	5.55407	0.000185694	NA
Glyma.17G073400	AT4G31840.1	AtENODL15,ENODL15	early nodulin-like protein 15	0.115019	0.200893	1.24664	0	0	0	5.63325	0.00206282	NA
Glyma.18G036800	AT1G75250.1	ATRL6,RL6,RSM3	RAD-like 6	0.24392	0.426032	2.90812	0	0	0	5.74504	0.00146826	NA
Glyma.16G145100	AT2G23620.1	ATMES1,MES1	methyl esterase 1	0.251062	0.46774	0.816347	0	0	0	5.78546	0.000610776	NA
Glyma.08G045200	AT2G01670.1	atnudt17,NUDT17	nudix hydrolase homolog 17	0.213814	0.539425	3.24441	0.0438929	0.039022	0	5.82533	1.43701e-05	0.00278846
Glyma.16G038100				0.609425	15.7129	33.1208	0.428935	0.572003	0	5.84855	0.000476305	0.0361906
Glyma.12G200400	AT4G10270.1		Wound-responsive family protein	0.246846	8.26356	10.2336	0.152022	0	0.183114	5.87957	0.000303043	0.0281532
Glyma.13G301600	AT4G10270.1		Wound-responsive family protein	0.550175	5.30804	3.49268	0	0.17213	0	5.89464	5.34656e-06	0.00139044
Glyma.06G213100	AT2G01570.1	RGA,RGA1	GRAS family transcription factor family protein	0.020959	0.0488096	0.636065	0	0	0	5.94984	0.00115101	NA
Glyma.12G048000	AT2G15960.1			0.13522	6.29801	28.2126	0.333104	0.148069	0.133744	5.99186	0.000234232	0.0236349
Glyma.16G151500	AT3G04070.2	anac047,NAC047	NAC domain containing protein 47	0.565025	0.860353	2.16698	0	0.0475937	0	6.26471	1.0767e-05	0.00230177
Glyma.03G036600	AT2G30400.1	ATOFP2,OFP2	ovate family protein 2	0.0270375	0.188895	2.10994	0	0	0.0267424	6.3427	0.00520202	0.147517
Glyma.02G292300	AT5G55060.1			0.00932434	0.0977156	0.3234	0	0	0	6.39131	0.000144435	NA
Glyma.03G189600	AT1G21200.1		sequence-specific DNA binding transcription factors	0	0.685411	9.04798	0.065912	0.0292988	0.0264643	6.50773	0.00305146	0.108565
Glyma.13G068700	AT2G20280.1		Zinc finger C-x8-C-x5-C-x3-H type family protein	0.246398	0.063757	1.06824	0	0	0	6.52799	6.14353e-05	NA
Glyma.01G131100	AT2G30970.1	ASP1	aspartate aminotransferase 1	0	2.78257	21.0085	0.0817618	0	0.131312	6.88092	0.00889756	0.196886
Glyma.11G060500	AT5G66985.1			0.367464	41.9318	82.4436	0	0.965719	0.218072	6.89969	0.000492049	0.037052
Glyma.15G219800	AT5G59990.1		CCT motif family protein	0.892734	1.848	1.72017	0	0	0	7.33181	1.22989e-07	5.7454e-05
Glyma.15G197000	AT1G19290.1		Pentatricopeptide repeat (PPR) superfamily protein	0.351138	0.523349	0.563264	0	0	0	7.52182	3.05765e-08	1.67679e-05
Glyma.15G222100	AT2G27110.1	FRS3	FAR1-related sequence 3	2.06566	1.56621	1.19754	0	0.0263018	0	7.53314	4.48282e-09	2.69247e-06
Glyma.13G247000	AT4G10265.1		Wound-responsive family protein	0	3.64805	16.1296	0	0	0.0968373	7.56628	0.0116024	0.225562
Glyma.06G306400				0.694349	1.34041	1.58437	0	0	0	8.47514	6.76398e-11	6.56262e-08
Glyma.13G301900	AT4G10265.1		Wound-responsive family protein	0.0754526	13.0907	17.7462	0	0	0	9.52745	0.000513228	0.0379669
Glyma.15G181200	AT2G40700.1		P-loop containing nucleoside triphosphate hydrolases superfamily protein	15.7435	16.5014	11.5593	0.0297872	0	0	10.7013	1.04514e-18	5.27294e-15

## Sheet: up
Gene ID	CuffID	Chromosome	Start_AssambledTU	End_AssambledTU	MaxIsoformLength	CuffAssignedIDlist	OverlappedAnnotatedGene	AntisenceTranscriptGene	X.pacId	peptideName	Pfam	Panther	KOG	KEGG.ec	KO	GO	Best.hit.arabi.name	arabi.symbol	arabi.defline	NormalizedFPKM_R122_1	NormalizedFPKM_R122_2	NormalizedFPKM_R122_3	NormalizedFPKM_SN14_1	NormalizedFPKM_SN14_2	NormalizedFPKM_SN14_3	Log2Foldchange_R122_1_VS_SN14_1	Pvalue_R122_1_VS_SN14_1	adjPvalue_R122_1_VS_SN14_1
Glyma.08G052400	XLOC_024379	Chr08	4058343	4059562	1220	Glyma.08G052400|Glyma.08G052400.1.Wm82.a2.v1	.	Glyma.08G052400.Wm82.a2.v1	30535973	Glyma.08G052400.1.p	PF00462	PTHR10168,PTHR10168:SF44	KOG2824		K17479	GO:0045454,GO:0015035,GO:0009055	AT4G10630.1		Glutaredoxin family protein	4.45294	4.1048	4.17278	2.9709	2.64122	1.46812	1.0006	0.0109728	0.219683
Glyma.12G135000	XLOC_038048	Chr12	15678336	15681899	1453	Glyma.12G135000|Glyma.12G135000.1.Wm82.a2.v1	.	Glyma.12G135000.Wm82.a2.v1	30546738	Glyma.12G135000.1.p	PF01946	PTHR10617,PTHR10617:SF115	KOG2960		K03146		AT5G54770.1	THI1,THI4,TZ	thiazole biosynthetic enzyme, chloroplast (ARA6) (THI1) (THI4)	73.1028	106.571	118.575	43.7976	51.0918	65.2171	1.00118	0.000463109	0.0356008
Glyma.12G116900	XLOC_036758	Chr12	11712435	11713868	1330	Glyma.12G116900|Glyma.12G116900.1.Wm82.a2.v1	Glyma.12G116900.Wm82.a2.v1	.	30548567	Glyma.12G116900.1.p	PF00642	PTHR14493,PTHR14493:SF53				GO:0046872	AT1G03790.1	SOM	Zinc finger C-x8-C-x5-C-x3-H type family protein	18.849	50.7326	28.9611	26.5706	13.465	13.6774	1.00197	0.00518036	0.147201
Glyma.19G050500	XLOC_058272	Chr19	8130709	8136065	2282	Glyma.19G050500|Glyma.19G050500.1.Wm82.a2.v1	Glyma.19G050500.Wm82.a2.v1	.	30513695	Glyma.19G050500.1.p	PF04116	PTHR11863,PTHR11863:SF33	KOG0872	1.14.21.6	K00227	GO:0055114,GO:0016491,GO:0006633,GO:0005506	AT3G02580.1	BUL1,DWF7,STE1	sterol 1	1.3887	2.54101	6.47752	1.92429	2.36246	1.49618	1.00235	0.0378297	0.402315
Glyma.10G165100	XLOC_030604	Chr10	39908981	39948657	5007	Glyma.10G165000|Glyma.10G165000.1.Wm82.a2.v1	Glyma.10G165100.Wm82.a2.v1;Glyma.10G165000.Wm82.a2.v1	.	30477035	Glyma.10G165100.1.p										16.5801	28.7155	44.5158	16.4823	16.0641	16.3769	1.00322	0.00175017	0.0813072
Glyma.17G183800	XLOC_053823	Chr17	23225486	23226426	322	Glyma.17G183800|Glyma.17G183800.1.Wm82.a2.v1	.	Glyma.17G183800.Wm82.a2.v1	30478511	Glyma.17G183800.1.p	PF01679	PTHR21659,PTHR21659:SF25	KOG1773			GO:0016021	AT2G38905.1		Low temperature and salt responsive protein family	9.49015	41.7458	29.3341	9.30802	13.4711	19.6423	1.00472	0.0377667	0.40201
Glyma.02G086200	XLOC_004875	Chr02	7512613	7517960	3595	Glyma.02G086300|Glyma.02G086300.1.Wm82.a2.v1,Glyma.02G086200|Glyma.02G086200.1.Wm82.a2.v1	.	Glyma.02G086200.Wm82.a2.v1;Glyma.02G086300.Wm82.a2.v1	30507438	Glyma.02G086200.1.p	PF02358,PF00982	PTHR10788,PTHR10788:SF48		2.4.1.15,3.1.3.12		GO:0005992,GO:0003824	AT1G68020.2	ATTPS6,TPS6	UDP-Glycosyltransferase / trehalose-phosphatase family protein	52.9847	54.3639	38.8824	30.7503	25.7693	23.0427	1.00479	1.45194e-05	0.00279593
Glyma.20G222600	XLOC_063468	Chr20	45733548	45735221	1546	Glyma.20G222600|Glyma.20G222600.1.Wm82.a2.v1	.	Glyma.20G222600.Wm82.a2.v1	30522706	Glyma.20G222600.1.p	PF07714	PTHR24349,PTHR24349:SF76	KOG0032	2.7.11.1		GO:0006468,GO:0004672	AT1G08650.1	ATPPCK1,PPCK1	phosphoenolpyruvate carboxylase kinase 1	9.18755	8.39644	14.9171	5.86109	5.37101	6.37197	1.00604	0.00212035	0.0892956
Glyma.10G133800	XLOC_031969	Chr10	35911138	35915229	1207	Glyma.10G133800|Glyma.10G133800.1.Wm82.a2.v1	.	Glyma.10G133800.Wm82.a2.v1	30477681	Glyma.10G133800.1.p	PF07650,PF00189	PTHR11760,PTHR11760:SF22	KOG3181		K02985	GO:0003723	AT5G35530.1		Ribosomal protein S3 family protein	43.1805	36.0309	33.1828	19.7498	21.1519	19.9403	1.00752	3.38222e-05	0.00550451
Glyma.17G128000	XLOC_052202	Chr17	10233996	10238418	2190	Glyma.17G128000|Glyma.17G128000.1.Wm82.a2.v1	Glyma.17G128000.Wm82.a2.v1	.	30481023	Glyma.17G128000.1.p	PF01274	PTHR21631,PTHR21631:SF1		2.3.3.9	K01638	GO:0006097,GO:0004474	AT5G03860.1	MLS	malate synthase	632.174	741.731	488.186	347.873	377.97	285.278	1.00959	7.74358e-06	0.0018256
Glyma.13G219100	XLOC_040044	Chr13	33234092	33237479	1395	Glyma.13G219100|Glyma.13G219100.1.Wm82.a2.v1	Glyma.13G219100.Wm82.a2.v1	.	30501740	Glyma.13G219100.1.p	PF09425,PF06200	PTHR33077,PTHR33077:SF17					AT1G30135.1	JAZ8,TIFY5A	jasmonate-zim-domain protein 8	13.5084	12.8479	8.92543	3.54755	7.86248	7.38268	1.01256	0.00414352	0.129043
Glyma.13G103300	XLOC_041262	Chr13	21826144	21829714	1925	Glyma.13G103300|Glyma.13G103300.1.Wm82.a2.v1,Glyma.13G103300|Glyma.13G103300.2.Wm82.a2.v1,Glyma.13G103300|Glyma.13G103300.3.Wm82.a2.v1,Glyma.13G103300|Glyma.13G103300.4.Wm82.a2.v1,Glyma.13G103300|Glyma.13G103300.5.Wm82.a2.v1,Glyma.13G103300|Glyma.13G103300.6.Wm82.a2.v1,Glyma.13G103300|Glyma.13G103300.7.Wm82.a2.v1,Glyma.13G103300|Glyma.13G103300.8.Wm82.a2.v1	.	Glyma.13G103300.Wm82.a2.v1	30500348	Glyma.13G103300.1.p	PF04231	PTHR33607,PTHR33607:SF2		3.1.21.1		GO:0004518				1.64624	1.88265	2.23036	0.398297	1.41639	1.25028	1.01451	0.0467596	0.43859
Glyma.13G094900	XLOC_041228	Chr13	21002227	21003811	1325	Glyma.13G094900|Glyma.13G094900.1.Wm82.a2.v1	.	Glyma.13G094900.Wm82.a2.v1	30503018	Glyma.13G094900.1.p	PF06955,PF00722	PTHR31062,PTHR31062:SF32		2.4.1.207		GO:0048046,GO:0016762,GO:0006073,GO:0005618,GO:0005975,GO:0004553	AT5G57560.1	TCH4,XTH22	Xyloglucan endotransglucosylase/hydrolase family protein	291.831	638.589	1000.85	288.855	303.334	435.821	1.01451	0.00606366	0.158839
Glyma.12G082100	XLOC_037784	Chr12	6503492	6508964	2526	Glyma.12G082100|Glyma.12G082100.1.Wm82.a2.v1,Glyma.12G082100|Glyma.12G082100.2.Wm82.a2.v1	.	Glyma.12G082100.Wm82.a2.v1	30548653	Glyma.12G082100.1.p	PF00355,PF08417	PTHR21266,PTHR21266:SF24		1.14.12.20	K13071	GO:0055114,GO:0051537,GO:0016491,GO:0010277	AT3G44880.1	ACD1,LLS1,PAO	Pheophorbide a oxygenase family protein with Rieske [2Fe-2S] domain	14.405	27.0771	50.991	13.9901	14.3756	20.9396	1.0148	0.00854011	0.192867
Glyma.17G098200	XLOC_052043	Chr17	7732731	7740077	2477	Glyma.17G098200|Glyma.17G098200.1.Wm82.a2.v1,Glyma.17G098200|Glyma.17G098200.2.Wm82.a2.v1,Glyma.17G098200|Glyma.17G098200.3.Wm82.a2.v1	Glyma.17G098200.Wm82.a2.v1	.	30480352	Glyma.17G098200.1.p	PF00612,PF13178	PTHR32295,PTHR32295:SF14				GO:0005515	AT1G74690.1	IQD31	IQ-domain 31	1.78198	2.36757	5.15044	1.18187	1.9263	1.89812	1.01482	0.0226183	0.318967
Glyma.17G234300	XLOC_052782	Chr17	38981125	38982848	1627	Glyma.17G234300|Glyma.17G234300.1.Wm82.a2.v1	Glyma.17G234300.Wm82.a2.v1	.	30481702	Glyma.17G234300.1.p		PTHR33595,PTHR33595:SF1					AT1G27461.1			45.668	64.3134	39.0176	38.7709	15.4251	25.4918	1.01486	0.00190309	0.0848187
Glyma.09G268900	XLOC_027828	Chr09	48638803	48644136	1734	Glyma.09G268900|Glyma.09G268900.2.Wm82.a2.v1,Glyma.09G268900|Glyma.09G268900.3.Wm82.a2.v1,Glyma.09G268900|Glyma.09G268900.4.Wm82.a2.v1,Glyma.09G268900|Glyma.09G268900.5.Wm82.a2.v1,Glyma.09G268900|Glyma.09G268900.6.Wm82.a2.v1,Glyma.09G268900|Glyma.09G268900.1.Wm82.a2.v1	Glyma.09G268900.Wm82.a2.v1	.	30482611	Glyma.09G268900.1.p	PF03479	PTHR31500,PTHR31500:SF15					AT4G12080.1	AHL1,ATAHL1	AT-hook motif nuclear-localized protein 1	5.45008	4.75006	9.90413	4.22071	3.78806	3.00196	1.01514	0.00472177	0.139638
Glyma.12G159300	XLOC_038177	Chr12	27787329	27791365	1659	Glyma.12G159300|Glyma.12G159300.1.Wm82.a2.v1	.	Glyma.12G159300.Wm82.a2.v1	30548136	Glyma.12G159300.1.p	PF00056,PF02866	PTHR11540		1.1.1.37	K00026	GO:0055114,GO:0016491,GO:0016616,GO:0019752	AT1G53240.1	mMDH1	Lactate/malate dehydrogenase family protein	3.17228	3.17748	6.35901	2.01669	3.21227	1.75439	1.01631	0.0136134	0.248121
Glyma.13G088100	XLOC_039369	Chr13	20155571	20157489	1919	Glyma.13G088100|Glyma.13G088100.1.Wm82.a2.v1	Glyma.13G088100.Wm82.a2.v1	.	30500655	Glyma.13G088100.1.p	PF00847	PTHR31657,PTHR31657:SF9			K09286	GO:0006355,GO:0003700	AT1G78080.1	RAP2.4	related to AP2 4	2.62452	3.88009	7.22338	3.23266	2.51872	1.7792	1.02002	0.0135651	0.247966
Glyma.06G093400	XLOC_015785	Chr06	7353687	7356232	2546	Glyma.06G093400|Glyma.06G093400.1.Wm82.a2.v1	Glyma.06G093400.Wm82.a2.v1	.	30550106	Glyma.06G093400.1.p	PF03479	PTHR31100,PTHR31100:SF1					AT5G49700.1		Predicted AT-hook DNA-binding family protein	13.5583	13.6134	10.2144	7.93934	6.18209	5.97972	1.02083	8.02356e-05	0.0109407
Glyma.04G092700	XLOC_011210	Chr04	8162100	8165419	798	Glyma.04G092700|Glyma.04G092700.1.Wm82.a2.v1,Glyma.04G092700|Glyma.04G092700.2.Wm82.a2.v1	.	Glyma.04G092700.Wm82.a2.v1	30489662	Glyma.04G092700.1.p	PF03091	PTHR23419,PTHR23419:SF0	KOG3338		K03926	GO:0010038	AT2G33740.2	CUTA	Nitrogen regulatory PII-like, alpha/beta	5.46038	9.74356	15.6796	4.36729	4.73682	7.15431	1.02577	0.0186288	0.291423
Glyma.14G195200	XLOC_044218	Chr14	46049236	46051775	2006	Glyma.14G195200|Glyma.14G195200.1.Wm82.a2.v1,Glyma.14G195200|Glyma.14G195200.2.Wm82.a2.v1,Glyma.14G195200|Glyma.14G195200.3.Wm82.a2.v1	Glyma.14G195200.Wm82.a2.v1	.	30533926	Glyma.14G195200.1.p	PF00481	PTHR13832,PTHR13832:SF117	KOG0698	3.1.3.16	K17506	GO:0003824,GO:0006470,GO:0004722	AT2G30020.1		Protein phosphatase 2C family protein	2.11576	2.82492	3.91369	1.59835	1.48276	1.64623	1.02599	0.00953738	0.204274
Glyma.05G233500	XLOC_014797	Chr05	41066769	41067350	582	Glyma.05G233500|Glyma.05G233500.1.Wm82.a2.v1	.	Glyma.05G233500.Wm82.a2.v1	30526319	Glyma.05G233500.1.p		PTHR34539,PTHR34539:SF2					AT1G13360.1			27.8085	24.3419	23.0796	17.4854	14.9061	8.65545	1.0261	0.000863902	0.052767
Glyma.05G034900	XLOC_013813	Chr05	3076033	3084940	2603	Glyma.05G035000|Glyma.05G035000.2.Wm82.a2.v1,Glyma.05G035000|Glyma.05G035000.1.Wm82.a2.v1	Glyma.05G034900.Wm82.a2.v1	Glyma.05G035000.Wm82.a2.v1	30524099	Glyma.05G034900.1.p	PF01564	PTHR11558,PTHR11558:SF28	KOG1562	2.5.1.16			AT1G23820.1	SPDS1	spermidine synthase 1	2.82621	4.48062	8.15285	3.42753	3.14239	1.89225	1.02677	0.00881147	0.195904
Glyma.06G236400	XLOC_016519	Chr06	38472142	38473297	1156	Glyma.06G236400|Glyma.06G236400.1.Wm82.a2.v1	Glyma.06G236400.Wm82.a2.v1	.	30550197	Glyma.06G236400.1.p	PF00847	PTHR31677,PTHR31677:SF19				GO:0006355,GO:0003700	AT3G15210.1	ATERF-4,ATERF4,ERF4,RAP2.5	ethylene responsive element binding factor 4	48.4143	33.9155	8.64843	23.4551	12.2219	12.9762	1.02704	0.0201213	0.301452
Glyma.09G164400	XLOC_027299	Chr09	38840179	38849041	5537	Glyma.09G164300|Glyma.09G164300.1.Wm82.a2.v1,Glyma.09G164300|Glyma.09G164300.2.Wm82.a2.v1,Glyma.09G164300|Glyma.09G164300.3.Wm82.a2.v1,Glyma.09G164300|Glyma.09G164300.4.Wm82.a2.v1,Glyma.09G164300|Glyma.09G164300.5.Wm82.a2.v1,Glyma.09G164300|Glyma.09G164300.6.Wm82.a2.v1,Glyma.09G164400|Glyma.09G164400.1.Wm82.a2.v1	Glyma.09G164400.Wm82.a2.v1;Glyma.09G164300.Wm82.a2.v1	.	30484970	Glyma.09G164400.1.p										1.20599	2.03498	1.47328	1.09519	0.7834	0.657066	1.02749	0.00351113	0.117469
Glyma.07G013900	XLOC_019121	Chr07	1088867	1093047	1625	Glyma.07G013900|Glyma.07G013900.1.Wm82.a2.v1,Glyma.07G013900|Glyma.07G013900.7.Wm82.a2.v1,Glyma.07G013900|Glyma.07G013900.5.Wm82.a2.v1,Glyma.07G013900|Glyma.07G013900.6.Wm82.a2.v1,Glyma.07G013900|Glyma.07G013900.2.Wm82.a2.v1,Glyma.07G013900|Glyma.07G013900.3.Wm82.a2.v1,Glyma.07G013900|Glyma.07G013900.4.Wm82.a2.v1	Glyma.07G013900.Wm82.a2.v1	.	30495530	Glyma.07G013900.1.p	PF05153	PTHR12588,PTHR12588:SF1	KOG1573	1.13.99.1	K00469	GO:0055114,GO:0050113,GO:0019310,GO:0005737,GO:0005506	AT1G14520.2	MIOX1	myo-inositol oxygenase 1	35.869	27.1681	12.8331	14.1549	15.4441	11.1255	1.02754	0.00187389	0.0843962
Glyma.12G226600	XLOC_037314	Chr12	38649997	38652940	2944	Glyma.12G226600|Glyma.12G226600.1.Wm82.a2.v1	Glyma.12G226600.Wm82.a2.v1	.	30546682	Glyma.12G226600.1.p	PF00847	PTHR31677				GO:0006355,GO:0003700	AT3G15210.1	ATERF-4,ATERF4,ERF4,RAP2.5	ethylene responsive element binding factor 4	4.30572	10.9672	7.31268	3.12522	2.33639	6.10292	1.028	0.0132907	0.244551
Glyma.11G191600	XLOC_034218	Chr11	26473349	26474282	829	Glyma.11G191600|Glyma.11G191600.1.Wm82.a2.v1	Glyma.11G191600.Wm82.a2.v1	.	30529030	Glyma.11G191600.1.p	PF00125	PTHR23428,PTHR23428:SF50	KOG1744		K11252	GO:0003677,GO:0000786	AT1G08170.1		Histone superfamily protein	8.8741	17.5661	17.4608	7.48308	7.32541	8.43968	1.02826	0.00336632	0.114755
Glyma.07G114900	XLOC_019654	Chr07	12214599	12218109	2979	Glyma.07G114900|Glyma.07G114900.2.Wm82.a2.v1,Glyma.07G114900|Glyma.07G114900.1.Wm82.a2.v1	Glyma.07G114900.Wm82.a2.v1	.	30492811	Glyma.07G114900.1.p	PF00573	PTHR10746,PTHR10746:SF10	KOG1624		K02926	GO:0006412,GO:0005840,GO:0003735	AT1G07320.1	RPL4	ribosomal protein L4	4.10316	7.21084	6.34143	2.29298	2.35054	4.49053	1.02831	0.00568381	0.153653
Glyma.05G058200	XLOC_012692	Chr05	5390564	5394861	1059	Glyma.05G058200|Glyma.05G058200.1.Wm82.a2.v1	Glyma.05G058200.Wm82.a2.v1	.	30525699	Glyma.05G058200.1.p	PF04073	PTHR30411,PTHR30411:SF4				GO:0002161	AT4G16510.1		YbaK/aminoacyl-tRNA synthetase-associated domain	5.23679	6.65773	3.01172	2.30365	2.75019	2.80124	1.02895	0.0141359	0.252851
Glyma.10G275000	XLOC_031179	Chr10	49792517	49793967	1451	Glyma.10G275000|Glyma.10G275000.1.Wm82.a2.v1	Glyma.10G275000.Wm82.a2.v1	.	30474637	Glyma.10G275000.1.p		PTHR34539,PTHR34539:SF1					AT1G13360.1			1.59901	1.4986	2.11354	1.20093	1.02495	0.617196	1.02991	0.0452712	0.433612
Glyma.14G216300	XLOC_044319	Chr14	48088714	48091531	1488	Glyma.14G216300|Glyma.14G216300.1.Wm82.a2.v1	Glyma.14G216300.Wm82.a2.v1	.	30532739	Glyma.14G216300.1.p	PF08246,PF00112	PTHR12411,PTHR12411:SF365	KOG1542	3.4.22.15	K01373	GO:0008234,GO:0006508	AT4G39090.1	RD19,RD19A	Papain family cysteine protease	10.1922	11.7792	12.8193	5.71481	6.49654	6.2818	1.03197	0.000237972	0.0239167
Glyma.09G254800	XLOC_029178	Chr09	47401444	47403998	1989	Glyma.09G254800|Glyma.09G254800.1.Wm82.a2.v1	.	Glyma.09G254800.Wm82.a2.v1	30483504	Glyma.09G254800.1.p	PF03106	PTHR32096,PTHR32096:SF31			K13425	GO:0043565,GO:0006355,GO:0003700	AT4G01250.1	AtWRKY22,WRKY22	WRKY family transcription factor	1.39411	1.3914	2.7445	1.19149	1.3085	0.534674	1.03645	0.0367151	0.398462
Glyma.06G182100	XLOC_016231	Chr06	15581101	15595225	3427	Glyma.06G182100|Glyma.06G182100.2.Wm82.a2.v1,Glyma.06G182100|Glyma.06G182100.3.Wm82.a2.v1,Glyma.06G182100|Glyma.06G182100.1.Wm82.a2.v1	Glyma.06G182100.Wm82.a2.v1	.	30549449	Glyma.06G182100.1.p	PF01937,PF03630	PTHR12280,PTHR12280:SF20		2.7.1.33	K09680	GO:0015937,GO:0005524,GO:0004594	AT4G32180.1	ATPANK2,PANK2	pantothenate kinase 2	3.63282	4.4608	10.8638	3.64069	3.1101	3.38086	1.03722	0.00728816	0.177291
Glyma.05G238300	XLOC_014818	Chr05	41436157	41439515	1901	Glyma.05G238300|Glyma.05G238300.1.Wm82.a2.v1	.	Glyma.05G238300.Wm82.a2.v1	30524913	Glyma.05G238300.1.p	PF00856,PF09273	PTHR13271,PTHR13271:SF25	KOG1337	2.1.1.43		GO:0005515	AT1G24610.1		Rubisco methyltransferase family protein	1.66702	2.1144	2.71022	1.17331	0.912717	1.32495	1.03787	0.019122	0.294488
Glyma.15G263500	XLOC_047153	Chr15	49664672	49682418	2109	Glyma.15G263500|Glyma.15G263500.1.Wm82.a2.v1,Glyma.15G263500|Glyma.15G263500.2.Wm82.a2.v1	Glyma.15G263500.Wm82.a2.v1	.	30499482	Glyma.15G263500.1.p	PF00171	PTHR11699,PTHR11699:SF49		1.2.1.24	K17761	GO:0055114,GO:0016491,GO:0008152	AT1G79440.1	ALDH5F1,SSADH,SSADH1	aldehyde dehydrogenase 5F1	10.25	11.9663	18.8745	4.69307	6.02334	10.5362	1.03826	0.00528367	0.148095
Glyma.17G186400	XLOC_053831	Chr17	23618534	23622752	4216	Glyma.17G186400|Glyma.17G186400.1.Wm82.a2.v1	.	Glyma.17G186400.Wm82.a2.v1	30481731	Glyma.17G186400.1.p	PF00737	PTHR34469			K02709	GO:0050821,GO:0042301,GO:0016020,GO:0015979,GO:0009523	ATCG00710.1		photosystem II reaction center protein H	2.38921	2.2975	2.13857	0.843169	1.5139	1.24795	1.03862	0.00220363	0.0913708
Glyma.04G177300	XLOC_011621	Chr04	44074003	44080170	1393	Glyma.04G177300|Glyma.04G177300.1.Wm82.a2.v1	.	Glyma.04G177300.Wm82.a2.v1	30490497	Glyma.04G177300.1.p	PF00249	PTHR12374,PTHR12374:SF26					AT1G74840.1		Homeodomain-like superfamily protein	10.1967	11.4	12.5928	5.55414	4.8933	7.39328	1.03946	0.000998506	0.0574475
Glyma.15G050800	XLOC_046060	Chr15	3997850	4001197	1545	Glyma.15G050800|Glyma.15G050800.1.Wm82.a2.v1	Glyma.15G050800.Wm82.a2.v1	.	30499100	Glyma.15G050800.1.p	PF00141	PTHR31235,PTHR31235:SF16		1.11.1.7	K00430	GO:0055114,GO:0020037,GO:0006979,GO:0004601	AT4G25980.1		Peroxidase superfamily protein	3.04008	5.20319	8.97196	3.06779	3.12843	2.97068	1.03968	0.0108575	0.218413
Glyma.05G006000	XLOC_012429	Chr05	526050	530851	1269	Glyma.05G006000|Glyma.05G006000.4.Wm82.a2.v1,Glyma.05G006000|Glyma.05G006000.1.Wm82.a2.v1,Glyma.05G006000|Glyma.05G006000.2.Wm82.a2.v1,Glyma.05G006000|Glyma.05G006000.3.Wm82.a2.v1	Glyma.05G006000.Wm82.a2.v1	.	30526440	Glyma.05G006000.1.p	PF09439	PTHR11711,PTHR11711:SF181	KOG0070		K07977,K07937		AT1G10630.1	ARFA1F,ATARFA1F	ADP-ribosylation factor A1F	112.956	118.389	101.258	61.8474	66.606	49.0471	1.03974	1.17331e-06	0.000390899
Glyma.17G041800	XLOC_053137	Chr17	3099563	3109708	2793	Glyma.17G041700|Glyma.17G041700.1.Wm82.a2.v1,Glyma.17G041700|Glyma.17G041700.2.Wm82.a2.v1,Glyma.17G041700|Glyma.17G041700.3.Wm82.a2.v1,Glyma.17G041700|Glyma.17G041700.4.Wm82.a2.v1,Glyma.17G041700|Glyma.17G041700.5.Wm82.a2.v1,Glyma.17G041700|Glyma.17G041700.6.Wm82.a2.v1	Glyma.17G041800.Wm82.a2.v1	Glyma.17G041700.Wm82.a2.v1	30482213	Glyma.17G041800.1.p										0.891491	1.88737	1.29565	0.823546	0.709969	0.621242	1.04246	0.0221059	0.316206
Glyma.07G200200	XLOC_021466	Chr07	36874489	36875487	999	Glyma.07G200200|Glyma.07G200200.1.Wm82.a2.v1	.	Glyma.07G200200.Wm82.a2.v1	30492100	Glyma.07G200200.1.p	PF00011	PTHR11527,PTHR11527:SF158	KOG0710		K13993		AT1G53540.1		HSP20-like chaperones superfamily protein	173.054	222.413	517.325	166.057	189.499	135.812	1.04287	0.00277202	0.103749
Glyma.08G118400	XLOC_024690	Chr08	9147404	9153861	2371	Glyma.08G118400|Glyma.08G118400.1.Wm82.a2.v1,Glyma.08G118400|Glyma.08G118400.2.Wm82.a2.v1	.	Glyma.08G118400.Wm82.a2.v1	30536722	Glyma.08G118400.1.p	PF05368,PF13460,PF08547	PTHR13194,PTHR13194:SF19	KOG1203				AT4G18810.1		NAD(P)-binding Rossmann-fold superfamily protein	9.7856	15.1462	25.9981	6.52629	6.48157	13.2199	1.04307	0.00861461	0.193727
Glyma.06G204100	XLOC_018000	Chr06	19156870	19160778	2348	Glyma.06G204100|Glyma.06G204100.2.Wm82.a2.v1,Glyma.06G204100|Glyma.06G204100.1.Wm82.a2.v1,Glyma.06G204100|Glyma.06G204100.3.Wm82.a2.v1,Glyma.06G204100|Glyma.06G204100.4.Wm82.a2.v1	.	Glyma.06G204100.Wm82.a2.v1	30551194	Glyma.06G204100.1.p	PF16135	PTHR31413,PTHR31413:SF4				GO:0007165	AT3G29575.3	AFP3	ABI five binding protein 3	3.35006	6.42652	6.60891	3.97788	2.21688	2.503	1.04321	0.00400152	0.126178
Glyma.20G103200	XLOC_061617	Chr20	34605252	34609867	3012	Glyma.20G103200|Glyma.20G103200.1.Wm82.a2.v1,Glyma.20G103200|Glyma.20G103200.2.Wm82.a2.v1	Glyma.20G103200.Wm82.a2.v1	.	30521984	Glyma.20G103200.1.p	PF04715,PF00425	PTHR11236,PTHR11236:SF14		4.1.3.27	K01657	GO:0016833,GO:0009058	AT2G29690.1	ASA2,ATHANSYNAB	anthranilate synthase 2	24.6874	33.6465	58.5858	17.7263	16.8084	26.4064	1.04347	0.00234576	0.0945273
Glyma.02G171300	XLOC_005307	Chr02	26916212	26918988	1929	Glyma.02G171300|Glyma.02G171300.1.Wm82.a2.v1	.	Glyma.02G171300.Wm82.a2.v1	30507354	Glyma.02G171300.1.p	PF02183,PF00046	PTHR24326,PTHR24326:SF209	KOG0483		K09338	GO:0043565,GO:0006355,GO:0003700,GO:0003677	AT5G06710.1	HAT14	homeobox from Arabidopsis thaliana	2.28822	3.62086	3.46578	1.40921	1.73469	1.76998	1.04348	0.00671282	0.167994
Glyma.17G211400	XLOC_052658	Chr17	34899886	34901624	1739	Glyma.17G211400|Glyma.17G211400.1.Wm82.a2.v1	Glyma.17G211400.Wm82.a2.v1	.	30479867	Glyma.17G211400.1.p	PF02485	PTHR31042,PTHR31042:SF9				GO:0016020,GO:0008375	AT5G25330.1		Core-2/I-branching beta-1,6-N-acetylglucosaminyltransferase family protein	2.70093	4.7743	3.3154	2.32473	1.81732	1.57713	1.04376	0.00620679	0.161415
Glyma.08G019300	XLOC_022305	Chr08	1566396	1568695	1422	Glyma.08G019300|Glyma.08G019300.1.Wm82.a2.v1	Glyma.08G019300.Wm82.a2.v1	.	30536284	Glyma.08G019300.1.p	PF02453	PTHR10994,PTHR10994:SF89	KOG1792				AT4G11220.1	BTI2,RTNLB2	VIRB2-interacting protein 2	114.611	138.644	210.661	96.8082	79.4415	71.1654	1.04449	0.000136834	0.0164599
Glyma.02G038300	XLOC_004634	Chr02	3571758	3578914	7157	Glyma.02G038400|Glyma.02G038400.1.Wm82.a2.v1	Glyma.02G038300.Wm82.a2.v1	Glyma.02G038400.Wm82.a2.v1	30508837	Glyma.02G038300.1.p	PF08238	PTHR11102					AT1G70590.1		F-box family protein	0.759059	0.939091	3.54794	0.681729	1.40263	0.758597	1.04471	0.0358458	0.392809
Glyma.07G045900	XLOC_020707	Chr07	3827387	3833377	2020	Glyma.07G045900|Glyma.07G045900.1.Wm82.a2.v1	.	Glyma.07G045900.Wm82.a2.v1	30492494	Glyma.07G045900.1.p	PF00155	PTHR11751,PTHR11751:SF369		2.6.1.2	K00814	GO:0030170,GO:0009058	AT1G72330.1	ALAAT2	alanine aminotransferase 2	34.7381	48.1801	145.959	44.2366	37.8244	40.0393	1.04506	0.0100467	0.209574
Glyma.17G092800	XLOC_053390	Chr17	7253511	7255621	1150	Glyma.17G092800|Glyma.17G092800.1.Wm82.a2.v1,Glyma.17G092800|Glyma.17G092800.2.Wm82.a2.v1	.	Glyma.17G092800.Wm82.a2.v1	30480717	Glyma.17G092800.1.p	PF02704	PTHR23201,PTHR23201:SF18					AT5G14920.1		Gibberellin-regulated family protein	344.211	886.632	971.811	239.169	334.729	556.264	1.04509	0.00676654	0.168836
Glyma.04G208300	XLOC_011757	Chr04	48062886	48064847	1595	Glyma.04G208300|Glyma.04G208300.1.Wm82.a2.v1	.	Glyma.04G208300.Wm82.a2.v1	30490391	Glyma.04G208300.1.p	PF02365	PTHR31719,PTHR31719:SF3				GO:0006355,GO:0003677	AT1G01720.1	ANAC002,ATAF1	NAC (No Apical Meristem) domain transcriptional regulator superfamily protein	98.2776	95.8855	94.2519	79.9278	36.5974	37.3731	1.04558	0.000409192	0.0336809
Glyma.17G135800	XLOC_053599	Chr17	10943301	10945792	931	Glyma.17G135800|Glyma.17G135800.1.Wm82.a2.v1	.	Glyma.17G135800.Wm82.a2.v1	30481589	Glyma.17G135800.1.p	PF04116	PTHR11863,PTHR11863:SF44	KOG0873	1.14.13.72		GO:0055114,GO:0016491,GO:0006633,GO:0005506	AT4G12110.1	ATSMO1,ATSMO1-1,SMO1-1	sterol-4alpha-methyl oxidase 1-1	12.0351	11.9612	14.4279	6.88784	8.78587	4.92986	1.04721	0.000793522	0.0502507
Glyma.14G032200	XLOC_043336	Chr14	2338681	2344252	2715	Glyma.14G032200|Glyma.14G032200.1.Wm82.a2.v1	Glyma.14G032200.Wm82.a2.v1	.	30534610	Glyma.14G032200.1.p	PF00010	PTHR12565,PTHR12565:SF86			K16189	GO:0046983	AT2G43010.2	PIF4,SRL2	phytochrome interacting factor 4	0.95879	1.16496	2.10097	1.02692	0.684718	0.556627	1.04826	0.0291809	0.35786
Glyma.11G074900	XLOC_034907	Chr11	5593155	5596989	2223	Glyma.11G074900|Glyma.11G074900.3.Wm82.a2.v1,Glyma.11G074900|Glyma.11G074900.1.Wm82.a2.v1,Glyma.11G074900|Glyma.11G074900.2.Wm82.a2.v1,Glyma.11G074900|Glyma.11G074900.4.Wm82.a2.v1	.	Glyma.11G074900.Wm82.a2.v1	30527867	Glyma.11G074900.1.p	PF00643	PTHR31832,PTHR31832:SF5				GO:0008270,GO:0005622	AT4G38960.1		B-box type zinc finger family protein	2.24016	3.26056	9.96036	2.44568	3.09417	2.69411	1.049	0.0246352	0.32695
Glyma.08G059800	XLOC_024409	Chr08	4601616	4608768	1463	Glyma.08G059800|Glyma.08G059800.2.Wm82.a2.v1,Glyma.08G059800|Glyma.08G059800.1.Wm82.a2.v1	.	Glyma.08G059800.Wm82.a2.v1	30535999	Glyma.08G059800.1.p	PF00635	PTHR10809,PTHR10809:SF48	KOG0439			GO:0005789	AT4G21450.1		PapD-like superfamily protein	1.50854	2.88253	3.43777	1.66751	1.56718	0.956458	1.04941	0.0263427	0.340736
Glyma.09G058100	XLOC_026746	Chr09	5287788	5290567	636	Glyma.09G058100|Glyma.09G058100.1.Wm82.a2.v1	Glyma.09G058100.Wm82.a2.v1	.	30484347	Glyma.09G058100.1.p	PF00164	PTHR11652,PTHR11652:SF17			K02950	GO:0006412,GO:0005840,GO:0005622,GO:0003735	ATCG00065.1		ribosomal protein S12A	24.4687	16.6804	5.30411	8.00038	9.74324	6.77648	1.04997	0.0186436	0.291423
Glyma.04G151500	XLOC_011502	Chr04	33688563	33708626	4526	Glyma.04G151600|Glyma.04G151600.1.Wm82.a2.v1,Glyma.04G151500|Glyma.04G151500.1.Wm82.a2.v1	.	Glyma.04G151500.Wm82.a2.v1;Glyma.04G151600.Wm82.a2.v1	30488088	Glyma.04G151500.1.p	PF03357	PTHR10476,PTHR10476:SF10	KOG3229		K12193	GO:0007034	AT5G22950.1	VPS24.1	SNF7 family protein	62.766	65.4125	60.6302	27.3356	31.2299	39.3387	1.05032	3.20937e-05	0.00529147
Glyma.18G208800	XLOC_057202	Chr18	49341340	49344978	2777	Glyma.18G208800|Glyma.18G208800.3.Wm82.a2.v1,Glyma.18G208800|Glyma.18G208800.4.Wm82.a2.v1,Glyma.18G208800|Glyma.18G208800.1.Wm82.a2.v1,Glyma.18G208800|Glyma.18G208800.2.Wm82.a2.v1	.	Glyma.18G208800.Wm82.a2.v1	30554945	Glyma.18G208800.1.p	PF03106	PTHR31221,PTHR31221:SF1			K13424	GO:0043565,GO:0006355,GO:0003700	AT2G38470.1	ATWRKY33,WRKY33	WRKY DNA-binding protein 33	4.40163	4.57952	5.72046	3.18767	2.72235	1.93493	1.05195	0.000540462	0.0387321
Glyma.08G336800	XLOC_025708	Chr08	45365956	45370818	4686	Glyma.08G336800|Glyma.08G336800.3.Wm82.a2.v1,Glyma.08G336800|Glyma.08G336800.1.Wm82.a2.v1,Glyma.08G336800|Glyma.08G336800.2.Wm82.a2.v1	.	Glyma.08G336800.Wm82.a2.v1	30537252	Glyma.08G336800.1.p	PF01490	PTHR22950,PTHR22950:SF228	KOG1303				AT5G23810.1	AAP7	amino acid permease 7	8.42924	7.39643	12.7225	5.2507	4.77381	5.01669	1.05264	0.000221163	0.022865
Glyma.04G040400	XLOC_010953	Chr04	3227950	3237206	1877	Glyma.04G040500|Glyma.04G040500.1.Wm82.a2.v1,Glyma.04G040400|Glyma.04G040400.1.Wm82.a2.v1	.	Glyma.04G040400.Wm82.a2.v1;Glyma.04G040500.Wm82.a2.v1	30489294	Glyma.04G040400.1.p	PF02458	PTHR31896				GO:0016747	AT5G07850.1		HXXXD-type acyl-transferase family protein	5.03486	6.17856	24.3117	5.49594	6.56975	6.7393	1.05337	0.0245256	0.32695
Glyma.06G021200	XLOC_017108	Chr06	1600041	1607406	2085	Glyma.06G021200|Glyma.06G021200.1.Wm82.a2.v1,Glyma.06G021200|Glyma.06G021200.2.Wm82.a2.v1	.	Glyma.06G021200.Wm82.a2.v1	30552484	Glyma.06G021200.1.p	PF13905	PTHR13871,PTHR13871:SF48	KOG2501	1.8.1.8	K17609		AT1G60420.1		DC1 domain-containing protein	39.7076	46.9309	84.0155	18.0857	20.6259	47.811	1.05461	0.00807093	0.187076
Glyma.06G233400	XLOC_018150	Chr06	37295144	37301131	1396	Glyma.06G233300|Glyma.06G233300.1.Wm82.a2.v1,Glyma.06G233300|Glyma.06G233300.2.Wm82.a2.v1,Glyma.06G233300|Glyma.06G233300.3.Wm82.a2.v1,Glyma.06G233300|Glyma.06G233300.4.Wm82.a2.v1,Glyma.06G233300|Glyma.06G233300.5.Wm82.a2.v1,Glyma.06G233300|Glyma.06G233300.6.Wm82.a2.v1,Glyma.06G233300|Glyma.06G233300.7.Wm82.a2.v1	Glyma.06G233400.Wm82.a2.v1	Glyma.06G233300.Wm82.a2.v1	30549659	Glyma.06G233400.1.p										9.2424	7.8354	5.7117	3.39522	4.92717	3.6486	1.05492	0.00141518	0.0715575
Glyma.04G021400	XLOC_009554	Chr04	1686507	1689695	1208	Glyma.04G021400|Glyma.04G021400.1.Wm82.a2.v1	Glyma.04G021400.Wm82.a2.v1	.	30490104	Glyma.04G021400.1.p	PF13462	PTHR33875,PTHR33875:SF2					AT1G20225.1		Thioredoxin superfamily protein	2.85758	2.67281	6.75293	2.19261	2.71875	1.66804	1.05515	0.0237911	0.323707
Glyma.05G055700	XLOC_012679	Chr05	5050728	5055325	2187	Glyma.05G055700|Glyma.05G055700.1.Wm82.a2.v1	Glyma.05G055700.Wm82.a2.v1	.	30527598	Glyma.05G055700.1.p	PF01650	PTHR12000,PTHR12000:SF3		3.4.22.34	K01369	GO:0008233,GO:0006508	AT1G62710.1	BETA-VPE,BETAVPE	beta vacuolar processing enzyme	577.538	702.285	934.354	287.126	354.49	499.371	1.05577	0.000438776	0.0350663
Glyma.11G117400	XLOC_035118	Chr11	8930512	8931708	878	Glyma.11G117400|Glyma.11G117400.1.Wm82.a2.v1	.	Glyma.11G117400.Wm82.a2.v1	30530760	Glyma.11G117400.1.p	PF00076	PTHR24012				GO:0003676	AT2G21660.1	ATGRP7,CCR2,GR-RBP7,GRP7	cold, circadian rhythm, and rna binding 2	1818.53	1276.81	1074.27	1088.4	848.623	315.559	1.0564	0.00189071	0.0846464
Glyma.17G145400	XLOC_052290	Chr17	11938001	11941133	1397	Glyma.17G145400|Glyma.17G145400.1.Wm82.a2.v1	Glyma.17G145400.Wm82.a2.v1	.	30482064	Glyma.17G145400.1.p	PF00847	PTHR31190,PTHR31190:SF30			K09286	GO:0006355,GO:0003700	AT4G17500.1	ATERF-1,ERF-1	ethylene responsive element binding factor 1	35.2013	19.5273	4.91732	11.9247	10.4239	8.89461	1.05716	0.0206327	0.305447
Glyma.17G130100	XLOC_053577	Chr17	10417380	10419999	2492	Glyma.17G130100|Glyma.17G130100.1.Wm82.a2.v1	.	Glyma.17G130100.Wm82.a2.v1	30478972	Glyma.17G130100.1.p	PF00213	PTHR11910,PTHR11910:SF7	KOG1662	3.6.3.14	K02113	GO:0046933,GO:0015986	AT4G09650.1	ATPD	ATP synthase delta-subunit gene	1.13542	2.35332	1.13218	0.867079	0.870323	0.67382	1.05936	0.0223162	0.316823
Glyma.19G248600	XLOC_059323	Chr19	49482005	49493623	2643	Glyma.19G248600|Glyma.19G248600.1.Wm82.a2.v1	Glyma.19G248600.Wm82.a2.v1	Glyma.19G248700.Wm82.a2.v1	30514714	Glyma.19G248600.1.p	PF13499	PTHR14095,PTHR14095:SF6			K11583		AT5G28850.2		Calcium-binding EF-hand family protein	4.81749	4.11363	15.2003	4.48329	4.00921	4.25666	1.05939	0.0129352	0.241348
Glyma.15G107100	XLOC_047729	Chr15	8394915	8402335	2249	Glyma.15G107100|Glyma.15G107100.1.Wm82.a2.v1	.	Glyma.15G107100.Wm82.a2.v1	30498785	Glyma.15G107100.1.p	PF01554	PTHR11206,PTHR11206:SF140	KOG1347		K03327	GO:0055085,GO:0016020,GO:0015297,GO:0015238,GO:0006855	AT3G21690.1		MATE efflux family protein	2.86847	3.66234	5.20896	1.58061	1.54298	2.86206	1.06057	0.00914365	0.200053
Glyma.09G126300	XLOC_028537	Chr09	31116116	31125068	2312	Glyma.09G126300|Glyma.09G126300.1.Wm82.a2.v1	.	Glyma.09G126300.Wm82.a2.v1	30483247	Glyma.09G126300.1.p	PF02887,PF00224	PTHR11817,PTHR11817:SF2		2.7.1.40	K00873	GO:0030955,GO:0006096,GO:0004743,GO:0000287	AT5G52920.1	PKP-BETA1,PKP1,PKP2	plastidic pyruvate kinase beta subunit 1	6.41282	8.03711	5.57107	2.41183	4.18116	3.75244	1.06163	0.000905694	0.0543583
Glyma.11G149900	XLOC_035276	Chr11	11697319	11700748	1806	Glyma.11G149900|Glyma.11G149900.1.Wm82.a2.v1,Glyma.11G149900|Glyma.11G149900.2.Wm82.a2.v1	.	Glyma.11G149900.Wm82.a2.v1	30529552	Glyma.11G149900.1.p		PTHR33790,PTHR33790:SF1					AT2G41430.1	CID1,ERD15,LSR1	dehydration-induced protein (ERD15)	19.2705	38.0179	69.214	23.5041	22.8173	20.3309	1.06167	0.00351081	0.117469
Glyma.20G190800	XLOC_062069	Chr20	42964993	42966402	1127	Glyma.20G190800|Glyma.20G190800.1.Wm82.a2.v1	Glyma.20G190800.Wm82.a2.v1	.	30522860	Glyma.20G190800.1.p		PTHR33142,PTHR33142:SF10					AT5G40460.1			18.5786	20.1128	29.4973	11.1325	10.392	13.7074	1.06439	0.000519554	0.0380424
Glyma.02G137700	XLOC_006191	Chr02	14243837	14248588	4752	-	.	Glyma.02G137700.Wm82.a2.v1	30506925	Glyma.02G137700.1.p	PF02893,PF00168,PF16016	PTHR23319,PTHR23319:SF17	KOG1032			GO:0005515	AT3G59660.1		C2 domain-containing protein / GRAM domain-containing protein	0.345348	1.53916	2.38783	0.63072	1.09538	0.541816	1.06617	0.0467442	0.43859
Glyma.14G112500	XLOC_044912	Chr14	13142674	13143707	977	Glyma.14G112500|Glyma.14G112500.1.Wm82.a2.v1	.	Glyma.14G112500.Wm82.a2.v1	30533696	Glyma.14G112500.1.p		PTHR33168,PTHR33168:SF4					AT5G35090.1			2.954	3.30476	4.26896	1.71223	1.52222	2.177	1.06666	0.0222189	0.316529
Glyma.08G217500	XLOC_023344	Chr08	17658563	17663519	3048	Glyma.08G217500|Glyma.08G217500.2.Wm82.a2.v1,Glyma.08G217500|Glyma.08G217500.1.Wm82.a2.v1,Glyma.08G217500|Glyma.08G217500.3.Wm82.a2.v1	Glyma.08G217500.Wm82.a2.v1	.	30535966	Glyma.08G217500.1.p	PF03470,PF03468,PF03469	PTHR21596,PTHR21596:SF3				GO:0031047	AT1G15910.1		XH/XS domain-containing protein	0.742643	0.972828	1.10676	0.640307	0.589581	0.275452	1.06695	0.0339852	0.385127
Glyma.06G195300	XLOC_016301	Chr06	17476763	17479374	1266	Glyma.06G195300|Glyma.06G195300.1.Wm82.a2.v1	Glyma.06G195300.Wm82.a2.v1	.	30554266	Glyma.06G195300.1.p	PF06127	PTHR28026,PTHR28026:SF1	KOG3292				AT1G18720.1		Protein of unknown function (DUF962)	2.81606	4.37204	6.20131	2.64273	2.74104	1.68004	1.07167	0.0105669	0.215316
Glyma.06G061100	XLOC_015615	Chr06	4608106	4614015	1902	Glyma.06G061100|Glyma.06G061100.1.Wm82.a2.v1,Glyma.06G061100|Glyma.06G061100.2.Wm82.a2.v1	Glyma.06G061100.Wm82.a2.v1	.	30549918	Glyma.06G061100.1.p	PF04000	PTHR15341,PTHR15341:SF3	KOG4835		K12592		AT5G25080.1		Sas10/Utp3/C1D family	2.97526	4.3305	4.06319	2.49197	1.36836	2.0011	1.07179	0.00473589	0.139728
Glyma.13G083300	XLOC_039343	Chr13	19306829	19314845	2881	Glyma.13G083300|Glyma.13G083300.4.Wm82.a2.v1,Glyma.13G083300|Glyma.13G083300.1.Wm82.a2.v1,Glyma.13G083300|Glyma.13G083300.2.Wm82.a2.v1,Glyma.13G083300|Glyma.13G083300.3.Wm82.a2.v1	Glyma.13G083300.Wm82.a2.v1	.	30502825	Glyma.13G083300.1.p	PF15413,PF01237	PTHR10972,PTHR10972:SF67					AT4G08180.1	ORP1C	OSBP(oxysterol binding protein)-related protein 1C	17.3638	29.7787	33.1689	8.37101	13.1849	19.0783	1.07185	0.00219231	0.0911092
Glyma.15G107300	XLOC_047731	Chr15	8417968	8418802	752	Glyma.15G107300|Glyma.15G107300.1.Wm82.a2.v1	.	Glyma.15G107300.Wm82.a2.v1	30496209	Glyma.15G107300.1.p		PTHR33647,PTHR33647:SF5					AT4G21920.1			5.49339	6.13365	13.5393	3.80024	5.19138	4.16812	1.07197	0.0139072	0.250409
Glyma.10G211000	XLOC_030848	Chr10	44343751	44346957	1589	Glyma.10G211000|Glyma.10G211000.1.Wm82.a2.v1,Glyma.10G211000|Glyma.10G211000.2.Wm82.a2.v1	Glyma.10G211000.Wm82.a2.v1	.	30474116	Glyma.10G211000.1.p	PF00230	PTHR19139,PTHR19139:SF167	KOG0223		K09872	GO:0016020,GO:0006810,GO:0005215	AT2G37170.1	PIP2;2,PIP2B	plasma membrane intrinsic protein 2	35.6845	54.2403	149.728	40.0929	42.2343	42.657	1.07421	0.00732019	0.177728
Glyma.13G208200	XLOC_041783	Chr13	32176890	32179471	2582	Glyma.13G208200|Glyma.13G208200.1.Wm82.a2.v1	.	Glyma.13G208200.Wm82.a2.v1	30501188	Glyma.13G208200.1.p	PF14543,PF14541	PTHR13683,PTHR13683:SF379	KOG1339	3.4.23.12		GO:0006508,GO:0004190	AT1G03220.1		Eukaryotic aspartyl protease family protein	10.3886	8.03883	6.60383	5.88498	4.29593	2.96985	1.07471	0.000446466	0.0352293
Glyma.04G024000	XLOC_010870	Chr04	1927905	1930524	1439	Glyma.04G024000|Glyma.04G024000.1.Wm82.a2.v1	.	Glyma.04G024000.Wm82.a2.v1	30490957	Glyma.04G024000.1.p		PTHR37614								5.58422	6.82282	7.75743	4.3594	4.30625	2.02261	1.07504	0.00229557	0.0933377
Glyma.05G229600	XLOC_013556	Chr05	40746929	40754720	5010	Glyma.05G229600|Glyma.05G229600.1.Wm82.a2.v1	Glyma.05G229600.Wm82.a2.v1	.	30526990	Glyma.05G229600.1.p	PF04564	PTHR22849,PTHR22849:SF13	KOG4283	6.3.2.19		GO:0016567,GO:0004842	AT3G06880.2		Transducin/WD40 repeat-like superfamily protein	0.711604	0.86805	1.45686	0.584328	0.222636	0.726183	1.07711	0.0324042	0.378264
Glyma.09G192300	XLOC_027423	Chr09	41691730	41701061	7418	Glyma.09G192300|Glyma.09G192300.1.Wm82.a2.v1	Glyma.09G192300.Wm82.a2.v1	.	30483322	Glyma.09G192300.1.p	PF03168	PTHR31852,PTHR31852:SF25					AT1G45688.1			0.305147	0.453025	0.959132	0.206719	0.41768	0.271635	1.07811	0.035064	0.388781
Glyma.05G152300	XLOC_013171	Chr05	34589635	34591521	1879	Glyma.05G152300|Glyma.05G152300.1.Wm82.a2.v1,Glyma.05G152300|Glyma.05G152300.2.Wm82.a2.v1	Glyma.05G152300.Wm82.a2.v1	.	30525374	Glyma.05G152300.1.p	PF01073	PTHR10366,PTHR10366:SF436	KOG1371	5.1.3.6	K08679	GO:0055114,GO:0016616,GO:0006694,GO:0003854	AT3G23820.1	GAE6	UDP-D-glucuronate 4-epimerase 6	3.79471	5.33035	2.77459	2.81924	1.02234	2.20432	1.07838	0.0121069	0.230253
Glyma.12G044700	XLOC_037605	Chr12	3246561	3250084	2569	Glyma.12G044700|Glyma.12G044700.1.Wm82.a2.v1,Glyma.12G044700|Glyma.12G044700.2.Wm82.a2.v1	.	Glyma.12G044700.Wm82.a2.v1	30546240	Glyma.12G044700.1.p	PF00083	PTHR23500,PTHR23500:SF109	KOG0254			GO:0055085,GO:0022857,GO:0016021	AT3G18830.1	ATPLT5,ATPMT5,PMT5	polyol/monosaccharide transporter 5	3.78878	2.89836	2.72175	1.70931	2.14677	1.08937	1.07887	0.00237213	0.0945328
Glyma.13G001800	XLOC_038879	Chr13	565076	566338	1263	Glyma.13G001800|Glyma.13G001800.1.Wm82.a2.v1	Glyma.13G001800.Wm82.a2.v1	.	30502417	Glyma.13G001800.1.p		PTHR37244,PTHR37244:SF1					AT4G24110.1			12.1871	27.5467	39.5301	8.27814	13.0999	18.6573	1.07922	0.008305	0.190456
Glyma.04G228500	XLOC_011847	Chr04	49771165	49773999	2531	Glyma.04G228500|Glyma.04G228500.1.Wm82.a2.v1	.	Glyma.04G228500.Wm82.a2.v1	30490119	Glyma.04G228500.1.p	PF02536	PTHR13068,PTHR13068:SF32	KOG1267			GO:0006355,GO:0005739,GO:0003690	AT5G54180.1	PTAC15	plastid transcriptionally active 15	0.60368	1.11948	1.40554	0.523246	0.636563	0.464406	1.07923	0.0412849	0.418758
Glyma.14G061500	XLOC_043499	Chr14	4978217	4980309	1783	Glyma.14G061500|Glyma.14G061500.1.Wm82.a2.v1,Glyma.14G061500|Glyma.14G061500.2.Wm82.a2.v1,Glyma.14G061500|Glyma.14G061500.3.Wm82.a2.v1	Glyma.14G061500.Wm82.a2.v1	.	30531795	Glyma.14G061500.1.p	PF00230	PTHR19139,PTHR19139:SF169	KOG0223		K09872	GO:0016020,GO:0006810,GO:0005215	AT4G00430.1	PIP1;4,PIP1E,TMP-C	plasma membrane intrinsic protein 1;4	765.37	868.101	1091.78	414.068	446.802	531.529	1.08084	2.40549e-05	0.00418488
Glyma.01G114800	XLOC_000610	Chr01	39687455	39688831	1269	Glyma.01G114800|Glyma.01G114800.1.Wm82.a2.v1	Glyma.01G114800.Wm82.a2.v1	.	30543653	Glyma.01G114800.1.p	PF17067	PTHR34550,PTHR34550:SF1			K19033		AT2G38140.1	PSRP4	plastid-specific ribosomal protein 4	1.33781	3.89438	2.22333	1.15346	1.46494	1.19089	1.08139	0.036252	0.395736
Glyma.04G234800	XLOC_011882	Chr04	50323883	50331444	4828	Glyma.04G234800|Glyma.04G234800.3.Wm82.a2.v1,Glyma.04G234800|Glyma.04G234800.4.Wm82.a2.v1,Glyma.04G234800|Glyma.04G234800.2.Wm82.a2.v1,Glyma.04G234800|Glyma.04G234800.5.Wm82.a2.v1,Glyma.04G234800|Glyma.04G234800.7.Wm82.a2.v1,Glyma.04G234800|Glyma.04G234800.6.Wm82.a2.v1,Glyma.04G234800|Glyma.04G234800.1.Wm82.a2.v1	.	Glyma.04G234800.Wm82.a2.v1	30491129	Glyma.04G234800.1.p		PTHR21596,PTHR21596:SF19					AT5G53020.1		Ribonuclease P protein subunit P38-related	0.914245	2.38841	4.90374	0.938406	2.01508	1.32162	1.0819	0.0237171	0.323123
Glyma.05G238200	XLOC_013604	Chr05	41435139	41435681	543	Glyma.05G238200|Glyma.05G238200.1.Wm82.a2.v1	Glyma.05G238200.Wm82.a2.v1	.	30526038	Glyma.05G238200.1.p		PTHR34780					AT1G67920.1			20.6348	31.4296	19.0895	10.3975	12.5532	13.1941	1.08199	0.000853654	0.0523949
Glyma.05G090600	XLOC_012855	Chr05	20571913	20575742	1942	Glyma.05G090600|Glyma.05G090600.1.Wm82.a2.v1	Glyma.05G090600.Wm82.a2.v1	.	30524340	Glyma.05G090600.1.p	PF13561	PTHR24322,PTHR24322:SF315	KOG1014	1.1.1.102			AT3G50560.1		NAD(P)-binding Rossmann-fold superfamily protein	1.69011	2.0019	6.66408	2.11762	2.64843	0.80701	1.08221	0.0419162	0.419409
Glyma.18G297100	XLOC_056170	Chr18	57421629	57423754	2126	Glyma.18G297100|Glyma.18G297100.1.Wm82.a2.v1	Glyma.18G297100.Wm82.a2.v1	.	30558181	Glyma.18G297100.1.p	PF03195	PTHR31304,PTHR31304:SF3					AT3G02550.1	LBD41	LOB domain-containing protein 41	6.14871	6.75666	7.67407	3.40969	3.26449	3.84379	1.08246	0.00028808	0.02732
Glyma.06G059600	XLOC_015605	Chr06	4519732	4521199	1353	Glyma.06G059600|Glyma.06G059600.1.Wm82.a2.v1	Glyma.06G059600.Wm82.a2.v1	.	30549608	Glyma.06G059600.1.p	PF00643,PF06203	PTHR31319,PTHR31319:SF4	KOG1601			GO:0008270,GO:0005622,GO:0005515	AT5G24930.1	ATCOL4,COL4	CONSTANS-like 4	50.9849	60.2435	84.3637	39.7708	26.1974	34.3774	1.08402	0.000147642	0.0172427
Glyma.04G208900	XLOC_010514	Chr04	48108496	48114242	1519	Glyma.04G208700|Glyma.04G208700.1.Wm82.a2.v1,Glyma.04G208700|Glyma.04G208700.2.Wm82.a2.v1,Glyma.04G208700|Glyma.04G208700.3.Wm82.a2.v1	.	Glyma.04G208900.Wm82.a2.v1;Glyma.04G208800.Wm82.a2.v1	30487983	Glyma.04G208900.1.p										89.0753	142.631	281.155	131.098	59.3561	75.9066	1.08447	0.00429195	0.132196
Glyma.02G196500	XLOC_005433	Chr02	37250175	37255700	2906	Glyma.02G196500|Glyma.02G196500.3.Wm82.a2.v1,Glyma.02G196500|Glyma.02G196500.2.Wm82.a2.v1,Glyma.02G196500|Glyma.02G196500.1.Wm82.a2.v1	.	Glyma.02G196500.Wm82.a2.v1	30506295	Glyma.02G196500.1.p	PF05920,PF07526	PTHR11850,PTHR11850:SF111	KOG0773			GO:0006355,GO:0003677	AT2G35940.3	BLH1,EDA29	BEL1-like homeodomain 1	0.895772	1.29246	1.26638	0.671595	0.703686	0.423738	1.08508	0.0183223	0.290143
Glyma.10G278400	XLOC_031200	Chr10	50035713	50037982	1802	Glyma.10G278400|Glyma.10G278400.1.Wm82.a2.v1	Glyma.10G278400.Wm82.a2.v1	.	30476055	Glyma.10G278400.1.p	PF01814	PTHR35739,PTHR35739:SF1					AT3G54290.1			27.698	45.6716	65.9299	14.041	20.0481	35.4096	1.086	0.00467973	0.138731
Glyma.13G029000	XLOC_039060	Chr13	8432169	8434285	2066	Glyma.13G029000|Glyma.13G029000.1.Wm82.a2.v1	Glyma.13G029000.Wm82.a2.v1	.	30505165	Glyma.13G029000.1.p										1.4791	2.45583	1.42501	0.877178	0.989792	0.866942	1.0863	0.0158208	0.268717
Glyma.09G068700	XLOC_028243	Chr09	6963964	6966726	1851	Glyma.09G068700|Glyma.09G068700.1.Wm82.a2.v1,Glyma.09G068700|Glyma.09G068700.2.Wm82.a2.v1	.	Glyma.09G068700.Wm82.a2.v1	30484370	Glyma.09G068700.1.p	PF08880,PF08879	PTHR31602,PTHR31602:SF4				GO:0006355,GO:0005634,GO:0005524,GO:0032502,GO:0006351	AT3G13960.1	AtGRF5,GRF5	growth-regulating factor 5	1.58976	1.53074	3.34674	0.790784	1.23867	1.27003	1.08962	0.0261329	0.339493
Glyma.08G165400	XLOC_024917	Chr08	13037061	13040277	1777	Glyma.08G165400|Glyma.08G165400.1.Wm82.a2.v1	.	Glyma.08G165400.Wm82.a2.v1	30537471	Glyma.08G165400.1.p	PF00162	PTHR11406,PTHR11406:SF9		2.7.2.3	K00927	GO:0006096,GO:0004618	AT1G79550.2	PGK	phosphoglycerate kinase	7.86583	8.86235	27.6128	6.94274	7.11382	8.66195	1.0904	0.00955754	0.204494
Glyma.13G279200	XLOC_040340	Chr13	38036658	38038796	1297	Glyma.13G279200|Glyma.13G279200.1.Wm82.a2.v1	Glyma.13G279200.Wm82.a2.v1	.	30501222	Glyma.13G279200.1.p	PF12481	PTHR11772,PTHR11772:SF14					AT4G27450.1		Aluminium induced protein with YGL and LRDR motifs	76.3979	100.744	239.475	73.4638	58.8615	80.5271	1.0904	0.0031423	0.110247
Glyma.17G169100	XLOC_053748	Chr17	15650607	15655215	1305	Glyma.17G169100|Glyma.17G169100.1.Wm82.a2.v1,Glyma.17G169100|Glyma.17G169100.2.Wm82.a2.v1	.	Glyma.17G169100.Wm82.a2.v1	30482199	Glyma.17G169100.1.p	PF03171,PF14226	PTHR10209,PTHR10209:SF144	KOG0143	1.14.17.4		GO:0055114,GO:0016491	AT3G50210.3		2-oxoglutarate (2OG) and Fe(II)-dependent oxygenase superfamily protein	9.62671	5.65518	1.974	3.2581	3.41887	2.2303	1.09047	0.0213389	0.310801
Glyma.16G049000	XLOC_049226	Chr16	4700707	4702962	1512	Glyma.16G049000|Glyma.16G049000.1.Wm82.a2.v1,Glyma.16G049000|Glyma.16G049000.2.Wm82.a2.v1	Glyma.16G049000.Wm82.a2.v1	.	30560927	Glyma.16G049000.1.p	PF07207	PTHR36762,PTHR36762:SF2					AT3G26740.1	CCL	CCR-like	17.5906	38.0889	17.0375	11.617	17.459	8.47723	1.09057	0.00133091	0.069224
Glyma.08G086600	XLOC_024531	Chr08	6550226	6554214	3140	Glyma.08G086600|Glyma.08G086600.1.Wm82.a2.v1	.	Glyma.08G086600.Wm82.a2.v1	30537434	Glyma.08G086600.1.p	PF06480,PF00004,PF01434	PTHR23076,PTHR23076:SF60			K03798	GO:0016021,GO:0008270,GO:0005524,GO:0004222,GO:0006508	AT2G30950.1	FTSH2,VAR2	FtsH extracellular protease family	1.00924	1.34304	5.62562	1.1099	1.73665	1.30126	1.09211	0.0405402	0.415044
Glyma.06G193600	XLOC_016293	Chr06	17224460	17226638	1929	Glyma.06G193600|Glyma.06G193600.2.Wm82.a2.v1,Glyma.06G193600|Glyma.06G193600.1.Wm82.a2.v1	Glyma.06G193600.Wm82.a2.v1	.	30550973	Glyma.06G193600.1.p	PF00249	PTHR10641,PTHR10641:SF641			K09422		AT3G47600.1	ATMYB94,ATMYBCP70,MYB94	myb domain protein 94	1.81884	4.09909	3.52938	1.84282	1.70257	1.30572	1.09343	0.00738902	0.178369
Glyma.06G100400	XLOC_017491	Chr06	7971098	7972567	1394	Glyma.06G100400|Glyma.06G100400.1.Wm82.a2.v1	.	Glyma.06G100400.Wm82.a2.v1	30550851	Glyma.06G100400.1.p										9.49923	11.4391	21.9996	4.05011	4.17855	12.7683	1.09377	0.0188504	0.291784
Glyma.15G234500	XLOC_048356	Chr15	44102047	44107971	3818	Glyma.15G234500|Glyma.15G234500.2.Wm82.a2.v1,Glyma.15G234500|Glyma.15G234500.1.Wm82.a2.v1,Glyma.15G234500|Glyma.15G234500.3.Wm82.a2.v1	.	Glyma.15G234500.Wm82.a2.v1	30498257	Glyma.15G234500.1.p		PTHR31485,PTHR31485:SF4					AT5G13500.1			1.2302	1.24261	1.91169	0.821526	1.05496	0.42514	1.09501	0.00937002	0.202543
Glyma.04G017200	XLOC_009531	Chr04	1306310	1311976	1968	Glyma.04G017200|Glyma.04G017200.1.Wm82.a2.v1	Glyma.04G017200.Wm82.a2.v1	.	30489846	Glyma.04G017200.1.p	PF07714	PTHR27001,PTHR27001:SF5	KOG1187	2.7.11.1,2.7.10.2		GO:0006468,GO:0004672	AT1G76360.1		Protein kinase superfamily protein	0.690115	1.77455	3.11661	1.06253	0.818669	0.966995	1.09628	0.0450613	0.432705
Glyma.09G218700	XLOC_029000	Chr09	44196364	44198914	2527	Glyma.09G218700|Glyma.09G218700.1.Wm82.a2.v1	.	Glyma.09G218700.Wm82.a2.v1	30485564	Glyma.09G218700.1.p	PF13386	PTHR33876,PTHR33876:SF1					AT2G16800.1		high-affinity nickel-transport family protein	1.23167	1.90351	4.34465	1.37914	1.61845	0.908132	1.09635	0.0204978	0.304522
Glyma.09G138100	XLOC_027160	Chr09	34351919	34356555	2008	Glyma.09G138100|Glyma.09G138100.4.Wm82.a2.v1,Glyma.09G138100|Glyma.09G138100.3.Wm82.a2.v1,Glyma.09G138100|Glyma.09G138100.1.Wm82.a2.v1,Glyma.09G138100|Glyma.09G138100.2.Wm82.a2.v1	Glyma.09G138100.Wm82.a2.v1	.	30484737	Glyma.09G138100.1.p	PF13193,PF00501	PTHR24095,PTHR24095:SF171	KOG1176	6.2.1.8		GO:0008152,GO:0003824	AT3G48990.1		AMP-dependent synthetase and ligase family protein	24.6592	36.0639	23.2755	23.2571	11.2948	8.78046	1.09849	0.000823998	0.0514509
Glyma.01G206700	XLOC_001064	Chr01	53888710	53890177	1420	Glyma.01G206700|Glyma.01G206700.1.Wm82.a2.v1	Glyma.01G206700.Wm82.a2.v1	.	30542638	Glyma.01G206700.1.p	PF00847	PTHR31677,PTHR31677:SF8				GO:0006355,GO:0003700	AT5G47230.1	ATERF-5,ATERF5,ERF5	ethylene responsive element binding factor 5	6.77479	10.2088	23.2381	6.77385	9.38232	4.84827	1.09862	0.00720436	0.175931
Glyma.06G091100	XLOC_015771	Chr06	7112544	7115139	2327	Glyma.06G091100|Glyma.06G091100.1.Wm82.a2.v1	Glyma.06G091100.Wm82.a2.v1	.	30549445	Glyma.06G091100.1.p	PF01554	PTHR11206,PTHR11206:SF92	KOG1347		K03327	GO:0055085,GO:0016020,GO:0015297,GO:0015238,GO:0006855	AT1G58340.1	ZF14	MATE efflux family protein	1.14298	1.33088	1.87141	0.808746	0.399443	0.96213	1.0989	0.0315169	0.374439
Glyma.11G082500	XLOC_033667	Chr11	6199240	6201701	1390	Glyma.11G082500|Glyma.11G082500.1.Wm82.a2.v1	Glyma.11G082500.Wm82.a2.v1	.	30529499	Glyma.11G082500.1.p	PF13716	PTHR11106,PTHR11106:SF58	KOG2633				AT4G35750.1		SEC14 cytosolic factor family protein / phosphoglyceride transfer family protein	27.0326	26.9734	60.2317	17.9019	18.1889	21.9056	1.0994	0.00126744	0.0672168
Glyma.03G216500	XLOC_008873	Chr03	42062908	42065384	1432	Glyma.03G216500|Glyma.03G216500.1.Wm82.a2.v1	.	Glyma.03G216500.Wm82.a2.v1	30517423	Glyma.03G216500.1.p										18.1386	32.5323	48.4854	10.9031	18.0881	20.8331	1.09988	0.00274037	0.103023
Glyma.13G280600	XLOC_042156	Chr13	38182118	38185810	1915	Glyma.13G280600|Glyma.13G280600.1.Wm82.a2.v1	.	Glyma.13G280600.Wm82.a2.v1	30502019	Glyma.13G280600.1.p	PF04117	PTHR11266,PTHR11266:SF16	KOG1944		K13348	GO:0016021	AT1G52870.2		Peroxisomal membrane 22 kDa (Mpv17/PMP22) family protein	21.0696	26.1507	54.0643	14.7411	17.2472	19.349	1.10171	0.00144573	0.0726149
Glyma.06G175700	XLOC_017866	Chr06	14859179	14863814	2034	Glyma.06G175700|Glyma.06G175700.1.Wm82.a2.v1	.	Glyma.06G175700.Wm82.a2.v1	30551081	Glyma.06G175700.1.p	PF13920,PF07002	PTHR10857,PTHR10857:SF34	KOG4172		K16280		AT5G14420.2	RGLG2	RING domain ligase2	0.751187	1.29583	1.71882	0.548295	0.761639	0.6054	1.10202	0.0403621	0.414514
Glyma.03G150700	XLOC_008555	Chr03	36571614	36577163	2295	Glyma.03G150700|Glyma.03G150700.1.Wm82.a2.v1,Glyma.03G150700|Glyma.03G150700.2.Wm82.a2.v1	.	Glyma.03G150700.Wm82.a2.v1	30518274	Glyma.03G150700.1.p		PTHR35095					AT4G02920.1			5.30141	6.02942	14.4852	3.21935	4.34714	5.43867	1.10243	0.00612405	0.160088
Glyma.16G127700	XLOC_050750	Chr16	27974774	27975479	706	Glyma.16G127700|Glyma.16G127700.1.Wm82.a2.v1	.	Glyma.16G127700.Wm82.a2.v1	30559055	Glyma.16G127700.1.p	PF00226	PTHR24078,PTHR24078:SF222					AT4G36040.1		Chaperone DnaJ-domain superfamily protein	6.49255	9.61327	8.68766	5.92368	4.73968	2.21985	1.10383	0.00756487	0.180516
Glyma.11G181900	XLOC_035429	Chr11	24902697	24906944	1194	Glyma.11G181900|Glyma.11G181900.1.Wm82.a2.v1	.	Glyma.11G181900.Wm82.a2.v1	30530230	Glyma.11G181900.1.p	PF13774,PF00957	PTHR21136,PTHR21136:SF101	KOG0859		K08515	GO:0016192,GO:0016021	AT5G22360.1	ATVAMP714,VAMP714	vesicle-associated membrane protein 714	21.1381	33.2224	46.1296	11.2084	16.4	22.4075	1.10419	0.00189587	0.0846464
Glyma.01G041400	XLOC_001461	Chr01	4457128	4461765	2386	Glyma.01G041400|Glyma.01G041400.1.Wm82.a2.v1	.	Glyma.01G041400.Wm82.a2.v1	30543857	Glyma.01G041400.1.p	PF00854	PTHR11654,PTHR11654:SF20				GO:0016020,GO:0006810,GO:0005215	AT1G69870.1	NRT1.7	nitrate transporter 1.7	1.3756	0.773261	1.05395	0.438193	0.649277	0.539545	1.10463	0.0347289	0.387415
Glyma.03G002500	XLOC_007807	Chr03	239471	245321	2815	Glyma.03G002500|Glyma.03G002500.1.Wm82.a2.v1,Glyma.03G002500|Glyma.03G002500.2.Wm82.a2.v1	.	Glyma.03G002500.Wm82.a2.v1	30517063	Glyma.03G002500.1.p	PF16363,PF02453	PTHR10366,PTHR10366:SF242	KOG1430	1.1.1.170	K07748		AT2G26260.1	3BETAHSD/D2,AT3BETAHSD/D2	3beta-hydroxysteroid-dehydrogenase/decarboxylase isoform 2	0.804113	1.94285	1.74309	0.321892	0.572342	1.27254	1.10467	0.0478688	0.443621
Glyma.07G274000	XLOC_021816	Chr07	44583644	44586295	2646	Glyma.07G274000|Glyma.07G274000.1.Wm82.a2.v1,Glyma.07G274000|Glyma.07G274000.2.Wm82.a2.v1	.	Glyma.07G274000.Wm82.a2.v1	30495270	Glyma.07G274000.1.p		PTHR36023,PTHR36023:SF3					AT3G59900.1	ARGOS	auxin-regulated gene involved in organ size	1.66817	3.33698	4.07972	1.39615	2.10772	1.16344	1.10532	0.00629224	0.162299
Glyma.01G193600	XLOC_002234	Chr01	52814228	52820231	4094	Glyma.01G193600|Glyma.01G193600.1.Wm82.a2.v1,Glyma.01G193600|Glyma.01G193600.2.Wm82.a2.v1	.	Glyma.01G193600.Wm82.a2.v1	30543728	Glyma.01G193600.1.p	PF00690,PF12515,PF12710,PF00689,PF00122	PTHR24093,PTHR24093:SF262			K01537	GO:0005516,GO:0046872,GO:0000166	AT4G37640.1	ACA2	calcium ATPase 2	2.33601	2.39815	7.08632	2.06007	2.14932	1.85935	1.10555	0.00715507	0.174897
Glyma.10G188200	XLOC_030721	Chr10	42122685	42123732	1048	Glyma.10G188200|Glyma.10G188200.1.Wm82.a2.v1	Glyma.10G188200.Wm82.a2.v1	.	30477073	Glyma.10G188200.1.p		PTHR33912,PTHR33912:SF2					AT4G14450.1			3.67183	3.14374	4.91615	2.26132	1.65561	2.02952	1.10587	0.0115905	0.225562
Glyma.04G054600	XLOC_009715	Chr04	4420867	4422688	1802	Glyma.04G054600|Glyma.04G054600.1.Wm82.a2.v1	Glyma.04G054600.Wm82.a2.v1	.	30488973	Glyma.04G054600.1.p	PF00153	PTHR24089,PTHR24089:SF319	KOG0765		K15121		AT1G72820.1		Mitochondrial substrate carrier family protein	15.5762	29.4361	42.3081	15.124	13.6176	15.3441	1.1076	0.000926225	0.055106
Glyma.15G035200	XLOC_045983	Chr15	2803980	2808450	1891	Glyma.15G035200|Glyma.15G035200.1.Wm82.a2.v1	Glyma.15G035200.Wm82.a2.v1	.	30499873	Glyma.15G035200.1.p							AT5G59210.1		myosin heavy chain-related	1.76561	1.63774	3.76248	1.21637	1.21247	1.21356	1.10861	0.0166794	0.275144
Glyma.09G073600	XLOC_028269	Chr09	7809850	7816248	3954	Glyma.09G073600|Glyma.09G073600.5.Wm82.a2.v1,Glyma.09G073600|Glyma.09G073600.2.Wm82.a2.v1,Glyma.09G073600|Glyma.09G073600.3.Wm82.a2.v1,Glyma.09G073600|Glyma.09G073600.1.Wm82.a2.v1,Glyma.09G073600|Glyma.09G073600.4.Wm82.a2.v1	.	Glyma.09G073600.Wm82.a2.v1	30484107	Glyma.09G073600.1.p	PF00534,PF00862	PTHR12526,PTHR12526:SF391		2.4.1.13	K00695	GO:0016157,GO:0005985	AT3G43190.1	ATSUS4,SUS4	sucrose synthase 4	3.30606	4.08289	13.7127	4.47757	3.2441	3.12843	1.10868	0.0111044	0.221263
Glyma.17G250800	XLOC_054139	Chr17	40558554	40564014	4517	Glyma.17G250800|Glyma.17G250800.1.Wm82.a2.v1,Glyma.17G250800|Glyma.17G250800.2.Wm82.a2.v1	.	Glyma.17G250800.Wm82.a2.v1	30480620	Glyma.17G250800.1.p	PF00560,PF07714	PTHR27001,PTHR27001:SF237	KOG1187	2.7.11.1		GO:0005515,GO:0006468,GO:0004672	AT2G16250.1		Leucine-rich repeat protein kinase family protein	0.451012	0.612686	0.380203	0.185172	0.274372	0.260219	1.10988	0.0440304	0.426869
Glyma.16G088700	XLOC_049427	Chr16	11311600	11323145	2518	Glyma.16G088700|Glyma.16G088700.1.Wm82.a2.v1,Glyma.16G088700|Glyma.16G088700.3.Wm82.a2.v1,Glyma.16G088700|Glyma.16G088700.2.Wm82.a2.v1	Glyma.16G088700.Wm82.a2.v1	.	30560028	Glyma.16G088700.1.p	PF00069	PTHR24055,PTHR24055:SF184	KOG0661	2.7.11.22	K08829	GO:0006468,GO:0005524,GO:0004672	AT4G13020.1	MHK	Protein kinase superfamily protein	0.943906	1.72714	6.06528	1.32871	1.72267	1.42264	1.10996	0.039749	0.41179
Glyma.15G217400	XLOC_046922	Chr15	35914341	35935917	2915	Glyma.15G217400|Glyma.15G217400.1.Wm82.a2.v1	Glyma.15G217400.Wm82.a2.v1	.	30495829	Glyma.15G217400.1.p	PF00642	PTHR12547,PTHR12547:SF63	KOG1677			GO:0046872	AT3G12680.1	HUA1	floral homeotic protein (HUA1)	10.5025	8.74804	6.54379	6.33654	4.63424	2.34256	1.11159	0.00080534	0.0507663
Glyma.11G156100	XLOC_034037	Chr11	12867611	12868613	867	Glyma.11G156100|Glyma.11G156100.1.Wm82.a2.v1	Glyma.11G156100.Wm82.a2.v1	.	30531328	Glyma.11G156100.1.p		PTHR38928								6.65758	6.61209	5.80099	5.30603	2.57302	1.93675	1.1123	0.00901017	0.198041
Glyma.04G004900	XLOC_009471	Chr04	418344	419841	1498	Glyma.04G004900|Glyma.04G004900.1.Wm82.a2.v1	Glyma.04G004900.Wm82.a2.v1	.	30490277	Glyma.04G004900.1.p	PF00098,PF00313	PTHR11544				GO:0008270,GO:0003676,GO:0006355,GO:0003677	AT2G21060.1	ATCSP4,ATGRP2B,GRP2B	glycine-rich protein 2B	3.02213	2.72721	1.26928	0.97713	0.620497	1.79349	1.114	0.0425003	0.421041
Glyma.13G161100	XLOC_041559	Chr13	27675361	27679170	1971	Glyma.13G161100|Glyma.13G161100.1.Wm82.a2.v1,Glyma.13G161100|Glyma.13G161100.2.Wm82.a2.v1	.	Glyma.13G161100.Wm82.a2.v1	30502749	Glyma.13G161100.1.p	PF03016	PTHR11062,PTHR11062:SF61	KOG1021	2.4.2.41	K18789		AT5G20260.1		Exostosin family protein	3.07208	2.90851	8.24644	1.98037	1.57197	3.46452	1.11447	0.018835	0.291784
Glyma.11G236600	XLOC_035694	Chr11	33146298	33147281	984	Glyma.11G236600|Glyma.11G236600.1.Wm82.a2.v1	.	Glyma.11G236600.Wm82.a2.v1	30529979	Glyma.11G236600.1.p	PF13639	PTHR14155,PTHR14155:SF175			K16282	GO:0008270,GO:0005515	AT1G15100.1	RHA2A	RING-H2 finger A2A	21.221	41.1161	92.6256	21.1798	21.6633	34.0723	1.11645	0.00866505	0.19447
Glyma.18G124200	XLOC_056777	Chr18	16187010	16193186	3317	Glyma.18G124200|Glyma.18G124200.2.Wm82.a2.v1,Glyma.18G124200|Glyma.18G124200.1.Wm82.a2.v1,Glyma.18G124200|Glyma.18G124200.5.Wm82.a2.v1,Glyma.18G124200|Glyma.18G124200.3.Wm82.a2.v1,Glyma.18G124200|Glyma.18G124200.4.Wm82.a2.v1	.	Glyma.18G124200.Wm82.a2.v1	30558712	Glyma.18G124200.1.p	PF13178,PF00612	PTHR32295,PTHR32295:SF14				GO:0005515	AT1G14380.2	IQD28	IQ-domain 28	3.58269	5.16495	14.1272	4.22372	5.10009	2.53114	1.11665	0.00879028	0.195729
Glyma.11G106800	XLOC_033778	Chr11	8142344	8145295	2952	Glyma.11G106800|Glyma.11G106800.1.Wm82.a2.v1	Glyma.11G106800.Wm82.a2.v1	.	30529794	Glyma.11G106800.1.p	PF05922,PF02225,PF00082	PTHR10795,PTHR10795:SF442		3.4.14.10		GO:0006508,GO:0004252	AT4G34980.1	SLP2	subtilisin-like serine protease 2	1.76363	0.982143	0.623322	0.684741	0.524788	0.492978	1.11672	0.0291536	0.35786
Glyma.03G190700	XLOC_008739	Chr03	40130670	40136041	1556	Glyma.03G190700|Glyma.03G190700.1.Wm82.a2.v1,Glyma.03G190700|Glyma.03G190700.2.Wm82.a2.v1	.	Glyma.03G190700.Wm82.a2.v1	30517891	Glyma.03G190700.1.p		PTHR31802,PTHR31802:SF5		3.5.1.98			AT5G22650.2	ATHD2,ATHD2B,HD2,HD2B,HDA4,HDT02,HDT2	histone deacetylase 2B	3.67322	5.71693	5.63681	2.55335	2.70807	2.30219	1.11674	0.00147186	0.0730886
Glyma.05G115600	XLOC_012969	Chr05	30676602	30687077	3828	Glyma.05G115600|Glyma.05G115600.1.Wm82.a2.v1	Glyma.05G115600.Wm82.a2.v1	.	30525753	Glyma.05G115600.1.p										0.384359	0.602469	1.42602	0.491628	0.404696	0.3363	1.11687	0.0465585	0.438009
Glyma.17G186000	XLOC_052525	Chr17	23590809	23591765	783	Glyma.17G186000|Glyma.17G186000.1.Wm82.a2.v1,Glyma.17G186100|Glyma.17G186100.1.Wm82.a2.v1	Glyma.17G186000.Wm82.a2.v1;Glyma.17G186100.Wm82.a2.v1	.	30481528	Glyma.17G186000.1.p										15.6109	22.7217	14.4133	9.61406	9.49686	7.43433	1.1176	0.000230395	0.0234494
Glyma.15G083900	XLOC_047618	Chr15	6423717	6424996	1280	Glyma.15G083900|Glyma.15G083900.1.Wm82.a2.v1	.	Glyma.15G083900.Wm82.a2.v1	30499867	Glyma.15G083900.1.p	PF14144	PTHR22952,PTHR22952:SF143				GO:0043565,GO:0006351	AT4G18650.1		transcription factor-related	27.0126	12.5608	7.37935	12.579	5.61576	5.64092	1.11779	0.0095021	0.204
Glyma.20G204000	XLOC_062138	Chr20	44094561	44098582	2283	Glyma.20G204000|Glyma.20G204000.1.Wm82.a2.v1	Glyma.20G204000.Wm82.a2.v1	.	30522383	Glyma.20G204000.1.p	PF07690	PTHR24064,PTHR24064:SF297		3.6.3.27	K08176	GO:0055085,GO:0016021	AT3G54700.1	PHT1;7	phosphate transporter 1;7	2.37958	4.15619	10.827	2.44247	1.54714	4.48658	1.11933	0.0284177	0.352962
Glyma.20G133300	XLOC_061771	Chr20	37343590	37347811	1657	Glyma.20G133300|Glyma.20G133300.1.Wm82.a2.v1	Glyma.20G133300.Wm82.a2.v1	.	30522559	Glyma.20G133300.1.p	PF00574	PTHR10381,PTHR10381:SF18	KOG0840	3.4.21.92	K01358		AT1G49970.1	CLPR1,NCLPP5,SVR2	CLP protease proteolytic subunit 1	35.791	43.3056	59.1139	18.8031	21.8025	27.9015	1.11949	0.000145666	0.017091
Glyma.02G255100	XLOC_004172	Chr02	44219070	44225241	1710	Glyma.02G255100|Glyma.02G255100.1.Wm82.a2.v1,Glyma.02G255100|Glyma.02G255100.2.Wm82.a2.v1,Glyma.02G255100|Glyma.02G255100.3.Wm82.a2.v1	Glyma.02G255100.Wm82.a2.v1	.	30508219	Glyma.02G255100.1.p	PF09258	PTHR11062,PTHR11062:SF103		2.4.1.225,2.4.1.224		GO:0016021,GO:0015012,GO:0006024	AT3G55830.1	EPC1	Nucleotide-diphospho-sugar transferases superfamily protein	10.5236	13.1786	17.3603	5.99192	7.60998	6.97194	1.1207	0.000151395	0.0174516
Glyma.02G161900	XLOC_003693	Chr02	20537347	20546940	3538	Glyma.02G161900|Glyma.02G161900.1.Wm82.a2.v1,Glyma.02G161900|Glyma.02G161900.2.Wm82.a2.v1,Glyma.02G161900|Glyma.02G161900.3.Wm82.a2.v1,Glyma.02G161900|Glyma.02G161900.4.Wm82.a2.v1,Glyma.02G161900|Glyma.02G161900.5.Wm82.a2.v1,Glyma.02G161900|Glyma.02G161900.6.Wm82.a2.v1	Glyma.02G161900.Wm82.a2.v1	.	30506323	Glyma.02G161900.1.p		PTHR33826,PTHR33826:SF2					AT3G56590.1		hydroxyproline-rich glycoprotein family protein	0.671779	0.949841	2.32303	0.945645	0.490411	0.569528	1.12088	0.0305562	0.369871
Glyma.18G155600	XLOC_056932	Chr18	33816219	33818928	2238	Glyma.18G155600|Glyma.18G155600.1.Wm82.a2.v1,Glyma.18G155700|Glyma.18G155700.1.Wm82.a2.v1	.	Glyma.18G155600.Wm82.a2.v1;Glyma.18G155700.Wm82.a2.v1	30555534	Glyma.18G155600.1.p	PF00146	PTHR11432,PTHR11432:SF7			K05572	GO:0055114,GO:0016020	ATCG01100.1		NADH dehydrogenase family protein	8.11671	7.59623	2.85023	2.27357	3.23956	3.60141	1.12251	0.00455961	0.136929
Glyma.08G024600	XLOC_024240	Chr08	1945314	1948067	1682	Glyma.08G024600|Glyma.08G024600.1.Wm82.a2.v1	.	Glyma.08G024600.Wm82.a2.v1	30538843	Glyma.08G024600.1.p	PF10539	PTHR10857,PTHR10857:SF54					AT3G27090.1		DCD (Development and Cell Death) domain protein	9.95866	15.0433	43.6491	15.3328	11.5313	8.35253	1.12363	0.00872311	0.194934
Glyma.17G174900	XLOC_052473	Chr17	18254893	18258935	1706	Glyma.17G174900|Glyma.17G174900.1.Wm82.a2.v1	Glyma.17G174900.Wm82.a2.v1	.	30478830	Glyma.17G174900.1.p	PF00447	PTHR10015,PTHR10015:SF166			K09419	GO:0043565,GO:0006355,GO:0005634,GO:0003700	AT4G36990.1	AT-HSFB1,ATHSF4,HSF4,HSFB1	heat shock factor 4	1.92391	2.58782	3.84691	1.02142	1.12601	1.93572	1.12385	0.0167136	0.275177
Glyma.03G117800	XLOC_008387	Chr03	32787648	32789021	949	Glyma.03G117800|Glyma.03G117800.1.Wm82.a2.v1	.	Glyma.03G117800.Wm82.a2.v1	30516052	Glyma.03G117800.1.p		PTHR33779,PTHR33779:SF2					AT3G60520.1			8.34828	11.6649	12.0214	6.24306	5.81144	4.12859	1.12524	0.000568498	0.0399922
Glyma.17G185700	XLOC_052524	Chr17	23567616	23577236	9619	Glyma.17G185400|Glyma.17G185400.1.Wm82.a2.v1,Glyma.17G185700|Glyma.17G185700.1.Wm82.a2.v1	Glyma.17G185700.Wm82.a2.v1;Glyma.17G185400.Wm82.a2.v1	.	30479278	Glyma.17G185700.1.p										0.205908	0.335664	0.191293	0.137679	0.109516	0.116378	1.12601	0.0357787	0.392245
Glyma.17G007900	XLOC_052983	Chr17	662295	665343	2733	Glyma.17G007900|Glyma.17G007900.2.Wm82.a2.v1,Glyma.17G007900|Glyma.17G007900.3.Wm82.a2.v1,Glyma.17G007900|Glyma.17G007900.1.Wm82.a2.v1	.	Glyma.17G007900.Wm82.a2.v1	30482177	Glyma.17G007900.1.p	PF00514	PTHR23315,PTHR23315:SF129		6.3.2.19		GO:0005515	AT4G16490.1		ARM repeat superfamily protein	1.13883	0.892074	1.79539	0.892634	0.634861	0.430081	1.12697	0.0214869	0.312588
Glyma.08G010800	XLOC_024170	Chr08	863708	867173	2456	Glyma.08G010800|Glyma.08G010800.2.Wm82.a2.v1,Glyma.08G010800|Glyma.08G010800.1.Wm82.a2.v1	.	Glyma.08G010800.Wm82.a2.v1	30535951	Glyma.08G010800.1.p	PF13561	PTHR24322,PTHR24322:SF581	KOG1205	1.1.1.146			AT5G50600.1	ATHSD1,HSD1	hydroxysteroid dehydrogenase 1	12.2349	15.2927	36.7609	11.2953	10.6727	10.3922	1.12734	0.00196164	0.0860595
Glyma.20G010600	XLOC_062417	Chr20	892514	901073	5258	Glyma.20G010400|Glyma.20G010400.1.Wm82.a2.v1,Glyma.20G010500|Glyma.20G010500.1.Wm82.a2.v1,Glyma.20G010600|Glyma.20G010600.1.Wm82.a2.v1,Glyma.20G010600|Glyma.20G010600.2.Wm82.a2.v1,Glyma.20G010600|Glyma.20G010600.3.Wm82.a2.v1	.	Glyma.20G010600.Wm82.a2.v1;Glyma.20G010400.Wm82.a2.v1;Glyma.20G010500.Wm82.a2.v1	30523040	Glyma.20G010600.1.p	PF13041,PF01535	PTHR24015,PTHR24015:SF785					AT5G13770.1		Pentatricopeptide repeat (PPR-like) superfamily protein	0.419739	0.526341	1.41147	0.212102	0.377129	0.56419	1.12769	0.045307	0.433612
Glyma.03G084300	XLOC_008227	Chr03	23956452	23959281	2729	Glyma.03G084300|Glyma.03G084300.1.Wm82.a2.v1	.	Glyma.03G084300.Wm82.a2.v1	30516168	Glyma.03G084300.1.p	PF07897,PF16135	PTHR31413,PTHR31413:SF4				GO:0007165	AT3G07250.1		nuclear transport factor 2 (NTF2) family protein / RNA recognition motif (RRM)-containing protein	13.5201	19.751	8.22593	12.5407	3.83746	4.45068	1.12773	0.00530392	0.148169
Glyma.13G042500	XLOC_040974	Chr13	13565846	13566715	870	Glyma.13G042500|Glyma.13G042500.1.Wm82.a2.v1	.	Glyma.13G042500.Wm82.a2.v1	30505241	Glyma.13G042500.1.p										4.09785	5.45321	9.65848	2.24328	3.98868	3.34545	1.12901	0.0117168	0.225562
Glyma.01G058600	XLOC_001554	Chr01	7754927	7755389	463	Glyma.01G058600|Glyma.01G058600.1.Wm82.a2.v1	.	Glyma.01G058600.Wm82.a2.v1	30544688	Glyma.01G058600.1.p	PF00033	PTHR19271,PTHR19271:SF8			K02704,K02635	GO:0022904,GO:0016020	ATCG00720.1		photosynthetic electron transfer B	25.7891	17.3627	8.34578	4.06469	10.4394	10.6383	1.12933	0.0164106	0.273385
Glyma.05G217100	XLOC_013489	Chr05	39735126	39741416	2190	Glyma.05G217100|Glyma.05G217100.1.Wm82.a2.v1	Glyma.05G217100.Wm82.a2.v1	Glyma.05G217200.Wm82.a2.v1	30525904	Glyma.05G217100.1.p	PF02719	PTHR10366,PTHR10366:SF308		5.1.3.2	K01784		AT4G10960.1	UGE5	UDP-D-glucose/UDP-D-galactose 4-epimerase 5	9.50909	11.1627	18.6805	7.57491	5.20636	6.79842	1.13029	0.000527172	0.0382139
Glyma.07G253100	XLOC_021721	Chr07	43033595	43036049	1737	Glyma.07G253100|Glyma.07G253100.1.Wm82.a2.v1	.	Glyma.07G253100.Wm82.a2.v1	30493107	Glyma.07G253100.1.p	PF01627	PTHR28242,PTHR28242:SF5	KOG4747		K14490	GO:0004871,GO:0000160	AT3G21510.1	AHP1	histidine-containing phosphotransmitter 1	3.45336	3.60381	9.03956	3.12997	2.60425	2.38453	1.1311	0.00674001	0.168349
Glyma.15G100300	XLOC_046321	Chr15	7802111	7803642	1532	Glyma.15G100300|Glyma.15G100300.1.Wm82.a2.v1	Glyma.15G100300.Wm82.a2.v1	.	30496088	Glyma.15G100300.1.p	PF15365	PTHR33670,PTHR33670:SF1					AT3G21570.1			3.65689	2.19356	3.52315	1.00094	2.14377	1.53448	1.13244	0.0107066	0.216884
Glyma.17G141400	XLOC_052271	Chr17	11482429	11483866	1438	Glyma.17G141400|Glyma.17G141400.1.Wm82.a2.v1	Glyma.17G141400.Wm82.a2.v1	.	30478672	Glyma.17G141400.1.p		PTHR38925,PTHR38925:SF1								4.8404	6.64428	7.08038	2.76287	2.67173	3.65881	1.13285	0.00147944	0.0731771
Glyma.14G060500	XLOC_044643	Chr14	4908012	4918542	2918	Glyma.14G060500|Glyma.14G060500.2.Wm82.a2.v1,Glyma.14G060500|Glyma.14G060500.1.Wm82.a2.v1,Glyma.14G060600|Glyma.14G060600.1.Wm82.a2.v1	.	Glyma.14G060500.Wm82.a2.v1;Glyma.14G060600.Wm82.a2.v1	30534451	Glyma.14G060500.1.p	PF02163	PTHR31412,PTHR31412:SF5				GO:0006508,GO:0004222	AT5G05740.2	ATEGY2,EGY2	ethylene-dependent gravitropism-deficient and yellow-green-like 2	2.03629	3.99693	2.62744	1.57653	1.33788	1.36189	1.13384	0.001776	0.0821144
Glyma.16G026500	XLOC_049111	Chr16	2571483	2574066	1325	Glyma.16G026500|Glyma.16G026500.1.Wm82.a2.v1	Glyma.16G026500.Wm82.a2.v1	Glyma.16G026600.Wm82.a2.v1	30562046	Glyma.16G026500.1.p										1.49482	1.59138	1.435	0.789079	0.935351	0.549159	1.13423	0.0415347	0.418847
Glyma.13G065400	XLOC_041091	Chr13	16468213	16475859	3211	Glyma.13G065400|Glyma.13G065400.1.Wm82.a2.v1	.	Glyma.13G065400.Wm82.a2.v1	30501803	Glyma.13G065400.1.p	PF00702,PF00122	PTHR24093,PTHR24093:SF264		3.6.3.6	K01535	GO:0046872,GO:0000166	AT5G62670.1	AHA11,HA11	H(+)-ATPase 11	42.702	59.4288	87.5803	36.5116	34.8335	24.2295	1.13595	7.2298e-05	0.00996606
Glyma.05G058100	XLOC_013924	Chr05	5379094	5381839	2208	Glyma.05G058100|Glyma.05G058100.1.Wm82.a2.v1	.	Glyma.05G058100.Wm82.a2.v1	30525378	Glyma.05G058100.1.p	PF02866,PF00056	PTHR11540,PTHR11540:SF3		1.1.1.27	K00016	GO:0055114,GO:0016616,GO:0016491,GO:0019752	AT4G17260.1		Lactate/malate dehydrogenase family protein	4.10068	7.6696	10.5836	4.35637	3.901	2.9659	1.13608	0.00145454	0.0726765
Glyma.14G067000	XLOC_043529	Chr14	5536332	5540997	2151	Glyma.14G067000|Glyma.14G067000.1.Wm82.a2.v1	Glyma.14G067000.Wm82.a2.v1	.	30532765	Glyma.14G067000.1.p	PF00004	PTHR32429,PTHR32429:SF12	KOG0651			GO:0005524	AT2G39730.1	RCA	rubisco activase	11.602	13.2031	21.8707	7.45302	7.54781	8.11866	1.13712	0.000210064	0.0221719
Glyma.03G211800	XLOC_008852	Chr03	41794252	41799656	3406	Glyma.03G211800|Glyma.03G211800.1.Wm82.a2.v1	.	Glyma.03G211800.Wm82.a2.v1	30517917	Glyma.03G211800.1.p		PTHR13859					AT2G47820.1			2.20975	2.2248	3.61958	1.92366	1.58283	0.624467	1.13767	0.00506201	0.14577
Glyma.20G234300	XLOC_062299	Chr20	46690552	46696124	1610	Glyma.20G234300|Glyma.20G234300.1.Wm82.a2.v1,Glyma.20G234400|Glyma.20G234400.1.Wm82.a2.v1	Glyma.20G234300.Wm82.a2.v1;Glyma.20G234400.Wm82.a2.v1	.	30522851	Glyma.20G234300.1.p	PF01476,PF12937	PTHR20932,PTHR20932:SF9	KOG2850			GO:0005515	AT1G55000.3		peptidoglycan-binding LysM domain-containing protein	7.31093	12.36	30.2865	5.36835	9.39127	9.90808	1.13768	0.0092316	0.201102
Glyma.13G364600	XLOC_040767	Chr13	45096926	45107371	1302	Glyma.13G364600|Glyma.13G364600.1.Wm82.a2.v1	Glyma.13G364600.Wm82.a2.v1	Glyma.13G364800.Wm82.a2.v1;Glyma.13G364700.Wm82.a2.v1	30500991	Glyma.13G364600.1.p	PF04134	PTHR33639,PTHR33639:SF2					AT1G52590.1		Putative thiol-disulphide oxidoreductase DCC	3.52054	6.1743	7.91417	2.67673	2.85562	3.13821	1.13783	0.00390223	0.12454
Glyma.13G234500	XLOC_040120	Chr13	34514243	34515302	1060	Glyma.13G234500|Glyma.13G234500.1.Wm82.a2.v1	Glyma.13G234500.Wm82.a2.v1	.	30503718	Glyma.13G234500.1.p	PF00462	PTHR10168,PTHR10168:SF69	KOG1752	1.8.1.9	K03676	GO:0045454,GO:0015035,GO:0009055	AT1G28480.1	GRX480,roxy19	Thioredoxin superfamily protein	4.85815	4.35142	3.58751	2.69602	0.876891	2.64019	1.13795	0.0191176	0.294488
Glyma.17G013900	XLOC_053015	Chr17	1058736	1060513	1483	Glyma.17G013900|Glyma.17G013900.1.Wm82.a2.v1	.	Glyma.17G013900.Wm82.a2.v1	30481790	Glyma.17G013900.1.p	PF04520	PTHR33083,PTHR33083:SF11					AT1G61930.1		Protein of unknown function, DUF584	11.6003	12.1744	8.06493	5.82808	4.67991	5.17071	1.13829	0.00014499	0.017091
Glyma.14G002800	XLOC_043184	Chr14	293552	294736	1185	Glyma.14G002800|Glyma.14G002800.1.Wm82.a2.v1	Glyma.14G002800.Wm82.a2.v1	.	30533179	Glyma.14G002800.1.p	PF05678	PTHR33179,PTHR33179:SF7					AT4G39720.1		VQ motif-containing protein	1.14611	2.22423	2.17389	1.05876	0.888978	0.802973	1.13932	0.0414324	0.418847
Glyma.05G142400	XLOC_014357	Chr05	33571664	33581420	3658	Glyma.05G142400|Glyma.05G142400.1.Wm82.a2.v1	.	Glyma.05G142400.Wm82.a2.v1	30525224	Glyma.05G142400.1.p	PF06609,PF00083	PTHR23500,PTHR23500:SF149	KOG0254		K08150	GO:0055085,GO:0022857,GO:0016021	AT1G30220.1	ATINT2,INT2	inositol transporter 2	8.58588	9.04271	2.06238	3.9062	4.47219	1.56073	1.13938	0.0105068	0.214263
Glyma.08G279900	XLOC_023682	Chr08	37918071	37919199	1129	Glyma.08G279900|Glyma.08G279900.1.Wm82.a2.v1	Glyma.08G279900.Wm82.a2.v1	.	30538894	Glyma.08G279900.1.p		PTHR24078,PTHR24078:SF259					AT2G01710.1		Chaperone DnaJ-domain superfamily protein	1.95482	3.09329	2.33605	1.04954	1.09773	1.43772	1.14007	0.024195	0.325516
Glyma.15G036500	XLOC_047393	Chr15	2894512	2896067	1556	Glyma.15G036500|Glyma.15G036500.1.Wm82.a2.v1	.	Glyma.15G036500.Wm82.a2.v1	30499095	Glyma.15G036500.1.p							AT5G02220.1			0.909213	1.99034	1.26138	0.671934	0.637193	0.719434	1.14132	0.0445202	0.429955
Glyma.19G164900	XLOC_060201	Chr19	42567390	42570310	1723	Glyma.19G164900|Glyma.19G164900.1.Wm82.a2.v1	.	Glyma.19G164900.Wm82.a2.v1	30513451	Glyma.19G164900.1.p	PF00190	PTHR31189,PTHR31189:SF1				GO:0045735	AT5G44120.3	ATCRA1,CRA1,CRU1	RmlC-like cupins superfamily protein	2.82454	3.82431	12.7084	1.73951	3.05699	4.61289	1.14146	0.0280346	0.35133
Glyma.11G046200	XLOC_033463	Chr11	3457512	3463615	2959	Glyma.11G046200|Glyma.11G046200.1.Wm82.a2.v1	Glyma.11G046200.Wm82.a2.v1	.	30528965	Glyma.11G046200.1.p	PF01842	PTHR31096,PTHR31096:SF7		2.7.7.59		GO:0016597,GO:0008152	AT5G65890.1	ACR1	ACT domain repeat 1	7.15257	8.6625	18.075	6.45432	5.54959	4.93703	1.14218	0.000956694	0.0561246
Glyma.01G183700	XLOC_000957	Chr01	51902646	51904913	1833	Glyma.01G183700|Glyma.01G183700.1.Wm82.a2.v1	Glyma.01G183700.Wm82.a2.v1	.	30544340	Glyma.01G183700.1.p	PF00249	PTHR31003,PTHR31003:SF2					AT4G37180.1		Homeodomain-like superfamily protein	6.69935	6.39876	8.3319	4.2209	3.07637	3.29786	1.14602	0.000211444	0.0221774
Glyma.15G040700	XLOC_047414	Chr15	3194771	3195657	887	Glyma.15G040700|Glyma.15G040700.1.Wm82.a2.v1	.	Glyma.15G040700.Wm82.a2.v1	30499701	Glyma.15G040700.1.p	PF13912	PTHR26374,PTHR26374:SF162					AT2G28710.1		C2H2-type zinc finger family protein	7.33685	7.28016	30.2871	6.83661	9.01211	6.68887	1.14642	0.0163585	0.273103
Glyma.18G221100	XLOC_057257	Chr18	50828172	50831458	2749	Glyma.18G221100|Glyma.18G221100.2.Wm82.a2.v1,Glyma.18G221100|Glyma.18G221100.1.Wm82.a2.v1	.	Glyma.18G221100.Wm82.a2.v1	30556906	Glyma.18G221100.1.p	PF13812,PF01535	PTHR24015,PTHR24015:SF457					AT1G01970.1		Tetratricopeptide repeat (TPR)-like superfamily protein	0.576393	1.17452	1.718	0.65924	0.40575	0.631186	1.14671	0.0330098	0.380926
Glyma.06G271200	XLOC_018314	Chr06	46100462	46111628	2473	Glyma.06G271200|Glyma.06G271200.1.Wm82.a2.v1	.	Glyma.06G271200.Wm82.a2.v1	30554130	Glyma.06G271200.1.p	PF00520	PTHR10217,PTHR10217:SF476				GO:0055085,GO:0016020,GO:0006811,GO:0005216	AT5G54250.1	ATCNGC4,CNGC4,DND2,HLM1	cyclic nucleotide-gated cation channel 4	1.83063	1.70528	1.66172	1.29652	0.851952	0.475298	1.14688	0.00993836	0.208519
Glyma.07G085300	XLOC_020899	Chr07	7854937	7864401	3122	Glyma.07G085300|Glyma.07G085300.4.Wm82.a2.v1,Glyma.07G085300|Glyma.07G085300.5.Wm82.a2.v1,Glyma.07G085300|Glyma.07G085300.6.Wm82.a2.v1,Glyma.07G085300|Glyma.07G085300.1.Wm82.a2.v1,Glyma.07G085300|Glyma.07G085300.2.Wm82.a2.v1,Glyma.07G085300|Glyma.07G085300.3.Wm82.a2.v1	.	Glyma.07G085300.Wm82.a2.v1	30495445	Glyma.07G085300.1.p	PF03638	PTHR12446,PTHR12446:SF14	KOG1171				AT4G29000.1		Tesmin/TSO1-like CXC domain-containing protein	1.70385	2.02617	1.51274	0.781412	1.07182	0.735058	1.14717	0.00270586	0.102045
Glyma.09G160500	XLOC_028711	Chr09	38473893	38476343	1250	Glyma.09G160500|Glyma.09G160500.1.Wm82.a2.v1	.	Glyma.09G160500.Wm82.a2.v1	30484951	Glyma.09G160500.1.p	PF00230	PTHR19139,PTHR19139:SF30	KOG0223		K09873	GO:0016020,GO:0006810,GO:0005215	AT1G73190.1	ALPHA-TIP,TIP3;1	Aquaporin-like superfamily protein	621.307	665.518	1497.65	442.802	348.8	565.54	1.1474	0.00106148	0.0591103
Glyma.11G017800	XLOC_033317	Chr11	1231281	1235372	2812	Glyma.11G017800|Glyma.11G017800.1.Wm82.a2.v1,Glyma.11G017800|Glyma.11G017800.2.Wm82.a2.v1	Glyma.11G017800.Wm82.a2.v1	.	30527994	Glyma.11G017800.1.p	PF07078	PTHR36048,PTHR36048:SF1					AT4G10970.1			2.63628	4.87401	3.24996	1.58639	1.34423	2.22932	1.14785	0.00223746	0.0920578
Glyma.03G196300	XLOC_008768	Chr03	40595627	40596961	1335	Glyma.03G196300|Glyma.03G196300.1.Wm82.a2.v1	.	Glyma.03G196300.Wm82.a2.v1	30516111	Glyma.03G196300.1.p	PF14009	PTHR33148,PTHR33148:SF2					AT3G10120.1			4.53563	3.25763	4.13493	2.87162	2.36728	0.838531	1.14855	0.0102938	0.211755
Glyma.05G113700	XLOC_014223	Chr05	30113897	30116973	814	Glyma.05G113700|Glyma.05G113700.1.Wm82.a2.v1	.	Glyma.05G113700.Wm82.a2.v1	30527143	Glyma.05G113700.1.p		PTHR35282					AT1G32460.1			1.87704	2.91418	3.69215	1.02755	1.59866	1.51276	1.14882	0.0392587	0.409682
Glyma.11G161200	XLOC_034060	Chr11	14857039	14863739	4468	Glyma.11G161200|Glyma.11G161200.1.Wm82.a2.v1	Glyma.11G161200.Wm82.a2.v1	.	30527814	Glyma.11G161200.1.p	PF01541	PTHR20208,PTHR20208:SF10			K15078		AT2G30350.2		Excinuclease ABC, C subunit, N-terminal	0.379965	0.78163	1.57867	0.421207	0.554763	0.388346	1.14909	0.0295238	0.360662
Glyma.06G149900	XLOC_017734	Chr06	12238603	12241510	2580	Glyma.06G149900|Glyma.06G149900.1.Wm82.a2.v1,Glyma.06G149900|Glyma.06G149900.2.Wm82.a2.v1	.	Glyma.06G149900.Wm82.a2.v1	30549511	Glyma.06G149900.1.p	PF13837	PTHR21654,PTHR21654:SF14	KOG4282				AT1G76880.1		Duplicated homeodomain-like superfamily protein	6.7337	9.65408	14.1688	3.323	4.05908	7.20259	1.15322	0.00241806	0.0960598
Glyma.14G196200	XLOC_045295	Chr14	46131200	46134858	1870	Glyma.14G196200|Glyma.14G196200.1.Wm82.a2.v1	.	Glyma.14G196200.Wm82.a2.v1	30534668	Glyma.14G196200.1.p	PF02535	PTHR11040,PTHR11040:SF26	KOG1558		K14709	GO:0055085,GO:0046873,GO:0030001,GO:0016020	AT2G30080.1	ATZIP6,ZIP6	ZIP metal ion transporter family	1.33152	2.0085	3.44394	1.00639	1.35863	0.98774	1.1542	0.0148559	0.259131
Glyma.18G020600	XLOC_056290	Chr18	1504194	1504759	566	Glyma.18G020600|Glyma.18G020600.1.Wm82.a2.v1	.	Glyma.18G020600.Wm82.a2.v1	30558603	Glyma.18G020600.1.p		PTHR36067,PTHR36067:SF1								2.59951	5.006	8.01904	1.23148	3.61292	2.76893	1.15593	0.0460302	0.435865
Glyma.02G260800	XLOC_005748	Chr02	44713485	44715030	731	Glyma.02G260800|Glyma.02G260800.1.Wm82.a2.v1	.	Glyma.02G260800.Wm82.a2.v1	30508283	Glyma.02G260800.1.p		PTHR33790,PTHR33790:SF3					AT4G14270.1			389.546	490.456	891.83	303.981	230.405	327.562	1.15603	0.000336823	0.029421
Glyma.03G238700	XLOC_008979	Chr03	43794466	43797583	1428	Glyma.03G238700|Glyma.03G238700.1.Wm82.a2.v1	.	Glyma.03G238700.Wm82.a2.v1	30515659	Glyma.03G238700.1.p		PTHR33976,PTHR33976:SF2					AT1G54860.1		Glycoprotein membrane precursor GPI-anchored	13.7114	18.8265	24.869	7.6145	9.8071	10.4653	1.15618	0.000201932	0.0214934
Glyma.06G024200	XLOC_017122	Chr06	1814633	1815829	1071	Glyma.06G024200|Glyma.06G024200.1.Wm82.a2.v1	.	Glyma.06G024200.Wm82.a2.v1	30551239	Glyma.06G024200.1.p		PTHR37614								6.71042	12.428	12.3128	4.88109	6.19091	4.38996	1.15626	0.000785666	0.0499225
Glyma.01G052700	XLOC_001519	Chr01	6429086	6444364	2832	Glyma.01G052600|Glyma.01G052600.5.Wm82.a2.v1,Glyma.01G052600|Glyma.01G052600.6.Wm82.a2.v1,Glyma.01G052600|Glyma.01G052600.7.Wm82.a2.v1,Glyma.01G052600|Glyma.01G052600.8.Wm82.a2.v1,Glyma.01G052600|Glyma.01G052600.1.Wm82.a2.v1,Glyma.01G052600|Glyma.01G052600.2.Wm82.a2.v1,Glyma.01G052600|Glyma.01G052600.3.Wm82.a2.v1,Glyma.01G052600|Glyma.01G052600.4.Wm82.a2.v1,Glyma.01G052700|Glyma.01G052700.1.Wm82.…	.	Glyma.01G052700.Wm82.a2.v1;Glyma.01G052600.Wm82.a2.v1	30542778	Glyma.01G052700.1.p	PF11360	PTHR37178,PTHR37178:SF1					AT1G13990.1			5.17537	8.46928	11.0455	3.47033	3.82917	4.64456	1.15779	0.000533111	0.0383141
Glyma.13G115900	XLOC_041333	Chr13	22946957	22949705	2749	Glyma.13G115900|Glyma.13G115900.1.Wm82.a2.v1	.	Glyma.13G115900.Wm82.a2.v1	30505247	Glyma.13G115900.1.p	PF13639	PTHR14155				GO:0008270,GO:0005515	AT3G43430.1		RING/U-box superfamily protein	1.50274	2.49286	3.19057	1.24241	1.12708	1.14021	1.15881	0.00357071	0.118676
Glyma.17G035200	XLOC_051715	Chr17	2564461	2566704	1030	Glyma.17G035200|Glyma.17G035200.1.Wm82.a2.v1	Glyma.17G035200.Wm82.a2.v1	.	30482046	Glyma.17G035200.1.p		PTHR33124,PTHR33124:SF12					AT3G17100.1		sequence-specific DNA binding transcription factors	5.16447	3.90239	3.93019	2.77454	2.34632	1.35854	1.15897	0.00645104	0.164637
Glyma.15G032400	XLOC_047372	Chr15	2599313	2603781	2235	Glyma.15G032400|Glyma.15G032400.1.Wm82.a2.v1	.	Glyma.15G032400.Wm82.a2.v1	30499896	Glyma.15G032400.1.p		PTHR33984,PTHR33984:SF2					AT4G12070.1			1.77238	1.5036	1.64657	1.09153	0.804046	0.550954	1.16004	0.00972936	0.206593
Glyma.14G086300	XLOC_043626	Chr14	7714320	7727978	1889	Glyma.14G086300|Glyma.14G086300.1.Wm82.a2.v1,Glyma.14G086300|Glyma.14G086300.3.Wm82.a2.v1,Glyma.14G086300|Glyma.14G086300.4.Wm82.a2.v1,Glyma.14G086300|Glyma.14G086300.2.Wm82.a2.v1	Glyma.14G086300.Wm82.a2.v1	.	30534940	Glyma.14G086300.1.p	PF01112	PTHR10188,PTHR10188:SF13	KOG1592	3.5.1.1	K13051	GO:0016787	AT3G16150.1		N-terminal nucleophile aminohydrolases (Ntn hydrolases) superfamily protein	10.8745	11.267	13.2475	5.20274	9.25076	3.28898	1.16006	0.000472924	0.0360422
Glyma.03G036700	XLOC_007981	Chr03	4439940	4443406	2856	Glyma.03G036700|Glyma.03G036700.2.Wm82.a2.v1,Glyma.03G036700|Glyma.03G036700.1.Wm82.a2.v1	.	Glyma.03G036700.Wm82.a2.v1	30516566	Glyma.03G036700.1.p	PF00514,PF04564	PTHR23315,PTHR23315:SF63		6.3.2.19		GO:0005515,GO:0016567,GO:0004842	AT5G01830.1		ARM repeat superfamily protein	6.24953	5.58336	8.8238	3.19711	2.62535	3.41006	1.16181	0.0023625	0.0945328
Glyma.15G112200	XLOC_047753	Chr15	8811462	8812911	1450	Glyma.15G112200|Glyma.15G112200.1.Wm82.a2.v1	.	Glyma.15G112200.Wm82.a2.v1	30499624	Glyma.15G112200.1.p		PTHR35132,PTHR35132:SF1					AT4G22190.1			2.45871	1.49963	1.1844	1.00948	0.641038	0.849229	1.16199	0.0335156	0.38277
Glyma.11G093200	XLOC_033711	Chr11	7061666	7066152	2661	Glyma.11G093200|Glyma.11G093200.1.Wm82.a2.v1	Glyma.11G093200.Wm82.a2.v1	.	30528760	Glyma.11G093200.1.p	PF03460,PF01077	PTHR11493,PTHR11493:SF48		1.8.7.1	K00392	GO:0055114,GO:0016491,GO:0051536,GO:0020037	AT5G04590.1	SIR	sulfite reductase	7.8685	7.82494	9.31202	3.74573	4.16839	4.22787	1.162	2.01616e-05	0.00368165
Glyma.19G077800	XLOC_058430	Chr19	27978244	27993436	2165	Glyma.19G077800|Glyma.19G077800.1.Wm82.a2.v1	Glyma.19G077800.Wm82.a2.v1	Glyma.19G077900.Wm82.a2.v1	30512598	Glyma.19G077800.1.p	PF02789,PF00883	PTHR11963,PTHR11963:SF17	KOG2597	3.4.11.1,3.4.11.5	K01255	GO:0006508,GO:0005622,GO:0004177	AT2G24200.1		Cytosol aminopeptidase family protein	78.3365	75.0844	75.9532	40.7265	34.7759	36.0392	1.16299	1.17332e-07	5.58457e-05
Glyma.07G042800	XLOC_020684	Chr07	3560074	3563334	2151	Glyma.07G042800|Glyma.07G042800.1.Wm82.a2.v1	.	Glyma.07G042800.Wm82.a2.v1	30493963	Glyma.07G042800.1.p	PF13837	PTHR31307,PTHR31307:SF4	KOG4282				AT3G14180.1		sequence-specific DNA binding transcription factors	20.5206	19.3911	22.6691	9.04084	7.69186	13.0887	1.16504	9.7465e-05	0.0126085
Glyma.15G256000	XLOC_048461	Chr15	48531076	48532206	1131	Glyma.15G256000|Glyma.15G256000.1.Wm82.a2.v1,Glyma.15G256000|Glyma.15G256000.2.Wm82.a2.v1	.	Glyma.15G256000.Wm82.a2.v1	30495781	Glyma.15G256000.1.p	PF12734	PTHR31568,PTHR31568:SF17					AT2G32210.1			122.986	199.368	233.517	133.919	74.5686	65.2264	1.16571	0.000168012	0.0186708
Glyma.17G251800	XLOC_052884	Chr17	40633556	40636068	2155	Glyma.17G251800|Glyma.17G251800.1.Wm82.a2.v1,Glyma.17G251800|Glyma.17G251800.2.Wm82.a2.v1	Glyma.17G251800.Wm82.a2.v1	.	30479546	Glyma.17G251800.1.p		PTHR33872,PTHR33872:SF2					AT1G19530.1			3.80764	5.71785	19.667	4.10772	4.88835	5.24656	1.16688	0.012855	0.240742
Glyma.09G079900	XLOC_026860	Chr09	9159678	9164131	2682	Glyma.09G079900|Glyma.09G079900.1.Wm82.a2.v1,Glyma.09G079900|Glyma.09G079900.2.Wm82.a2.v1	Glyma.09G079900.Wm82.a2.v1	.	30484088	Glyma.09G079900.1.p	PF05184,PF03489,PF00026	PTHR13683,PTHR13683:SF296	KOG1339	3.4.23.40		GO:0006629,GO:0006508,GO:0004190	AT1G11910.1	APA1,ATAPA1	aspartic proteinase A1	0.527493	0.982743	2.56134	0.831641	0.508305	0.646954	1.17079	0.0422088	0.420355
Glyma.09G020600	XLOC_028012	Chr09	1624423	1635959	6582	Glyma.09G020600|Glyma.09G020600.1.Wm82.a2.v1,Glyma.09G020700|Glyma.09G020700.1.Wm82.a2.v1	.	Glyma.09G020600.Wm82.a2.v1;Glyma.09G020700.Wm82.a2.v1	30484258	Glyma.09G020600.1.p		PTHR23155,PTHR23155:SF505					AT3G14470.1		NB-ARC domain-containing disease resistance protein	0.464271	0.230255	1.19278	0.296514	0.291853	0.331648	1.17153	0.0364669	0.397063
Glyma.10G069100	XLOC_030124	Chr10	6800113	6806333	2604	Glyma.10G069100|Glyma.10G069100.2.Wm82.a2.v1,Glyma.10G069100|Glyma.10G069100.3.Wm82.a2.v1,Glyma.10G069100|Glyma.10G069100.1.Wm82.a2.v1	Glyma.10G069100.Wm82.a2.v1	.	30476944	Glyma.10G069100.1.p		PTHR35694,PTHR35694:SF1					AT1G28530.2			47.5056	44.1057	33.2819	16.0871	18.9899	24.2674	1.17239	2.02866e-05	0.00368165
Glyma.01G014700	XLOC_000086	Chr01	1427792	1434522	3946	Glyma.01G014700|Glyma.01G014700.2.Wm82.a2.v1,Glyma.01G014700|Glyma.01G014700.3.Wm82.a2.v1,Glyma.01G014700|Glyma.01G014700.1.Wm82.a2.v1,Glyma.01G014700|Glyma.01G014700.4.Wm82.a2.v1	Glyma.01G014700.Wm82.a2.v1	.	30543783	Glyma.01G014700.1.p	PF02928,PF02375,PF02373	PTHR10694,PTHR10694:SF33		1.14.11.27			AT5G46910.1		Transcription factor jumonji (jmj) family protein / zinc finger (C5HC2 type) family protein	4.2019	5.41036	5.96872	3.02054	2.65393	1.94327	1.17371	3.67531e-05	0.00572402
Glyma.U020300	XLOC_064202	scaffold_21	3340396	3344026	1829	Glyma.U020300|Glyma.U020300.1.Wm82.a2.v1	.	Glyma.U020300.Wm82.a2.v1	30535437	Glyma.U020300.1.p	PF00190	PTHR31189,PTHR31189:SF2				GO:0045735	AT2G28490.1		RmlC-like cupins superfamily protein	631.58	705.043	1329.82	354.722	387.217	530.188	1.17714	0.000275899	0.0264632
Glyma.12G200600	XLOC_037171	Chr12	36162350	36166107	1786	Glyma.12G200500|Glyma.12G200500.1.Wm82.a2.v1,Glyma.12G200600|Glyma.12G200600.1.Wm82.a2.v1	Glyma.12G200600.Wm82.a2.v1;Glyma.12G200500.Wm82.a2.v1	.	30546878	Glyma.12G200600.1.p	PF12609	PTHR33090					AT4G10270.1		Wound-responsive family protein	14.48	24.8666	25.8595	11.8251	11.2762	8.58696	1.17723	3.63325e-05	0.00572402
Glyma.04G251900	XLOC_010726	Chr04	51872753	51874821	2069	Glyma.04G251900|Glyma.04G251900.1.Wm82.a2.v1	Glyma.04G251900.Wm82.a2.v1	.	30490856	Glyma.04G251900.1.p	PF03514	PTHR31636,PTHR31636:SF25					AT4G08250.1		GRAS family transcription factor	1.91458	1.08282	1.51188	0.741152	0.928456	0.541053	1.17846	0.0158868	0.268717
Glyma.17G149400	XLOC_052311	Chr17	12389231	12394175	2866	Glyma.17G149400|Glyma.17G149400.2.Wm82.a2.v1,Glyma.17G149400|Glyma.17G149400.1.Wm82.a2.v1,Glyma.17G149400|Glyma.17G149400.3.Wm82.a2.v1	Glyma.17G149400.Wm82.a2.v1	.	30481157	Glyma.17G149400.1.p	PF02493	PTHR23084,PTHR23084:SF163		2.7.1.68			AT4G17080.1		Histone H3 K4-specific methyltransferase SET7/9 family protein	3.8108	3.79355	6.33465	1.99426	1.75133	2.85133	1.18199	0.00117929	0.0642521
Glyma.14G090700	XLOC_043647	Chr14	8269423	8286041	4032	Glyma.14G090700|Glyma.14G090700.1.Wm82.a2.v1	Glyma.14G090700.Wm82.a2.v1	.	30532295	Glyma.14G090700.1.p	PF13967,PF02714	PTHR13018,PTHR13018:SF31	KOG1134			GO:0016020	AT1G58520.1	RXW8	lipases;hydrolases, acting on ester bonds	0.842105	1.50351	2.54041	0.605052	1.13729	0.638569	1.18266	0.00938636	0.202577
Glyma.12G122700	XLOC_037975	Chr12	13382515	13388322	1549	Glyma.12G122700|Glyma.12G122700.1.Wm82.a2.v1	.	Glyma.12G122700.Wm82.a2.v1	30547165	Glyma.12G122700.1.p	PF08241	PTHR10108,PTHR10108:SF706		2.1.1.163		GO:0008168,GO:0008152	AT1G23360.1	MENG	S-adenosyl-L-methionine-dependent methyltransferases superfamily protein	6.10099	8.33764	7.12735	2.2949	3.88044	4.0109	1.1852	0.000631075	0.0419424
Glyma.17G251200	XLOC_052880	Chr17	40605205	40607536	1319	Glyma.17G251200|Glyma.17G251200.1.Wm82.a2.v1	Glyma.17G251200.Wm82.a2.v1	.	30481622	Glyma.17G251200.1.p		PTHR22849,PTHR22849:SF40					AT4G36550.1		ARM repeat superfamily protein	1.75903	2.94745	4.5571	1.47965	1.17451	1.73984	1.18588	0.0153864	0.26494
Glyma.18G200100	XLOC_057162	Chr18	47921141	47924709	1465	Glyma.18G200100|Glyma.18G200100.1.Wm82.a2.v1,Glyma.18G200100|Glyma.18G200100.2.Wm82.a2.v1	.	Glyma.18G200100.Wm82.a2.v1	30555545	Glyma.18G200100.1.p	PF13920	PTHR15315,PTHR15315:SF31	KOG1039				AT5G01520.1		RING/U-box superfamily protein	1.39059	3.23842	8.49896	1.76039	2.15721	2.36878	1.18707	0.026986	0.345033
Glyma.04G179500	XLOC_011634	Chr04	44452523	44463137	2810	Glyma.04G179400|Glyma.04G179400.1.Wm82.a2.v1	Glyma.04G179500.Wm82.a2.v1;Glyma.04G179600.Wm82.a2.v1	.	30487300	Glyma.04G179500.1.p	PF02704	PTHR23201,PTHR23201:SF18					AT5G14920.1		Gibberellin-regulated family protein	0.886098	1.28972	1.94263	1.06661	0.485151	0.458133	1.18751	0.0182067	0.28967
Glyma.13G108200	XLOC_039472	Chr13	22250213	22256472	2711	Glyma.13G108200|Glyma.13G108200.1.Wm82.a2.v1	Glyma.13G108200.Wm82.a2.v1	.	30504280	Glyma.13G108200.1.p	PF13713,PF08381	PTHR22870,PTHR22870:SF166					AT5G20540.1	ATBRXL4,BRX-LIKE4,BRXL4	BREVIS RADIX-like 4	2.23352	2.74655	3.84615	1.33696	1.53146	1.36265	1.18867	0.0010332	0.0583078
Glyma.06G320300	XLOC_016976	Chr06	50899704	50904533	1242	Glyma.06G320300|Glyma.06G320300.1.Wm82.a2.v1	Glyma.06G320300.Wm82.a2.v1	.	30552966	Glyma.06G320300.1.p	PF01926	PTHR10903,PTHR10903:SF65				GO:0005525	AT1G33970.4		P-loop containing nucleoside triphosphate hydrolases superfamily protein	2.00478	1.90994	1.92597	0.505087	0.848179	1.35198	1.18982	0.0350585	0.388781
Glyma.15G261300	XLOC_047139	Chr15	49382286	49385627	3126	Glyma.15G261300|Glyma.15G261300.1.Wm82.a2.v1,Glyma.15G261300|Glyma.15G261300.2.Wm82.a2.v1,Glyma.15G261400|Glyma.15G261400.1.Wm82.a2.v1	Glyma.15G261300.Wm82.a2.v1;Glyma.15G261400.Wm82.a2.v1	.	30496040	Glyma.15G261300.1.p	PF00808	PTHR10252,PTHR10252:SF49	KOG1657		K08066		AT1G56170.1	ATHAP5B,HAP5B,NF-YC2	nuclear factor Y, subunit C2	4.19985	4.55306	6.18057	2.87638	2.25983	2.05911	1.18995	9.64483e-05	0.0125413
Glyma.05G034500	XLOC_012572	Chr05	3021697	3023335	804	Glyma.05G034500|Glyma.05G034500.1.Wm82.a2.v1	Glyma.05G034500.Wm82.a2.v1	.	30526921	Glyma.05G034500.1.p	PF02704	PTHR23201,PTHR23201:SF18					AT5G14920.1		Gibberellin-regulated family protein	17.8074	34.7495	77.6603	15.6049	23.122	23.3216	1.19379	0.00453176	0.136558
Glyma.17G154900	XLOC_053686	Chr17	13078881	13084856	1930	Glyma.17G154900|Glyma.17G154900.1.Wm82.a2.v1	.	Glyma.17G154900.Wm82.a2.v1	30480851	Glyma.17G154900.1.p	PF00111	PTHR19370,PTHR19370:SF109			K02639	GO:0051536,GO:0009055	AT1G32550.1		2Fe-2S ferredoxin-like superfamily protein	3.84104	4.19939	3.46399	1.51683	2.2154	1.74006	1.19403	0.000625594	0.0417493
Glyma.17G127900	XLOC_053567	Chr17	10219109	10224162	2026	Glyma.17G127900|Glyma.17G127900.1.Wm82.a2.v1	.	Glyma.17G127900.Wm82.a2.v1	30481787	Glyma.17G127900.1.p		PTHR33595,PTHR33595:SF3					AT5G50360.1			1.98314	3.0247	1.36232	1.78899	0.611717	0.663044	1.19427	0.018768	0.291694
Glyma.06G255100	XLOC_016625	Chr06	43489961	43491922	1096	Glyma.06G255100|Glyma.06G255100.1.Wm82.a2.v1	Glyma.06G255100.Wm82.a2.v1	.	30550484	Glyma.06G255100.1.p		PTHR34379,PTHR34379:SF2								1.29082	2.16437	4.75681	0.826757	1.52656	1.53208	1.19584	0.0403844	0.414514
Glyma.03G261400	XLOC_007770	Chr03	45488450	45489586	1137	Glyma.03G261400|Glyma.03G261400.1.Wm82.a2.v1	Glyma.03G261400.Wm82.a2.v1	.	30518821	Glyma.03G261400.1.p	PF03168	PTHR31415,PTHR31415:SF9					AT4G01410.1		Late embryogenesis abundant (LEA) hydroxyproline-rich glycoprotein family	7.11723	7.47597	13.5401	4.65906	3.16102	5.41505	1.19709	0.00211014	0.0890142
Glyma.17G216000	XLOC_053984	Chr17	36354547	36365745	1930	Glyma.17G216000|Glyma.17G216000.2.Wm82.a2.v1,Glyma.17G216000|Glyma.17G216000.1.Wm82.a2.v1	.	Glyma.17G216000.Wm82.a2.v1	30479411	Glyma.17G216000.1.p	PF00155	PTHR11879,PTHR11879:SF1		2.6.1.1	K00811	GO:0030170,GO:0009058,GO:0008483,GO:0006520	AT4G31990.1	AAT3,ASP5,ATAAT1	aspartate aminotransferase 5	7.47684	21.6798	25.4555	7.65638	6.22881	11.4554	1.19886	0.00306951	0.108565
Glyma.11G106600	XLOC_033777	Chr11	8127272	8128984	1713	Glyma.11G106600|Glyma.11G106600.1.Wm82.a2.v1,Glyma.11G106600|Glyma.11G106600.2.Wm82.a2.v1	Glyma.11G106600.Wm82.a2.v1	.	30530755	Glyma.11G106600.1.p	PF00241	PTHR11913,PTHR11913:SF16	KOG1735		K05765	GO:0005622,GO:0003779,GO:0030042,GO:0015629	AT2G16700.1	ADF5,ATADF5	actin depolymerizing factor 5	0.924988	1.03859	2.86444	0.97656	1.04906	0.359423	1.19953	0.0468331	0.43859
Glyma.11G183300	XLOC_035440	Chr11	25084751	25087795	1620	Glyma.11G183300|Glyma.11G183300.1.Wm82.a2.v1	.	Glyma.11G183300.Wm82.a2.v1	30530770	Glyma.11G183300.1.p	PF00111	PTHR19370,PTHR19370:SF127			K02639	GO:0051536,GO:0009055	AT2G27510.1	ATFD3,FD3	ferredoxin 3	11.0734	14.1548	28.7365	9.55175	7.57374	8.56854	1.2009	0.000720903	0.0466295
Glyma.13G274000	XLOC_042126	Chr13	37542937	37546447	756	Glyma.13G274000|Glyma.13G274000.1.Wm82.a2.v1	.	Glyma.13G274000.Wm82.a2.v1	30502160	Glyma.13G274000.1.p	PF03226	PTHR13848,PTHR13848:SF13	KOG3399				AT5G53940.1		Yippee family putative zinc-binding protein	5.31462	4.18368	10.547	2.39716	5.57375	1.85092	1.20186	0.0168313	0.276064
Glyma.09G146700	XLOC_027210	Chr09	36342769	36345517	2199	Glyma.09G146700|Glyma.09G146700.1.Wm82.a2.v1	Glyma.09G146700.Wm82.a2.v1	.	30485145	Glyma.09G146700.1.p	PF00240,PF02179	PTHR12329,PTHR12329:SF11	KOG4361			GO:0005515,GO:0051087	AT5G52060.1	ATBAG1,BAG1	BCL-2-associated athanogene 1	0.874962	1.34842	4.93691	0.887519	1.15536	1.34903	1.20194	0.0351557	0.388781
Glyma.03G200100	XLOC_007482	Chr03	40897607	40898945	1337	Glyma.03G200100|Glyma.03G200100.1.Wm82.a2.v1	Glyma.03G200100.Wm82.a2.v1	.	30518690	Glyma.03G200100.1.p	PF04844	PTHR33057,PTHR33057:SF4					AT5G04820.1	ATOFP13,OFP13	ovate family protein 13	3.47071	6.11123	11.1935	3.28438	3.47608	3.13979	1.20281	0.00418056	0.129875
Glyma.19G006400	XLOC_058039	Chr19	609898	614175	1213	Glyma.19G006400|Glyma.19G006400.2.Wm82.a2.v1,Glyma.19G006400|Glyma.19G006400.1.Wm82.a2.v1,Glyma.19G006400|Glyma.19G006400.3.Wm82.a2.v1	Glyma.19G006400.Wm82.a2.v1	.	30511397	Glyma.19G006400.1.p	PF09439	PTHR11711,PTHR11711:SF181	KOG0070		K07977,K07937		AT1G10630.1	ARFA1F,ATARFA1F	ADP-ribosylation factor A1F	769.579	744.758	718.877	357.244	425.442	284.52	1.20403	1.37269e-08	7.69497e-06
Glyma.13G221700	XLOC_041851	Chr13	33471164	33478662	6553	Glyma.13G221600|Glyma.13G221600.1.Wm82.a2.v1,Glyma.13G221700|Glyma.13G221700.5.Wm82.a2.v1,Glyma.13G221700|Glyma.13G221700.1.Wm82.a2.v1,Glyma.13G221700|Glyma.13G221700.2.Wm82.a2.v1,Glyma.13G221700|Glyma.13G221700.3.Wm82.a2.v1,Glyma.13G221700|Glyma.13G221700.4.Wm82.a2.v1,Glyma.13G221700|Glyma.13G221700.6.Wm82.a2.v1	.	Glyma.13G221700.Wm82.a2.v1;Glyma.13G221600.Wm82.a2.v1	30505515	Glyma.13G221700.1.p		PTHR38226								2.24527	2.73506	7.66569	1.66995	3.08275	1.40079	1.20626	0.00437708	0.133587
Glyma.06G150100	XLOC_017735	Chr06	12256574	12259681	1924	Glyma.06G150100|Glyma.06G150100.2.Wm82.a2.v1,Glyma.06G150100|Glyma.06G150100.1.Wm82.a2.v1	.	Glyma.06G150100.Wm82.a2.v1	30552564	Glyma.06G150100.1.p	PF00022	PTHR11937,PTHR11937:SF200					AT5G09810.1	ACT7	actin 7	0.73531	1.16443	1.40267	0.289821	0.74077	0.523646	1.20654	0.0424496	0.420815
Glyma.11G034300	XLOC_033402	Chr11	2494473	2497731	1379	Glyma.11G034200|Glyma.11G034200.1.Wm82.a2.v1,Glyma.11G034300|Glyma.11G034300.1.Wm82.a2.v1	Glyma.11G034300.Wm82.a2.v1;Glyma.11G034200.Wm82.a2.v1	.	30528241	Glyma.11G034300.1.p	PF00551	PTHR10520,PTHR10520:SF7	KOG3076	3.5.1.10		GO:0016742,GO:0009058,GO:0008864,GO:0006189	AT5G47435.2		formyltetrahydrofolate deformylase, putative	7.96109	8.79209	11.2974	3.48762	4.224	5.35772	1.20685	0.00033706	0.029421
Glyma.09G013700	XLOC_027984	Chr09	1025277	1027042	1338	Glyma.09G013700|Glyma.09G013700.2.Wm82.a2.v1,Glyma.09G013700|Glyma.09G013700.1.Wm82.a2.v1	.	Glyma.09G013700.Wm82.a2.v1	30483447	Glyma.09G013700.1.p		PTHR22814,PTHR22814:SF117	KOG1603				AT1G51090.1		Heavy metal transport/detoxification superfamily protein	2.07241	1.8714	6.05097	1.61492	1.15783	1.9243	1.20685	0.0233102	0.321977
Glyma.03G213300	XLOC_007542	Chr03	41861902	41863377	1476	Glyma.03G213300|Glyma.03G213300.1.Wm82.a2.v1	Glyma.03G213300.Wm82.a2.v1	.	30515545	Glyma.03G213300.1.p	PF03073	PTHR10057,PTHR10057:SF0				GO:0016021	AT2G47770.1	ATTSPO,TSPO	TSPO(outer membrane tryptophan-rich sensory protein)-related	105.511	168.75	224.105	93.3609	58.6083	82.1377	1.20781	9.14949e-05	0.0120211
Glyma.17G048900	XLOC_053168	Chr17	3716182	3719442	2060	Glyma.17G048900|Glyma.17G048900.1.Wm82.a2.v1	.	Glyma.17G048900.Wm82.a2.v1	30481780	Glyma.17G048900.1.p	PF07714	PTHR27001,PTHR27001:SF123	KOG1187	2.7.11.1		GO:0006468,GO:0004672	AT2G05940.1		Protein kinase superfamily protein	8.68071	10.9075	24.8317	7.4439	7.15929	6.54817	1.20955	0.000938471	0.0553931
Glyma.16G010200	XLOC_050176	Chr16	907300	910519	1728	Glyma.16G010200|Glyma.16G010200.1.Wm82.a2.v1,Glyma.16G010200|Glyma.16G010200.2.Wm82.a2.v1	.	Glyma.16G010200.Wm82.a2.v1	30560214	Glyma.16G010200.1.p	PF13424	PTHR10098,PTHR10098:SF117					AT3G14110.2	FLU	Tetratricopeptide repeat (TPR)-like superfamily protein	4.51929	7.43583	15.5822	2.78324	4.0881	5.89519	1.20958	0.00615925	0.160842
Glyma.17G161700	XLOC_053710	Chr17	14112322	14114474	1832	Glyma.17G161700|Glyma.17G161700.1.Wm82.a2.v1	.	Glyma.17G161700.Wm82.a2.v1	30481645	Glyma.17G161700.1.p	PF00583	PTHR23091,PTHR23091:SF211		2.3.1.82		GO:0008080	AT2G23060.1		Acyl-CoA N-acyltransferases (NAT) superfamily protein	1.32825	1.0071	2.44402	1.02727	0.980918	0.336076	1.21	0.0316322	0.375138
Glyma.04G139500	XLOC_011444	Chr04	22491684	22493177	478	Glyma.04G139500|Glyma.04G139500.1.Wm82.a2.v1	.	Glyma.04G139500.Wm82.a2.v1	30487232	Glyma.04G139500.1.p	PF00280	PTHR33091,PTHR33091:SF11				GO:0009611,GO:0004867				5.09068	5.1005	5.26094	2.33312	2.46312	2.45902	1.21074	0.0180827	0.28907
Glyma.11G218400	XLOC_034366	Chr11	31310304	31315576	2979	Glyma.11G218400|Glyma.11G218400.1.Wm82.a2.v1,Glyma.11G218500|Glyma.11G218500.1.Wm82.a2.v1	Glyma.11G218400.Wm82.a2.v1;Glyma.11G218500.Wm82.a2.v1	.	30529758	Glyma.11G218400.1.p		PTHR34673					AT3G03341.1			12.4235	20.7477	22.3803	7.76806	8.36211	9.73262	1.21334	3.38078e-05	0.00550451
Glyma.12G239100	XLOC_038552	Chr12	39801603	39805993	1809	Glyma.12G239100|Glyma.12G239100.1.Wm82.a2.v1	.	Glyma.12G239100.Wm82.a2.v1	30548540	Glyma.12G239100.1.p	PF00067	PTHR24298,PTHR24298:SF59	KOG0156	1.14.13.28		GO:0055114,GO:0020037,GO:0016705,GO:0005506	AT2G42250.1	CYP712A1	cytochrome P450, family 712, subfamily A, polypeptide 1	4.50463	7.83138	6.61155	2.92833	1.95253	3.80572	1.21452	0.00121959	0.0653191
Glyma.08G333900	XLOC_023950	Chr08	45129081	45141978	3726	Glyma.08G333900|Glyma.08G333900.1.Wm82.a2.v1,Glyma.08G333900|Glyma.08G333900.2.Wm82.a2.v1,Glyma.08G333900|Glyma.08G333900.3.Wm82.a2.v1	Glyma.08G333900.Wm82.a2.v1	.	30538909	Glyma.08G333900.1.p	PF02209,PF00626	PTHR11977,PTHR11977:SF25				GO:0007010,GO:0003779,GO:0051017	AT2G29890.1	ATVLN1,VLN1	villin-like 1	0.683447	1.48551	5.08655	1.085	0.748393	1.53224	1.21596	0.0309111	0.371706
Glyma.11G114600	XLOC_033812	Chr11	8746498	8754186	2318	Glyma.11G114600|Glyma.11G114600.1.Wm82.a2.v1,Glyma.11G114600|Glyma.11G114600.2.Wm82.a2.v1	Glyma.11G114600.Wm82.a2.v1	Glyma.11G114700.Wm82.a2.v1	30530251	Glyma.11G114600.1.p	PF01217,PF00928	PTHR10121					AT5G05010.1		clathrin adaptor complexes medium subunit family protein	0.683565	1.25077	2.27558	0.691607	0.695057	0.603666	1.21657	0.0230414	0.320421
Glyma.04G165500	XLOC_010280	Chr04	41393620	41396115	844	Glyma.04G165500|Glyma.04G165500.1.Wm82.a2.v1,Glyma.04G165500|Glyma.04G165500.2.Wm82.a2.v1	Glyma.04G165500.Wm82.a2.v1	.	30488487	Glyma.04G165500.1.p	PF01287	PTHR11673,PTHR11673:SF8	KOG3271		K03263	GO:0045905,GO:0045901,GO:0043022,GO:0006452,GO:0003746,GO:0003723	AT1G13950.1	ATELF5A-1,EIF-5A,EIF5A,ELF5A-1	eukaryotic elongation factor 5A-1	48.6106	63.4727	60.9715	27.088	28.8543	25.267	1.21711	4.06114e-07	0.000160072
Glyma.13G118100	XLOC_041345	Chr13	23091392	23098825	2423	Glyma.13G118100|Glyma.13G118100.2.Wm82.a2.v1,Glyma.13G118100|Glyma.13G118100.1.Wm82.a2.v1	.	Glyma.13G118100.Wm82.a2.v1	30505579	Glyma.13G118100.1.p		PTHR34451					AT1G09520.1			3.26972	4.1336	2.987	1.63971	1.61119	1.59392	1.21762	0.000281847	0.0269313
Glyma.17G026400	XLOC_051665	Chr17	1941454	1943126	1164	Glyma.17G026400|Glyma.17G026400.1.Wm82.a2.v1	Glyma.17G026400.Wm82.a2.v1	.	30480194	Glyma.17G026400.1.p	PF05498	PTHR33136,PTHR33136:SF13					AT4G15800.1	RALFL33	ralf-like 33	7.63277	5.88734	8.06205	4.55099	2.66181	2.98132	1.21811	0.00074476	0.0476836
Glyma.02G270000	XLOC_005798	Chr02	45414256	45417179	2626	Glyma.02G270000|Glyma.02G270000.1.Wm82.a2.v1,Glyma.02G270000|Glyma.02G270000.2.Wm82.a2.v1	.	Glyma.02G270000.Wm82.a2.v1	30511150	Glyma.02G270000.1.p	PF14555,PF00789,PF08059	PTHR23333,PTHR23333:SF26	KOG2086		K14012	GO:0005515	AT4G15410.1	PUX5	serine/threonine protein phosphatase 2A 55 kDa regulatory subunit B prime gamma	0.991285	1.63101	3.80715	1.27406	0.802314	0.959154	1.21926	0.0147695	0.258816
Glyma.07G081800	XLOC_020878	Chr07	7526905	7532873	3815	Glyma.07G081900|Glyma.07G081900.1.Wm82.a2.v1,Glyma.07G081800|Glyma.07G081800.1.Wm82.a2.v1	.	Glyma.07G081800.Wm82.a2.v1;Glyma.07G081900.Wm82.a2.v1	30494832	Glyma.07G081800.1.p	PF00389,PF02826	PTHR10996,PTHR10996:SF131	KOG0069	1.1.1.79,1.1.1.81	K15919	GO:0055114,GO:0051287,GO:0016616,GO:0008152	AT2G45630.2		D-isomer specific 2-hydroxyacid dehydrogenase family protein	0.385668	0.949963	0.514473	0.420221	0.211159	0.234745	1.21929	0.0359852	0.393653
Glyma.12G099300	XLOC_036662	Chr12	8609954	8616394	1909	Glyma.12G099300|Glyma.12G099300.1.Wm82.a2.v1	Glyma.12G099300.Wm82.a2.v1	.	30548718	Glyma.12G099300.1.p	PF01554	PTHR11206,PTHR11206:SF143	KOG1347			GO:0055085,GO:0016020,GO:0015297,GO:0015238,GO:0006855	AT3G21690.1		MATE efflux family protein	3.67579	2.79587	2.47396	1.82561	1.3958	1.0262	1.21951	0.00196076	0.0860595
Glyma.09G218800	XLOC_027569	Chr09	44200757	44212022	4225	Glyma.09G218800|Glyma.09G218800.1.Wm82.a2.v1	Glyma.09G218800.Wm82.a2.v1	.	30485172	Glyma.09G218800.1.p	PF01535,PF13041	PTHR24015,PTHR24015:SF364					AT4G34830.1	MRL1	Pentatricopeptide repeat (PPR) superfamily protein	4.72806	9.20161	24.2871	6.00509	6.67337	5.44484	1.22173	0.00408278	0.127782
Glyma.08G285000	XLOC_025459	Chr08	39398097	39408304	2515	Glyma.08G285000|Glyma.08G285000.1.Wm82.a2.v1,Glyma.08G285000|Glyma.08G285000.2.Wm82.a2.v1	.	Glyma.08G285000.Wm82.a2.v1	30539293	Glyma.08G285000.1.p	PF01985	PTHR31846,PTHR31846:SF5				GO:0003723	AT1G23400.1	ATCAF2,CAF2	RNA-binding CRS1 / YhbY (CRM) domain-containing protein	2.29508	3.82519	2.5607	1.55201	1.774	0.801189	1.22191	0.00158999	0.0762528
Glyma.06G293200	XLOC_016828	Chr06	48191249	48192007	759	Glyma.06G293200|Glyma.06G293200.1.Wm82.a2.v1	Glyma.06G293200.Wm82.a2.v1	.	30551845	Glyma.06G293200.1.p		PTHR34683,PTHR34683:SF2					AT4G28290.1			2.08762	2.86491	10.4245	2.29585	2.61257	2.35982	1.22272	0.0361363	0.394963
Glyma.05G245600	XLOC_014862	Chr05	41954908	41955938	1031	Glyma.05G245600|Glyma.05G245600.1.Wm82.a2.v1	.	Glyma.05G245600.Wm82.a2.v1	30524172	Glyma.05G245600.1.p	PF13499	PTHR10891,PTHR10891:SF573	KOG0027		K13448		AT1G18210.2		Calcium-binding EF-hand family protein	7.79408	14.2523	28.5555	6.15216	7.33266	9.88059	1.22389	0.00397117	0.12581
Glyma.05G195200	XLOC_014613	Chr05	37950784	37954245	1467	Glyma.05G195200|Glyma.05G195200.1.Wm82.a2.v1	.	Glyma.05G195200.Wm82.a2.v1	30526383	Glyma.05G195200.1.p	PF14144	PTHR22952,PTHR22952:SF130				GO:0043565,GO:0006351	AT3G14880.2			0.848649	1.70684	3.93011	1.33037	0.802572	0.915696	1.22939	0.0364389	0.397063
Glyma.19G209700	XLOC_059129	Chr19	46419971	46423171	1421	Glyma.19G209700|Glyma.19G209700.1.Wm82.a2.v1	Glyma.19G209700.Wm82.a2.v1	.	30512646	Glyma.19G209700.1.p	PF00763,PF02882	PTHR10025,PTHR10025:SF33	KOG0089	1.5.1.5,3.5.4.9		GO:0055114,GO:0009396,GO:0004488,GO:0003824	AT3G12290.1		Amino acid dehydrogenase family protein	2.30977	3.43144	3.02142	1.86395	1.17742	1.06351	1.23096	0.00512437	0.146728
Glyma.17G105600	XLOC_052081	Chr17	8283503	8284308	806	Glyma.17G105600|Glyma.17G105600.1.Wm82.a2.v1	Glyma.17G105600.Wm82.a2.v1	.	30480059	Glyma.17G105600.1.p										6.03808	5.47745	10.7298	3.80507	3.07528	3.4722	1.23316	0.00306929	0.108565
Glyma.02G036600	XLOC_004628	Chr02	3393443	3397198	1458	Glyma.02G036600|Glyma.02G036600.1.Wm82.a2.v1	.	Glyma.02G036600.Wm82.a2.v1	30508165	Glyma.02G036600.1.p	PF11721	PTHR27006,PTHR27006:SF11					AT1G07650.2		Leucine-rich repeat transmembrane protein kinase	2.63929	2.21451	3.40749	0.669292	1.40254	1.68914	1.23323	0.0114216	0.224213
Glyma.16G011200	XLOC_050182	Chr16	975670	977813	2144	Glyma.16G011200|Glyma.16G011200.1.Wm82.a2.v1	.	Glyma.16G011200.Wm82.a2.v1	30559748	Glyma.16G011200.1.p	PF13837	PTHR31307,PTHR31307:SF4	KOG4282				AT3G14180.1		sequence-specific DNA binding transcription factors	4.40785	4.82518	9.64078	2.34074	1.87866	4.30754	1.23324	0.00379665	0.123262
Glyma.19G203200	XLOC_059100	Chr19	45989243	45994892	3914	Glyma.19G203200|Glyma.19G203200.1.Wm82.a2.v1,Glyma.19G203200|Glyma.19G203200.2.Wm82.a2.v1,Glyma.19G203200|Glyma.19G203200.3.Wm82.a2.v1	Glyma.19G203200.Wm82.a2.v1	Glyma.19G203300.Wm82.a2.v1	30512166	Glyma.19G203200.1.p	PF01490	PTHR22950,PTHR22950:SF282	KOG1304		K14209		AT3G11900.1	ANT1	aromatic and neutral transporter 1	1.1422	1.36365	2.2409	0.747951	0.728278	0.729323	1.23381	0.00231774	0.093848
Glyma.02G049600	XLOC_004687	Chr02	4500610	4508487	2374	Glyma.02G049600|Glyma.02G049600.2.Wm82.a2.v1,Glyma.02G049600|Glyma.02G049600.1.Wm82.a2.v1	.	Glyma.02G049600.Wm82.a2.v1	30509986	Glyma.02G049600.1.p		PTHR33400,PTHR33400:SF2					AT1G19860.1		Zinc finger C-x8-C-x5-C-x3-H type family protein	1.52558	1.99844	3.4362	1.20378	1.30512	0.778043	1.23512	0.0045387	0.136558
Glyma.01G124700	XLOC_000664	Chr01	43008183	43010029	1847	Glyma.01G124700|Glyma.01G124700.1.Wm82.a2.v1	Glyma.01G124700.Wm82.a2.v1	.	30543422	Glyma.01G124700.1.p	PF10604	PTHR31213,PTHR31213:SF3			K14496		AT2G38310.1	PYL4,RCAR10	PYR1-like 4	1.31746	0.963242	2.85587	0.71702	1.0736	0.636389	1.23543	0.0232591	0.321826
Glyma.06G040300	XLOC_015503	Chr06	3025509	3029879	1160	Glyma.06G040300|Glyma.06G040300.1.Wm82.a2.v1	Glyma.06G040300.Wm82.a2.v1	.	30550407	Glyma.06G040300.1.p	PF11523	PTHR33415,PTHR33415:SF2					AT1G45230.1		Protein of unknown function (DUF3223)	1.36595	1.70413	1.21612	0.721055	0.854717	0.434265	1.23753	0.0454629	0.434083
Glyma.12G062900	XLOC_037687	Chr12	4606805	4610782	2347	Glyma.12G062900|Glyma.12G062900.1.Wm82.a2.v1,Glyma.12G062900|Glyma.12G062900.2.Wm82.a2.v1,Glyma.12G062900|Glyma.12G062900.3.Wm82.a2.v1,Glyma.12G062900|Glyma.12G062900.4.Wm82.a2.v1,Glyma.12G062900|Glyma.12G062900.5.Wm82.a2.v1	.	Glyma.12G062900.Wm82.a2.v1	30545862	Glyma.12G062900.1.p	PF07714	PTHR27001,PTHR27001:SF191	KOG1187	2.7.11.1,2.7.10.2		GO:0006468,GO:0004672	AT1G07570.3	APK1,APK1A	Protein kinase superfamily protein	0.916233	0.589583	1.04533	0.475173	0.554455	0.190786	1.23877	0.0406761	0.415469
Glyma.16G112200	XLOC_049557	Chr16	24896667	24897896	1230	Glyma.16G112200|Glyma.16G112200.1.Wm82.a2.v1	Glyma.16G112200.Wm82.a2.v1	.	30559826	Glyma.16G112200.1.p	PF13639	PTHR14155,PTHR14155:SF187	KOG1493			GO:0008270,GO:0005515	AT1G20823.1		RING/U-box superfamily protein	3.08251	2.14286	5.28577	1.92672	1.20911	1.72921	1.23916	0.010307	0.211755
Glyma.16G042000	XLOC_049197	Chr16	3925957	3927351	1395	Glyma.16G042000|Glyma.16G042000.1.Wm82.a2.v1	Glyma.16G042000.Wm82.a2.v1	.	30560322	Glyma.16G042000.1.p	PF08659	PTHR24322,PTHR24322:SF429	KOG0725		K00059		AT3G03980.1		NAD(P)-binding Rossmann-fold superfamily protein	54.6828	45.5818	166.813	60.4583	37.4023	28.8486	1.23967	0.0025857	0.0993367
Glyma.06G151300	XLOC_016091	Chr06	12334323	12343486	3999	Glyma.06G151300|Glyma.06G151300.2.Wm82.a2.v1,Glyma.06G151300|Glyma.06G151300.3.Wm82.a2.v1,Glyma.06G151300|Glyma.06G151300.1.Wm82.a2.v1	Glyma.06G151300.Wm82.a2.v1	.	30553051	Glyma.06G151300.1.p	PF00400	PTHR14221,PTHR14221:SF8	KOG0283			GO:0005515	AT5G24320.1		Transducin/WD40 repeat-like superfamily protein	0.566036	0.626139	2.43867	0.575185	0.759285	0.391902	1.24069	0.0261931	0.33989
Glyma.15G202300	XLOC_046850	Chr15	25414464	25418478	1474	Glyma.15G202300|Glyma.15G202300.1.Wm82.a2.v1	Glyma.15G202300.Wm82.a2.v1	.	30499564	Glyma.15G202300.1.p	PF00160	PTHR11071,PTHR11071:SF286	KOG0880	5.2.1.8	K03768	GO:0006457,GO:0003755,GO:0000413	AT5G35100.1		Cyclophilin-like peptidyl-prolyl cis-trans isomerase family protein	1.68924	1.87755	1.24833	0.425589	0.96692	0.797429	1.2433	0.0253008	0.332242
Glyma.10G128400	XLOC_030419	Chr10	34145943	34162275	2959	Glyma.10G128400|Glyma.10G128400.1.Wm82.a2.v1,Glyma.10G128400|Glyma.10G128400.2.Wm82.a2.v1,Glyma.10G128400|Glyma.10G128400.3.Wm82.a2.v1	Glyma.10G128400.Wm82.a2.v1	Glyma.10G128500.Wm82.a2.v1	30476499	Glyma.10G128400.1.p	PF04422,PF04432	PTHR31332,PTHR31332:SF0		1.17.7.2	K18010		AT1G04620.1		coenzyme F420 hydrogenase family / dehydrogenase, beta subunit family	20.9987	19.1065	22.573	9.79926	9.29819	9.70382	1.24402	1.80548e-07	7.86687e-05
Glyma.06G209900	XLOC_016375	Chr06	20704205	20705361	831	Glyma.06G209900|Glyma.06G209900.1.Wm82.a2.v1	Glyma.06G209900.Wm82.a2.v1	.	30553994	Glyma.06G209900.1.p	PF01277	PTHR33203,PTHR33203:SF4				GO:0016021,GO:0012511	AT3G18570.1		Oleosin family protein	12.2576	17.6824	27.6044	9.05874	7.9789	9.36233	1.24521	0.000389882	0.0328449
Glyma.03G247100	XLOC_007692	Chr03	44393399	44398029	1848	Glyma.03G247100|Glyma.03G247100.1.Wm82.a2.v1,Glyma.03G247100|Glyma.03G247100.2.Wm82.a2.v1	Glyma.03G247100.Wm82.a2.v1	.	30517013	Glyma.03G247100.1.p	PF00170,PF12498	PTHR22952,PTHR22952:SF197				GO:0043565,GO:0006355,GO:0003700	AT5G28770.2	AtbZIP63,BZO2H3	bZIP transcription factor family protein	12.4325	19.7536	27.448	5.61991	11.032	10.5402	1.24705	0.000411526	0.033705
Glyma.12G022500	XLOC_036260	Chr12	1639355	1649694	4889	Glyma.12G022500|Glyma.12G022500.1.Wm82.a2.v1,Glyma.12G022500|Glyma.12G022500.3.Wm82.a2.v1,Glyma.12G022500|Glyma.12G022500.2.Wm82.a2.v1	Glyma.12G022500.Wm82.a2.v1	.	30548854	Glyma.12G022500.1.p		PTHR18937,PTHR18937:SF225	KOG0018,KOG4643,KOG0933,KOG0964				AT2G32240.1			1.73623	3.71987	2.72237	2.11002	0.861885	0.824295	1.24819	0.00186955	0.0843962
Glyma.06G220800	XLOC_016429	Chr06	26602475	26603991	757	Glyma.06G220800|Glyma.06G220800.1.Wm82.a2.v1	Glyma.06G220800.Wm82.a2.v1	.	30551311	Glyma.06G220800.1.p	PF02298	PTHR33021,PTHR33021:SF68				GO:0009055	AT5G20230.1	ATBCB,BCB,SAG14	blue-copper-binding protein	16.2218	10.5324	6.887	3.03853	7.85843	4.58423	1.24972	0.00339165	0.115462
Glyma.02G257900	XLOC_004187	Chr02	44447569	44450772	1639	Glyma.02G257900|Glyma.02G257900.1.Wm82.a2.v1,Glyma.02G257900|Glyma.02G257900.2.Wm82.a2.v1	Glyma.02G257900.Wm82.a2.v1	.	30508707	Glyma.02G257900.1.p		PTHR34945,PTHR34945:SF1	KOG0143	1.14.11.13			AT3G11150.1		2-oxoglutarate (2OG) and Fe(II)-dependent oxygenase superfamily protein	3.3491	3.21625	6.73598	1.40339	2.34408	2.3222	1.25129	0.00340011	0.115595
Glyma.15G074600	XLOC_046181	Chr15	5716534	5719279	2544	Glyma.15G074600|Glyma.15G074600.1.Wm82.a2.v1	Glyma.15G074600.Wm82.a2.v1	.	30498056	Glyma.15G074600.1.p	PF00069,PF00139	PTHR27007,PTHR27007:SF9	KOG1187	2.7.11.1		GO:0006468,GO:0005524,GO:0004672,GO:0030246	AT4G04960.1		Concanavalin A-like lectin protein kinase family protein	2.09096	2.90095	8.05261	2.41107	1.99736	1.67212	1.25151	0.00558403	0.152959
Glyma.02G168200	XLOC_005294	Chr02	25943853	25944452	600	Glyma.02G168200|Glyma.02G168200.1.Wm82.a2.v1	.	Glyma.02G168200.Wm82.a2.v1	30510430	Glyma.02G168200.1.p										5.28168	5.6009	3.57787	1.04553	2.16884	3.17174	1.25346	0.0229285	0.320085
Glyma.20G229900	XLOC_062272	Chr20	46410285	46416591	2831	Glyma.20G229900|Glyma.20G229900.1.Wm82.a2.v1	Glyma.20G229900.Wm82.a2.v1	.	30522257	Glyma.20G229900.1.p	PF00999	PTHR10110,PTHR10110:SF117				GO:0055085,GO:0016021,GO:0015299,GO:0006812	AT3G05030.1	ATNHX2,NHX2	sodium hydrogen exchanger 2	3.698	5.23698	19.7372	4.30867	5.49407	3.61811	1.25395	0.0073788	0.178369
Glyma.20G177300	XLOC_062006	Chr20	41460432	41461592	1161	Glyma.20G177300|Glyma.20G177300.1.Wm82.a2.v1	Glyma.20G177300.Wm82.a2.v1	.	30521886	Glyma.20G177300.1.p										1.80345	1.53239	3.27542	0.540325	0.907355	1.49451	1.25556	0.0345355	0.386913
Glyma.15G034900	XLOC_047386	Chr15	2790182	2794233	1712	Glyma.15G034900|Glyma.15G034900.1.Wm82.a2.v1	.	Glyma.15G034900.Wm82.a2.v1	30497207	Glyma.15G034900.1.p		PTHR33356,PTHR33356:SF3					AT5G59050.1			7.2059	9.85314	13.614	5.49636	4.63305	3.98865	1.25694	8.35662e-05	0.0111537
Glyma.17G009100	XLOC_051576	Chr17	738861	742912	1314	Glyma.17G009100|Glyma.17G009100.1.Wm82.a2.v1,Glyma.17G009100|Glyma.17G009100.2.Wm82.a2.v1	Glyma.17G009100.Wm82.a2.v1	.	30479243	Glyma.17G009100.1.p	PF01738	PTHR10655,PTHR10655:SF20	KOG2112	3.1.1.5	K06130	GO:0016787	AT4G22300.1	SOBER1	carboxylesterases	1.24893	1.80528	1.68041	1.22005	0.660227	0.340773	1.25792	0.036897	0.398784
Glyma.05G130300	XLOC_013056	Chr05	32322240	32326970	2020	Glyma.05G130300|Glyma.05G130300.2.Wm82.a2.v1,Glyma.05G130300|Glyma.05G130300.1.Wm82.a2.v1,Glyma.05G130300|Glyma.05G130300.3.Wm82.a2.v1,Glyma.05G130300|Glyma.05G130300.4.Wm82.a2.v1	Glyma.05G130300.Wm82.a2.v1	.	30523737	Glyma.05G130300.1.p	PF00575,PF03876	PTHR12709	KOG3298	2.7.7.6		GO:0003676,GO:0006351,GO:0003899	AT5G59180.1	NRPB7	DNA-directed RNA polymerase II	1.40073	1.95721	0.576912	0.379565	1.07369	0.360215	1.25806	0.0395581	0.410994
Glyma.02G157800	XLOC_005238	Chr02	17128238	17133299	2710	Glyma.02G157800|Glyma.02G157800.1.Wm82.a2.v1,Glyma.02G157800|Glyma.02G157800.2.Wm82.a2.v1,Glyma.02G157800|Glyma.02G157800.3.Wm82.a2.v1,Glyma.02G157800|Glyma.02G157800.4.Wm82.a2.v1	.	Glyma.02G157800.Wm82.a2.v1	30508605	Glyma.02G157800.1.p	PF08711	PTHR15141,PTHR15141:SF40				GO:0006351,GO:0005634,GO:0003677	AT5G05140.1		Transcription elongation factor (TFIIS) family protein	1.27378	3.40406	5.97506	2.54631	1.25763	1.13596	1.26162	0.00950107	0.204
Glyma.01G106500	XLOC_000566	Chr01	36102934	36105568	1953	Glyma.01G106500|Glyma.01G106500.1.Wm82.a2.v1	Glyma.01G106500.Wm82.a2.v1	.	30542257	Glyma.01G106500.1.p		PTHR33356,PTHR33356:SF5					AT3G54000.1			8.11318	10.5941	18.2152	7.45914	6.12372	3.61109	1.26229	0.000323737	0.0289393
Glyma.05G230400	XLOC_014784	Chr05	40828620	40829883	1264	Glyma.05G230400|Glyma.05G230400.1.Wm82.a2.v1	.	Glyma.05G230400.Wm82.a2.v1	30527269	Glyma.05G230400.1.p	PF01221	PTHR11886,PTHR11886:SF47	KOG3430	3.6.4.2	K10418	GO:0007017,GO:0005875	AT1G52240.2	ATROPGEF11,PIRF1,ROPGEF11	RHO guanyl-nucleotide exchange factor 11	1.3431	2.398	4.41572	1.70946	1.02951	1.01848	1.26267	0.0192873	0.295591
Glyma.14G075100	XLOC_044717	Chr14	6284315	6286789	2261	Glyma.14G075100|Glyma.14G075100.1.Wm82.a2.v1	.	Glyma.14G075100.Wm82.a2.v1	30532977	Glyma.14G075100.1.p		PTHR37615,PTHR37615:SF1								0.625712	1.02001	1.22073	0.462419	0.301476	0.519863	1.26285	0.0308284	0.371207
Glyma.15G269100	XLOC_047184	Chr15	50591861	50595102	2558	Glyma.15G269100|Glyma.15G269100.1.Wm82.a2.v1	Glyma.15G269100.Wm82.a2.v1	.	30496211	Glyma.15G269100.1.p	PF02183,PF00046	PTHR24326,PTHR24326:SF266	KOG0483		K09338	GO:0043565,GO:0006355,GO:0003700,GO:0003677	AT5G06710.1	HAT14	homeobox from Arabidopsis thaliana	1.70343	1.49405	1.89423	1.19894	0.920542	0.284455	1.26306	0.00953551	0.204274
Glyma.05G096500	XLOC_014126	Chr05	25268507	25270767	1659	Glyma.05G096500|Glyma.05G096500.1.Wm82.a2.v1	.	Glyma.05G096500.Wm82.a2.v1	30523790	Glyma.05G096500.1.p	PF10533,PF03106	PTHR31282,PTHR31282:SF33				GO:0043565,GO:0006355,GO:0003700	AT2G23320.1	WRKY15	WRKY DNA-binding protein 15	11.5976	12.2333	14.7884	7.60461	5.15458	4.9258	1.26323	1.18176e-05	0.00242367
Glyma.11G139500	XLOC_033950	Chr11	10627615	10631297	3023	Glyma.11G139500|Glyma.11G139500.1.Wm82.a2.v1	Glyma.11G139500.Wm82.a2.v1	.	30528162	Glyma.11G139500.1.p	PF00481	PTHR13832,PTHR13832:SF228	KOG0700	3.1.3.16		GO:0003824,GO:0006470,GO:0004722	AT1G07630.1	PLL5	pol-like 5	4.23064	4.11967	5.1738	2.49018	1.88586	1.79599	1.26632	3.109e-05	0.00519388
Glyma.01G131800	XLOC_000702	Chr01	44840590	44843220	2631	Glyma.01G131800|Glyma.01G131800.1.Wm82.a2.v1	Glyma.01G131800.Wm82.a2.v1	.	30542363	Glyma.01G131800.1.p	PF00514,PF04564	PTHR23315,PTHR23315:SF63		6.3.2.19		GO:0005515,GO:0016567,GO:0004842	AT5G01830.1		ARM repeat superfamily protein	0.860349	1.40251	2.49442	0.688807	0.871447	0.616947	1.2685	0.00970667	0.206285
Glyma.08G181700	XLOC_023142	Chr08	14580125	14587788	1973	Glyma.08G181700|Glyma.08G181700.1.Wm82.a2.v1	Glyma.08G181700.Wm82.a2.v1	.	30538608	Glyma.08G181700.1.p	PF00282	PTHR11999,PTHR11999:SF83	KOG0629	4.1.1.22	K01590	GO:0030170,GO:0019752,GO:0016831	AT1G43710.1	emb1075	Pyridoxal phosphate (PLP)-dependent transferases superfamily protein	90.8643	91.9762	89.1267	44.4425	41.0182	37.6172	1.27095	1.60917e-09	1.06824e-06
Glyma.14G118300	XLOC_044942	Chr14	15889765	15895908	1886	Glyma.14G118300|Glyma.14G118300.1.Wm82.a2.v1,Glyma.14G118300|Glyma.14G118300.2.Wm82.a2.v1	.	Glyma.14G118300.Wm82.a2.v1	30534101	Glyma.14G118300.1.p	PF00226,PF14308	PTHR24078,PTHR24078:SF278	KOG0691				AT1G77020.1		DNAJ heat shock N-terminal domain-containing protein	2.46041	2.86491	4.26027	1.2196	0.952833	2.04775	1.27123	0.00450542	0.136112
Glyma.U009000	XLOC_064084	scaffold_2080	1	493	493	Glyma.U009000|Glyma.U009000.1.Wm82.a2.v1	Glyma.U009000.Wm82.a2.v1	.	30523474	Glyma.U009000.1.p	PF00276	PTHR11620,PTHR11620:SF11			K02892	GO:0006412,GO:0005840,GO:0003735	ATCG01300.1		ribosomal protein L23	62.0991	35.4191	15.8003	11.3107	19.8596	19.3007	1.27198	0.00258718	0.0993367
Glyma.12G045400	XLOC_036382	Chr12	3293542	3297779	1649	Glyma.12G045400|Glyma.12G045400.2.Wm82.a2.v1,Glyma.12G045400|Glyma.12G045400.1.Wm82.a2.v1	Glyma.12G045400.Wm82.a2.v1	.	30547027	Glyma.12G045400.1.p	PF03345	PTHR10830,PTHR10830:SF0		2.4.99.18	K12670	GO:0018279,GO:0005789	AT5G66680.1	DGL1	dolichyl-diphosphooligosaccharide-protein glycosyltransferase 48kDa subunit family protein	2.26495	3.6363	3.34757	1.56396	1.27767	1.32378	1.27262	0.00180716	0.0827359
Glyma.05G107600	XLOC_014185	Chr05	28569016	28574288	5265	Glyma.05G107600|Glyma.05G107600.3.Wm82.a2.v1,Glyma.05G107600|Glyma.05G107600.2.Wm82.a2.v1,Glyma.05G107600|Glyma.05G107600.4.Wm82.a2.v1,Glyma.05G107600|Glyma.05G107600.1.Wm82.a2.v1	.	Glyma.05G107600.Wm82.a2.v1	30523679	Glyma.05G107600.1.p		PTHR31096,PTHR31096:SF7		2.7.7.59			AT5G65890.1	ACR1	ACT domain repeat 1	304.368	272.683	101.153	151.173	94.3569	63.8282	1.27272	0.000386896	0.0327511
Glyma.10G167200	XLOC_032123	Chr10	40156791	40161075	2473	Glyma.10G167200|Glyma.10G167200.1.Wm82.a2.v1	.	Glyma.10G167200.Wm82.a2.v1	30477927	Glyma.10G167200.1.p	PF13489	PTHR22809,PTHR22809:SF5	KOG2361	2.1.1.268	K00599		AT1G54650.1		Methyltransferase family protein	1.48739	2.47798	2.43058	0.761	1.40322	0.746896	1.27364	0.0028421	0.104547
Glyma.15G177700	XLOC_048060	Chr15	16883496	16889116	1788	Glyma.15G177700|Glyma.15G177700.1.Wm82.a2.v1	.	Glyma.15G177700.Wm82.a2.v1	30495916	Glyma.15G177700.1.p	PF14802	PTHR31592					AT2G06005.1	FIP1	FRIGIDA interacting protein 1	2.75351	2.83767	1.74948	0.85763	1.62889	0.845214	1.27493	0.00443301	0.13437
Glyma.17G219500	XLOC_054004	Chr17	37109440	37111237	1793	Glyma.17G219500|Glyma.17G219500.2.Wm82.a2.v1,Glyma.17G219500|Glyma.17G219500.1.Wm82.a2.v1	.	Glyma.17G219500.Wm82.a2.v1	30481121	Glyma.17G219500.1.p	PF07911	PTHR33108,PTHR33108:SF15					AT1G72510.2		Protein of unknown function (DUF1677)	1.76743	3.41776	6.77317	2.33247	2.00451	1.18624	1.27512	0.00708758	0.174091
Glyma.01G060300	XLOC_000315	Chr01	8127582	8132640	2078	Glyma.01G060300|Glyma.01G060300.1.Wm82.a2.v1	Glyma.01G060300.Wm82.a2.v1	.	30542509	Glyma.01G060300.1.p	PF16135,PF07897,PF16136	PTHR31413,PTHR31413:SF6				GO:0007165	AT3G29575.3	AFP3	ABI five binding protein 3	10.648	10.5594	9.20908	6.7421	5.21859	2.1279	1.27582	0.000199207	0.0214752
Glyma.17G046700	XLOC_051783	Chr17	3494396	3495992	888	Glyma.17G046700|Glyma.17G046700.1.Wm82.a2.v1	Glyma.17G046700.Wm82.a2.v1	.	30479580	Glyma.17G046700.1.p		PTHR36369,PTHR36369:SF1					AT3G43110.1			5.16187	9.42387	29.1479	6.27945	6.97826	6.6183	1.27639	0.00879097	0.195729
Glyma.20G237900	XLOC_063531	Chr20	46959905	46963994	2914	Glyma.20G237900|Glyma.20G237900.1.Wm82.a2.v1,Glyma.20G237900|Glyma.20G237900.2.Wm82.a2.v1	.	Glyma.20G237900.Wm82.a2.v1	30519461	Glyma.20G237900.1.p	PF07173	PTHR34365,PTHR34365:SF1					AT1G56230.1		Protein of unknown function (DUF1399)	0.621435	0.949726	1.24185	0.813269	0.255183	0.230495	1.27864	0.0305792	0.369971
Glyma.02G255000	XLOC_005721	Chr02	44207467	44210315	2178	Glyma.02G255000|Glyma.02G255000.1.Wm82.a2.v1,Glyma.02G255000|Glyma.02G255000.2.Wm82.a2.v1,Glyma.02G255000|Glyma.02G255000.3.Wm82.a2.v1,Glyma.02G255000|Glyma.02G255000.4.Wm82.a2.v1	.	Glyma.02G255000.Wm82.a2.v1	30507915	Glyma.02G255000.1.p	PF00230	PTHR19139,PTHR19139:SF169	KOG0223		K09872	GO:0016020,GO:0006810,GO:0005215	AT4G00430.1	PIP1;4,PIP1E,TMP-C	plasma membrane intrinsic protein 1;4	271.515	386.281	768.713	198.129	182.145	255.806	1.27866	0.000249689	0.0246041
Glyma.07G258300	XLOC_021750	Chr07	43413237	43416649	1925	Glyma.07G258300|Glyma.07G258300.1.Wm82.a2.v1	.	Glyma.07G258300.Wm82.a2.v1	30494082	Glyma.07G258300.1.p	PF13639	PTHR22763,PTHR22763:SF65	KOG1493		K19043	GO:0008270,GO:0005515	AT4G14220.1	RHF1A	RING-H2 group F1A	0.382162	1.30074	2.80388	0.651758	0.740385	0.639679	1.2789	0.0445704	0.429955
Glyma.08G065000	XLOC_022536	Chr08	4977696	4979377	1682	Glyma.08G065000|Glyma.08G065000.1.Wm82.a2.v1	Glyma.08G065000.Wm82.a2.v1	.	30536145	Glyma.08G065000.1.p	PF00564	PTHR31066,PTHR31066:SF5				GO:0005515	AT5G64430.1		Octicosapeptide/Phox/Bem1p family protein	15.6445	13.8681	13.164	8.03934	4.1999	6.75523	1.28086	3.67594e-05	0.00572402
Glyma.02G150700	XLOC_003639	Chr02	15519557	15523971	2896	Glyma.02G150700|Glyma.02G150700.1.Wm82.a2.v1,Glyma.02G150700|Glyma.02G150700.2.Wm82.a2.v1,Glyma.02G150700|Glyma.02G150700.3.Wm82.a2.v1	Glyma.02G150700.Wm82.a2.v1	.	30511143	Glyma.02G150700.1.p	PF00069	PTHR27001,PTHR27001:SF54	KOG1187	2.7.11.1		GO:0006468,GO:0005524,GO:0004672	AT5G35960.1		Protein kinase family protein	3.45868	3.32195	9.02232	1.9014	2.80306	2.43524	1.28087	0.00159383	0.0762923
Glyma.09G185200	XLOC_027391	Chr09	41041943	41043314	1333	Glyma.09G185200|Glyma.09G185200.1.Wm82.a2.v1	Glyma.09G185200.Wm82.a2.v1	.	30485343	Glyma.09G185200.1.p		PTHR34539,PTHR34539:SF2					AT1G13360.1			69.0705	73.7032	133.023	42.7205	32.8197	47.2801	1.28212	4.25809e-05	0.00641752
Glyma.12G181800	XLOC_038282	Chr12	34248924	34251406	2483	Glyma.12G181800|Glyma.12G181800.1.Wm82.a2.v1	.	Glyma.12G181800.Wm82.a2.v1	30546999	Glyma.12G181800.1.p	PF00800	PTHR21022,PTHR21022:SF5		4.2.1.91	K05359	GO:0009094,GO:0004664	AT1G08250.1	ADT6	arogenate dehydratase 6	0.866048	0.769591	2.05026	0.589505	0.374347	0.676262	1.2827	0.0228318	0.319564
Glyma.18G010500	XLOC_054655	Chr18	746230	748616	1215	Glyma.18G010500|Glyma.18G010500.1.Wm82.a2.v1	Glyma.18G010500.Wm82.a2.v1	.	30554798	Glyma.18G010500.1.p	PF00011	PTHR11527,PTHR11527:SF137			K13993		AT4G27670.1	HSP21	heat shock protein 21	1.49042	1.46429	1.41348	0.917886	0.714023	0.36854	1.28678	0.0351158	0.388781
Glyma.18G024600	XLOC_054725	Chr18	1821793	1824932	1908	Glyma.18G024600|Glyma.18G024600.1.Wm82.a2.v1,Glyma.18G024600|Glyma.18G024600.2.Wm82.a2.v1	Glyma.18G024600.Wm82.a2.v1	.	30555132	Glyma.18G024600.1.p	PF00210	PTHR11431,PTHR11431:SF41	KOG2332	1.16.3.1	K00522	GO:0008199,GO:0006879,GO:0006826	AT2G40300.1	ATFER4,FER4	ferritin 4	2.37272	5.45654	13.1156	2.63026	2.98793	3.69626	1.28772	0.00730972	0.177644
Glyma.13G369000	XLOC_042592	Chr13	45445470	45450673	1729	Glyma.13G369000|Glyma.13G369000.1.Wm82.a2.v1	.	Glyma.13G369000.Wm82.a2.v1	30503716	Glyma.13G369000.1.p		PTHR35099,PTHR35099:SF2					AT1G80610.1			1.50556	0.95276	1.0997	0.524075	0.358398	0.679821	1.28803	0.0297019	0.361962
Glyma.09G225100	XLOC_027596	Chr09	44972590	44976724	3805	Glyma.09G225100|Glyma.09G225100.1.Wm82.a2.v1	Glyma.09G225100.Wm82.a2.v1	.	30482706	Glyma.09G225100.1.p	PF00400	PTHR22844,PTHR22844:SF223	KOG0286,KOG0279			GO:0005515	AT3G51930.1		Transducin/WD40 repeat-like superfamily protein	0.327192	0.658063	1.49912	0.183185	0.407142	0.500143	1.28917	0.0376456	0.401372
Glyma.17G022200	XLOC_053052	Chr17	1605486	1609544	3622	Glyma.17G022200|Glyma.17G022200.2.Wm82.a2.v1,Glyma.17G022200|Glyma.17G022200.1.Wm82.a2.v1,Glyma.17G022200|Glyma.17G022200.4.Wm82.a2.v1,Glyma.17G022200|Glyma.17G022200.3.Wm82.a2.v1	.	Glyma.17G022200.Wm82.a2.v1	30480668	Glyma.17G022200.1.p	PF00226,PF11926	PTHR24078,PTHR24078:SF224					AT3G06340.2		DNAJ heat shock N-terminal domain-containing protein	0.312476	0.52758	1.38859	0.173196	0.376387	0.432693	1.28959	0.0447089	0.43066
Glyma.18G219100	XLOC_057249	Chr18	50589464	50595604	3487	Glyma.18G219100|Glyma.18G219100.1.Wm82.a2.v1	.	Glyma.18G219100.Wm82.a2.v1	30557791	Glyma.18G219100.1.p	PF06415,PF01676	PTHR31637,PTHR31637:SF3		5.4.2.12,5.4.2.11	K15633	GO:0030145,GO:0006007,GO:0005737,GO:0004619,GO:0046872,GO:0003824	AT3G08590.1		Phosphoglycerate mutase, 2,3-bisphosphoglycerate-independent	0.973721	0.548005	4.11596	1.05942	0.675293	0.818632	1.29103	0.027038	0.345033
Glyma.15G273900	XLOC_048543	Chr15	51148855	51154103	1383	Glyma.15G273900|Glyma.15G273900.1.Wm82.a2.v1,Glyma.15G273900|Glyma.15G273900.2.Wm82.a2.v1	.	Glyma.15G273900.Wm82.a2.v1	30499622	Glyma.15G273900.1.p	PF00213	PTHR11910,PTHR11910:SF1	KOG1662		K02137	GO:0046933,GO:0015986	AT5G13450.1	ATP5	delta subunit of Mt ATP synthase	26.9649	25.5377	32.7297	12.247	11.8288	13.6389	1.29333	9.65617e-07	0.000338315
Glyma.18G284700	XLOC_056103	Chr18	56542358	56545578	2063	Glyma.18G284700|Glyma.18G284700.1.Wm82.a2.v1	Glyma.18G284700.Wm82.a2.v1	.	30557535	Glyma.18G284700.1.p	PF01842	PTHR31096,PTHR31096:SF15		2.7.7.59		GO:0016597,GO:0008152	AT1G69040.2	ACR4	ACT domain repeat 4	1.04236	0.830449	1.10004	0.540587	0.540672	0.271313	1.29588	0.02407	0.324848
Glyma.12G219600	XLOC_037281	Chr12	37918829	37924242	2115	Glyma.12G219600|Glyma.12G219600.1.Wm82.a2.v1	Glyma.12G219600.Wm82.a2.v1	.	30547965	Glyma.12G219600.1.p	PF02970	PTHR21500,PTHR21500:SF0	KOG3470		K17292	GO:0051082,GO:0015631,GO:0007021	AT2G30410.1	KIS,TFCA	tubulin folding cofactor A (KIESEL)	0.909712	1.30851	1.421	0.527296	0.585976	0.502821	1.29674	0.01253	0.235707
Glyma.13G259400	XLOC_042044	Chr13	36380971	36383169	2041	Glyma.13G259400|Glyma.13G259400.1.Wm82.a2.v1,Glyma.13G259400|Glyma.13G259400.2.Wm82.a2.v1	.	Glyma.13G259400.Wm82.a2.v1	30504321	Glyma.13G259400.1.p	PF14226,PF03171	PTHR10209,PTHR10209:SF91	KOG0143	1.14.11.13	K04125	GO:0055114,GO:0016491	AT1G78440.1	ATGA2OX1,GA2OX1	Arabidopsis thaliana gibberellin 2-oxidase 1	2.74491	6.68291	7.18228	2.97113	2.64141	1.83739	1.29856	0.000846103	0.0520951
Glyma.13G032400	XLOC_040925	Chr13	10365449	10376271	3797	Glyma.13G032400|Glyma.13G032400.1.Wm82.a2.v1,Glyma.13G032400|Glyma.13G032400.2.Wm82.a2.v1	.	Glyma.13G032400.Wm82.a2.v1	30505686	Glyma.13G032400.1.p	PF01513	PTHR20275,PTHR20275:SF6		2.7.1.23	K00858	GO:0008152,GO:0006741,GO:0003951	AT1G21640.1	ATNADK2,NADK2	NAD kinase 2	0.462015	0.832989	1.80919	0.403856	0.522239	0.456974	1.29863	0.0154926	0.265857
Glyma.09G071800	XLOC_028258	Chr09	7391514	7392920	1147	Glyma.09G071800|Glyma.09G071800.1.Wm82.a2.v1	.	Glyma.09G071800.Wm82.a2.v1	30482650	Glyma.09G071800.1.p	PF04570	PTHR33059,PTHR33059:SF6					AT5G20700.1		Protein of unknown function (DUF581)	6.90717	7.58314	13.5824	4.92228	5.1324	2.68392	1.30073	0.000564695	0.039902
Glyma.13G231400	XLOC_041902	Chr13	34305447	34309209	1489	Glyma.13G231400|Glyma.13G231400.1.Wm82.a2.v1,Glyma.13G231400|Glyma.13G231400.2.Wm82.a2.v1	.	Glyma.13G231400.Wm82.a2.v1	30505903	Glyma.13G231400.1.p	PF00657	PTHR22835,PTHR22835:SF189		3.1.1.49		GO:0016788	AT1G28600.1		GDSL-like Lipase/Acylhydrolase superfamily protein	3.0784	2.87645	2.47152	0.74898	2.08083	0.939757	1.3011	0.00575713	0.154171
Glyma.06G049500	XLOC_015557	Chr06	3732793	3741080	5842	Glyma.06G049500|Glyma.06G049500.1.Wm82.a2.v1	Glyma.06G049500.Wm82.a2.v1	Glyma.06G049600.Wm82.a2.v1	30549372	Glyma.06G049500.1.p	PF01494	PTHR10835,PTHR10835:SF1		1.14.99.7,1.14.13.132	K00511	GO:0071949	AT1G58440.1	SQE1,XF1	FAD/NAD(P)-binding oxidoreductase family protein	0.280913	0.349654	0.839916	0.310211	0.0530358	0.277848	1.30438	0.0473107	0.441205
Glyma.09G240100	XLOC_029110	Chr09	46255725	46261488	1926	Glyma.09G240100|Glyma.09G240100.1.Wm82.a2.v1,Glyma.09G240100|Glyma.09G240100.2.Wm82.a2.v1	.	Glyma.09G240100.Wm82.a2.v1	30483255	Glyma.09G240100.1.p	PF07847	PTHR22966,PTHR22966:SF1	KOG4281	1.13.11.19	K10712	GO:0055114,GO:0016702	AT5G39890.1		Protein of unknown function (DUF1637)	14.3971	9.81893	17.961	6.76753	6.24174	5.75412	1.30459	1.27652e-05	0.00253555
Glyma.13G064000	XLOC_039236	Chr13	16332696	16336010	1550	Glyma.13G064000|Glyma.13G064000.1.Wm82.a2.v1	Glyma.13G064000.Wm82.a2.v1	.	30503250	Glyma.13G064000.1.p	PF02183,PF00046	PTHR24326,PTHR24326:SF264	KOG0483		K09338	GO:0043565,GO:0006355,GO:0003700,GO:0003677	AT5G15150.1	ATHB-3,ATHB3,HAT7,HB-3	homeobox 3	0.985751	1.06279	1.74112	0.269814	0.479744	0.866662	1.30569	0.0436758	0.425556
Glyma.07G201100	XLOC_021470	Chr07	36950681	36953676	2989	Glyma.07G201100|Glyma.07G201100.1.Wm82.a2.v1	.	Glyma.07G201100.Wm82.a2.v1	30495375	Glyma.07G201100.1.p		PTHR35274,PTHR35274:SF2					AT1G28400.1			0.549044	0.77158	1.10809	0.233195	0.414634	0.411971	1.30616	0.0211814	0.310112
Glyma.10G176800	XLOC_030665	Chr10	41036076	41041302	2107	Glyma.10G176800|Glyma.10G176800.1.Wm82.a2.v1	Glyma.10G176800.Wm82.a2.v1	.	30478080	Glyma.10G176800.1.p	PF10431,PF07724	PTHR11262,PTHR11262:SF11				GO:0005524	AT5G53350.1	CLPX	CLP protease regulatory subunit X	3.49152	10.2577	21.4832	4.30055	5.76437	5.4989	1.30745	0.00437948	0.133587
Glyma.08G193000	XLOC_023205	Chr08	15523813	15537277	4873	Glyma.08G193000|Glyma.08G193000.1.Wm82.a2.v1	Glyma.08G193000.Wm82.a2.v1	.	30537419	Glyma.08G193000.1.p	PF07714	PTHR27001,PTHR27001:SF112	KOG1187	2.7.11.1		GO:0006468,GO:0004672	AT5G56890.1		Protein kinase superfamily protein	0.522578	0.7978	3.48651	0.686578	0.483223	0.930377	1.3084	0.023299	0.321977
Glyma.04G193900	XLOC_011696	Chr04	46559326	46560597	1261	Glyma.04G193900|Glyma.04G193900.1.Wm82.a2.v1	.	Glyma.04G193900.Wm82.a2.v1	30489638	Glyma.04G193900.1.p		PTHR33595,PTHR33595:SF3					AT3G48510.1			15.3478	27.4336	13.1814	14.1504	5.60209	5.1045	1.30875	0.000741598	0.0476836
Glyma.19G117800	XLOC_059965	Chr19	37424742	37426013	681	Glyma.19G117800|Glyma.19G117800.1.Wm82.a2.v1	.	Glyma.19G117800.Wm82.a2.v1	30513624	Glyma.19G117800.1.p		PTHR33474,PTHR33474:SF2								2.65912	4.93471	2.25165	1.02352	1.18292	1.97258	1.30878	0.0292244	0.358219
Glyma.15G179600	XLOC_046740	Chr15	17292780	17295404	1680	Glyma.15G179600|Glyma.15G179600.1.Wm82.a2.v1,Glyma.15G179600|Glyma.15G179600.2.Wm82.a2.v1,Glyma.15G179600|Glyma.15G179600.3.Wm82.a2.v1,Glyma.15G179600|Glyma.15G179600.4.Wm82.a2.v1	Glyma.15G179600.Wm82.a2.v1	.	30497281	Glyma.15G179600.1.p	PF09425,PF06200	PTHR33077,PTHR33077:SF13			K13464		AT1G19180.1	JAZ1,TIFY10A	jasmonate-zim-domain protein 1	12.3958	14.0415	21.2847	8.75423	8.29915	4.43111	1.31075	3.78409e-05	0.00582057
Glyma.13G266600	XLOC_042084	Chr13	36972604	36976752	2196	Glyma.13G266600|Glyma.13G266600.3.Wm82.a2.v1,Glyma.13G266600|Glyma.13G266600.1.Wm82.a2.v1,Glyma.13G266600|Glyma.13G266600.2.Wm82.a2.v1	.	Glyma.13G266600.Wm82.a2.v1	30501329	Glyma.13G266600.1.p	PF05687	PTHR31506,PTHR31506:SF2					AT1G78700.1	BEH4	BES1/BZR1 homolog 4	1.46885	0.87017	1.42444	0.603068	0.761889	0.331346	1.31372	0.0131494	0.243364
Glyma.08G056200	XLOC_024396	Chr08	4321695	4324243	2374	Glyma.08G056200|Glyma.08G056200.1.Wm82.a2.v1	.	Glyma.08G056200.Wm82.a2.v1	30541393	Glyma.08G056200.1.p	PF05542	PTHR31808,PTHR31808:SF4					AT1G48450.1		Protein of unknown function (DUF760)	2.47906	3.94136	10.1536	2.75989	2.37531	2.21624	1.31556	0.00301299	0.108565
Glyma.15G013300	XLOC_045870	Chr15	1076291	1077923	1633	Glyma.15G013300|Glyma.15G013300.1.Wm82.a2.v1	Glyma.15G013300.Wm82.a2.v1	.	30497076	Glyma.15G013300.1.p	PF00646,PF13964	PTHR24413,PTHR24413:SF93				GO:0005515	AT1G80440.1		Galactose oxidase/kelch repeat superfamily protein	53.9557	67.2245	156.736	54.2079	40.2994	29.8197	1.31667	0.000251656	0.0247014
Glyma.03G032200	XLOC_007955	Chr03	3664971	3668231	2925	Glyma.03G032200|Glyma.03G032200.4.Wm82.a2.v1,Glyma.03G032200|Glyma.03G032200.1.Wm82.a2.v1,Glyma.03G032200|Glyma.03G032200.3.Wm82.a2.v1,Glyma.03G032200|Glyma.03G032200.2.Wm82.a2.v1	.	Glyma.03G032200.Wm82.a2.v1	30516832	Glyma.03G032200.1.p		PTHR33918,PTHR33918:SF3					AT3G60590.3			1.02538	0.901099	0.901675	0.524254	0.423706	0.306171	1.31864	0.00838572	0.192133
Glyma.12G134500	XLOC_036836	Chr12	15594531	15604710	2282	Glyma.12G134500|Glyma.12G134500.1.Wm82.a2.v1,Glyma.12G134500|Glyma.12G134500.2.Wm82.a2.v1	Glyma.12G134500.Wm82.a2.v1;Glyma.12G134600.Wm82.a2.v1	.	30545487	Glyma.12G134500.1.p	PF00085,PF13850,PF07970	PTHR10984,PTHR10984:SF37	KOG2667			GO:0045454	AT4G27080.1	ATPDI7,ATPDIL5-4,PDI7,PDIL5-4	PDI-like 5-4	0.446367	1.24163	1.10198	0.305442	0.570248	0.343386	1.32111	0.0312868	0.373747
Glyma.12G221000	XLOC_037288	Chr12	38037772	38040558	1575	Glyma.12G221000|Glyma.12G221000.1.Wm82.a2.v1	Glyma.12G221000.Wm82.a2.v1	.	30547564	Glyma.12G221000.1.p	PF04117	PTHR11266,PTHR11266:SF16	KOG1944		K13348	GO:0016021	AT1G52870.2		Peroxisomal membrane 22 kDa (Mpv17/PMP22) family protein	4.13193	5.6898	16.3949	2.69957	4.87867	3.94469	1.3225	0.00399501	0.12613
Glyma.12G210000	XLOC_037226	Chr12	36915279	36919294	2295	Glyma.12G210000|Glyma.12G210000.1.Wm82.a2.v1	Glyma.12G210000.Wm82.a2.v1	.	30548287	Glyma.12G210000.1.p	PF07991,PF01450	PTHR21371,PTHR21371:SF11		1.1.1.86	K00053	GO:0055114,GO:0009082,GO:0004455,GO:0016491	AT3G58610.1		ketol-acid reductoisomerase	15.4111	18.0882	21.8347	10.5388	9.55831	4.60945	1.32418	9.9968e-06	0.00217396
Glyma.09G087300	XLOC_026898	Chr09	11137727	11145180	2538	Glyma.09G087200|Glyma.09G087200.1.Wm82.a2.v1,Glyma.09G087300|Glyma.09G087300.1.Wm82.a2.v1	Glyma.09G087300.Wm82.a2.v1;Glyma.09G087200.Wm82.a2.v1	.	30486015	Glyma.09G087300.1.p		PTHR27000,PTHR27000:SF170		2.7.11.1			AT2G15320.1		Leucine-rich repeat (LRR) family protein	0.624312	1.09043	2.48916	0.631657	0.537145	0.661607	1.32451	0.0174774	0.283105
Glyma.06G290100	XLOC_018414	Chr06	47897433	47899059	1627	Glyma.06G290100|Glyma.06G290100.1.Wm82.a2.v1	.	Glyma.06G290100.Wm82.a2.v1	30550453	Glyma.06G290100.1.p	PF00642	PTHR14493,PTHR14493:SF53				GO:0046872	AT1G03790.1	SOM	Zinc finger C-x8-C-x5-C-x3-H type family protein	12.6604	34.6677	19.4899	12.2096	6.17004	10.1486	1.3287	0.000304612	0.0281532
Glyma.19G254600	XLOC_059360	Chr19	49937982	49940751	1424	Glyma.19G254600|Glyma.19G254600.1.Wm82.a2.v1	Glyma.19G254600.Wm82.a2.v1	.	30512407	Glyma.19G254600.1.p	PF01370	PTHR10366,PTHR10366:SF458	KOG1502	1.3.1.77		GO:0050662,GO:0003824	AT1G61720.1	BAN	NAD(P)-binding Rossmann-fold superfamily protein	6.5968	9.25462	15.2906	5.97165	4.52568	3.26241	1.33017	0.000283348	0.0269726
Glyma.07G153100	XLOC_019849	Chr07	18684000	18687256	2322	Glyma.07G153100|Glyma.07G153100.1.Wm82.a2.v1	Glyma.07G153100.Wm82.a2.v1	.	30494643	Glyma.07G153100.1.p	PF02775,PF00205,PF02776	PTHR18968,PTHR18968:SF137		4.1.1.1	K01568	GO:0030976,GO:0003824,GO:0000287	AT4G33070.1		Thiamine pyrophosphate dependent pyruvate decarboxylase family protein	12.2099	18.3603	46.0936	13.5682	11.4754	8.84656	1.33057	0.000692467	0.0451374
Glyma.17G256500	XLOC_054170	Chr17	41031619	41038110	4027	Glyma.17G256500|Glyma.17G256500.1.Wm82.a2.v1,Glyma.17G256600|Glyma.17G256600.1.Wm82.a2.v1	.	Glyma.17G256500.Wm82.a2.v1;Glyma.17G256600.Wm82.a2.v1	30480709	Glyma.17G256500.1.p	PF02309,PF02362,PF06507	PTHR31384,PTHR31384:SF10			K14486	GO:0006355,GO:0005634,GO:0003677,GO:0009725	AT1G19850.1	ARF5,IAA24,MP	Transcriptional factor B3 family protein / auxin-responsive factor AUX/IAA-related	0.927465	0.850864	1.78202	0.623111	0.461636	0.472572	1.33178	0.00341559	0.115887
Glyma.20G068300	XLOC_061442	Chr20	24333188	24336585	2465	Glyma.20G068300|Glyma.20G068300.1.Wm82.a2.v1	Glyma.20G068300.Wm82.a2.v1	.	30522287	Glyma.20G068300.1.p	PF03169	PTHR31645,PTHR31645:SF11				GO:0055085	AT4G24120.1	ATYSL1,YSL1	YELLOW STRIPE like 1	28.2144	44.7751	85.5702	19.0302	24.4851	25	1.33457	0.00015226	0.0174586
Glyma.05G172300	XLOC_014499	Chr05	36235762	36237208	1447	Glyma.05G172300|Glyma.05G172300.1.Wm82.a2.v1	.	Glyma.05G172300.Wm82.a2.v1	30524584	Glyma.05G172300.1.p	PF06298	PTHR34790,PTHR34790:SF1			K02723	GO:0030145,GO:0016021,GO:0015979,GO:0009523	AT1G67740.1	PSBY,YCF32	photosystem II BY	1.13413	1.27505	2.54326	0.915229	0.77084	0.502858	1.3347	0.0203656	0.303811
Glyma.13G234800	XLOC_041917	Chr13	34551260	34553102	1843	Glyma.13G234800|Glyma.13G234800.1.Wm82.a2.v1	.	Glyma.13G234800.Wm82.a2.v1	30504922	Glyma.13G234800.1.p	PF07714	PTHR27001,PTHR27001:SF39	KOG1187	2.7.11.1		GO:0006468,GO:0004672	AT5G46080.1		Protein kinase superfamily protein	1.07468	1.68039	4.52607	0.756397	0.874195	1.45776	1.33765	0.0178155	0.285023
Glyma.14G070200	XLOC_043545	Chr14	5899450	5903238	1688	Glyma.14G070200|Glyma.14G070200.1.Wm82.a2.v1,Glyma.14G070200|Glyma.14G070200.2.Wm82.a2.v1	Glyma.14G070200.Wm82.a2.v1	.	30534944	Glyma.14G070200.1.p	PF07386	PTHR34801,PTHR34801:SF1					AT3G60810.1			1.97795	2.61542	6.10442	1.1149	1.90894	1.59162	1.34342	0.00516692	0.147201
Glyma.06G055500	XLOC_015588	Chr06	4197745	4198653	909	Glyma.06G055500|Glyma.06G055500.1.Wm82.a2.v1	Glyma.06G055500.Wm82.a2.v1	.	30551284	Glyma.06G055500.1.p	PF06596	PTHR34455,PTHR34455:SF1				GO:0016020,GO:0015979,GO:0009523	AT2G06520.1	PSBX	photosystem II subunit X	9.33819	9.78607	14.777	4.75415	4.1584	5.54178	1.34351	0.000163655	0.0183947
Glyma.15G218200	XLOC_048283	Chr15	37060804	37064629	2922	Glyma.15G218200|Glyma.15G218200.1.Wm82.a2.v1	.	Glyma.15G218200.Wm82.a2.v1	30499341	Glyma.15G218200.1.p	PF07714	PTHR27008,PTHR27008:SF13	KOG1187	2.7.11.1		GO:0006468,GO:0004672	AT5G07620.1		Protein kinase superfamily protein	0.658467	1.01478	2.05709	0.644063	0.445348	0.517195	1.34846	0.0108266	0.218291
Glyma.19G038200	XLOC_058212	Chr19	5356194	5357468	1275	Glyma.19G038200|Glyma.19G038200.1.Wm82.a2.v1	Glyma.19G038200.Wm82.a2.v1	.	30512482	Glyma.19G038200.1.p										5.28168	3.72101	2.11665	1.0387	1.70105	1.93158	1.34848	0.00480059	0.141306
Glyma.07G125800	XLOC_019713	Chr07	15031533	15036374	1886	Glyma.07G125800|Glyma.07G125800.1.Wm82.a2.v1	Glyma.07G125800.Wm82.a2.v1	.	30491542	Glyma.07G125800.1.p	PF06219	PTHR31317,PTHR31317:SF2					AT4G29310.1		Protein of unknown function (DUF1005)	1.32022	1.22283	2.14639	0.369576	0.88712	0.74194	1.34852	0.0123778	0.23424
Glyma.06G269700	XLOC_016710	Chr06	45848185	45852587	1367	Glyma.06G269700|Glyma.06G269700.1.Wm82.a2.v1	Glyma.06G269700.Wm82.a2.v1	.	30553964	Glyma.06G269700.1.p	PF01946	PTHR10617,PTHR10617:SF115	KOG2960		K03146		AT5G54770.1	THI1,THI4,TZ	thiazole biosynthetic enzyme, chloroplast (ARA6) (THI1) (THI4)	3.68432	2.60294	4.12788	2.09055	2.31186	0.286616	1.35053	0.0141449	0.252851
Glyma.06G055400	XLOC_015587	Chr06	4192329	4196786	3136	Glyma.06G055400|Glyma.06G055400.1.Wm82.a2.v1,Glyma.06G055400|Glyma.06G055400.2.Wm82.a2.v1	Glyma.06G055400.Wm82.a2.v1	.	30550980	Glyma.06G055400.1.p	PF00924	PTHR31618,PTHR31618:SF3				GO:0055085,GO:0016020	AT5G12080.3	ATMSL10,MSL10	mechanosensitive channel of small conductance-like 10	0.613533	0.609341	1.81892	0.355622	0.632316	0.339116	1.35257	0.0184001	0.290606
Glyma.01G137200	XLOC_001934	Chr01	46273121	46276417	1521	Glyma.01G137200|Glyma.01G137200.1.Wm82.a2.v1	.	Glyma.01G137200.Wm82.a2.v1	30543722	Glyma.01G137200.1.p	PF04690	PTHR31675,PTHR31675:SF0				GO:0007275	AT2G45190.1	AFO,FIL,YAB1	Plant-specific transcription factor YABBY family protein	1.67424	4.63546	6.85531	1.46644	1.87408	2.20797	1.35573	0.00532739	0.148331
Glyma.14G067500	XLOC_044675	Chr14	5596683	5598076	1125	Glyma.14G067500|Glyma.14G067500.1.Wm82.a2.v1	.	Glyma.14G067500.Wm82.a2.v1	30533553	Glyma.14G067500.1.p	PF08137	PTHR33102					AT2G39705.1	DVL11,RTFL8	ROTUNDIFOLIA like 8	5.8853	5.91572	3.27119	2.29242	2.58884	1.59209	1.35616	0.000919327	0.0548249
Glyma.19G085200	XLOC_058467	Chr19	30429544	30443129	3624	Glyma.19G085100|Glyma.19G085100.1.Wm82.a2.v1,Glyma.19G085200|Glyma.19G085200.1.Wm82.a2.v1	Glyma.19G085200.Wm82.a2.v1;Glyma.19G085100.Wm82.a2.v1	.	30514357	Glyma.19G085200.1.p	PF00026,PF08370	PTHR11654,PTHR11654:SF85				GO:0006508,GO:0004190,GO:0016020,GO:0006810,GO:0005215	AT2G26690.1		Major facilitator superfamily protein	11.4772	19.0733	32.6307	11.944	7.76297	7.49073	1.35752	9.3885e-05	0.0122712
Glyma.13G191400	XLOC_041704	Chr13	30472853	30474291	1439	Glyma.13G191400|Glyma.13G191400.1.Wm82.a2.v1	.	Glyma.13G191400.Wm82.a2.v1	30504593	Glyma.13G191400.1.p	PF00685	PTHR11783,PTHR11783:SF89	KOG1584			GO:0008146	AT5G07010.1	ATST2A,ST2A	sulfotransferase 2A	4.20783	4.80803	6.00988	1.98595	3.7895	0.855721	1.35812	0.00245871	0.0970634
Glyma.06G021400	XLOC_017110	Chr06	1616114	1618607	1502	Glyma.06G021400|Glyma.06G021400.1.Wm82.a2.v1	.	Glyma.06G021400.Wm82.a2.v1	30550984	Glyma.06G021400.1.p	PF13639	PTHR14155,PTHR14155:SF77			K19037	GO:0008270,GO:0005515	AT5G42200.1		RING/U-box superfamily protein	0.715845	2.10576	7.43205	0.881716	0.78387	2.53402	1.36039	0.0458706	0.435865
Glyma.15G168800	XLOC_046676	Chr15	15037689	15039498	1281	Glyma.15G168800|Glyma.15G168800.1.Wm82.a2.v1	Glyma.15G168800.Wm82.a2.v1	.	30496141	Glyma.15G168800.1.p	PF02183,PF00046	PTHR24326,PTHR24326:SF227				GO:0043565,GO:0006355,GO:0003700,GO:0003677	AT5G06710.1	HAT14	homeobox from Arabidopsis thaliana	1.1044	0.977334	1.58005	0.435297	0.338617	0.742797	1.36075	0.0442974	0.428874
Glyma.08G171400	XLOC_023085	Chr08	13628481	13629414	934	Glyma.08G171400|Glyma.08G171400.1.Wm82.a2.v1,Glyma.08G171400|Glyma.08G171400.2.Wm82.a2.v1	Glyma.08G171400.Wm82.a2.v1	.	30539741	Glyma.08G171400.1.p	PF12734	PTHR31568,PTHR31568:SF17					AT2G32210.1			5.02882	3.38636	9.98169	4.40301	2.45479	1.25847	1.36139	0.00747822	0.179586
Glyma.09G199100	XLOC_028908	Chr09	42355999	42363720	2984	Glyma.09G199100|Glyma.09G199100.3.Wm82.a2.v1,Glyma.09G199100|Glyma.09G199100.2.Wm82.a2.v1,Glyma.09G199100|Glyma.09G199100.1.Wm82.a2.v1	.	Glyma.09G199100.Wm82.a2.v1	30486349	Glyma.09G199100.1.p	PF00924	PTHR30566,PTHR30566:SF13				GO:0055085,GO:0016020	AT5G10490.1	MSL2	MSCS-like 2	3.4515	7.75081	10.8117	3.24684	3.13573	2.98242	1.36174	0.000239144	0.0239391
Glyma.06G292600	XLOC_018426	Chr06	48136991	48142021	3301	Glyma.06G292500|Glyma.06G292500.2.Wm82.a2.v1,Glyma.06G292500|Glyma.06G292500.1.Wm82.a2.v1,Glyma.06G292500|Glyma.06G292500.3.Wm82.a2.v1	Glyma.06G292600.Wm82.a2.v1	Glyma.06G292500.Wm82.a2.v1	30552649	Glyma.06G292600.1.p										0.908585	1.59692	2.48981	0.760154	0.525621	0.813891	1.36258	0.00349802	0.117469
Glyma.17G146200	XLOC_053653	Chr17	12049882	12050421	483	Glyma.17G146200|Glyma.17G146200.1.Wm82.a2.v1	.	Glyma.17G146200.Wm82.a2.v1	30478681	Glyma.17G146200.1.p										41.3583	58.6624	114.669	21.3579	25.2743	42.5294	1.36288	0.000615538	0.0415867
Glyma.10G014100	XLOC_031362	Chr10	1267515	1274307	4485	Glyma.10G014100|Glyma.10G014100.1.Wm82.a2.v1,Glyma.10G014100|Glyma.10G014100.2.Wm82.a2.v1	.	Glyma.10G014100.Wm82.a2.v1	30473901	Glyma.10G014100.1.p	PF00628,PF00533,PF12738	PTHR13561,PTHR13561:SF5			K10728	GO:0005515	AT4G02110.1		transcription coactivators	0.996781	1.11658	4.54028	1.18113	1.4231	0.361914	1.36297	0.0127256	0.238674
Glyma.15G076500	XLOC_047580	Chr15	5889118	5892566	1384	Glyma.15G076500|Glyma.15G076500.1.Wm82.a2.v1	.	Glyma.15G076500.Wm82.a2.v1	30499732	Glyma.15G076500.1.p	PF05564	PTHR33565,PTHR33565:SF2					AT1G28330.1	DRM1,DYL1	dormancy-associated protein-like 1	181.094	221.103	307.694	105.762	84.4434	108.951	1.36315	7.08064e-07	0.000262671
Glyma.07G264200	XLOC_020430	Chr07	43854505	43856751	1511	Glyma.07G264200|Glyma.07G264200.1.Wm82.a2.v1	Glyma.07G264200.Wm82.a2.v1	.	30494529	Glyma.07G264200.1.p	PF14226,PF03171	PTHR10209,PTHR10209:SF173	KOG0143	1.14.17.4	K05933	GO:0055114,GO:0016491	AT1G05010.1	ACO4,EAT1,EFE	ethylene-forming enzyme	0.636678	1.9624	7.26601	1.15324	0.779201	2.14849	1.365	0.0424541	0.420815
Glyma.17G041900	XLOC_051755	Chr17	3110588	3117594	3796	Glyma.17G041900|Glyma.17G041900.1.Wm82.a2.v1	Glyma.17G041900.Wm82.a2.v1	.	30481997	Glyma.17G041900.1.p		PTHR34451					AT1G09520.1			2.47467	4.30491	3.26387	1.3037	1.48551	1.41552	1.37039	2.48309e-05	0.0042903
Glyma.04G103900	XLOC_011264	Chr04	9725409	9727603	1940	Glyma.04G103900|Glyma.04G103900.1.Wm82.a2.v1	.	Glyma.04G103900.Wm82.a2.v1	30488249	Glyma.04G103900.1.p	PF00847	PTHR31657,PTHR31657:SF9			K09286	GO:0006355,GO:0003700	AT1G78080.1	RAP2.4	related to AP2 4	14.9349	15.6581	16.6932	9.01814	7.41048	3.95266	1.37117	2.90629e-06	0.000872788
Glyma.20G224600	XLOC_062234	Chr20	45921223	45924304	2386	Glyma.20G224600|Glyma.20G224600.2.Wm82.a2.v1,Glyma.20G224600|Glyma.20G224600.3.Wm82.a2.v1,Glyma.20G224600|Glyma.20G224600.1.Wm82.a2.v1	Glyma.20G224600.Wm82.a2.v1	.	30522073	Glyma.20G224600.1.p	PF02416	PTHR33162,PTHR33162:SF1			K03116	GO:0015031,GO:0008565	AT5G28750.1		Bacterial sec-independent translocation protein mttA/Hcf106	0.616649	1.65699	0.591241	0.584258	0.259711	0.351877	1.37315	0.0281096	0.351338
Glyma.15G218400	XLOC_048285	Chr15	37085342	37090356	1242	Glyma.15G218400|Glyma.15G218400.1.Wm82.a2.v1	.	Glyma.15G218400.Wm82.a2.v1	30497493	Glyma.15G218400.1.p	PF03767	PTHR31284,PTHR31284:SF7		3.1.3.2		GO:0003993	AT4G25150.1		HAD superfamily, subfamily IIIB acid phosphatase	0.911263	1.80383	4.14825	0.729569	0.748393	1.35198	1.37411	0.0287166	0.355157
Glyma.13G170900	XLOC_041611	Chr13	28508300	28510252	934	Glyma.13G170900|Glyma.13G170900.1.Wm82.a2.v1	.	Glyma.13G170900.Wm82.a2.v1	30500056	Glyma.13G170900.1.p	PF09585	PTHR34784					AT1G29040.1			6.30118	15.1681	28.0407	4.55227	9.35476	7.01147	1.37505	0.00235355	0.0945328
Glyma.04G034500	XLOC_009617	Chr04	2753362	2756985	2875	Glyma.04G034500|Glyma.04G034500.1.Wm82.a2.v1	Glyma.04G034500.Wm82.a2.v1	.	30488411	Glyma.04G034500.1.p	PF13920	PTHR12313,PTHR12313:SF10	KOG4172	6.3.2.19	K10666		AT1G19310.1		RING/U-box superfamily protein	0.649548	1.16888	0.725351	0.387906	0.34486	0.330965	1.37509	0.0113127	0.223562
Glyma.18G207200	XLOC_057195	Chr18	49095676	49099279	1879	Glyma.18G207100|Glyma.18G207100.1.Wm82.a2.v1,Glyma.18G207200|Glyma.18G207200.1.Wm82.a2.v1	.	Glyma.18G207200.Wm82.a2.v1;Glyma.18G207100.Wm82.a2.v1	30556732	Glyma.18G207200.1.p	PF01187	PTHR11954,PTHR11954:SF20	KOG1759	5.3.2.1,5.3.3.12			AT5G01650.1		Tautomerase/MIF superfamily protein	3.31285	5.26021	8.91134	2.15152	1.35213	3.63415	1.37547	0.00257262	0.0992309
Glyma.19G147900	XLOC_060118	Chr19	40859609	40862466	1597	Glyma.19G147900|Glyma.19G147900.2.Wm82.a2.v1,Glyma.19G147900|Glyma.19G147900.1.Wm82.a2.v1	.	Glyma.19G147900.Wm82.a2.v1	30514770	Glyma.19G147900.1.p	PF00022	PTHR11937,PTHR11937:SF210			K10355		AT5G09810.1	ACT7	actin 7	2.58674	6.02402	10.7538	2.57509	2.59974	2.94405	1.3756	0.00218717	0.0910456
Glyma.12G203100	XLOC_037189	Chr12	36353506	36356238	2443	Glyma.12G203100|Glyma.12G203100.1.Wm82.a2.v1	Glyma.12G203100.Wm82.a2.v1	.	30546785	Glyma.12G203100.1.p	PF00847	PTHR31657,PTHR31657:SF9				GO:0006355,GO:0003700	AT2G20880.1		Integrase-type DNA-binding superfamily protein	0.53277	1.05191	4.56936	0.970064	0.963874	0.710246	1.37786	0.0257994	0.336686
Glyma.05G193300	XLOC_013375	Chr05	37825913	37833587	3520	Glyma.05G193200|Glyma.05G193200.2.Wm82.a2.v1,Glyma.05G193200|Glyma.05G193200.1.Wm82.a2.v1,Glyma.05G193200|Glyma.05G193200.3.Wm82.a2.v1,Glyma.05G193300|Glyma.05G193300.1.Wm82.a2.v1	Glyma.05G193300.Wm82.a2.v1;Glyma.05G193200.Wm82.a2.v1	.	30526708	Glyma.05G193300.1.p	PF00808	PTHR11064,PTHR11064:SF41	KOG0869		K08065		AT2G13570.1	NF-YB7	nuclear factor Y, subunit B7	0.948516	1.10445	3.51978	0.752464	0.880213	0.731451	1.38103	0.00556266	0.152692
Glyma.06G028600	XLOC_017149	Chr06	2220330	2228129	7271	Glyma.06G028700|Glyma.06G028700.1.Wm82.a2.v1	Glyma.06G028600.Wm82.a2.v1	Glyma.06G028700.Wm82.a2.v1	30551534	Glyma.06G028600.1.p	PF14595	PTHR10438,PTHR10438:SF293	KOG0907	1.6.5.4	K03671	GO:0045454,GO:0015035,GO:0006662	AT3G51030.1	ATTRX H1,ATTRX1,TRX1	thioredoxin H-type 1	0.303533	0.434996	1.47622	0.278003	0.451692	0.223241	1.38197	0.0129299	0.241348
Glyma.17G103000	XLOC_053444	Chr17	8088583	8091270	2688	Glyma.17G103000|Glyma.17G103000.1.Wm82.a2.v1	.	Glyma.17G103000.Wm82.a2.v1	30482514	Glyma.17G103000.1.p	PF01844	PTHR33427				GO:0004519,GO:0003676	AT1G18680.1		HNH endonuclease domain-containing protein	0.652631	0.784439	1.91671	0.207446	0.599383	0.583041	1.3824	0.0218959	0.314907
Glyma.04G228000	XLOC_010612	Chr04	49741214	49744982	3769	Glyma.04G228000|Glyma.04G228000.1.Wm82.a2.v1	Glyma.04G228000.Wm82.a2.v1	.	30488204	Glyma.04G228000.1.p	PF00400	PTHR19919,PTHR19919:SF2			K11805	GO:0005515,GO:0007275	AT5G24520.2	ATTTG1,TTG,TTG1,URM23	Transducin/WD40 repeat-like superfamily protein	3.69355	5.12248	5.63063	2.47813	1.82498	1.76722	1.38243	4.75662e-06	0.00127649
Glyma.14G210700	XLOC_044296	Chr14	47577189	47584929	1975	Glyma.14G210700|Glyma.14G210700.1.Wm82.a2.v1	Glyma.14G210700.Wm82.a2.v1	.	30535026	Glyma.14G210700.1.p	PF01704	PTHR11952,PTHR11952:SF13		2.7.7.9	K00963	GO:0070569,GO:0008152	AT5G17310.2	AtUGP2,UGP2	UDP-glucose pyrophosphorylase 2	10.8881	17.9162	28.6954	6.14083	7.21641	10.3158	1.38255	0.000165901	0.0185178
Glyma.09G250300	XLOC_027733	Chr09	47112001	47117569	3202	Glyma.09G250300|Glyma.09G250300.1.Wm82.a2.v1,Glyma.09G250400|Glyma.09G250400.1.Wm82.a2.v1	Glyma.09G250300.Wm82.a2.v1;Glyma.09G250400.Wm82.a2.v1	.	30487062	Glyma.09G250300.1.p	PF03737	PTHR33254,PTHR33254:SF4		4.1.1.3			AT5G16450.2		Ribonuclease E inhibitor RraA/Dimethylmenaquinone methyltransferase	10.6216	15.7427	36.0117	5.59444	6.59923	13.1452	1.38704	0.00125957	0.0670333
Glyma.15G023400	XLOC_047334	Chr15	1847973	1849102	1130	Glyma.15G023400|Glyma.15G023400.1.Wm82.a2.v1	.	Glyma.15G023400.Wm82.a2.v1	30496353	Glyma.15G023400.1.p	PF03208	PTHR19317,PTHR19317:SF2	KOG3142				AT1G55190.1	PRA1.F2,PRA7	PRA1 (Prenylated rab acceptor) family protein	11.5182	18.6599	39.2434	10.5478	8.39022	10.0551	1.38741	0.000397444	0.0332232
Glyma.02G241100	XLOC_004096	Chr02	42951324	42958182	2047	Glyma.02G241100|Glyma.02G241100.1.Wm82.a2.v1	Glyma.02G241100.Wm82.a2.v1	.	30506622	Glyma.02G241100.1.p	PF01704	PTHR11952,PTHR11952:SF13		2.7.7.9		GO:0070569,GO:0008152	AT5G17310.2	AtUGP2,UGP2	UDP-glucose pyrophosphorylase 2	3.84266	7.59684	17.7982	2.75811	4.75272	4.62103	1.39301	0.00205965	0.0875166
Glyma.03G192100	XLOC_008746	Chr03	40291029	40293519	1542	Glyma.03G192100|Glyma.03G192100.1.Wm82.a2.v1,Glyma.03G192100|Glyma.03G192100.2.Wm82.a2.v1,Glyma.03G192100|Glyma.03G192100.3.Wm82.a2.v1	.	Glyma.03G192100.Wm82.a2.v1	30515693	Glyma.03G192100.1.p	PF04949	PTHR21470					AT2G36410.2		Family of unknown function (DUF662)	4.73413	8.41822	5.40956	1.67248	2.04949	3.70242	1.39326	0.000744281	0.0476836
Glyma.03G160200	XLOC_007271	Chr03	37527591	37529528	1938	Glyma.03G160200|Glyma.03G160200.1.Wm82.a2.v1	Glyma.03G160200.Wm82.a2.v1	.	30518718	Glyma.03G160200.1.p	PF00067	PTHR24296,PTHR24296:SF11	KOG0157			GO:0055114,GO:0020037,GO:0016705,GO:0005506	AT5G63450.1	CYP94B1	cytochrome P450, family 94, subfamily B, polypeptide 1	4.67199	3.26404	16.2357	3.12903	4.02881	3.00365	1.40377	0.00320235	0.111321
Glyma.19G141700	XLOC_058787	Chr19	40285622	40289369	3669	Glyma.19G141700|Glyma.19G141700.1.Wm82.a2.v1,Glyma.19G141700|Glyma.19G141700.2.Wm82.a2.v1,Glyma.19G141700|Glyma.19G141700.3.Wm82.a2.v1,Glyma.19G141700|Glyma.19G141700.4.Wm82.a2.v1	Glyma.19G141700.Wm82.a2.v1	.	30514476	Glyma.19G141700.1.p	PF00642,PF12796	PTHR14493,PTHR14493:SF43	KOG1595			GO:0046872	AT2G41900.1		CCCH-type zinc finger protein with ARM repeat domain	0.46271	0.466943	0.752267	0.189975	0.202672	0.289852	1.40536	0.0185904	0.291423
Glyma.04G046800	XLOC_010980	Chr04	3759193	3760217	1025	Glyma.04G046800|Glyma.04G046800.1.Wm82.a2.v1	.	Glyma.04G046800.Wm82.a2.v1	30487573	Glyma.04G046800.1.p		PTHR33526,PTHR33526:SF2					AT1G10140.1		Uncharacterised conserved protein UCP031279	0.772929	1.02857	4.60759	1.15603	1.02775	0.546068	1.40715	0.0495542	0.449461
Glyma.19G030500	XLOC_059559	Chr19	3779017	3781774	1944	Glyma.19G030500|Glyma.19G030500.1.Wm82.a2.v1	.	Glyma.19G030500.Wm82.a2.v1	30512739	Glyma.19G030500.1.p	PF02458	PTHR31625,PTHR31625:SF5		2.3.1.115	K13264	GO:0016747	AT5G39090.1		HXXXD-type acyl-transferase family protein	1.57193	2.33879	3.37594	1.4342	0.892529	0.719804	1.40819	0.0023262	0.0938893
Glyma.06G041400	XLOC_017214	Chr06	3132564	3136289	2482	Glyma.06G041400|Glyma.06G041400.1.Wm82.a2.v1	.	Glyma.06G041400.Wm82.a2.v1	30549501	Glyma.06G041400.1.p	PF02458	PTHR31896		2.3.1.133		GO:0016747	AT5G42830.1		HXXXD-type acyl-transferase family protein	5.90518	5.30966	3.90447	1.62881	2.39679	2.14236	1.40825	1.67084e-05	0.00316907
Glyma.15G183500	XLOC_048095	Chr15	18266140	18271329	2182	Glyma.15G183500|Glyma.15G183500.1.Wm82.a2.v1,Glyma.15G183500|Glyma.15G183500.2.Wm82.a2.v1,Glyma.15G183500|Glyma.15G183500.3.Wm82.a2.v1	.	Glyma.15G183500.Wm82.a2.v1	30499893	Glyma.15G183500.1.p		PTHR12459,PTHR12459:SF6	KOG1398				AT1G34630.1			6.56147	5.7075	6.38085	2.9708	2.83992	1.94953	1.40903	2.47175e-06	0.000769782
Glyma.09G191300	XLOC_027417	Chr09	41601397	41605614	2707	Glyma.09G191300|Glyma.09G191300.1.Wm82.a2.v1	Glyma.09G191300.Wm82.a2.v1	.	30483474	Glyma.09G191300.1.p	PF07714	PTHR27001,PTHR27001:SF89	KOG1187	2.7.11.1		GO:0006468,GO:0004672	AT3G24550.1	ATPERK1,PERK1	proline extensin-like receptor kinase 1	1.2752	0.924983	0.860999	0.540724	0.595176	0.165414	1.40939	0.0110713	0.220802
Glyma.17G228700	XLOC_052750	Chr17	38364386	38367780	1524	Glyma.17G228700|Glyma.17G228700.1.Wm82.a2.v1	Glyma.17G228700.Wm82.a2.v1	.	30478969	Glyma.17G228700.1.p	PF00320	PTHR10071,PTHR10071:SF191				GO:0043565,GO:0008270,GO:0006355,GO:0003700	AT4G26150.1	CGA1,GATA22	cytokinin-responsive gata factor 1	15.2613	17.5974	20.8877	6.72322	7.40026	7.82285	1.40951	3.4691e-07	0.000141148
Glyma.09G173400	XLOC_027340	Chr09	39813803	39815958	1533	Glyma.09G173400|Glyma.09G173400.1.Wm82.a2.v1,Glyma.09G173400|Glyma.09G173400.2.Wm82.a2.v1	Glyma.09G173400.Wm82.a2.v1	.	30486178	Glyma.09G173400.1.p	PF00293	PTHR12629,PTHR12629:SF15	KOG2839	3.6.1.22,3.6.1.13	K07766	GO:0016787	AT1G18300.1	atnudt4,NUDT4	nudix hydrolase homolog 4	2.47325	4.38426	4.16101	2.04605	1.94026	0.657205	1.41439	0.00189325	0.0846464
Glyma.07G076600	XLOC_019439	Chr07	6945666	6946706	1041	Glyma.07G076600|Glyma.07G076600.1.Wm82.a2.v1	Glyma.07G076600.Wm82.a2.v1	.	30491844	Glyma.07G076600.1.p	PF00168	PTHR32246,PTHR32246:SF20				GO:0005515	AT2G45760.1	BAL,BAP2	BON association protein 2	1.57646	1.07606	4.94921	0.803481	1.19053	1.12912	1.41717	0.0266508	0.342851
Glyma.06G187600	XLOC_016259	Chr06	16379094	16381975	1415	Glyma.06G187600|Glyma.06G187600.1.Wm82.a2.v1	Glyma.06G187600.Wm82.a2.v1	.	30550623	Glyma.06G187600.1.p	PF00249	PTHR12374,PTHR12374:SF26					AT1G74840.1		Homeodomain-like superfamily protein	0.839843	0.884781	0.866924	0.344815	0.30655	0.395561	1.41765	0.0475342	0.442145
Glyma.03G198600	XLOC_008778	Chr03	40779817	40780824	1008	Glyma.03G198600|Glyma.03G198600.1.Wm82.a2.v1	.	Glyma.03G198600.Wm82.a2.v1	30516749	Glyma.03G198600.1.p	PF12937	PTHR33736,PTHR33736:SF5				GO:0005515	AT2G27310.1		F-box family protein	2.80702	4.77201	2.37307	1.72872	1.35245	0.999499	1.41846	0.00434416	0.132992
Glyma.19G214500	XLOC_060443	Chr19	46769351	46770458	902	Glyma.19G214500|Glyma.19G214500.1.Wm82.a2.v1	.	Glyma.19G214500.Wm82.a2.v1	30515208	Glyma.19G214500.1.p		PTHR35985,PTHR35985:SF1					AT1G02700.1			388.033	585	870.588	180.437	211.663	343.216	1.41959	3.82759e-05	0.00583959
Glyma.08G054300	XLOC_024389	Chr08	4191467	4203853	7440	Glyma.08G054400|Glyma.08G054400.1.Wm82.a2.v1,Glyma.08G054400|Glyma.08G054400.2.Wm82.a2.v1	Glyma.08G054300.Wm82.a2.v1	.	30539078	Glyma.08G054300.1.p	PF07719,PF13414,PF01425	PTHR11895,PTHR11895:SF39	KOG1211	3.5.1.4		GO:0016884	AT3G17970.1	atToc64-III,TOC64-III	translocon at the outer membrane of chloroplasts 64-III	0.121698	0.221414	0.329757	0.0936854	0.116605	0.067708	1.42178	0.032479	0.378611
Glyma.14G211800	XLOC_044303	Chr14	47664851	47670630	1623	Glyma.14G211800|Glyma.14G211800.2.Wm82.a2.v1,Glyma.14G211800|Glyma.14G211800.3.Wm82.a2.v1,Glyma.14G211800|Glyma.14G211800.1.Wm82.a2.v1	Glyma.14G211800.Wm82.a2.v1	.	30534517	Glyma.14G211800.1.p	PF05603	PTHR12925,PTHR12925:SF0	KOG4067				AT1G66080.1			2.19663	2.67956	4.27039	1.03071	1.41268	1.27601	1.42226	0.0012742	0.0672168
Glyma.20G149800	XLOC_061852	Chr20	38863037	38866740	2146	Glyma.20G149800|Glyma.20G149800.1.Wm82.a2.v1,Glyma.20G149800|Glyma.20G149800.2.Wm82.a2.v1,Glyma.20G149800|Glyma.20G149800.3.Wm82.a2.v1	Glyma.20G149800.Wm82.a2.v1	.	30522984	Glyma.20G149800.1.p	PF08458,PF05703	PTHR31351,PTHR31351:SF4					AT3G22810.1		Plant protein of unknown function (DUF828) with plant pleckstrin homology-like region	13.554	19.467	26.9519	10.0363	6.35263	8.00717	1.42231	6.06693e-06	0.00151529
Glyma.11G242100	XLOC_034485	Chr11	33606037	33607042	1006	Glyma.11G242100|Glyma.11G242100.1.Wm82.a2.v1	Glyma.11G242100.Wm82.a2.v1	.	30530759	Glyma.11G242100.1.p		PTHR34046,PTHR34046:SF1					AT3G06868.1			8.38154	11.2005	15.0594	2.56359	4.6198	6.5653	1.42244	0.000480261	0.0363815
Glyma.08G145900	XLOC_024825	Chr08	11092669	11096142	1363	Glyma.08G145900|Glyma.08G145900.1.Wm82.a2.v1	.	Glyma.08G145900.Wm82.a2.v1	30535866	Glyma.08G145900.1.p	PF00107,PF08240	PTHR11695,PTHR11695:SF567	KOG0023		K00083	GO:0055114,GO:0016491,GO:0008270	AT4G39330.1	ATCAD9,CAD9	cinnamyl alcohol dehydrogenase 9	1.28707	3.86752	4.58999	1.02277	1.36391	1.51941	1.42544	0.0060236	0.158283
Glyma.18G158700	XLOC_055441	Chr18	35423900	35427143	1387	Glyma.18G158700|Glyma.18G158700.2.Wm82.a2.v1,Glyma.18G158700|Glyma.18G158700.1.Wm82.a2.v1	Glyma.18G158700.Wm82.a2.v1	.	30556635	Glyma.18G158700.1.p	PF08240,PF13602	PTHR11695,PTHR11695:SF507	KOG1198	1.6.5.5		GO:0055114,GO:0016491,GO:0008270	AT4G13010.1		Oxidoreductase, zinc-binding dehydrogenase family protein	1.4688	3.94312	10.8784	1.85939	2.23385	2.50199	1.42975	0.0094168	0.203033
Glyma.19G018100	XLOC_059504	Chr19	1861084	1866155	1775	Glyma.19G018100|Glyma.19G018100.1.Wm82.a2.v1	.	Glyma.19G018100.Wm82.a2.v1	30511834	Glyma.19G018100.1.p	PF03171	PTHR10869,PTHR10869:SF55	KOG1591	1.14.11.2	K00472	GO:0055114,GO:0016491	AT3G28480.1		Oxoglutarate/iron-dependent oxygenase	2.3911	6.90483	15.446	2.59173	2.89761	4.38315	1.43122	0.0043287	0.132739
Glyma.05G045900	XLOC_012629	Chr05	4104012	4107788	2212	Glyma.05G045900|Glyma.05G045900.1.Wm82.a2.v1	Glyma.05G045900.Wm82.a2.v1	.	30523832	Glyma.05G045900.1.p	PF01274	PTHR21631,PTHR21631:SF1		2.3.3.9	K01638	GO:0006097,GO:0004474	AT5G03860.1	MLS	malate synthase	3.81186	4.05128	4.07605	1.41799	2.07304	1.3664	1.43137	2.18476e-05	0.00388119
Glyma.12G084700	XLOC_037798	Chr12	6839458	6846429	2897	Glyma.12G084700|Glyma.12G084700.1.Wm82.a2.v1,Glyma.12G084800|Glyma.12G084800.1.Wm82.a2.v1,Glyma.12G084900|Glyma.12G084900.1.Wm82.a2.v1	.	Glyma.12G084700.Wm82.a2.v1;Glyma.12G084800.Wm82.a2.v1;Glyma.12G084900.Wm82.a2.v1	30546165	Glyma.12G084700.1.p		PTHR31802		3.5.1.98			AT5G03740.1	HD2C,HDT3	histone deacetylase 2C	12.5602	16.8087	31.2285	10.827	8.12822	6.00872	1.43193	2.40076e-05	0.00418488
Glyma.02G249600	XLOC_005693	Chr02	43713516	43717718	2146	Glyma.02G249600|Glyma.02G249600.1.Wm82.a2.v1	.	Glyma.02G249600.Wm82.a2.v1	30506729	Glyma.02G249600.1.p	PF00004	PTHR32429,PTHR32429:SF12	KOG0651			GO:0005524	AT2G39730.1	RCA	rubisco activase	7.51537	7.86048	11.8325	2.76079	2.82981	5.13815	1.43246	8.23308e-05	0.0111063
Glyma.14G062600	XLOC_043505	Chr14	5091993	5095194	1623	Glyma.14G062600|Glyma.14G062600.1.Wm82.a2.v1,Glyma.14G062600|Glyma.14G062600.2.Wm82.a2.v1,Glyma.14G062600|Glyma.14G062600.3.Wm82.a2.v1,Glyma.14G062600|Glyma.14G062600.4.Wm82.a2.v1	Glyma.14G062600.Wm82.a2.v1	.	30534221	Glyma.14G062600.1.p	PF03767	PTHR31284,PTHR31284:SF12		3.1.3.2		GO:0003993	AT2G39920.3		HAD superfamily, subfamily IIIB acid phosphatase	3.48672	6.90191	6.19773	4.68115	1.64176	0.620761	1.4334	0.00564138	0.153051
Glyma.06G147000	XLOC_017721	Chr06	11981658	11986161	3845	Glyma.06G147000|Glyma.06G147000.1.Wm82.a2.v1	.	Glyma.06G147000.Wm82.a2.v1	30552506	Glyma.06G147000.1.p	PF04194	PTHR12298				GO:0005737	AT5G64830.2		programmed cell death 2 C-terminal domain-containing protein	0.206047	0.616943	1.00497	0.163151	0.25786	0.305699	1.43439	0.0284145	0.352962
Glyma.05G195000	XLOC_013386	Chr05	37939652	37941553	1618	Glyma.05G195000|Glyma.05G195000.1.Wm82.a2.v1	Glyma.05G195000.Wm82.a2.v1	.	30525090	Glyma.05G195000.1.p	PF02365	PTHR31719,PTHR31719:SF16				GO:0006355,GO:0003677	AT1G01720.1	ANAC002,ATAF1	NAC (No Apical Meristem) domain transcriptional regulator superfamily protein	4.02212	5.09061	4.13195	3.61864	1.14896	0.726459	1.43653	0.00299934	0.108242
Glyma.01G030300	XLOC_000165	Chr01	3178070	3179802	1469	Glyma.01G030300|Glyma.01G030300.1.Wm82.a2.v1	Glyma.01G030300.Wm82.a2.v1	.	30542203	Glyma.01G030300.1.p	PF07816	PTHR33095,PTHR33095:SF3					AT1G70420.1		Protein of unknown function (DUF1645)	14.6385	11.0345	53.4436	13.0009	11.7691	7.96333	1.43886	0.00144792	0.0726149
Glyma.10G007800	XLOC_029798	Chr10	748488	750994	981	Glyma.10G007800|Glyma.10G007800.2.Wm82.a2.v1,Glyma.10G007800|Glyma.10G007800.1.Wm82.a2.v1	Glyma.10G007800.Wm82.a2.v1	.	30474764	Glyma.10G007800.1.p	PF05514	PTHR31474,PTHR31474:SF4					AT5G43460.1		HR-like lesion-inducing protein-related	1.15371	1.88074	5.7521	0.568415	2.46352	0.627616	1.44422	0.0375325	0.401184
Glyma.14G024100	XLOC_043290	Chr14	1724080	1727546	2648	Glyma.14G024100|Glyma.14G024100.1.Wm82.a2.v1,Glyma.14G024100|Glyma.14G024100.2.Wm82.a2.v1	Glyma.14G024100.Wm82.a2.v1	.	30531790	Glyma.14G024100.1.p		PTHR38371,PTHR38371:SF1					AT3G20490.1			1.58143	2.01561	6.90249	2.29006	1.35728	0.718673	1.44673	0.00588683	0.156208
Glyma.12G091300	XLOC_036615	Chr12	7466307	7470521	1264	Glyma.12G091300|Glyma.12G091300.1.Wm82.a2.v1	Glyma.12G091300.Wm82.a2.v1	.	30545837	Glyma.12G091300.1.p	PF13774,PF00957	PTHR21136,PTHR21136:SF101	KOG0859		K08515	GO:0016192,GO:0016021	AT5G22360.1	ATVAMP714,VAMP714	vesicle-associated membrane protein 714	3.22345	3.96191	2.86294	2.09547	0.784392	1.15132	1.4469	0.00224513	0.0920904
Glyma.11G192200	XLOC_034223	Chr11	26540560	26548971	2726	Glyma.11G192200|Glyma.11G192200.1.Wm82.a2.v1,Glyma.11G192300|Glyma.11G192300.1.Wm82.a2.v1	Glyma.11G192200.Wm82.a2.v1;Glyma.11G192300.Wm82.a2.v1	.	30530280	Glyma.11G192200.1.p		PTHR36070					AT5G22875.2			5.18979	9.95887	18.405	3.32401	4.13719	5.7286	1.45233	0.000363841	0.0312185
Glyma.08G096200	XLOC_022698	Chr08	7366736	7369385	2650	Glyma.08G096200|Glyma.08G096200.1.Wm82.a2.v1	Glyma.08G096200.Wm82.a2.v1	.	30538385	Glyma.08G096200.1.p	PF03055	PTHR10543,PTHR10543:SF42		1.13.11.51	K09840		AT1G30100.1	ATNCED5,NCED5	nine-cis-epoxycarotenoid dioxygenase 5	1.51617	1.26813	1.92105	0.526052	0.491059	0.823738	1.45239	0.00197321	0.0862379
Glyma.07G190100	XLOC_021411	Chr07	35799455	35801813	1234	Glyma.07G190100|Glyma.07G190100.1.Wm82.a2.v1	.	Glyma.07G190100.Wm82.a2.v1	30494862	Glyma.07G190100.1.p		PTHR34049					AT1G61340.1		F-box family protein	122.075	171.834	390.575	90.6577	83.4094	98.6539	1.45346	5.65684e-05	0.00829648
Glyma.13G065500	XLOC_041092	Chr13	16500461	16529081	4024	Glyma.13G065500|Glyma.13G065500.16.Wm82.a2.v1,Glyma.13G065500|Glyma.13G065500.15.Wm82.a2.v1,Glyma.13G065500|Glyma.13G065500.11.Wm82.a2.v1,Glyma.13G065500|Glyma.13G065500.12.Wm82.a2.v1,Glyma.13G065500|Glyma.13G065500.13.Wm82.a2.v1,Glyma.13G065500|Glyma.13G065500.10.Wm82.a2.v1,Glyma.13G065500|Glyma.13G065500.9.Wm82.a2.v1,Glyma.13G065500|Glyma.13G065500.8.Wm82.a2.v1,Glyma.13G065500|Glyma.13G065500.1…	.	Glyma.13G065500.Wm82.a2.v1	30501923	Glyma.13G065500.1.p	PF00328	PTHR12750		2.7.4.24,2.7.4.21	K13024	GO:0003993	AT5G15070.1		Phosphoglycerate mutase-like family protein	0.28126	0.360249	1.03647	0.190537	0.292588	0.194733	1.45422	0.0243943	0.326676
Glyma.07G207200	XLOC_021496	Chr07	37640045	37643956	1690	Glyma.07G207200|Glyma.07G207200.1.Wm82.a2.v1	.	Glyma.07G207200.Wm82.a2.v1	30492234	Glyma.07G207200.1.p	PF03405	PTHR31155,PTHR31155:SF9		1.14.19.2	K03921	GO:0055114,GO:0045300,GO:0006631	AT2G43710.1	FAB2,SSI2	Plant stearoyl-acyl-carrier-protein desaturase family protein	18.0818	31.6988	51.681	10.4347	10.1934	18.8119	1.4548	0.000161708	0.0182926
Glyma.14G118100	XLOC_044941	Chr14	15648541	15666650	1391	Glyma.14G118100|Glyma.14G118100.1.Wm82.a2.v1	.	Glyma.14G118100.Wm82.a2.v1	30532863	Glyma.14G118100.1.p	PF00581	PTHR12231,PTHR12231:SF112					AT4G27700.1		Rhodanese/Cell cycle control phosphatase superfamily protein	0.813651	1.27901	4.10075	0.952075	1.11371	0.482864	1.4555	0.0232299	0.321623
Glyma.20G136100	XLOC_063027	Chr20	37576192	37579922	1329	Glyma.20G136100|Glyma.20G136100.1.Wm82.a2.v1	.	Glyma.20G136100.Wm82.a2.v1	30520660	Glyma.20G136100.1.p		PTHR35699					AT1G50020.1			10.1341	13.7835	21.7833	6.60831	6.15473	5.47506	1.46074	1.02849e-05	0.0022175
Glyma.10G263000	XLOC_031121	Chr10	48754564	48757391	872	Glyma.10G263000|Glyma.10G263000.1.Wm82.a2.v1	Glyma.10G263000.Wm82.a2.v1	.	30476785	Glyma.10G263000.1.p		PTHR14154,PTHR14154:SF18					AT4G34190.1	2021-09-01	stress enhanced protein 1	1.6873	2.87148	3.02454	0.639467	0.852757	1.41214	1.46527	0.0155029	0.265857
Glyma.11G215700	XLOC_034349	Chr11	30948200	30950435	1392	Glyma.11G215700|Glyma.11G215700.1.Wm82.a2.v1	Glyma.11G215700.Wm82.a2.v1	.	30531315	Glyma.11G215700.1.p	PF00293	PTHR12629,PTHR12629:SF14	KOG2839	3.6.1.22,3.6.1.13	K07766	GO:0016787	AT2G01670.1	atnudt17,NUDT17	nudix hydrolase homolog 17	4.02468	5.30173	6.5653	3.50513	1.3355	1.52797	1.46551	0.000620374	0.0416212
Glyma.14G171500	XLOC_044093	Chr14	42458448	42460242	1795	Glyma.14G171500|Glyma.14G171500.1.Wm82.a2.v1	Glyma.14G171500.Wm82.a2.v1	.	30533357	Glyma.14G171500.1.p	PF00847	PTHR31657,PTHR31657:SF9			K09286	GO:0006355,GO:0003700	AT1G78080.1	RAP2.4	related to AP2 4	6.55744	8.07601	11.9253	2.87351	2.79628	4.61496	1.46557	5.96122e-05	0.00864239
Glyma.09G068100	XLOC_028242	Chr09	6873355	6881346	1831	Glyma.09G068100|Glyma.09G068100.1.Wm82.a2.v1	.	Glyma.09G068100.Wm82.a2.v1	30483095	Glyma.09G068100.1.p	PF13713,PF08381	PTHR22870,PTHR22870:SF166					AT5G20540.1	ATBRXL4,BRX-LIKE4,BRXL4	BREVIS RADIX-like 4	2.56522	3.34683	8.14001	1.63691	1.45526	2.38439	1.46717	0.00167786	0.0785265
Glyma.13G204100	XLOC_039973	Chr13	31814298	31815348	1051	Glyma.13G204100|Glyma.13G204100.1.Wm82.a2.v1	Glyma.13G204100.Wm82.a2.v1	.	30501855	Glyma.13G204100.1.p	PF01428	PTHR10634,PTHR10634:SF22				GO:0008270	AT3G12630.1		A20/AN1-like zinc finger family protein	1.29224	0.940431	2.33434	0.530557	0.8844	0.426047	1.46858	0.0318323	0.37541
Glyma.20G099200	XLOC_062842	Chr20	34242121	34248956	3854	Glyma.20G099200|Glyma.20G099200.1.Wm82.a2.v1,Glyma.20G099200|Glyma.20G099200.2.Wm82.a2.v1	.	Glyma.20G099200.Wm82.a2.v1	30520575	Glyma.20G099200.1.p	PF16078,PF16870,PF02779,PF00676	PTHR23152,PTHR23152:SF8		1.2.4.2	K00164	GO:0016624,GO:0008152,GO:0055114,GO:0030976,GO:0006099,GO:0004591	AT3G55410.1		2-oxoglutarate dehydrogenase, E1 component	0.337716	0.735183	3.91499	0.777681	0.820009	0.435692	1.47112	0.0217962	0.314525
Glyma.07G211500	XLOC_021511	Chr07	38297056	38301762	849	Glyma.07G211500|Glyma.07G211500.1.Wm82.a2.v1	.	Glyma.07G211500.Wm82.a2.v1	30491864	Glyma.07G211500.1.p	PF00107	PTHR11695,PTHR11695:SF264		1.3.1.81		GO:0055114,GO:0016491,GO:0008270	AT1G49670.2	NQR	ARP protein (REF)	1.73301	1.16419	1.37263	0.574692	0.583906	0.527415	1.47138	0.0424119	0.420815
Glyma.20G196900	XLOC_062101	Chr20	43459811	43464110	1199	Glyma.20G196900|Glyma.20G196900.1.Wm82.a2.v1	Glyma.20G196900.Wm82.a2.v1	.	30521171	Glyma.20G196900.1.p	PF00081,PF02777	PTHR11404,PTHR11404:SF24	KOG0876	1.15.1.1	K04564	GO:0055114,GO:0046872,GO:0006801,GO:0004784	AT5G51100.1	FSD2	Fe superoxide dismutase 2	3.82297	2.63791	3.37623	0.813868	1.96392	1.12037	1.47157	0.00209305	0.0884412
Glyma.08G271600	XLOC_023634	Chr08	35498735	35500471	1734	Glyma.08G271600|Glyma.08G271600.1.Wm82.a2.v1	Glyma.08G271600.Wm82.a2.v1	.	30541185	Glyma.08G271600.1.p										0.979056	2.85004	1.87471	0.562761	0.607519	1.00065	1.47157	0.00765978	0.181774
Glyma.17G151000	XLOC_052321	Chr17	12570262	12574835	2297	Glyma.17G151000|Glyma.17G151000.1.Wm82.a2.v1	Glyma.17G151000.Wm82.a2.v1	.	30479389	Glyma.17G151000.1.p	PF04570	PTHR33059,PTHR33059:SF31					AT4G17670.1		Protein of unknown function (DUF581)	124.093	154.391	170.013	100.927	47.5071	31.5314	1.47538	9.53009e-06	0.00212749
Glyma.02G228700	XLOC_004038	Chr02	41618420	41628913	2810	Glyma.02G228700|Glyma.02G228700.1.Wm82.a2.v1	Glyma.02G228700.Wm82.a2.v1	.	30509415	Glyma.02G228700.1.p	PF00300,PF01591	PTHR10606,PTHR10606:SF44	KOG0234	2.7.1.105,3.1.3.46		GO:0006000,GO:0005524,GO:0003873,GO:0006003,GO:0003824	AT1G07110.1	ATF2KP,F2KP,FKFBP	fructose-2,6-bisphosphatase	0.906236	0.984876	1.24416	0.421684	0.551308	0.278864	1.47562	0.00362151	0.119264
Glyma.03G017600	XLOC_006539	Chr03	1764604	1769552	1238	Glyma.03G017600|Glyma.03G017600.1.Wm82.a2.v1,Glyma.03G017600|Glyma.03G017600.2.Wm82.a2.v1	Glyma.03G017600.Wm82.a2.v1	.	30517180	Glyma.03G017600.1.p	PF03881	PTHR12149,PTHR12149:SF8	KOG3021	2.7.1.172			AT3G61080.1		Protein kinase superfamily protein	1.37131	0.90483	2.67535	0.337812	0.450487	1.08508	1.47666	0.0323491	0.377971
Glyma.02G148200	XLOC_005186	Chr02	15285617	15287442	1676	Glyma.02G148200|Glyma.02G148200.1.Wm82.a2.v1	.	Glyma.02G148200.Wm82.a2.v1	30508216	Glyma.02G148200.1.p	PF14543,PF14541	PTHR13683,PTHR13683:SF379	KOG1339	3.4.23.12		GO:0006508,GO:0004190	AT1G03220.1		Eukaryotic aspartyl protease family protein	74.6872	101.473	275.86	63.9212	44.5157	67.5938	1.48213	0.000197747	0.0214752
Glyma.06G154400	XLOC_017755	Chr06	12580074	12585942	2403	Glyma.06G154300|Glyma.06G154300.1.Wm82.a2.v1,Glyma.06G154400|Glyma.06G154400.1.Wm82.a2.v1,Glyma.06G154400|Glyma.06G154400.2.Wm82.a2.v1	.	Glyma.06G154400.Wm82.a2.v1;Glyma.06G154300.Wm82.a2.v1	30553914	Glyma.06G154400.1.p	PF02365	PTHR31719,PTHR31719:SF20				GO:0006355,GO:0003677	AT5G64530.1	ANAC104,XND1	xylem NAC domain 1	2.87304	2.38564	5.64087	2.08845	1.67618	0.652191	1.48392	0.000960496	0.0562169
Glyma.02G236800	XLOC_005628	Chr02	42480999	42483226	2228	Glyma.02G236800|Glyma.02G236800.1.Wm82.a2.v1	.	Glyma.02G236800.Wm82.a2.v1	30507646	Glyma.02G236800.1.p	PF00847	PTHR31194,PTHR31194:SF6			K13434	GO:0006355,GO:0003700	AT4G27950.1	CRF4	cytokinin response factor 4	0.736577	0.443624	2.03715	0.375414	0.639695	0.276343	1.48799	0.0243596	0.326676
Glyma.03G253400	XLOC_009060	Chr03	44899608	44901806	2111	Glyma.03G253400|Glyma.03G253400.2.Wm82.a2.v1,Glyma.03G253400|Glyma.03G253400.3.Wm82.a2.v1,Glyma.03G253400|Glyma.03G253400.1.Wm82.a2.v1	.	Glyma.03G253400.Wm82.a2.v1	30519164	Glyma.03G253400.1.p		PTHR33699,PTHR33699:SF3					AT5G18310.2			0.34849	0.468211	1.42369	0.363203	0.410961	0.132572	1.48897	0.048785	0.44713
Glyma.02G032900	XLOC_004607	Chr02	3029017	3040197	2822	Glyma.02G032800|Glyma.02G032800.1.Wm82.a2.v1	Glyma.02G032900.Wm82.a2.v1	Glyma.02G032800.Wm82.a2.v1	30509137	Glyma.02G032900.1.p										2.44646	4.273	2.78202	1.21027	1.09793	1.32889	1.48991	4.27394e-05	0.00641752
Glyma.01G038600	XLOC_000212	Chr01	4130643	4133350	2081	Glyma.01G038600|Glyma.01G038600.1.Wm82.a2.v1	Glyma.01G038600.Wm82.a2.v1	.	30543596	Glyma.01G038600.1.p	PF00249	PTHR12374,PTHR12374:SF26					AT1G70000.2		myb-like transcription factor family protein	19.8512	31.2524	29.4148	8.03867	6.90838	15.2504	1.49001	2.12996e-05	0.00381067
Glyma.13G327700	XLOC_042399	Chr13	42228550	42247067	4396	Glyma.13G327700|Glyma.13G327700.1.Wm82.a2.v1,Glyma.13G327800|Glyma.13G327800.1.Wm82.a2.v1,Glyma.13G327900|Glyma.13G327900.1.Wm82.a2.v1	.	Glyma.13G327700.Wm82.a2.v1;Glyma.13G327900.Wm82.a2.v1;Glyma.13G327800.Wm82.a2.v1	30504617	Glyma.13G327700.1.p	PF05739	PTHR19957,PTHR19957:SF129			K08506	GO:0005515	AT3G09740.1	ATSYP71,SYP71	syntaxin of plants 71	5.30365	10.7773	7.57616	3.96394	2.29768	2.86481	1.49079	3.15312e-06	0.000924891
Glyma.10G227200	XLOC_030937	Chr10	45763053	45767249	1861	Glyma.10G227200|Glyma.10G227200.2.Wm82.a2.v1,Glyma.10G227200|Glyma.10G227200.3.Wm82.a2.v1,Glyma.10G227200|Glyma.10G227200.4.Wm82.a2.v1,Glyma.10G227200|Glyma.10G227200.1.Wm82.a2.v1	Glyma.10G227200.Wm82.a2.v1	.	30476963	Glyma.10G227200.1.p		PTHR33304,PTHR33304:SF5					AT1G43770.2		RING/FYVE/PHD zinc finger superfamily protein	0.395305	0.637331	4.08679	0.411994	0.765847	0.812059	1.49195	0.0418766	0.419409
Glyma.10G094100	XLOC_030241	Chr10	13441594	13467089	2668	Glyma.10G094100|Glyma.10G094100.1.Wm82.a2.v1	Glyma.10G094100.Wm82.a2.v1	Glyma.10G094200.Wm82.a2.v1	30475532	Glyma.10G094100.1.p	PF00400,PF12657	PTHR15496,PTHR15496:SF2	KOG0284			GO:0005515	AT3G49400.1		Transducin/WD40 repeat-like superfamily protein	2.14225	1.67943	1.2644	0.731505	0.92904	0.356643	1.49358	0.00114757	0.0630687
Glyma.05G188800	XLOC_014588	Chr05	37453030	37456246	1948	Glyma.05G188800|Glyma.05G188800.1.Wm82.a2.v1,Glyma.05G188800|Glyma.05G188800.2.Wm82.a2.v1	.	Glyma.05G188800.Wm82.a2.v1	30525393	Glyma.05G188800.1.p	PF00022	PTHR11937,PTHR11937:SF217			K10355		AT5G09810.1	ACT7	actin 7	0.20335	1.01478	1.92065	0.357813	0.254485	0.574661	1.49378	0.0475568	0.442193
Glyma.12G222400	XLOC_038471	Chr12	38186066	38188340	1564	Glyma.12G222400|Glyma.12G222400.1.Wm82.a2.v1,Glyma.12G222400|Glyma.12G222400.2.Wm82.a2.v1	.	Glyma.12G222400.Wm82.a2.v1	30548715	Glyma.12G222400.1.p	PF12481	PTHR11772,PTHR11772:SF14					AT4G27450.1		Aluminium induced protein with YGL and LRDR motifs	20.0089	24.8994	83.4138	15.7765	13.0749	20.5063	1.49589	0.0341375	0.385481
Glyma.01G219400	XLOC_001140	Chr01	54898589	54902109	987	Glyma.01G219500|Glyma.01G219500.1.Wm82.a2.v1,Glyma.01G219400|Glyma.01G219400.1.Wm82.a2.v1	Glyma.01G219400.Wm82.a2.v1;Glyma.01G219500.Wm82.a2.v1	.	30543514	Glyma.01G219400.1.p	PF00578	PTHR11592,PTHR11592:SF42	KOG1651	1.11.1.12	K00432	GO:0055114,GO:0016491,GO:0016209,GO:0006979,GO:0004602	AT4G11600.1	ATGPX6,GPX6,LSC803,PHGPX	glutathione peroxidase 6	73.7899	90.5944	343.401	59.462	63.7249	73.5518	1.49904	0.0393564	0.409682
Glyma.19G257900	XLOC_060644	Chr19	50178857	50180107	1251	Glyma.19G257900|Glyma.19G257900.1.Wm82.a2.v1	.	Glyma.19G257900.Wm82.a2.v1	30512684	Glyma.19G257900.1.p	PF00213	PTHR11910,PTHR11910:SF8				GO:0046933,GO:0015986	AT4G00895.1		ATPase, F1 complex, OSCP/delta subunit protein	1.49277	1.15879	0.882516	0.724321	0.297204	0.357934	1.4995	0.0309559	0.371757
Glyma.03G229800	XLOC_008933	Chr03	43172457	43175845	1353	Glyma.03G229800|Glyma.03G229800.1.Wm82.a2.v1	.	Glyma.03G229800.Wm82.a2.v1	30515873	Glyma.03G229800.1.p	PF01501	PTHR11183,PTHR11183:SF59	KOG1950	2.4.1.123	K18819	GO:0016757	AT1G56600.1	AtGolS2,GolS2	galactinol synthase 2	3.84791	2.67857	2.85595	1.33943	1.46559	0.868744	1.50113	0.000678171	0.0444352
Glyma.09G015900	XLOC_026528	Chr09	1220690	1228294	2716	Glyma.09G015900|Glyma.09G015900.2.Wm82.a2.v1,Glyma.09G015900|Glyma.09G015900.3.Wm82.a2.v1,Glyma.09G015900|Glyma.09G015900.4.Wm82.a2.v1,Glyma.09G015900|Glyma.09G015900.1.Wm82.a2.v1	Glyma.09G015900.Wm82.a2.v1	.	30482934	Glyma.09G015900.1.p	PF03000	PTHR32370,PTHR32370:SF19					AT5G47800.1		Phototropic-responsive NPH3 family protein	1.45849	1.96514	2.21311	1.0522	0.66165	0.494597	1.50199	0.00050158	0.0374345
Glyma.10G071700	XLOC_030136	Chr10	7251650	7257879	2025	Glyma.10G071700|Glyma.10G071700.1.Wm82.a2.v1,Glyma.10G071700|Glyma.10G071700.3.Wm82.a2.v1,Glyma.10G071700|Glyma.10G071700.2.Wm82.a2.v1	Glyma.10G071700.Wm82.a2.v1	.	30475225	Glyma.10G071700.1.p	PF00170	PTHR22952,PTHR22952:SF217				GO:0043565,GO:0006355,GO:0003700	AT2G36270.1	ABI5,GIA1	Basic-leucine zipper (bZIP) transcription factor family protein	60.2223	68.431	55.2468	31.7703	20.8699	18.5744	1.50278	2.0455e-09	1.29e-06
Glyma.07G115000	XLOC_019655	Chr07	12302551	12304326	1072	Glyma.07G115000|Glyma.07G115000.1.Wm82.a2.v1	Glyma.07G115000.Wm82.a2.v1	.	30494872	Glyma.07G115000.1.p	PF02298	PTHR33021,PTHR33021:SF35				GO:0009055	AT3G60280.1	UCC3	uclacyanin 3	3.00895	6.08526	9.84104	2.99094	2.08098	2.24514	1.505	0.00101349	0.0579733
Glyma.18G042900	XLOC_054824	Chr18	3617442	3621640	1261	Glyma.18G042900|Glyma.18G042900.1.Wm82.a2.v1	Glyma.18G042900.Wm82.a2.v1	.	30558072	Glyma.18G042900.1.p		PTHR35508,PTHR35508:SF1					AT5G16550.1			4.57742	4.75516	12.0627	2.54266	3.24332	2.53006	1.50538	0.000464309	0.0356008
Glyma.06G031900	XLOC_017165	Chr06	2471514	2478947	2831	Glyma.06G031900|Glyma.06G031900.1.Wm82.a2.v1,Glyma.06G031900|Glyma.06G031900.2.Wm82.a2.v1,Glyma.06G031900|Glyma.06G031900.3.Wm82.a2.v1,Glyma.06G031900|Glyma.06G031900.4.Wm82.a2.v1,Glyma.06G031900|Glyma.06G031900.5.Wm82.a2.v1	.	Glyma.06G031900.Wm82.a2.v1	30549925	Glyma.06G031900.1.p	PF05761	PTHR12103,PTHR12103:SF21	KOG2469	3.1.3.5			AT1G75210.1		HAD-superfamily hydrolase, subfamily IG, 5\'-nucleotidase	3.25824	5.72577	13.3026	1.72347	2.7142	3.97399	1.5058	0.00104918	0.0588146
Glyma.10G251300	XLOC_032520	Chr10	47941132	47947297	3141	Glyma.10G251300|Glyma.10G251300.5.Wm82.a2.v1,Glyma.10G251300|Glyma.10G251300.6.Wm82.a2.v1,Glyma.10G251300|Glyma.10G251300.1.Wm82.a2.v1,Glyma.10G251300|Glyma.10G251300.2.Wm82.a2.v1,Glyma.10G251300|Glyma.10G251300.3.Wm82.a2.v1,Glyma.10G251300|Glyma.10G251300.4.Wm82.a2.v1,Glyma.10G251300|Glyma.10G251300.7.Wm82.a2.v1,Glyma.10G251300|Glyma.10G251300.8.Wm82.a2.v1	.	Glyma.10G251300.Wm82.a2.v1	30474187	Glyma.10G251300.1.p	PF00046,PF01852	PTHR24326,PTHR24326:SF239	KOG0490,KOG2251		K09338	GO:0003677,GO:0008289	AT4G21750.2	ATML1	Homeobox-leucine zipper family protein / lipid-binding START domain-containing protein	0.216196	0.419566	1.07399	0.266292	0.118371	0.267297	1.50595	0.0407122	0.415469
Glyma.13G070400	XLOC_039270	Chr13	17062323	17067618	1040	Glyma.13G070400|Glyma.13G070400.2.Wm82.a2.v1,Glyma.13G070400|Glyma.13G070400.3.Wm82.a2.v1,Glyma.13G070400|Glyma.13G070400.1.Wm82.a2.v1,Glyma.13G070400|Glyma.13G070400.4.Wm82.a2.v1,Glyma.13G070400|Glyma.13G070400.5.Wm82.a2.v1	Glyma.13G070400.Wm82.a2.v1	.	30502854	Glyma.13G070400.1.p	PF00584	PTHR37247,PTHR37247:SF1				GO:0016020,GO:0006886,GO:0006605	AT4G38490.1			0.544129	1.33053	2.47698	0.60319	0.536253	0.538192	1.50635	0.0408312	0.415829
Glyma.16G085600	XLOC_050559	Chr16	10120976	10122362	1387	Glyma.16G085600|Glyma.16G085600.1.Wm82.a2.v1	.	Glyma.16G085600.Wm82.a2.v1	30558914	Glyma.16G085600.1.p	PF04720	PTHR31579,PTHR31579:SF4					AT3G07350.1		Protein of unknown function (DUF506)	2.24399	4.60823	10.7458	2.7137	2.68062	1.53348	1.50725	0.00232302	0.0938893
Glyma.03G216300	XLOC_008872	Chr03	42037913	42044153	3177	Glyma.03G216300|Glyma.03G216300.1.Wm82.a2.v1,Glyma.03G216300|Glyma.03G216300.2.Wm82.a2.v1	.	Glyma.03G216300.Wm82.a2.v1	30516146	Glyma.03G216300.1.p	PF00534,PF00862	PTHR12526,PTHR12526:SF348		2.4.1.13	K00695	GO:0016157,GO:0005985	AT4G02280.1	ATSUS3,SUS3	sucrose synthase 3	0.926235	0.954068	2.72213	0.219395	1.15079	0.440446	1.50765	0.0102125	0.21082
Glyma.11G082300	XLOC_034938	Chr11	6185583	6188995	1536	Glyma.11G082300|Glyma.11G082300.1.Wm82.a2.v1	.	Glyma.11G082300.Wm82.a2.v1	30531374	Glyma.11G082300.1.p	PF00581	PTHR12231	KOG1530	2.8.1.1			AT4G35770.1	ATSEN1,DIN1,SEN1	Rhodanese/Cell cycle control phosphatase superfamily protein	5.96842	11.1537	16.931	3.81182	4.76048	4.48213	1.50774	5.71785e-05	0.00833748
Glyma.18G289000	XLOC_057586	Chr18	56863534	56867736	1723	Glyma.18G289000|Glyma.18G289000.1.Wm82.a2.v1	.	Glyma.18G289000.Wm82.a2.v1	30556456	Glyma.18G289000.1.p		PTHR31096,PTHR31096:SF4		2.7.7.59			AT2G39570.1		ACT domain-containing protein	6.70008	11.2052	14.6663	2.91268	4.02803	5.32757	1.50794	4.76773e-05	0.00707474
Glyma.05G104800	XLOC_012925	Chr05	27840545	27842753	2045	Glyma.05G104800|Glyma.05G104800.1.Wm82.a2.v1	Glyma.05G104800.Wm82.a2.v1	.	30525646	Glyma.05G104800.1.p	PF00583	PTHR23091,PTHR23091:SF211		2.3.1.48,2.3.1.88		GO:0008080	AT2G23060.1		Acyl-CoA N-acyltransferases (NAT) superfamily protein	3.95711	4.92988	7.91804	2.52222	2.24233	1.75169	1.51044	2.65875e-05	0.00450132
Glyma.17G095000	XLOC_053403	Chr17	7437279	7440855	1519	Glyma.17G095000|Glyma.17G095000.1.Wm82.a2.v1	.	Glyma.17G095000.Wm82.a2.v1	30479317	Glyma.17G095000.1.p	PF00010	PTHR12565,PTHR12565:SF137				GO:0046983	AT1G59640.1	BPE,BPEp,BPEub,ZCW32	BIG PETAL P	4.58229	7.80824	14.4555	3.67094	2.978	3.61109	1.51207	0.000198866	0.0214752
Glyma.12G192100	XLOC_038332	Chr12	35369755	35373482	2566	Glyma.12G192100|Glyma.12G192100.1.Wm82.a2.v1	.	Glyma.12G192100.Wm82.a2.v1	30548273	Glyma.12G192100.1.p	PF03552	PTHR13301,PTHR13301:SF53		2.4.1.12		GO:0030244,GO:0016760,GO:0016020	AT2G32540.1	ATCSLB04,ATCSLB4,CSLB04	cellulose synthase-like B4	0.573392	1.90026	4.27862	0.923564	0.796925	0.872517	1.51252	0.00736717	0.178369
Glyma.17G052700	XLOC_053187	Chr17	4012604	4019194	3043	Glyma.17G052800|Glyma.17G052800.2.Wm82.a2.v1,Glyma.17G052800|Glyma.17G052800.1.Wm82.a2.v1	Glyma.17G052700.Wm82.a2.v1	.	30481550	Glyma.17G052700.1.p	PF00903	PTHR21366,PTHR21366:SF4	KOG2944	5.1.99.1	K08234		AT5G57040.1		Lactoylglutathione lyase / glyoxalase I family protein	0.390528	0.454732	0.644993	0.206151	0.224002	0.147149	1.51263	0.0234965	0.322925
Glyma.15G108300	XLOC_047734	Chr15	8518100	8521038	2939	Glyma.15G108300|Glyma.15G108300.1.Wm82.a2.v1	.	Glyma.15G108300.Wm82.a2.v1	30496245	Glyma.15G108300.1.p	PF11904	PTHR12447,PTHR12447:SF7	KOG0522				AT1G62050.1		Ankyrin repeat family protein	0.712422	0.448404	1.14781	0.308311	0.316266	0.266624	1.51585	0.0106531	0.21621
Glyma.03G176600	XLOC_008673	Chr03	38951656	38961330	2452	Glyma.03G176600|Glyma.03G176600.5.Wm82.a2.v1,Glyma.03G176600|Glyma.03G176600.1.Wm82.a2.v1,Glyma.03G176600|Glyma.03G176600.2.Wm82.a2.v1,Glyma.03G176600|Glyma.03G176600.3.Wm82.a2.v1,Glyma.03G176600|Glyma.03G176600.4.Wm82.a2.v1	.	Glyma.03G176600.Wm82.a2.v1	30517091	Glyma.03G176600.1.p	PF03106	PTHR31221,PTHR31221:SF27				GO:0043565,GO:0006355,GO:0003700	AT2G37260.1	ATWRKY44,DSL1,TTG2,WRKY44	WRKY family transcription factor family protein	0.230789	0.752447	3.10176	0.341119	0.657072	0.570676	1.51602	0.0345625	0.386969
Glyma.03G074900	XLOC_008182	Chr03	18568298	18574096	3088	Glyma.03G074900|Glyma.03G074900.1.Wm82.a2.v1	.	Glyma.03G074900.Wm82.a2.v1	30516075	Glyma.03G074900.1.p	PF10250	PTHR31741,PTHR31741:SF4					AT2G37980.1		O-fucosyltransferase family protein	0.366512	0.725505	0.933529	0.225719	0.441475	0.126879	1.51612	0.0188943	0.292052
Glyma.04G092400	XLOC_011208	Chr04	8143053	8148907	3019	Glyma.04G092400|Glyma.04G092400.2.Wm82.a2.v1,Glyma.04G092400|Glyma.04G092400.1.Wm82.a2.v1	.	Glyma.04G092400.Wm82.a2.v1	30489625	Glyma.04G092400.1.p	PF00342	PTHR11469,PTHR11469:SF9		5.3.1.9	K01810	GO:0006096,GO:0006094,GO:0004347	AT4G24620.1	PGI,PGI1	phosphoglucose isomerase 1	0.993455	1.57148	3.71788	0.646457	0.800501	0.926995	1.52315	0.00218296	0.0910205
Glyma.06G071300	XLOC_017356	Chr06	5451032	5457998	3463	Glyma.06G071300|Glyma.06G071300.1.Wm82.a2.v1,Glyma.06G071300|Glyma.06G071300.2.Wm82.a2.v1,Glyma.06G071300|Glyma.06G071300.3.Wm82.a2.v1,Glyma.06G071300|Glyma.06G071300.4.Wm82.a2.v1,Glyma.06G071300|Glyma.06G071300.5.Wm82.a2.v1	.	Glyma.06G071300.Wm82.a2.v1	30552805	Glyma.06G071300.1.p	PF02779,PF02780,PF13292	PTHR11624,PTHR11624:SF64		2.2.1.7	K01662	GO:0008152,GO:0003824,GO:0016114,GO:0008661	AT5G11380.1	DXPS3	1-deoxy-D-xylulose 5-phosphate synthase 3	1.09486	2.49263	4.37473	0.84536	1.43152	0.79198	1.52477	0.000972117	0.0566342
Glyma.09G130400	XLOC_028566	Chr09	32504618	32508188	1271	Glyma.09G130400|Glyma.09G130400.1.Wm82.a2.v1	.	Glyma.09G130400.Wm82.a2.v1	30485378	Glyma.09G130400.1.p	PF00403	PTHR22814,PTHR22814:SF129	KOG1603			GO:0046872,GO:0030001	AT1G01490.2		Heavy metal transport/detoxification superfamily protein	1.55832	3.21429	7.57637	1.42585	1.95018	1.36517	1.52629	0.0042876	0.132196
Glyma.09G202700	XLOC_028926	Chr09	42674911	42676761	1248	Glyma.09G202700|Glyma.09G202700.1.Wm82.a2.v1	.	Glyma.09G202700.Wm82.a2.v1	30485430	Glyma.09G202700.1.p	PF12734	PTHR31568,PTHR31568:SF15								1.76842	5.06868	4.8655	1.11702	1.5889	1.65942	1.52762	0.0018741	0.0843962
Glyma.17G258800	XLOC_052918	Chr17	41293746	41294995	1183	Glyma.17G258800|Glyma.17G258800.1.Wm82.a2.v1	Glyma.17G258800.Wm82.a2.v1	.	30478924	Glyma.17G258800.1.p		PTHR37714					AT1G75810.1			1.43507	2.39509	4.35514	1.17839	0.995243	0.946271	1.5277	0.00501783	0.144663
Glyma.06G144300	XLOC_016056	Chr06	11747185	11753863	3611	Glyma.06G144300|Glyma.06G144300.2.Wm82.a2.v1,Glyma.06G144300|Glyma.06G144300.1.Wm82.a2.v1,Glyma.06G144300|Glyma.06G144300.3.Wm82.a2.v1,Glyma.06G144300|Glyma.06G144300.4.Wm82.a2.v1	Glyma.06G144300.Wm82.a2.v1	.	30549933	Glyma.06G144300.1.p	PF01909	PTHR23092,PTHR23092:SF30		2.7.7.19		GO:0016779	AT3G56320.1		PAP/OAS1 substrate-binding domain superfamily	0.266414	0.273717	1.13803	0.0772107	0.308891	0.248006	1.52955	0.0403003	0.414437
Glyma.02G292800	XLOC_005914	Chr02	47164820	47167693	2304	Glyma.02G292800|Glyma.02G292800.1.Wm82.a2.v1	.	Glyma.02G292800.Wm82.a2.v1	30507097	Glyma.02G292800.1.p		PTHR20884,PTHR20884:SF8		2.7.7.69	K14190	GO:0080048	AT4G26850.1	VTC2	mannose-1-phosphate guanylyltransferase (GDP)s;GDP-galactose:mannose-1-phosphate guanylyltransferases;GDP-galactose:glucose-1-phosphate guanylyltransferases;GDP-galactose:myoinositol-1-phosphate guanylyltransferases;glucose-1-phosphate guanylyltransferase	33.6982	44.3862	157.623	25.4424	26.5189	36.5858	1.53264	0.0374627	0.401059
Glyma.08G058900	XLOC_022501	Chr08	4499997	4502632	2239	Glyma.08G058900|Glyma.08G058900.1.Wm82.a2.v1	Glyma.08G058900.Wm82.a2.v1	.	30536074	Glyma.08G058900.1.p		PTHR34049					AT1G61340.1		F-box family protein	7.83507	14.2734	35.2011	6.97331	7.11278	7.59958	1.5328	0.000230829	0.0234494
Glyma.13G071400	XLOC_041122	Chr13	17166883	17168660	920	Glyma.13G071400|Glyma.13G071400.1.Wm82.a2.v1	.	Glyma.13G071400.Wm82.a2.v1	30501403	Glyma.13G071400.1.p	PF00011	PTHR11527,PTHR11527:SF170	KOG0710		K13993		AT4G10250.1	ATHSP22.0	HSP20-like chaperones superfamily protein	7.01217	7.23389	29.2007	7.80359	5.72521	3.40699	1.53315	0.00194678	0.0858556
Glyma.10G232000	XLOC_030962	Chr10	46154299	46156888	2590	Glyma.10G232000|Glyma.10G232000.1.Wm82.a2.v1	Glyma.10G232000.Wm82.a2.v1	.	30474590	Glyma.10G232000.1.p	PF03514	PTHR31636,PTHR31636:SF4					AT5G52510.1	SCL8	SCARECROW-like 8	1.3765	2.67133	6.98602	1.3456	1.77049	1.12376	1.53367	0.00180625	0.0827359
Glyma.20G189200	XLOC_063295	Chr20	42780095	42784113	2496	Glyma.20G189200|Glyma.20G189200.1.Wm82.a2.v1,Glyma.20G189200|Glyma.20G189200.2.Wm82.a2.v1,Glyma.20G189200|Glyma.20G189200.3.Wm82.a2.v1,Glyma.20G189200|Glyma.20G189200.4.Wm82.a2.v1	.	Glyma.20G189200.Wm82.a2.v1	30519478	Glyma.20G189200.1.p	PF11961,PF05003	PTHR31371,PTHR31371:SF5					AT5G04550.1		Protein of unknown function (DUF668)	1.26963	3.03593	7.05252	1.48005	1.16685	1.61458	1.53571	0.00222147	0.0917167
Glyma.10G029400	XLOC_031441	Chr10	2560235	2562791	2493	Glyma.10G029400|Glyma.10G029400.1.Wm82.a2.v1	.	Glyma.10G029400.Wm82.a2.v1	30473690	Glyma.10G029400.1.p	PF01027	PTHR23291,PTHR23291:SF31	KOG2322		K06890		AT1G03070.1		Bax inhibitor-1 family protein	21.7687	39.726	89.4313	20.8575	20.2331	16.3897	1.5387	6.45225e-05	0.00909299
Glyma.08G041900	XLOC_022422	Chr08	3320834	3322022	1189	Glyma.08G041900|Glyma.08G041900.1.Wm82.a2.v1	Glyma.08G041900.Wm82.a2.v1	.	30537131	Glyma.08G041900.1.p	PF05678	PTHR33143,PTHR33143:SF11					AT3G18360.1		VQ motif-containing protein	0.8091	0.831281	1.3928	0.293112	0.469052	0.376598	1.53975	0.039675	0.411494
Glyma.10G007500	XLOC_031336	Chr10	731168	734368	1764	Glyma.10G007500|Glyma.10G007500.1.Wm82.a2.v1	.	Glyma.10G007500.Wm82.a2.v1	30476580	Glyma.10G007500.1.p	PF03171,PF14226	PTHR10209,PTHR10209:SF138	KOG0143	1.14.11.20		GO:0055114,GO:0016491	AT1G06620.1		2-oxoglutarate (2OG) and Fe(II)-dependent oxygenase superfamily protein	0.545363	1.60623	1.00834	0.276595	0.702573	0.222111	1.53999	0.0244426	0.326772
Glyma.14G086500	XLOC_043627	Chr14	7741853	7744674	1315	Glyma.14G086500|Glyma.14G086500.1.Wm82.a2.v1	Glyma.14G086500.Wm82.a2.v1	.	30535132	Glyma.14G086500.1.p	PF00249	PTHR10641,PTHR10641:SF644	KOG0048		K09422		AT4G37260.1	ATMYB73,MYB73	myb domain protein 73	7.57395	6.915	16.6514	4.61146	3.2515	3.87334	1.54126	8.35525e-05	0.0111537
Glyma.07G040100	XLOC_020671	Chr07	3316544	3323071	3707	Glyma.07G040100|Glyma.07G040100.2.Wm82.a2.v1,Glyma.07G040100|Glyma.07G040100.1.Wm82.a2.v1,Glyma.07G040100|Glyma.07G040100.3.Wm82.a2.v1,Glyma.07G040100|Glyma.07G040100.4.Wm82.a2.v1,Glyma.07G040100|Glyma.07G040100.5.Wm82.a2.v1	.	Glyma.07G040100.Wm82.a2.v1	30494437	Glyma.07G040100.1.p	PF05922,PF02225,PF00082	PTHR10795,PTHR10795:SF331		3.4.14.10		GO:0006508,GO:0004252	AT3G14067.1		Subtilase family protein	1.00753	0.693235	0.182003	0.33845	0.367757	0.030198	1.54337	0.0407233	0.415469
Glyma.17G084900	XLOC_053351	Chr17	6551300	6552339	1040	Glyma.17G084900|Glyma.17G084900.1.Wm82.a2.v1	.	Glyma.17G084900.Wm82.a2.v1	30481156	Glyma.17G084900.1.p	PF00564	PTHR31066				GO:0005515	AT3G48240.1		Octicosapeptide/Phox/Bem1p family protein	2.9383	6.39921	7.96173	3.08297	2.68126	0.914926	1.54604	0.00160845	0.0767007
Glyma.18G194300	XLOC_057135	Chr18	46747606	46748923	940	Glyma.18G194300|Glyma.18G194300.1.Wm82.a2.v1	.	Glyma.18G194300.Wm82.a2.v1	30558710	Glyma.18G194300.1.p	PF01612	PTHR13620		3.6.4.12		GO:0008408,GO:0006139,GO:0003676	AT4G13870.2	ATWEX,ATWRNEXO,WEX,WRNEXO	Werner syndrome-like exonuclease	0.722418	0.911285	4.30649	0.593208	0.659223	0.952714	1.54678	0.0428685	0.422422
Glyma.14G111800	XLOC_043759	Chr14	12842409	12847638	2504	Glyma.14G111800|Glyma.14G111800.1.Wm82.a2.v1,Glyma.14G111800|Glyma.14G111800.2.Wm82.a2.v1,Glyma.14G111800|Glyma.14G111800.3.Wm82.a2.v1,Glyma.14G111800|Glyma.14G111800.4.Wm82.a2.v1	Glyma.14G111800.Wm82.a2.v1	.	30533292	Glyma.14G111800.1.p	PF00155	PTHR11879,PTHR11879:SF1		2.6.1.1	K00811	GO:0030170,GO:0009058,GO:0008483,GO:0006520	AT4G31990.2	AAT3,ASP5,ATAAT1	aspartate aminotransferase 5	0.293795	0.921027	2.96386	0.306199	0.569186	0.67059	1.54832	0.0239176	0.324595
Glyma.12G075900	XLOC_037749	Chr12	5822140	5826790	1524	Glyma.12G075900|Glyma.12G075900.1.Wm82.a2.v1,Glyma.12G075900|Glyma.12G075900.2.Wm82.a2.v1,Glyma.12G075900|Glyma.12G075900.3.Wm82.a2.v1,Glyma.12G075900|Glyma.12G075900.4.Wm82.a2.v1,Glyma.12G075900|Glyma.12G075900.5.Wm82.a2.v1	.	Glyma.12G075900.Wm82.a2.v1	30548573	Glyma.12G075900.1.p	PF04535	PTHR32021,PTHR32021:SF1					AT2G28370.1		Uncharacterised protein family (UPF0497)	0.631247	0.864736	1.32812	0.320153	0.447268	0.293816	1.55049	0.0266523	0.342851
Glyma.18G226200	XLOC_057277	Chr18	51454449	51459766	2337	Glyma.18G226200|Glyma.18G226200.1.Wm82.a2.v1	.	Glyma.18G226200.Wm82.a2.v1	30555204	Glyma.18G226200.1.p	PF03141	PTHR10108,PTHR10108:SF812				GO:0008168	AT4G00750.1		S-adenosyl-L-methionine-dependent methyltransferases superfamily protein	6.1505	6.03384	8.29346	2.74394	2.62505	2.29923	1.55097	2.318e-07	9.91081e-05
Glyma.12G151200	XLOC_038136	Chr12	21864679	21867020	1802	Glyma.12G151200|Glyma.12G151200.1.Wm82.a2.v1	.	Glyma.12G151200.Wm82.a2.v1	30548903	Glyma.12G151200.1.p	PF13923	PTHR12313,PTHR12313:SF2	KOG0823		K10666		AT4G03510.1	ATRMA1,RMA1	RING membrane-anchor 1	0.94211	1.17013	5.34382	1.31513	0.928473	0.62122	1.55174	0.011516	0.225021
Glyma.19G227900	XLOC_060500	Chr19	47914662	47919829	1841	Glyma.19G227900|Glyma.19G227900.2.Wm82.a2.v1,Glyma.19G227900|Glyma.19G227900.1.Wm82.a2.v1	.	Glyma.19G227900.Wm82.a2.v1	30514007	Glyma.19G227900.1.p	PF00892	PTHR31218,PTHR31218:SF11	KOG4510			GO:0016021,GO:0016020,GO:0022857	AT1G09380.1		nodulin MtN21 /EamA-like transporter family protein	0.522553	0.608462	1.63249	0.151444	0.403913	0.456045	1.55364	0.0336739	0.383509
Glyma.10G082400	XLOC_030191	Chr10	10015172	10018762	2229	Glyma.10G082400|Glyma.10G082400.1.Wm82.a2.v1	Glyma.10G082400.Wm82.a2.v1	.	30476369	Glyma.10G082400.1.p	PF05739,PF00804	PTHR19957,PTHR19957:SF69	KOG0810		K08486	GO:0005515,GO:0016020	AT3G11820.1	AT-SYR1,ATSYP121,ATSYR1,PEN1,SYP121,SYR1	syntaxin of plants 121	1.57404	1.7737	2.09127	0.62541	0.917412	0.502216	1.55522	0.000572527	0.0399922
Glyma.09G065000	XLOC_026784	Chr09	6326181	6330281	2480	Glyma.09G065000|Glyma.09G065000.1.Wm82.a2.v1	Glyma.09G065000.Wm82.a2.v1	.	30482823	Glyma.09G065000.1.p		PTHR31250,PTHR31250:SF13					AT4G33050.3	EDA39	calmodulin-binding family protein	10.3139	8.47574	13.5778	4.07532	4.42264	3.61109	1.55537	5.58876e-08	2.93713e-05
Glyma.04G215900	XLOC_010548	Chr04	48709295	48719585	2394	Glyma.04G215900|Glyma.04G215900.1.Wm82.a2.v1,Glyma.04G215900|Glyma.04G215900.2.Wm82.a2.v1,Glyma.04G215800|Glyma.04G215800.1.Wm82.a2.v1,Glyma.04G215800|Glyma.04G215800.2.Wm82.a2.v1,Glyma.04G215800|Glyma.04G215800.3.Wm82.a2.v1,Glyma.04G215800|Glyma.04G215800.4.Wm82.a2.v1,Glyma.04G215800|Glyma.04G215800.5.Wm82.a2.v1	Glyma.04G215900.Wm82.a2.v1;Glyma.04G215800.Wm82.a2.v1	.	30490149	Glyma.04G215900.1.p	PF00022	PTHR11937,PTHR11937:SF247			K10355		AT5G09810.1	ACT7	actin 7	0.803693	0.990871	2.89509	0.582305	0.776529	0.420842	1.55866	0.00586768	0.156015
Glyma.08G345100	XLOC_025749	Chr08	46005600	46007484	1562	Glyma.08G345100|Glyma.08G345100.1.Wm82.a2.v1	.	Glyma.08G345100.Wm82.a2.v1	30536774	Glyma.08G345100.1.p	PF16851	PTHR37239,PTHR37239:SF1					AT4G12970.1	EPFL9,STOMAGEN	stomagen	1.23178	2.5311	5.45809	0.981717	1.50752	0.967505	1.56112	0.0035701	0.118676
Glyma.10G187500	XLOC_032217	Chr10	42050864	42055274	3503	Glyma.10G187500|Glyma.10G187500.1.Wm82.a2.v1	.	Glyma.10G187500.Wm82.a2.v1	30477666	Glyma.10G187500.1.p	PF00892	PTHR31218,PTHR31218:SF33				GO:0016021,GO:0016020,GO:0022857	AT5G07050.1		nodulin MtN21 /EamA-like transporter family protein	0.226164	0.43264	0.717879	0.0994889	0.212276	0.191739	1.56362	0.0281276	0.351338
Glyma.14G054400	XLOC_044614	Chr14	4284187	4376602	2071	Glyma.14G054800|Glyma.14G054800.1.Wm82.a2.v1	Glyma.14G054400.Wm82.a2.v1;Glyma.14G054500.Wm82.a2.v1;Glyma.14G054200.Wm82.a2.v1;Glyma.14G054700.Wm82.a2.v1	Glyma.14G054800.Wm82.a2.v1;Glyma.14G054300.Wm82.a2.v1;Glyma.14G054600.Wm82.a2.v1	30534322	Glyma.14G054400.1.p	PF00201	PTHR11926,PTHR11926:SF136				GO:0016758,GO:0008152	AT1G73880.1	UGT89B1	UDP-glucosyl transferase 89B1	11.9136	27.9671	48.4222	8.78426	10.2929	13.0808	1.56855	8.5294e-05	0.0113244
Glyma.04G178100	XLOC_010348	Chr04	44242177	44244662	796	Glyma.04G178100|Glyma.04G178100.1.Wm82.a2.v1	Glyma.04G178100.Wm82.a2.v1	.	30490687	Glyma.04G178100.1.p	PF06522	PTHR33417,PTHR33417:SF2					AT3G48140.1		B12D protein	2.34604	3.64232	4.31501	0.700522	1.55696	1.47665	1.56864	0.00509061	0.146093
Glyma.12G040600	XLOC_037589	Chr12	2932161	2934050	1890	Glyma.12G040600|Glyma.12G040600.1.Wm82.a2.v1	.	Glyma.12G040600.Wm82.a2.v1;Glyma.12G040700.Wm82.a2.v1	30545950	Glyma.12G040600.1.p	PF00170	PTHR22952,PTHR22952:SF182				GO:0043565,GO:0006355,GO:0003700	AT1G75390.1	AtbZIP44,bZIP44	basic leucine-zipper 44	2.96421	4.39286	16.1288	3.5773	3.14753	2.13226	1.57076	0.00151296	0.0743975
Glyma.11G220400	XLOC_035605	Chr11	31570852	31573083	2232	Glyma.11G220400|Glyma.11G220400.1.Wm82.a2.v1	.	Glyma.11G220400.Wm82.a2.v1	30528141	Glyma.11G220400.1.p	PF13639,PF14369,PF06547	PTHR22763,PTHR22763:SF42		6.3.2.19		GO:0008270,GO:0005515	AT2G39720.1	RHC2A	RING-H2 finger C2A	2.30719	2.4208	3.46245	1.15545	0.638549	1.17862	1.57225	0.000231464	0.0234494
Glyma.19G092900	XLOC_058514	Chr19	32975736	32983193	5785	Glyma.19G092900|Glyma.19G092900.1.Wm82.a2.v1,Glyma.19G093000|Glyma.19G093000.1.Wm82.a2.v1	Glyma.19G092900.Wm82.a2.v1;Glyma.19G093000.Wm82.a2.v1	.	30513846	Glyma.19G092900.1.p	PF11820	PTHR33128,PTHR33128:SF13					AT3G27030.1			2.14228	2.05025	1.91903	0.939801	0.942626	0.406365	1.5776	4.70171e-06	0.00127533
Glyma.17G197700	XLOC_053893	Chr17	31249085	31250687	1248	Glyma.17G197700|Glyma.17G197700.1.Wm82.a2.v1	.	Glyma.17G197700.Wm82.a2.v1	30482304	Glyma.17G197700.1.p		PTHR33172,PTHR33172:SF15					AT5G24890.1			6.66558	7.91982	9.97674	3.51861	1.43994	3.81219	1.58267	0.000123932	0.0154767
Glyma.05G083700	XLOC_014049	Chr05	13954088	13955509	838	Glyma.05G083700|Glyma.05G083700.1.Wm82.a2.v1	.	Glyma.05G083700.Wm82.a2.v1	30526004	Glyma.05G083700.1.p	PF01679	PTHR21659,PTHR21659:SF25	KOG1773			GO:0016021	AT2G38905.1		Low temperature and salt responsive protein family	0.405175	2.75209	2.85449	0.665412	0.295785	1.13547	1.58465	0.0496643	0.449689
Glyma.15G267700	XLOC_048509	Chr15	50398704	50406016	2766	Glyma.15G267700|Glyma.15G267700.2.Wm82.a2.v1,Glyma.15G267700|Glyma.15G267700.1.Wm82.a2.v1	.	Glyma.15G267700.Wm82.a2.v1	30499656	Glyma.15G267700.1.p	PF13347	PTHR11328,PTHR11328:SF28	KOG4830				AT2G44280.1		Major facilitator superfamily protein	7.79486	8.07581	4.72318	2.79715	2.64357	2.06404	1.58568	1.75196e-07	7.86687e-05
Glyma.09G151800	XLOC_028674	Chr09	37420073	37423631	1997	Glyma.09G151800|Glyma.09G151800.1.Wm82.a2.v1	.	Glyma.09G151800.Wm82.a2.v1	30483278	Glyma.09G151800.1.p	PF01435	PTHR22726,PTHR22726:SF1	KOG2661			GO:0006508,GO:0004222	AT5G51740.1		Peptidase family M48 family protein	4.44894	6.73117	26.2293	3.69975	4.3442	5.52152	1.58723	0.0492523	0.448811
[truncated: 665 more rows]

## Sheet: down
Gene ID	CuffID	Chromosome	Start_AssambledTU	End_AssambledTU	MaxIsoformLength	CuffAssignedIDlist	OverlappedAnnotatedGene	AntisenceTranscriptGene	X.pacId	peptideName	Pfam	Panther	KOG	KEGG.ec	KO	GO	Best.hit.arabi.name	arabi.symbol	arabi.defline	NormalizedFPKM_R122_1	NormalizedFPKM_R122_2	NormalizedFPKM_R122_3	NormalizedFPKM_SN14_1	NormalizedFPKM_SN14_2	NormalizedFPKM_SN14_3	Log2Foldchange_R122_1_VS_SN14_1	Pvalue_R122_1_VS_SN14_1	adjPvalue_R122_1_VS_SN14_1
[truncated: 312 more rows]
