# Supplementary material for: Multi-Omics Analysis of a Chromosome Segment Substitution Line Reveals a New Regulation Network for Soybean Seed Storage Profile
Source: Int J Mol Sci. 2024 May 21;25(11):5614. doi: 10.3390/ijms25115614 (PMC11171932; doi:10.3390/ijms25115614)
Supplement: Supplementary file 1 [file ijms-25-05614-s001.zip › Table S6. DEGs located in the substituted region of R122.xlsx]

## Sheet: Sheet1
Table S6. DEGs located in the substituted region of R122
Gene ID	Start	End	Length	X.pacId	Pfam	NormalizedFPKM_R122_1	NormalizedFPKM_R122_2	NormalizedFPKM_R122_3	NormalizedFPKM_SN14_1	NormalizedFPKM_SN14_2	NormalizedFPKM_SN14_3	Log2Foldchange_R122_1_VS_SN14_1	Pvalue_R122_1_VS_SN14_1	adjPvalue_R122_1_VS_SN14_1
Glyma.08G233000	19322246	19326485	1719	30536011	PF00232	0.03292	0	0	0.310959	0.21629	0.520972	-4.99284	0.014039	NA
Glyma.03G046100	5868801	5872024	1031	30518613	PF02880	0	0.894763	0.178472	1.0817	2.64457	1.73725	-2.26756	0.0103547	0.212221
Glyma.08G140400	10742008	10745746	2467	30538619	PF00067	0.298201	0	0.124311	0.904119	0.0251184	1.1571	-2.21682	0.0369451	0.398966
Glyma.13G214100	32754169	32758490	2299	30503589	PF12796,PF13962	0.172304	0.143308	0.0266789	0.485094	0.619939	0.438232	-2.04291	0.0185085	NA
Glyma.03G015500	1536239	1544981	6214	30515907	PF03061	4.5807	3.56292	4.04318	9.98031	10.6143	8.149	-1.23792	5.49782e-27	6.9344e-23
Glyma.13G208400	32231119	32234068	2523	30505908	PF00403	6.88583	5.98077	5.42119	21.383	9.89802	23.7598	-1.49787	1.31429e-05	0.00259018
Glyma.12G061400	4469347	4479909	2931	30548262	PF06480,PF00004,PF01434	1.3322	1.55121	1.04631	4.54216	3.40385	3.74292	-1.45491	1.13226e-05	0.00238019
Glyma.12G059200	4284905	4287703	1263	30548852	PF08659	0.761695	1.14778	1.45688	3.91832	3.38537	2.79195	-1.45018	0.00167659	0.0785265
Glyma.08G225600	18260357	18267956	3822	30539649		0.266512	0.103443	0.272813	1.22188	0.470184	0.263604	-1.42116	0.0347713	0.38743
Glyma.03G014600	1465903	1474438	3138	30515646	PF00390,PF03949	1.17218	0.965925	0.996838	3.30962	1.97473	2.30095	-1.14584	0.00183215	0.0833609
Glyma.08G249600	21763005	21772710	2977	30537059	PF00153	3.36457	1.54938	1.13316	5.50217	5.01647	4.13632	-1.14169	0.00292831	0.106775
Glyma.13G218700	33205407	33206268	862	30503898		1.50993	1.75816	1.20962	1.69808	3.09116	5.45434	-1.12722	0.0489462	0.447523
Glyma.08G257900	23187285	23194712	5714	30539500	PF00533,PF03031	0.643737	0.276764	0.12881	1.09786	0.965184	0.440801	-1.09181	0.0457786	0.435865
Glyma.03G040100	5025105	5026950	778	30516318	PF00234	283.384	299.144	409.477	469.099	580.403	1173.76	-1.08733	0.00205691	0.0875166
Glyma.08G222400	18067949	18073981	3730	30538021	PF14806,PF07718,PF01602	0.713057	0.494638	0.345317	1.58838	1.51179	0.465182	-1.02554	0.0440235	0.426869
Glyma.08G186400	14928690	14937657	3505	30539069	PF02493,PF01504	0.710395	1.01518	1.41744	2.20739	2.35139	2.37941	-1.02139	0.00634386	0.162632
Glyma.13G219100	33234092	33237479	1395	30501740	PF09425,PF06200	13.5084	12.8479	8.92543	3.54755	7.86248	7.38268	1.01256	0.00414352	0.129043
Glyma.12G159300	27787329	27791365	1659	30548136	PF00056,PF02866	3.17228	3.17748	6.35901	2.01669	3.21227	1.75439	1.01631	0.0136134	0.248121
Glyma.08G217500	17658563	17663519	3048	30535966	PF03470,PF03468,PF03469	0.742643	0.972828	1.10676	0.640307	0.589581	0.275452	1.06695	0.0339852	0.385127
Glyma.13G208200	32176890	32179471	2582	30501188	PF14543,PF14541	10.3886	8.03883	6.60383	5.88498	4.29593	2.96985	1.07471	0.000446466	0.0352293
Glyma.03G002500	239471	245321	2815	30517063	PF16363,PF02453	0.804113	1.94285	1.74309	0.321892	0.572342	1.27254	1.10467	0.0478688	0.443621
Glyma.13G161100	27675361	27679170	1971	30502749	PF03016	3.07208	2.90851	8.24644	1.98037	1.57197	3.46452	1.11447	0.018835	0.291784
Glyma.08G279900	37918071	37919199	1129	30538894		1.95482	3.09329	2.33605	1.04954	1.09773	1.43772	1.14007	0.024195	0.325516
Glyma.13G221700	33471164	33478662	6553	30505515		2.24527	2.73506	7.66569	1.66995	3.08275	1.40079	1.20626	0.00437708	0.133587
Glyma.11G017900	1237195	1245044	3165	30531088	PF00501	21.2411	23.0469	36.0839	4.25039	3.48503	2.77649	3.07927	5.49782e-27	6.9344e-23
Glyma.03G036700	4439940	4443406	2856	30516566	PF00514,PF04564	6.24953	5.58336	8.8238	3.19711	2.62535	3.41006	1.16181	0.0023625	0.0945328
Glyma.08G285000	39398097	39408304	2515	30539293	PF01985	2.29508	3.82519	2.5607	1.55201	1.774	0.801189	1.22191	0.00158999	0.0762528
Glyma.12G062900	4606805	4610782	2347	30545862	PF07714	0.916233	0.589583	1.04533	0.475173	0.554455	0.190786	1.23877	0.0406761	0.415469
Glyma.03G032200	3664971	3668231	2925	30516832		1.02538	0.901099	0.901675	0.524254	0.423706	0.306171	1.31864	0.00838572	0.192133
Glyma.13G170900	28508300	28510252	934	30500056	PF09585	6.30118	15.1681	28.0407	4.55227	9.35476	7.01147	1.37505	0.00235355	0.0945328
Glyma.08G145900	11092669	11096142	1363	30535866	PF00107,PF08240	1.28707	3.86752	4.58999	1.02277	1.36391	1.51941	1.42544	0.0060236	0.158283
Glyma.13G204100	31814298	31815348	1051	30501855	PF01428	1.29224	0.940431	2.33434	0.530557	0.8844	0.426047	1.46858	0.0318323	0.37541
Glyma.08G271600	35498735	35500471	1734	30541185		0.979056	2.85004	1.87471	0.562761	0.607519	1.00065	1.47157	0.00765978	0.181774
Glyma.12G151200	21864679	21867020	1802	30548903	PF13923	0.94211	1.17013	5.34382	1.31513	0.928473	0.62122	1.55174	0.011516	0.225021
Glyma.12G040600	2932161	2934050	1890	30545950	PF00170	2.96421	4.39286	16.1288	3.5773	3.14753	2.13226	1.57076	0.00151296	0.0743975
Glyma.08G297400	41358720	41363413	4069	30538167	PF00560,PF07714	0.319871	0.534398	0.482358	0.11991	0.0456871	0.261358	1.69602	0.0184091	0.290606
Glyma.08G286700	39679328	39685642	1592	30538128	PF00484	1.63512	1.32448	1.27139	0.481609	0.544936	0.386741	1.71869	0.002493	0.0975717
Glyma.08G212600	17146613	17147962	1334	30537013	PF04525	2.54525	3.75402	8.55193	1.04501	2.18324	1.51049	1.78499	0.00032178	0.0289393
Glyma.08G293300	40840730	40842119	1130	30539976	PF00249	3.55562	6.6476	5.26503	2.15891	1.26127	1.23832	1.86483	1.73436e-05	0.00324081
Glyma.13G184500	29829458	29834055	2285	30502582	PF00249,PF00439	0.371484	0.317209	1.44949	0.152521	0.189833	0.195963	2.12257	0.00769238	0.181973
Glyma.08G241600	20626373	20632098	2983	30535499	PF00520	0.208677	0.198805	2.46738	0.163565	0.207734	0.281455	2.26606	0.00645302	0.164637
Glyma.08G227200	18494187	18499681	1902	30541367	PF13499,PF00069	0.714062	2.00935	7.38469	0.5497	0.651598	0.941694	2.35223	0.000243935	0.0241314
Glyma.12G040000	2881839	2885873	3364	30545748	PF08263,PF00560,PF07714	0.134577	0.235052	0.528749	0.02072	0.0368412	0.11647	2.41618	0.0154264	NA
Glyma.08G200700	16231123	16236148	2792	30535493	PF02309	0	0.306808	1.36202	0.0249649	0.244139	0.080189	2.42594	0.0307341	0.371133
Glyma.13G231400	34305447	34309209	1489	30505903	PF00657	3.0784	2.87645	2.47152	0.74898	2.08083	0.939757	1.3011	0.00575713	0.154171
Glyma.08G134300	10294479	10297558	1579	30537771	PF13419	0.752614	1.25192	2.25296	0.0882862	0.196222	0.46082	2.57072	0.000519549	0.0380424
Glyma.12G042800	3090607	3093670	1639	30546656	PF00010	4.59206	10.091	48.3494	1.53098	2.00381	6.55681	2.70981	0.0177825	0.285023
Glyma.13G211000	32478589	32481186	2556	30501249	PF00646	2.34682	6.44492	51.9762	2.39975	4.33963	2.97816	2.80614	0.0182937	0.289872
Glyma.03G046600	5937077	5982926	5583	30517973		0.020272	0.306863	2.03241	0.0624234	0.122091	0.120305	3.08889	0.0343933	0.386462
Glyma.13G170800	28507189	28508024	836	30500528		0.879979	0.394096	0.660303	0.166751	0	0.0669521	3.21688	0.0203988	NA
Glyma.08G212400	17134093	17136564	1624	30540263	PF00332	0	0.243447	0.755355	0.0429199	0	0.068931	3.23624	0.0433431	NA
Glyma.08G247300	21414152	21416586	1864	30539664	PF03634	0.182155	0.459553	0.26324	0.0373937	0.0664882	0	3.30549	0.0169393	NA
Glyma.03G004600	398842	405099	2181	30518201	PF13716,PF03765	0.363252	0.332335	1.06865	0	0.0568244	0.102654	3.51928	0.000622437	NA
Glyma.08G234800	19698643	19704680	2900	30539499	PF00076,PF14111	0.351245	0.27266	3.15134	0.0721055	0.128208	0.115804	3.71855	9.96136e-06	0.00217396
Glyma.08G297900	41477191	41481067	2255	30540137	PF07714	0.0501902	0.204546	0.761586	0.0618199	0.0274798	0	3.74763	0.00721287	NA
Glyma.08G286600	39641413	39647882	2844	30540618	PF07714	0	0.115845	0.409762	0	0.0217887	0.0196807	3.75189	0.0315655	NA
Glyma.03G042800	5409465	5417845	6753	30519209	PF04535	0	0.0195151	0.136239	0.0103216	0	0	4.12579	0.0456334	NA
Glyma.08G137000	10473112	10474947	1836	30538595	PF01477	0.123458	0.143558	0.167695	0.0156459	0.0235232	0.0304858	2.64176	1.73436e-05	0.00324081
Glyma.13G149700	26321941	26324172	2148	30501109	PF13837	1.84416	14.8167	34.6936	0.584094	0.692368	1.355	4.37679	6.14514e-05	0.00885814
Glyma.08G236100	19958020	19958499	480	30538969		0.353684	0.137277	0.894466	0	0	0	4.42203	0.0494959	NA
Glyma.03G058500	8327045	8331996	1838	30518457	PF01699	0.0307886	0.107551	0.634038	0	0	0.0304526	4.556	0.0130367	NA
Glyma.03G036600	4432910	4435002	2093	30516279	PF13724,PF04844	0.0270375	0.188895	2.10994	0	0	0.0267424	6.3427	0.00520202	0.147517
Glyma.03G068100	14160330	14163828	2042	30515375	PF00004	0.332553	0.461677	0.562651	0.138939	0.0703462	0.0545655	2.3625	0.00121728	0.0653191
