# Supplementary material for: Multi-Omics Analysis of a Chromosome Segment Substitution Line Reveals a New Regulation Network for Soybean Seed Storage Profile
Source: Int J Mol Sci. 2024 May 21;25(11):5614. doi: 10.3390/ijms25115614 (PMC11171932; doi:10.3390/ijms25115614)
Supplement: Supplementary file 1 [file ijms-25-05614-s001.zip › Table S7. Identification of peptide by TMT-based quantitative proteomics.xlsx]

## Sheet: Peptide
Table S7. Identification of peptide by TMT-based quantitative proteomics
Confidence	Annotated Sequence	Modifications	Qvality PEP	Qvality q-value	# Protein Groups	# Proteins	# PSMs	Master Protein Accessions	Positions in Master Proteins	# Missed Cleavages	Theo. MH+ [Da]	Sequence Length	SN14-1	SN14-2	SN14-3	R122-1	R122-2	R122-3	Charge	m/z [Da]	DeltaM [ppm]	RT [min]	Percolator q-Value	Percolator PEP	XCorr
High	[K].AAAAAAAATAAPK.[K]	1xTMTpro [K13]; 1xTMTpro [N-Term]	7.60516e-05	0.00019945	1	1	5	C6TH20	C6TH20 [28-40]	0	1664	13	8.655e+06	8594362	9.9342e+06	9.15725e+06	9.38271e+06	12838685	2	832.498	-6.35	48.5774	5.42e-05	3.214e-08	5.15
High	[R].LNSCHSACDR.[C]	2xCarbamidomethyl [C4; C8]; 1xTMTpro [N-Term]	0.000192773	0.00019945	1	4	29	C6SX26	C6SX26 [68-77]	0	1523.7	10	2.36573e+07	2.61622e+07	2.53614e+07	2.71944e+07	3.0958e+07	4.76602e+07	3	508.569	-5.65	19.2804	5.42e-05	6.15e-06	4.73
High	[R].LNSCHSACDR.[C]	2xCarbamidomethyl [C4; C8]; 1xDeamidated [N2]; 1xTMTpro [N-Term]	0.000377743	0.00019945	1	4	9	C6SX26	C6SX26 [68-77]	0	1524.69	10	5.66682e+06	5.85372e+06	7.12224e+06	6.82385e+06	6.90555e+06	9.07293e+06	3	508.898	-3.94	23.9377	5.42e-05	4.392e-05	4.2
High	[R].LNSCHSACK.[S]	2xCarbamidomethyl [C4; C8]; 1xTMTpro [K9]; 1xTMTpro [N-Term]	0.000343197	0.00019945	1	7	7	Q9SBA9	Q9SBA9 [29-37]	0	1684.88	9	1.00773e+07	9.34164e+06	9.80774e+06	9.71788e+06	1.14859e+07	2.0845e+07	3	562.294	-5.22	26.0596	5.42e-05	3.503e-05	4.8
High	[R].LNSCHSACK.[S]	2xCarbamidomethyl [C4; C8]; 1xDeamidated [N2]; 1xTMTpro [K9]; 1xTMTpro [N-Term]	0.000608378	0.00019945	1	7	17	Q9SBA9	Q9SBA9 [29-37]	0	1685.86	9	2.31949e+07	2.08763e+07	2.46451e+07	2.4367e+07	2.62207e+07	3.12108e+07	3	562.621	-6.05	31.8109	5.42e-05	0.0001158	2.55
High	[R].LNSCHSDCK.[S]	2xCarbamidomethyl [C4; C8]; 1xTMTpro [K9]; 1xTMTpro [N-Term]	0.000149761	0.00019945	1	3	33	P01064	P01064 [45-53]	0	1728.87	9	7.49675e+07	7.68121e+07	7.10655e+07	7.8963e+07	9.08817e+07	1.90018e+08	3	576.958	-4.07	30.9647	5.42e-05	1.899e-06	5.31
High	[R].LNSCHSDCK.[S]	2xCarbamidomethyl [C4; C8]; 1xDeamidated [N2]; 1xTMTpro [K9]; 1xTMTpro [N-Term]	0.000279825	0.00019945	1	3	35	P01064	P01064 [45-53]	0	1729.85	9	4.19809e+07	4.12494e+07	4.34685e+07	4.89958e+07	5.20347e+07	7.0162e+07	3	577.286	-3.73	32.7888	5.42e-05	2.078e-05	4.44
High	[R].LNSGQSWALDVPAGTK.[G]	1xTMTpro [K16]; 1xTMTpro [N-Term]	1.1656e-05	0.00019945	1	1	4	I1K6M2	I1K6M2 [46-61]	0	2252.25	16	6.61833e+06	6.58908e+06	8.07756e+06	6.04225e+06	6.16695e+06	7.16221e+06	2	1126.62	-5.23	73.6414	5.42e-05	4.476e-12	6.06
High	[R].LNSGQSWALDVPAGTK.[G]	1xDeamidated [Q5]; 1xTMTpro [K16]; 1xTMTpro [N-Term]	0.000344409	0.00019945	1	1	1	I1K6M2	I1K6M2 [46-61]	0	2253.24	16	1.60182e+06	1.54674e+06	1861159	1.67093e+06	1.66517e+06	1952601	3	751.755	6.35	73.5935	5.42e-05	3.541e-05	3.32
High	[K].INTAFDLMLK.[G]	1xTMTpro [K10]; 1xTMTpro [N-Term]	0.000290928	0.00019945	1	2	1	Q8LJR2	Q8LJR2 [346-355]	0	1774.04	10	4027667	4102682	4630518	5.57832e+06	5.54134e+06	6495486	2	887.517	-8.9	84.0309	5.42e-05	2.308e-05	4.28
High	[K].LNSATTDLEK.[A]	1xTMTpro [K10]; 1xTMTpro [N-Term]	0.000218826	0.00019945	2	2	5	I1JML1; I1KJH7	I1JML1 [169-178]; I1KJH7 [169-178]	0	1699.97	10	3.09649e+06	2.85655e+06	3.46823e+06	3.26201e+06	3.4366e+06	3.20451e+06	2	850.483	-7.73	58.1878	5.42e-05	9.789e-06	4.61
High	[K].INTAFDLMLK.[G]	1xOxidation [M8]; 1xTMTpro [K10]; 1xTMTpro [N-Term]	0.000330311	0.00019945	1	2	2	Q8LJR2	Q8LJR2 [346-355]	0	1790.04	10	3.63786e+06	3.76723e+06	4.18016e+06	4.42028e+06	4.49193e+06	4.88057e+06	2	895.518	-4.87	79.9734	5.42e-05	3.197e-05	4.04
High	[K].LNTDESPSTATR.[Y]	1xTMTpro [N-Term]	0.000168458	0.00019945	1	4	1	I1KDX9	I1KDX9 [120-131]	0	1595.82	12	157158	149951	180425	170447	179553	203424	2	798.412	-1.54	34.267	5.42e-05	3.453e-06	3.36
High	[K].LNVDQAGFYR.[V]	1xTMTpro [N-Term]	0.000284618	0.00019945	1	5	3	K7KI86	K7KI86 [532-541]	0	1486.8	10	1.77237e+06	1.65467e+06	1.88191e+06	2.05054e+06	2.22299e+06	2.26403e+06	2	743.899	-3.98	67.4225	5.42e-05	2.173e-05	3.19
High	[K].LNVHLVPHTHDDVGWLK.[T]	1xDeamidated [N2]; 1xTMTpro [K17]; 1xTMTpro [N-Term]	0.000145457	0.00019945	1	2	1	I1JXQ5	I1JXQ5 [40-56]	0	2589.44	17	1.28918e+06	1.45396e+06	1.5767e+06	1.6983e+06	1.61967e+06	2.03787e+06	3	863.82	1.4	65.9509	5.42e-05	1.61e-06	3.31
High	[R].LNVSNTVMSK.[R]	1xTMTpro [K10]; 1xTMTpro [N-Term]	0.000261627	0.00019945	2	4	2	I1NFK8; I1LEV4	I1NFK8 [480-489]; I1LEV4 [499-508]	0	1700.99	10	1.33848e+06	1.3608e+06	1.54314e+06	1.64989e+06	1.55778e+06	1.74884e+06	2	850.989	-9.37	62.3988	5.42e-05	1.721e-05	4.33
High	[K].LNVTAIDTYDDHR.[M]	1xTMTpro [N-Term]	0.000817384	0.00019945	1	2	1	I1J7U9	I1J7U9 [473-485]	0	1836.94	13	43243	40286.8	53397	47896.2	44523.5	47611	3	612.984	-2.73	63.9267	5.42e-05	0.000194	2.4
High	[R].INVYYNEASGGR.[Y]	1xTMTpro [N-Term]	0.000224654	0.00019945	2	10	2	P28551; I1JT28	P28551 [47-58]; I1JT28 [49-60]	0	1646.85	12	4.11182e+06	4154312	4.77224e+06	5245754	5.67037e+06	5.65369e+06	2	823.922	-5.99	57.0851	5.42e-05	1.07e-05	4.21
High	[K].LPADKAATLQDAEGVACAEVR.[N]	1xCarbamidomethyl [C17]; 1xTMTpro [K5]; 1xTMTpro [N-Term]	4.11298e-05	0.00019945	2	3	3	Q9SEK9; I1NGG4	Q9SEK9 [206-226]; I1NGG4 [209-229]	1	2793.51	21	3.42307e+06	2.7979e+06	2.88794e+06	3.5421e+06	3.49772e+06	1.07307e+07	3	931.833	-7.59	78.9244	5.42e-05	1.537e-09	5.73
High	[K].LPADKAATLQDAEGVACAEVR.[N]	1xCarbamidomethyl [C17]; 1xDeamidated [Q10]; 1xTMTpro [K5]; 1xTMTpro [N-Term]	0.000138794	0.00019945	2	3	1	Q9SEK9; I1NGG4	Q9SEK9 [206-226]; I1NGG4 [209-229]	1	2794.49	21	316750	305889	340945	401835	355547	923672	3	932.165	-3.45	79.0758	5.42e-05	1.221e-06	3.13
High	[K].LPADKAATLQDAEGVASAEAR.[N]	1xTMTpro [K5]; 1xTMTpro [N-Term]	1.84569e-05	0.00019945	1	2	2	I1LE41	I1LE41 [209-229]	1	2692.48	21	1.02785e+06	942870	968076	1.24918e+06	1.16646e+06	3.77105e+06	3	898.159	-4.76	76.7472	5.42e-05	3.677e-11	5.22
High	[K].LNTDESPSTATK.[Y]	1xTMTpro [K12]; 1xTMTpro [N-Term]	0.000151734	0.00019945	1	1	3	I1M393	I1M393 [133-144]	0	1872.02	12	359777	381350	417202	426030	453790	421776	2	936.515	0.72	48.5177	5.42e-05	2.036e-06	3.42
High	[K].LPAGEGVVK.[E]	1xTMTpro [K9]; 1xTMTpro [N-Term]	0.000600133	0.00019945	1	1	10	I1LVC1	I1LVC1 [86-94]	0	1477.92	9	2.74263e+07	2.8011e+07	3.12688e+07	2.70964e+07	2.80773e+07	2.44934e+07	3	493.31	-6.1	60.8874	5.42e-05	0.0001128	3.21
High	[R].LNSASPVADAESIVSK.[A]	1xTMTpro [K16]; 1xTMTpro [N-Term]	4.31778e-05	0.00019945	1	2	4	I1K7H0	I1K7H0 [380-395]	0	2196.24	16	1.29454e+06	1.30279e+06	1.45634e+06	1.51494e+06	1.63373e+06	1.37486e+06	2	1098.62	-2.35	80.0503	5.42e-05	1.937e-09	5.37
High	[R].INQTYAKAYATR.[T]	1xTMTpro [K7]; 1xTMTpro [N-Term]	0.000383426	0.00019945	1	7	1	I1M596	I1M596 [449-460]	1	2008.15	12	626108	688386	793730	807246	816056	1.88533e+06	3	670.05	-5.56	46.9148	5.42e-05	4.552e-05	3.07
High	[K].LNNQNEVLK.[L]	1xTMTpro [K9]; 1xTMTpro [N-Term]	0.000502269	0.00019945	2	4	3	C6TLC2; C6THN2	C6TLC2 [336-344]; C6THN2 [334-342]	0	1679.99	9	15267266	1.34035e+07	1.75157e+07	1.61477e+07	1.64091e+07	1.41044e+07	2	840.497	-4.3	57.2551	5.42e-05	8.016e-05	3.67
High	[R].LNNVEEFTR.[A]	1xTMTpro [N-Term]	0.000726978	0.00019945	1	2	1	I1KLR6	I1KLR6 [394-402]	0	1425.77	9	141350	128058	183114	182417	190425	191181	2	713.386	-1.2	64.3013	5.42e-05	0.0001592	3.13
High	[K].INPAAPLDK.[V]	1xTMTpro [K9]; 1xTMTpro [N-Term]	0.000604237	0.00019945	3	7	30	I1MAE6; I1JY29; A0A0R4J4U4	I1MAE6 [164-172]; I1JY29 [165-173]; A0A0R4J4U4 [163-171]	0	1546.94	9	3.30909e+08	3.19022e+08	3.60601e+08	3.80875e+08	3.91889e+08	2.37667e+08	2	773.973	-4.3	59.6825	5.42e-05	0.0001143	3.9
High	[K].INPDDLTPDEVNK.[F]	1xTMTpro [K13]; 1xTMTpro [N-Term]	0.000114562	0.00019945	1	1	7	I1LFG6	I1LFG6 [206-218]	0	2078.13	13	5.07041e+06	4.97453e+06	5.56898e+06	6.0602e+06	6.30245e+06	6.71018e+06	2	1039.56	-4.6	68.6794	5.42e-05	3.462e-07	5.31
High	[R].INPDVDPQVHPYVATGNK.[N]	1xTMTpro [K18]; 1xTMTpro [N-Term]	5.59116e-05	0.00019945	2	7	3	D2DKE7; C6TA11	D2DKE7 [218-235]; C6TA11 [218-235]	0	2572.4	18	726424	710974	810815	806654	879806	940520	3	858.132	-7.38	62.0601	5.42e-05	6.755e-09	4.78
High	[K].INPLVPVDLVIDHSVQVDVAR.[S]	1xTMTpro [N-Term]	1.37276e-05	0.00019945	3	6	1	K7LNL2; I1M442; I1J8H1	K7LNL2 [119-139]; I1M442 [204-224]; I1J8H1 [119-139]	0	2602.49	21	166050	164584	213174	222056	233401	222097	3	868.164	-3.84	84.8692	5.42e-05	9.463e-12	6.8
High	[K].LNPLVSSLSLYDIAGTPGVAADISHINTR.[S]	1xTMTpro [N-Term]	7.80189e-05	0.00019945	1	1	1	Q9SPB8	Q9SPB8 [55-83]	0	3298.8	29	826988	812275	911974	875385	869955	901806	3	1100.26	-8.81	84.9095	5.42e-05	3.673e-08	7.23
High	[K].INPNAPLDK.[V]	1xTMTpro [K9]; 1xTMTpro [N-Term]	0.000616775	0.00019945	1	2	11	Q8LJR2	Q8LJR2 [151-159]	0	1589.95	9	3.93779e+07	3.1905e+07	4.1507e+07	4.1482e+07	4.25317e+07	2.36985e+07	2	795.476	-4.11	57.9483	5.42e-05	0.0001186	3.44
High	[K].INPNFFVDFGAEPGGPCLAHEMR.[Y]	1xCarbamidomethyl [C17]; 1xTMTpro [N-Term]	2.82551e-05	0.00019945	1	1	2	I1KS58	I1KS58 [450-472]	0	2879.39	23	3.11191e+06	3196204	3.58143e+06	3.58757e+06	3.64042e+06	3.67385e+06	3	960.465	-4.14	83.132	5.42e-05	2.64e-10	7.22
High	[R].LNSASPVADAESIVAK.[A]	1xTMTpro [K16]; 1xTMTpro [N-Term]	0.000505485	0.00019945	1	1	1	I1MC13	I1MC13 [383-398]	0	2180.24	16	244674	238946	281404	248979	272484	237318	3	727.415	-4.98	80.3067	5.42e-05	8.128e-05	3.43
High	[R].INPTTSGPEVSALEK.[K]	1xTMTpro [K15]; 1xTMTpro [N-Term]	0.000470665	0.00019945	1	1	9	Q2PMV0	Q2PMV0 [3-17]	0	2151.22	15	2.0068e+06	1.85107e+06	2.30508e+06	2.23363e+06	2.42389e+06	2.03622e+06	2	1076.11	-5.18	70.6075	5.42e-05	7.044e-05	3.75
High	[K].LNPYNAQALPGK.[C]	1xTMTpro [K12]; 1xTMTpro [N-Term]	0.00014064	0.00019945	1	1	2	I1J7M1	I1J7M1 [87-98]	0	1894.1	12	2.24769e+06	2.28696e+06	2.74132e+06	2.45708e+06	2.51882e+06	2.48383e+06	2	947.551	-4.59	63.5171	5.42e-05	1.319e-06	4.49
High	[K].LNQDIPVVEGK.[H]	1xTMTpro [K11]; 1xTMTpro [N-Term]	0.000161256	0.00019945	1	2	2	I1M5E5	I1M5E5 [429-439]	0	1820.08	11	500412	526380	515093	531055	584290	513868	2	910.538	-4.19	71.2305	5.42e-05	2.8e-06	4.57
High	[K].INQDQSGGAGQAAQK.[S]	1xTMTpro [K15]; 1xTMTpro [N-Term]	1.14857e-05	0.00019945	1	4	3	C6TGI0	C6TGI0 [195-209]	0	2081.12	15	1.22072e+06	1.21254e+06	1.52657e+06	1.53888e+06	1.56107e+06	1.79421e+06	2	1041.07	0.38	38.3533	5.42e-05	4.173e-12	5.96
High	[K].LNQGIASYESK.[L]	1xTMTpro [K11]; 1xTMTpro [N-Term]	0.000450849	0.00019945	1	1	3	I1LIN2	I1LIN2 [1034-1044]	0	1818.03	11	383947	365934	365232	397610	464658	420635	3	606.679	-1.84	64.8668	5.42e-05	6.446e-05	3.12
High	[R].INQHSVFPLNK.[I]	1xTMTpro [K11]; 1xTMTpro [N-Term]	0.00020756	0.00019945	1	1	7	A0A0R0KVB4	A0A0R0KVB4 [263-273]	0	1905.12	11	3.87043e+07	3.85035e+07	4.07991e+07	35641930	3.8421e+07	4.0228e+07	3	635.706	-9.32	57.9313	5.42e-05	8.142e-06	4.29
High	[R].INQHSVFPLNK.[I]	1xDeamidated [N]; 1xTMTpro [K11]; 1xTMTpro [N-Term]	0.000328614	0.00019945	1	1	5	A0A0R0KVB4	A0A0R0KVB4 [263-273]	0	1906.1	11	5.21068e+06	5.04883e+06	6.17779e+06	5.89357e+06	5.80033e+06	7226971	3	636.035	-6.56	65.6508	5.42e-05	3.156e-05	4.08
High	[R].INQHSVFPPNK.[I]	1xTMTpro [K11]; 1xTMTpro [N-Term]	0.000201681	0.00019945	1	1	13	Q8RVH5	Q8RVH5 [270-280]	0	1889.09	11	2.29785e+07	2.27145e+07	2.58164e+07	2.55307e+07	2.52149e+07	2.72648e+07	3	630.362	-9.29	51.0135	5.42e-05	7.31e-06	4.07
High	[R].LNQISTFIQR.[E]	1xTMTpro [N-Term]	0.000856998	0.00019945	1	3	2	Q02226	Q02226 [345-354]	0	1523.89	10	3.55876e+06	3.87541e+06	4.06718e+06	4.26854e+06	4.67327e+06	4.8661e+06	2	762.441	-7.16	74.4199	5.42e-05	0.0002101	3.48
High	[K].INQPDQAASGGQPAQK.[S]	1xTMTpro [K16]; 1xTMTpro [N-Term]	2.97219e-05	0.00019945	1	1	3	I1LFC6	I1LFC6 [195-210]	0	2218.21	16	706080	658644	807264	794461	728214	662443	3	740.072	-3.13	42.8521	5.42e-05	3.333e-10	5.69
High	[K].LNPYFESGK.[L]	1xTMTpro [K9]; 1xTMTpro [N-Term]	0.000578864	0.00019945	1	3	3	I1MLW9	I1MLW9 [273-281]	0	1662.93	9	4.38375e+06	4.42833e+06	4919032	5.17415e+06	5.20974e+06	5.32719e+06	2	831.965	-6.8	66.0446	5.42e-05	0.0001055	3.21
High	[K].LNNFTEAVADANK.[A]	1xTMTpro [K13]; 1xTMTpro [N-Term]	0.000140541	0.00019945	1	3	2	B6EBD5	B6EBD5 [49-61]	0	2015.11	13	124596	104182	138357	133433	148030	143803	3	672.37	-4.26	78.0228	5.42e-05	1.317e-06	4.84
High	[R].IPAGTTVYLVNPDK.[K]	1xTMTpro [K14]; 1xTMTpro [N-Term]	5.90474e-05	0.00019945	1	1	15	A0A0R0HYM3	A0A0R0HYM3 [284-297]	0	2096.22	14	6.98908e+07	7.37366e+07	8.26317e+07	8.47325e+07	9.29292e+07	9.91767e+07	2	1048.61	-2.84	74.007	5.42e-05	8.846e-09	4.77
High	[R].IPAGTTYYLVNPHDHQNLK.[I]	1xTMTpro [K19]; 1xTMTpro [N-Term]	5.99707e-06	0.00019945	3	8	55	C6T9L1; F7J077; O22121	C6T9L1 [126-144]; F7J077 [126-144]; O22121 [103-121]	0	2789.52	19	3.50341e+08	3.41049e+08	3.60318e+08	3.6537e+08	3.74165e+08	4.5178e+08	2	1395.25	-9.89	63.2698	5.42e-05	2.142e-13	6.62
High	[K].LPGTHHHNNK.[-]	1xDeamidated [N8]; 1xTMTpro [K10]; 1xTMTpro [N-Term]	0.000648908	0.00019945	1	1	2	K7L505	K7L505 [82-91]	0	1763.98	10	2.47532e+06	2.54743e+06	3.0137e+06	3.05482e+06	3.26301e+06	4.02976e+06	3	588.662	-4.87	22.2841	5.42e-05	0.0001303	4.05
High	[K].LPGVGGGNNNK.[E]	1xTMTpro [K11]; 1xTMTpro [N-Term]	0.000217216	0.00019945	1	2	9	O23957	O23957 [117-127]	0	1634.95	11	1.05384e+07	1.05578e+07	1.27786e+07	1.16602e+07	11984199	1.4467e+07	2	817.974	-3.43	49.0271	5.42e-05	9.545e-06	3.4
High	[K].LPGVGGGNNNK.[E]	1xDeamidated [N]; 1xTMTpro [K11]; 1xTMTpro [N-Term]	0.000200098	0.00019945	1	2	15	O23957	O23957 [117-127]	0	1635.93	11	1.8272e+07	1.65465e+07	2.04803e+07	1.89995e+07	1.85437e+07	1.43282e+07	2	818.466	-3.86	57.5697	5.42e-05	7.106e-06	3.33
High	[K].LPGVLQVVPSR.[T]	1xTMTpro [N-Term]	0.000249248	0.00019945	1	2	2	I1JFL5	I1JFL5 [115-125]	0	1468.92	11	8.32727e+06	8.40106e+06	9.4315e+06	6.99168e+06	8.37646e+06	8.82817e+06	2	734.955	-9.57	74.5942	5.42e-05	1.485e-05	3
High	[R].LPLEESYWESMK.[S]	1xTMTpro [K12]; 1xTMTpro [N-Term]	0.000124131	0.00019945	1	1	7	I1N7G4	I1N7G4 [504-515]	0	2120.12	12	3.06673e+06	3.06903e+06	3.33862e+06	3.37718e+06	3.55956e+06	4.25335e+06	2	1060.57	0.78	82.8199	5.42e-05	5.923e-07	4.84
High	[R].LPLEESYWETMK.[S]	1xTMTpro [K12]; 1xTMTpro [N-Term]	0.000105807	0.00019945	2	2	9	I1MT23; I1JGP8	I1MT23 [489-500]; I1JGP8 [489-500]	0	2134.14	12	4.0124e+06	3.94611e+06	4.27651e+06	4.65825e+06	4.83836e+06	5.17754e+06	2	1067.56	-8.71	83.4268	5.42e-05	2.074e-07	4.2
High	[R].LPLEESYWETMK.[S]	1xOxidation [M11]; 1xTMTpro [K12]; 1xTMTpro [N-Term]	0.000220734	0.00019945	2	2	1	I1MT23; I1JGP8	I1MT23 [489-500]; I1JGP8 [489-500]	0	2150.13	12	417528	390373	466833	446824	478092	520580	3	717.378	-6.52	81.1282	5.42e-05	1.006e-05	3.99
High	[R].LPLPSPVTGPESVAFDR.[N]	1xTMTpro [N-Term]	0.000217216	0.00019945	2	3	2	I1K173; C6TC20	I1K173 [32-48]; C6TC20 [26-42]	0	2086.15	17	3.82341e+06	3.77605e+06	4.48347e+06	3.99628e+06	3.97314e+06	4.3286e+06	2	1043.57	-4.82	80.8535	5.42e-05	9.559e-06	3.56
High	[R].IPITITKPK.[A]	2xTMTpro [K7; K9]; 1xTMTpro [N-Term]	0.000235083	0.00019945	2	3	1	A0A0R0I854; I1MPM4	A0A0R0I854 [673-681]; I1MPM4 [674-682]	0	1923.28	9	1408906	1522900	1.64661e+06	1771197	1.87492e+06	1.93615e+06	3	641.761	-6.5	65.0933	5.42e-05	1.238e-05	2.88
High	[K].LPGGHSDK.[-]	1xTMTpro [K8]; 1xTMTpro [N-Term]	0.000395947	0.00019945	4	11	25	Q39805; Q42447; A1KR24; Q70EM0	Q39805 [219-226]; Q42447 [236-243]; A1KR24 [235-242]; Q70EM0 [219-226]	0	1418.82	8	1.60224e+08	1.47793e+08	1.82235e+08	1.96508e+08	2.03654e+08	1.81219e+08	3	473.612	-3.07	33.9057	5.42e-05	4.89e-05	3.63
High	[R].LPLWPSAEEAR.[QK]	1xTMTpro [N-Term]	0.000438303	0.00019945	1	5	8	I1M561	I1M561 [180-190]	0	1572.87	11	1.12009e+07	1.10314e+07	1.27555e+07	1.30963e+07	1.33474e+07	1.3692e+07	2	786.935	-5.23	77.3664	5.42e-05	6.086e-05	2.93
High	[R].LPMGAPALMMSPQAASPGLVR.[A]	1xTMTpro [N-Term]	1.21931e-05	0.00019945	1	2	1	C6SWV3	C6SWV3 [164-184]	0	2399.29	21	283411	319259	347050	319747	330502	317184	2	1200.14	-7.85	82.413	5.42e-05	5.488e-12	5.72
High	[R].LPMGAPALMMSPQAASPGLVR.[A]	2xOxidation [M3; M9]; 1xTMTpro [N-Term]	8.52951e-05	0.00019945	1	2	2	C6SWV3	C6SWV3 [164-184]	0	2431.28	21	1.10507e+06	1.06223e+06	1.33765e+06	1.25723e+06	1.26044e+06	1.39495e+06	3	811.091	-9.76	73.9063	5.42e-05	5.934e-08	5.49
High	[R].LPMGAPALMMSPQAASPGLVR.[A]	1xDeamidated [Q13]; 2xOxidation [M9; M]; 1xTMTpro [N-Term]	0.000356908	0.00019945	1	2	2	C6SWV3	C6SWV3 [164-184]	0	2432.27	21	3.12985e+06	3.11111e+06	3.65854e+06	3.63277e+06	3.57941e+06	4.10727e+06	3	811.43	3.49	79.5228	5.42e-05	3.857e-05	3.64
High	[K].LPPFPSDEPGGK.[E]	1xTMTpro [K12]; 1xTMTpro [N-Term]	0.00090126	0.00019945	2	3	4	I1JGR4; A0A2L0RIP6	I1JGR4 [273-284]; A0A2L0RIP6 [276-287]	0	1849.04	12	699836	735326	709509	733951	819412	751375	2	925.02	-1.42	73.0382	5.42e-05	0.0002286	2.91
High	[R].LPPLGPAAIFTQGTK.[R]	1xTMTpro [K15]; 1xTMTpro [N-Term]	0.000464878	0.00019945	1	2	1	C6TBX2	C6TBX2 [148-162]	0	2119.28	15	248444	258112	313523	306737	270656	290316	3	707.093	-5.91	83.6998	5.42e-05	6.863e-05	3.98
High	[K].LPQGEQLLDSAPEIVDK.[F]	1xTMTpro [K17]; 1xTMTpro [N-Term]	0.0001461	0.00019945	1	1	1	I1KG56	I1KG56 [161-177]	0	2460.38	17	224604	217980	246689	259146	254495	241496	3	820.792	-9.65	81.9014	5.42e-05	1.653e-06	5.52
High	[K].LPQGEQLLDSGPEIVDK.[F]	1xTMTpro [K17]; 1xTMTpro [N-Term]	8.77409e-05	0.00019945	1	2	2	I1KVR6	I1KVR6 [161-177]	0	2446.37	17	1.42829e+06	1.40713e+06	1.50622e+06	1.52242e+06	1.65483e+06	1.67528e+06	3	816.122	-6.36	80.7463	5.42e-05	6.943e-08	6.56
High	[K].LPQGSNDVLLK.[N]	1xTMTpro [K11]; 1xTMTpro [N-Term]	0.000137938	0.00019945	1	4	5	C6TIQ5	C6TIQ5 [35-45]	0	1792.08	11	6.56792e+06	6.54337e+06	6.69785e+06	6.73266e+06	7.18973e+06	7.0749e+06	2	896.542	-3.52	69.1545	5.42e-05	1.175e-06	3.76
High	[K].LPQLPGTSIEGVEK.[G]	1xTMTpro [K14]; 1xTMTpro [N-Term]	7.80189e-05	0.00019945	1	1	4	A0A0R4J2U8	A0A0R4J2U8 [591-604]	0	2076.22	14	3.11406e+06	2.68708e+06	3.44364e+06	3.5052e+06	3.47434e+06	2.84287e+06	2	1038.61	-1.19	79.0197	5.42e-05	3.674e-08	4.33
High	[K].LPMFGCTDASQVLK.[E]	1xCarbamidomethyl [C6]; 1xOxidation [M3]; 1xTMTpro [K14]; 1xTMTpro [N-Term]	0.000101538	0.00019945	1	8	2	Q39832	Q39832 [127-140]	0	2191.17	14	6.93635e+06	7.29415e+06	8.34564e+06	8.63907e+06	8.6067e+06	9.98812e+06	3	731.058	-7.14	77.5439	5.42e-05	1.611e-07	5.29
High	[R].IPAGTTVYLVNPDKK.[K]	2xTMTpro [K14; K15]; 1xTMTpro [N-Term]	9.91376e-05	0.00019945	1	1	5	A0A0R0HYM3	A0A0R0HYM3 [284-298]	1	2528.53	15	7.01097e+06	7.18862e+06	7.9754e+06	9.33564e+06	9.23852e+06	9.52827e+06	3	843.509	-5.35	70.8348	5.42e-05	1.397e-07	5.78
High	[K].LPGGEEGEGK.[E]	1xTMTpro [K10]; 1xTMTpro [N-Term]	0.000279825	0.00019945	1	1	13	I1M0W1	I1M0W1 [88-97]	0	1580.88	10	9.13524e+06	9.25465e+06	1.09272e+07	1.07744e+07	1.15249e+07	8.05677e+06	2	790.94	-2.88	47.4149	5.42e-05	2.082e-05	3.61
High	[R].LPFGEIEVLK.[E]	1xTMTpro [K10]; 1xTMTpro [N-Term]	0.000264316	0.00019945	2	3	2	A0A0R0LJG5; I1LGR6	A0A0R0LJG5 [1028-1037]; I1LGR6 [1063-1072]	0	1753.08	10	2.21109e+06	2.07096e+06	2.52185e+06	2.52601e+06	2.67613e+06	2.5793e+06	2	877.038	-4.31	84.1932	5.42e-05	1.772e-05	3.45
High	[R].IPAGTTYYLVNPHDHQNLK.[I]	1xDeamidated [N/Q]; 1xTMTpro [K19]; 1xTMTpro [N-Term]	2.47974e-05	0.00019945	3	8	34	C6T9L1; F7J077; O22121	C6T9L1 [126-144]; F7J077 [126-144]; O22121 [103-121]	0	2790.51	19	4.82436e+07	4.46536e+07	5.15442e+07	50763649	5.02861e+07	4.6751e+07	3	930.834	-6.6	65.9297	5.42e-05	1.441e-10	5.99
High	[R].IPAGTTYYLVNPHDHQNLK.[I]	2xDeamidated [N11; N17]; 1xTMTpro [K19]; 1xTMTpro [N-Term]	3.19155e-05	0.00019945	3	8	3	C6T9L1; F7J077; O22121	C6T9L1 [126-144]; F7J077 [126-144]; O22121 [103-121]	0	2791.49	19	2.91985e+06	2.88406e+06	3.10822e+06	3.04504e+06	3227177	2.64515e+06	3	931.167	-1.35	66.9813	5.42e-05	4.646e-10	5.29
High	[K].LPALSVAPALK.[V]	1xTMTpro [K11]; 1xTMTpro [N-Term]	0.000590701	0.00019945	1	1	1	I1LPJ9	I1LPJ9 [332-342]	0	1688.1	11	755548	744983	889967	827865	788409	972996	3	563.365	-9.77	80.0453	5.42e-05	0.0001096	1.46
High	[R].LPANLVQAQR.[D]	1xTMTpro [N-Term]	0.000390717	0.00019945	3	5	2	I1KWM7; A0A0R0K737; I1KPH6	I1KWM7 [447-456]; A0A0R0K737 [434-443]; I1KPH6 [450-459]	0	1413.85	10	8972355	8.83152e+06	10370984	10644058	11067363	10461382	2	707.422	-9.8	57.8249	5.42e-05	4.73e-05	2.99
High	[K].IPATDESISSMK.[E]	1xTMTpro [K12]; 1xTMTpro [N-Term]	0.000141835	0.00019945	1	9	4	A0A0R0JYI2	A0A0R0JYI2 [146-157]	0	1887.04	12	726530	658410	787403	806536	814272	670902	2	944.017	-6.26	69.3481	5.42e-05	1.387e-06	3.97
High	[R].IPAVQELVK.[K]	1xTMTpro [K9]; 1xTMTpro [N-Term]	0.000869993	0.00019945	1	1	6	I1MJU7	I1MJU7 [391-399]	0	1605.02	9	1.83722e+07	20310887	2.20399e+07	2.20294e+07	22604228	2.36708e+07	2	803.012	-3.62	77.427	5.42e-05	0.0002155	3.76
High	[K].IPCQSNEFVSELLR.[G]	1xCarbamidomethyl [C3]; 1xTMTpro [N-Term]	0.000100477	0.00019945	1	2	2	I1K096	I1K096 [113-126]	0	1996.05	14	690034	597778	729290	850492	888584	1066357	2	998.528	-0.02	83.1041	5.42e-05	1.51e-07	3.71
High	[R].IPDFHLLDQAEQSAK.[R]	1xTMTpro [K15]; 1xTMTpro [N-Term]	7.25152e-05	0.00019945	2	2	3	I1JXS8; I1KBV2	I1JXS8 [691-705]; I1KBV2 [691-705]	0	2320.28	15	4.84221e+06	4.52537e+06	5413251	5.9158e+06	5.84098e+06	5.70878e+06	3	774.095	-4.37	80.7293	5.42e-05	2.51e-08	5.79
High	[R].IPDFHLLEQAEQSAK.[K]	1xTMTpro [K15]; 1xTMTpro [N-Term]	0.000169375	0.00019945	2	2	1	I1K565; I1KP14	I1K565 [693-707]; I1KP14 [697-711]	0	2334.29	15	710303	669364	795821	846370	861481	891486	3	778.765	-5.71	81.1287	5.42e-05	3.543e-06	3.97
High	[R].IPGEIIYGDGSLVLNPGK.[N]	1xTMTpro [K18]; 1xTMTpro [N-Term]	1.47601e-05	0.00019945	1	2	7	I1K3K3	I1K3K3 [133-150]	0	2450.42	18	1.04187e+07	9.14184e+06	1.1525e+07	11455329	1.0918e+07	1.04965e+07	2	1225.71	-4.28	82.8332	5.42e-05	1.317e-11	6.04
High	[K].LPDSVQDSLASDLLK.[K]	1xTMTpro [K15]; 1xTMTpro [N-Term]	2.85634e-05	0.00019945	1	3	5	K7LQ69	K7LQ69 [153-167]	0	2209.26	15	4.4478e+06	3.38627e+06	4.87676e+06	4.19067e+06	4.34177e+06	2.9915e+06	2	1105.13	-4.42	83.837	5.42e-05	2.773e-10	5.53
High	[K].LPDSVQNSLASDLLK.[K]	1xDeamidated [N7]; 1xTMTpro [K15]; 1xTMTpro [N-Term]	3.02359e-05	0.00019945	1	1	5	A0A0R0H3L4	A0A0R0H3L4 [153-167]	0	2209.26	15	3.79239e+06	2.98351e+06	4.74327e+06	4.06431e+06	4.15791e+06	2.96088e+06	2	1105.13	-3.34	83.9953	5.42e-05	3.617e-10	5.6
High	[K].LPEATFSYLDSSGEVQTTTVSELTK.[G]	1xDeamidated [Q16]; 1xTMTpro [K25]; 1xTMTpro [N-Term]	6.35423e-05	0.00019945	1	2	3	I1NAI6	I1NAI6 [61-85]	0	3312.72	25	282201	241451	294627	311804	316301	236358	3	1104.92	4.97	83.956	5.42e-05	1.276e-08	6.16
High	[R].LPEDANPNQISCTLENGVLNVTVPK.[V]	1xCarbamidomethyl [C12]; 1xTMTpro [K25]; 1xTMTpro [N-Term]	0.000106664	0.00019945	1	1	5	Q9XET1	Q9XET1 [113-137]	0	3330.79	25	3.62859e+06	3.34171e+06	4.00472e+06	3.51042e+06	4.34064e+06	4.5253e+06	3	1110.93	-3.73	84.1154	5.42e-05	2.177e-07	4.54
High	[R].LPEDANPNQISCTLENGVLNVTVPK.[V]	1xCarbamidomethyl [C12]; 1xDeamidated [Q/N]; 1xTMTpro [K25]; 1xTMTpro [N-Term]	7.78331e-05	0.00019945	1	1	15	Q9XET1	Q9XET1 [113-137]	0	3331.77	25	3.26413e+06	2.78185e+06	3.50837e+06	3.24708e+06	3.61166e+06	2.85983e+06	3	1111.26	0.44	82.2828	5.42e-05	3.623e-08	5.09
High	[R].LPEDANPNQISCTLENGVLNVTVPK.[V]	1xCarbamidomethyl [C12]; 2xDeamidated [N16; N]; 1xTMTpro [K25]; 1xTMTpro [N-Term]	0.000827587	0.00019945	1	1	5	Q9XET1	Q9XET1 [113-137]	0	3332.75	25	555777	465710	564887	537990	574432	458878	3	1111.59	-3.77	82.886	5.42e-05	0.0001984	2.8
High	[R].LPEDANPNQISCTLENGVLNVTVPK.[V]	1xCarbamidomethyl [C12]; 3xDeamidated [Q9; N16; N20]; 1xTMTpro [K25]; 1xTMTpro [N-Term]	0.000114779	0.00019945	1	1	3	Q9XET1	Q9XET1 [113-137]	0	3333.74	25	1.37418e+06	1.19562e+06	1.48877e+06	1.33051e+06	1.51435e+06	1.04781e+06	3	1111.93	8.2	82.262	5.42e-05	3.509e-07	2.9
High	[R].LPENANVSAITAK.[C]	1xTMTpro [K13]; 1xTMTpro [N-Term]	8.46408e-05	0.00019945	1	3	4	C6TMV0	C6TMV0 [123-135]	0	1936.14	13	3.4706e+06	3.69595e+06	4.20129e+06	4.25919e+06	4.13682e+06	3.67162e+06	2	968.569	-2.74	66.9636	5.42e-05	5.692e-08	5.14
High	[K].LPESEENQYAMK.[C]	1xTMTpro [K12]; 1xTMTpro [N-Term]	0.000239847	0.00019945	1	1	1	K7MET7	K7MET7 [558-569]	0	2047.07	12	234383	234153	245677	271665	296871	274149	2	1024.04	2.02	63.5588	5.42e-05	1.322e-05	4.25
High	[R].IPEVHLPEEPFQQVASALR.[I]	1xTMTpro [N-Term]	0.000264705	0.00019945	1	1	5	C6TH16	C6TH16 [137-155]	0	2464.35	19	2.98354e+06	3.14458e+06	3.41518e+06	3.87272e+06	4.81642e+06	4.24972e+06	3	822.119	-4.22	82.881	5.42e-05	1.776e-05	4.39
High	[K].LPDSVQNSLASDLLK.[K]	1xTMTpro [K15]; 1xTMTpro [N-Term]	2.19518e-05	0.00019945	1	1	6	A0A0R0H3L4	A0A0R0H3L4 [153-167]	0	2208.27	15	6.25634e+06	5507532	7.49482e+06	6.31658e+06	7.02535e+06	5.89804e+06	2	1104.64	-2.56	83.0184	5.42e-05	8.173e-11	6.33
High	[R].LPQIQGLESFNGK.[V]	1xDeamidated [N11]; 1xTMTpro [K13]; 1xTMTpro [N-Term]	0.000557364	0.00019945	1	1	1	C6TES3	C6TES3 [145-157]	0	2040.16	13	1.19515e+06	1.16493e+06	1.41956e+06	1.36824e+06	1.42583e+06	1.35056e+06	2	1020.58	-0.13	80.9595	5.42e-05	9.849e-05	4.19
High	[K].LNLSVLPTTTIGSFPQTADLR.[R]	1xTMTpro [N-Term]	2.29952e-05	0.00019945	1	1	2	I1JWK3	I1JWK3 [465-485]	0	2548.43	21	1.13291e+06	1.02786e+06	1.27463e+06	1.17368e+06	1.31033e+06	1.08705e+06	2	1274.72	2.1	84.4619	5.42e-05	1.015e-10	5.05
High	[R].LNIQVSDVK.[N]	1xTMTpro [K9]; 1xTMTpro [N-Term]	0.000437427	0.00019945	1	2	5	H2D5S3	H2D5S3 [172-180]	0	1623.99	9	1.53968e+07	1.56055e+07	1.71779e+07	1.92965e+07	1.87921e+07	1.98688e+07	2	812.493	-8.4	66.5344	5.42e-05	6.061e-05	4.15
High	[R].LMGFFPNDDEVAR.[Y]	1xTMTpro [N-Term]	0.000136444	0.00019945	1	1	2	C6SY14	C6SY14 [85-97]	0	1814.91	13	1.74932e+06	1.61455e+06	2.02899e+06	1.91233e+06	1.98011e+06	1.67253e+06	2	907.953	-4.22	82.564	5.42e-05	1.098e-06	4.37
High	[R].IMGPNYVPGEK.[K]	1xTMTpro [K11]; 1xTMTpro [N-Term]	0.000107093	0.00019945	2	4	9	I1KU21; I1MJ86	I1KU21 [411-421]; I1MJ86 [411-421]	0	1813.02	11	1.51578e+07	1.58046e+07	1.6882e+07	1.90175e+07	1.96861e+07	1.74814e+07	2	907.008	-4.29	64.5715	5.42e-05	2.237e-07	3.43
High	[R].IMIHQPLGGAQGGQTDIDIQANEMLHHK.[A]	1xTMTpro [K28]; 1xTMTpro [N-Term]	3.35629e-05	0.00019945	1	4	1	I1JBF7	I1JBF7 [213-240]	0	3660.92	28	349625	320381	320403	326994	330001	279822	5	732.986	-6.32	70.7071	5.42e-05	5.883e-10	6.93
High	[R].IMIHQPLGGAQGGQTDIDIQANEMLHHK.[A]	1xOxidation [M]; 1xTMTpro [K28]; 1xTMTpro [N-Term]	0.000303798	0.00019945	1	4	2	I1JBF7	I1JBF7 [213-240]	0	3676.92	28	1.58099e+06	1.50193e+06	1.72374e+06	1.96097e+06	1.91507e+06	1.98e+06	5	736.183	-8.98	62.5149	5.42e-05	2.586e-05	4.12
High	[K].LMLNLVDDLQR.[N]	1xTMTpro [N-Term]	0.000158972	0.00019945	1	1	1	A0A0R0IPA5	A0A0R0IPA5 [626-636]	0	1633.93	11	463960	425151	526482	524566	489928	511250	2	817.468	1.76	84.782	5.42e-05	2.597e-06	4.03
High	[K].LMLQSTDDLPLNFGFTGK.[G]	1xOxidation [M2]; 1xTMTpro [K18]; 1xTMTpro [N-Term]	3.67713e-05	0.00019945	1	3	2	I1K3K3	I1K3K3 [451-468]	0	2621.41	18	8.48937e+06	8.59872e+06	9.29365e+06	1.29258e+07	6.76433e+06	1.22372e+07	2	1311.2	-7.53	84.0376	5.42e-05	9.062e-10	5.52
High	[K].LMMMGTADEVVK.[T]	1xTMTpro [K12]; 1xTMTpro [N-Term]	0.000440064	0.00019945	2	3	1	I1KGF2; A0A0R0IPI1	I1KGF2 [68-79]; A0A0R0IPI1 [125-136]	0	1933.05	12	1.51485e+06	1.46369e+06	1.65163e+06	1.77985e+06	1.81574e+06	1.86437e+06	2	967.029	2.74	79.131	5.42e-05	6.125e-05	3.24
High	[R].IMQSQTLSDASK.[Q]	1xTMTpro [K12]; 1xTMTpro [N-Term]	8.81412e-05	0.00019945	2	6	5	I1MC32; I1MY38	I1MC32 [690-701]; I1MY38 [690-701]	0	1917.06	12	6.9547e+06	6.76839e+06	7.5636e+06	7.99e+06	8.28267e+06	8.35884e+06	2	959.031	-3.02	58.1025	5.42e-05	7.102e-08	4.95
High	[R].IMQSQTLSDASK.[Q]	1xOxidation [M2]; 1xTMTpro [K12]; 1xTMTpro [N-Term]	0.000201681	0.00019945	2	6	5	I1MC32; I1MY38	I1MC32 [690-701]; I1MY38 [690-701]	0	1933.06	12	4464687	4.358e+06	5.08311e+06	4.67826e+06	4.78939e+06	4.71015e+06	3	645.021	-3.56	50.6583	5.42e-05	7.306e-06	4.49
High	[K].LMEVHGDYSEDVGAK.[V]	1xOxidation [M2]; 1xTMTpro [K15]; 1xTMTpro [N-Term]	5.64404e-05	0.00019945	4	8	6	C6TI64; I1LE22; C6TLT3; C6TLV6	C6TI64 [228-242]; I1LE22 [228-242]; C6TLT3 [228-242]; C6TLV6 [228-242]	0	2274.16	15	5.71266e+06	5.45457e+06	6.99969e+06	7.03572e+06	7.56595e+06	6.93115e+06	3	758.72	-4.68	53.1903	5.42e-05	7.086e-09	5.66
High	[R].IMSTNGLSENVFEIASK.[S]	1xDeamidated [N5]; 1xTMTpro [K17]; 1xTMTpro [N-Term]	9.6965e-05	0.00019945	2	3	3	A0A0R0K6W2; A0A0R0IPA5	A0A0R0K6W2 [953-969]; A0A0R0IPA5 [893-909]	0	2449.31	17	398275	367875	422553	436287	444719	405501	3	817.107	-3.56	83.989	5.42e-05	1.223e-07	5.29
High	[R].IMTAAAQLTKPVSLELGGK.[S]	2xTMTpro [K10; K19]; 1xTMTpro [N-Term]	7.44784e-05	0.00019945	1	3	3	B0M1A6	B0M1A6 [246-264]	0	2840.71	19	3.87893e+06	4.56296e+06	4.8389e+06	5.42486e+06	5.56186e+06	7.12726e+06	4	710.93	-3.94	83.0595	5.42e-05	2.876e-08	4.9
High	[R].IMVGLPSVENR.[E]	1xTMTpro [N-Term]	0.000524266	0.00019945	1	1	2	K7L4G7	K7L4G7 [689-699]	0	1518.86	11	3.3632e+06	3.28423e+06	3.84967e+06	3.71203e+06	3.82669e+06	3.91783e+06	2	759.932	-3.9	71.7027	5.42e-05	8.734e-05	2.76
High	[K].IMVNQADDVGGIISSK.[A]	1xTMTpro [K16]; 1xTMTpro [N-Term]	1.39436e-05	0.00019945	1	4	2	C6TGF3	C6TGF3 [258-273]	0	2255.26	16	1.36713e+06	1.31671e+06	1.50044e+06	1.53509e+06	1.57204e+06	1.40054e+06	2	1128.13	-3.15	78.9969	5.42e-05	1.017e-11	6.75
High	[K].IMVNQADDVGGIISSK.[A]	1xOxidation [M2]; 1xTMTpro [K16]; 1xTMTpro [N-Term]	0.000138127	0.00019945	1	4	1	C6TGF3	C6TGF3 [258-273]	0	2271.25	16	260300	259279	314311	305004	310876	275117	3	757.751	-5.57	76.824	5.42e-05	1.183e-06	3.87
High	[K].IMVNQADDVGGIISSK.[A]	1xDeamidated [Q5]; 1xOxidation [M2]; 1xTMTpro [K16]; 1xTMTpro [N-Term]	0.000774299	0.00019945	1	4	1	C6TGF3	C6TGF3 [258-273]	0	2272.24	16	130989	102326	139856	148595	147258	144999	3	758.086	4.04	74.8296	5.42e-05	0.0001773	3.33
High	[K].INAADVDIIANELELDKK.[V]	1xDeamidated [N11]; 2xTMTpro [K17; K18]; 1xTMTpro [N-Term]	0.000118664	0.00019945	1	4	1	C6T4C6	C6T4C6 [71-88]	1	2897.67	18	26828.2	31161.7	33643.1	37074.7	34649.6	37352.3	4	725.174	2.44	84.7198	5.42e-05	4.386e-07	2.97
High	[RK].LNALKPDNR.[I]	1xDeamidated [N]; 1xTMTpro [K5]; 1xTMTpro [N-Term]	0.000576277	0.00019945	3	4	94	A0A0R0EZ76; P04405; A0A0R0KKD6	A0A0R0EZ76 [36-44]; P04405 [33-41]; A0A0R0KKD6 [36-44]	0	1649.98	9	8.19282e+08	7.35752e+08	8.43064e+08	9.11522e+08	9.47795e+08	6.57276e+08	3	550.664	-3.22	52.2146	5.42e-05	0.0001047	2.92
High	[RK].LNALKPDNRIESEGGFIETWNPNNKPFQCAGVALSR.[C]	1xCarbamidomethyl [C29]; 3xDeamidated [N21; N23; N24]; 2xTMTpro [K5; K25]; 1xTMTpro [N-Term]	0.000392945	0.00019945	2	2	1	A0A0R0EZ76; P04405	A0A0R0EZ76 [36-71]; P04405 [33-68]	1	4958.59	36	682444	578849	509583	1.43149e+06	906858	5.72463e+06	5	992.526	1.64	79.5195	5.42e-05	4.81e-05	6.21
High	[K].LNALKPDNRIESEGGLIETWNPNNKPFQCAGVALSR.[C]	1xCarbamidomethyl [C29]; 1xDeamidated [N]; 2xTMTpro [K5; K25]; 1xTMTpro [N-Term]	3.99797e-05	0.00019945	1	2	2	A0A0R0KKD6	A0A0R0KKD6 [36-71]	1	4922.64	36	2.14432e+06	1.74368e+06	1.47546e+06	3.95953e+06	2686048	1.60751e+07	5	985.327	-7.32	79.2915	5.42e-05	1.347e-09	9.19
High	[K].IMTAAAQLIKPVSLELGGK.[S]	1xOxidation [M2]; 2xTMTpro [K10; K19]; 1xTMTpro [N-Term]	1.85584e-05	0.00019945	1	4	2	B0M1A5	B0M1A5 [246-264]	0	2868.74	19	1.22215e+06	1.36652e+06	1.45477e+06	1.6458e+06	1.74206e+06	2.05249e+06	3	956.912	-6.45	82.8306	5.42e-05	3.774e-11	5.24
High	[K].LNALKPDNRIESEGGLIETWNPNNKPFQCAGVALSR.[C]	1xCarbamidomethyl [C29]; 2xDeamidated [N23; N]; 2xTMTpro [K5; K25]; 1xTMTpro [N-Term]	0.000201226	0.00019945	1	2	2	A0A0R0KKD6	A0A0R0KKD6 [36-71]	1	4923.62	36	1.48621e+06	1.34334e+06	1.38693e+06	2.29554e+06	1.94719e+06	7.91144e+06	5	985.532	1.34	79.1741	5.42e-05	7.256e-06	8.87
High	[K].LMEVHGDYSEDVGAK.[V]	1xTMTpro [K15]; 1xTMTpro [N-Term]	7.28102e-05	0.00019945	4	8	9	C6TI64; I1LE22; C6TLT3; C6TLV6	C6TI64 [228-242]; I1LE22 [228-242]; C6TLT3 [228-242]; C6TLV6 [228-242]	0	2258.16	15	1.26999e+07	1.23506e+07	1.53066e+07	1.58411e+07	1.45434e+07	1.09862e+07	3	753.391	-1.21	62.7917	5.42e-05	2.556e-08	6.01
High	[K].IMENQSEELEEKQK.[K]	1xOxidation [M2]; 2xTMTpro [K12; K14]; 1xTMTpro [N-Term]	0.000147406	0.00019945	2	2	10	C6SYA7; A0A0R0GVW3	C6SYA7 [117-130]; A0A0R0GVW3 [117-130]	1	2663.44	14	3.23154e+06	2.41372e+06	2.18133e+06	3.43488e+06	3.27926e+06	1.96789e+07	3	888.484	-0.53	54.2992	5.42e-05	1.734e-06	3.98
High	[K].LMAGSAETVK.[K]	1xTMTpro [K10]; 1xTMTpro [N-Term]	0.000238559	0.00019945	2	5	7	A0A0R4J5H1; I1KTW3	A0A0R4J5H1 [292-301]; I1KTW3 [292-301]	0	1614.94	10	6.3351e+06	6.32526e+06	7.22507e+06	7.31011e+06	7.41188e+06	6.74148e+06	2	807.97	-3.88	54.5473	5.42e-05	1.297e-05	3.82
High	[K].LMAGSAETVK.[K]	1xOxidation [M2]; 1xTMTpro [K10]; 1xTMTpro [N-Term]	0.000290469	0.00019945	2	5	1	A0A0R4J5H1; I1KTW3	A0A0R4J5H1 [292-301]; I1KTW3 [292-301]	0	1630.93	10	104922	92113.7	134198	134026	133340	117331	2	815.968	-2.98	51.85	5.42e-05	2.298e-05	3.13
High	[K].LMDAVDEYIPDPVR.[Q]	1xTMTpro [N-Term]	0.000153772	0.00019945	1	4	1	I1N9E6	I1N9E6 [248-261]	0	1937	14	156538	140463	167984	171106	191513	174242	2	969.003	-1.11	84.6496	5.42e-05	2.19e-06	4.29
High	[K].LMDEVDDYIPIPQR.[Q]	1xTMTpro [N-Term]	8.95499e-05	0.00019945	1	2	3	I1JXC1	I1JXC1 [273-286]	0	2008.04	14	689294	635978	756230	864676	765753	776175	2	1004.52	-1.74	83.6696	5.42e-05	7.769e-08	4.1
High	[K].IMDIASLEK.[F]	1xTMTpro [K9]; 1xTMTpro [N-Term]	0.000244462	0.00019945	5	9	7	K7MZW1; C6SVM3; C6SVK2; C6TBY4; I1LB97	K7MZW1 [31-39]; C6SVM3 [30-38]; C6SVK2 [25-33]; C6TBY4 [30-38]; I1LB97 [30-38]	0	1627.96	9	3.27236e+07	3.27449e+07	3.69869e+07	4.08899e+07	4.10508e+07	4.30166e+07	2	814.482	-1.56	79.7426	5.42e-05	1.404e-05	3
High	[R].IMDLTEDAEK.[N]	1xTMTpro [K10]; 1xTMTpro [N-Term]	0.000212529	0.00019945	1	5	5	I1K8F1	I1K8F1 [19-28]	0	1772.96	10	2024523	1.82494e+06	2.15475e+06	1.80842e+06	1.9596e+06	1.83485e+06	2	886.978	-5.77	76.8759	5.42e-05	8.857e-06	3.96
High	[K].IMDNQSEQLEGK.[E]	1xTMTpro [K12]; 1xTMTpro [N-Term]	8.80077e-05	0.00019945	1	2	43	Q9ZNZ4	Q9ZNZ4 [114-125]	0	2000.06	12	3.87944e+08	3.9991e+08	4.48197e+08	4.4987e+08	4.83442e+08	4.70653e+08	2	1000.53	0.43	61.6209	5.42e-05	7.053e-08	5.39
High	[K].IMDNQSEQLEGK.[E]	1xDeamidated [Q/N]; 1xTMTpro [K12]; 1xTMTpro [N-Term]	8.68109e-05	0.00019945	1	2	29	Q9ZNZ4	Q9ZNZ4 [114-125]	0	2001.05	12	1.85624e+07	1.87005e+07	2.04028e+07	2.12934e+07	2.32815e+07	2.33359e+07	2	1001.03	1.89	63.4933	5.42e-05	6.548e-08	3.55
High	[K].IMDNQSEQLEGK.[E]	1xOxidation [M2]; 1xTMTpro [K12]; 1xTMTpro [N-Term]	0.000111749	0.00019945	1	2	36	Q9ZNZ4	Q9ZNZ4 [114-125]	0	2016.06	12	1.77709e+08	1.86305e+08	2.12913e+08	2.32047e+08	2.27022e+08	2.21322e+08	3	672.687	-4.32	50.6484	5.42e-05	2.937e-07	3.55
High	[R].IMENVSVFNWELPER.[D]	1xTMTpro [N-Term]	0.000114345	0.00019945	1	2	2	I1N334	I1N334 [267-281]	0	2167.12	15	1.64798e+06	1.58395e+06	1.80173e+06	1.89198e+06	2.03548e+06	1.9849e+06	2	1084.06	-5.02	84.8875	5.42e-05	3.415e-07	5.05
High	[K].IMDNQSEQLEGK.[E]	1xDeamidated [Q/N]; 1xOxidation [M2]; 1xTMTpro [K12]; 1xTMTpro [N-Term]	0.000137749	0.00019945	1	2	25	Q9ZNZ4	Q9ZNZ4 [114-125]	0	2017.04	12	2.45374e+07	2.4469e+07	2.86029e+07	2.90487e+07	2.9766e+07	2.90722e+07	3	673.018	-0.64	55.1281	5.42e-05	1.163e-06	3.93
High	[K].IMDNQSEQLEGKEK.[K]	1xDeamidated [Q8]; 2xTMTpro [K12; K14]; 1xTMTpro [N-Term]	0.000172678	0.00019945	1	2	2	Q9ZNZ4	Q9ZNZ4 [114-127]	1	2562.39	14	1.17401e+06	886285	1.02526e+06	1.42705e+06	1.39472e+06	5008267	3	854.803	1.95	56.0672	5.42e-05	3.871e-06	3.09
High	[K].IMDNQSEQLEGKEK.[K]	1xOxidation [M2]; 2xTMTpro [K12; K14]; 1xTMTpro [N-Term]	0.000130702	0.00019945	1	2	5	Q9ZNZ4	Q9ZNZ4 [114-127]	1	2577.4	14	818787	653191	633623	1.19339e+06	1.03325e+06	4.88639e+06	3	859.802	-3.53	51.7547	5.42e-05	8.35e-07	3.85
High	[K].LMENEKNEVIVADNFFTGSK.[D]	2xTMTpro [K6; K20]; 1xTMTpro [N-Term]	9.19915e-05	0.00019945	1	1	1	C6TKZ2	C6TKZ2 [48-67]	1	3197.73	20	998243	1.1044e+06	1.14251e+06	1.19105e+06	1.32018e+06	1.38466e+06	3	1066.58	1.52	82.4525	5.42e-05	9.03e-08	6.17
High	[K].IMENQSEELEEK.[Q]	1xTMTpro [K12]; 1xTMTpro [N-Term]	6.66891e-05	0.00019945	2	2	89	C6SYA7; A0A0R0GVW3	C6SYA7 [117-128]; A0A0R0GVW3 [117-128]	0	2087.08	12	7.30861e+08	7.44688e+08	8.49684e+08	8.81198e+08	9.06759e+08	1.01645e+09	2	1044.04	0.15	65.0041	5.42e-05	1.629e-08	4.72
High	[K].IMENQSEELEEK.[Q]	1xDeamidated [N/Q]; 1xTMTpro [K12]; 1xTMTpro [N-Term]	9.50871e-05	0.00019945	2	2	21	C6SYA7; A0A0R0GVW3	C6SYA7 [117-128]; A0A0R0GVW3 [117-128]	0	2088.07	12	3.52134e+07	3.38584e+07	3.93386e+07	4.0504e+07	4.07712e+07	3.91801e+07	2	1044.54	-1.43	65.808	5.42e-05	1.093e-07	5.65
High	[K].IMENQSEELEEK.[Q]	1xOxidation [M2]; 1xTMTpro [K12]; 1xTMTpro [N-Term]	8.62819e-05	0.00019945	2	2	98	C6SYA7; A0A0R0GVW3	C6SYA7 [117-128]; A0A0R0GVW3 [117-128]	0	2103.08	12	9.09205e+08	9.32445e+08	1.04589e+09	1.10643e+09	1.12821e+09	1.1699e+09	2	1052.04	0.6	46.2861	5.42e-05	6.312e-08	4.25
High	[K].IMENQSEELEEK.[Q]	1xDeamidated [Q/N]; 1xOxidation [M2]; 1xTMTpro [K12]; 1xTMTpro [N-Term]	0.000112612	0.00019945	2	2	26	C6SYA7; A0A0R0GVW3	C6SYA7 [117-128]; A0A0R0GVW3 [117-128]	0	2104.06	12	5.22384e+07	5.33138e+07	6.18326e+07	6.2404e+07	6.30981e+07	5.95117e+07	2	1052.53	-1.63	53.4136	5.42e-05	3.088e-07	4.45
High	[K].IMENQSEELEEKQK.[K]	2xTMTpro [K12; K14]; 1xTMTpro [N-Term]	1.39949e-05	0.00019945	2	2	9	C6SYA7; A0A0R0GVW3	C6SYA7 [117-130]; A0A0R0GVW3 [117-130]	1	2647.44	14	2.79083e+06	1.84979e+06	1.60306e+06	2.72908e+06	2.46136e+06	2.16292e+07	3	883.144	-9.16	58.7618	5.42e-05	1.032e-11	4.8
High	[K].IMENQSEELEEKQK.[K]	1xDeamidated [Q]; 2xTMTpro [K12; K14]; 1xTMTpro [N-Term]	4.53983e-05	0.00019945	2	2	5	C6SYA7; A0A0R0GVW3	C6SYA7 [117-130]; A0A0R0GVW3 [117-130]	1	2648.43	14	1.46151e+06	1.2618e+06	1.28768e+06	1.52348e+06	1.5268e+06	4.72448e+06	3	883.479	-1.53	64.8433	5.42e-05	2.461e-09	4.57
High	[K].IMDNQSEQLEGKEK.[K]	2xTMTpro [K12; K14]; 1xTMTpro [N-Term]	2.32688e-05	0.00019945	1	2	3	Q9ZNZ4	Q9ZNZ4 [114-127]	1	2561.41	14	1.31353e+06	1.12903e+06	1.16308e+06	1.84316e+06	1.76662e+06	5.48996e+06	3	854.47	-4.28	60.7661	5.42e-05	1.073e-10	5.28
High	[K].LNLSENELKDEGAK.[L]	2xTMTpro [K9; K14]; 1xTMTpro [N-Term]	0.000632573	0.00019945	1	1	1	K7LLB1	K7LLB1 [414-427]	1	2472.41	14	1195187	1.13229e+06	1401469	1427988	1.47067e+06	1369669	3	824.807	-3.01	66.3526	5.42e-05	0.0001245	2.87
High	[K].INAYPSVDLVMDKPNGPVWR.[I]	1xTMTpro [K13]; 1xTMTpro [N-Term]	4.63639e-05	0.00019945	2	2	3	Q8RVH5; A0A0R0KVB4	Q8RVH5 [340-359]; A0A0R0KVB4 [334-353]	0	2879.57	20	13676911	1.36126e+07	1.54553e+07	1.46273e+07	1.47307e+07	2.69509e+07	2	1440.29	-2.11	80.2257	5.42e-05	2.722e-09	4.39
High	[K].INAYPSVDLVMDKPNGPVWR.[I]	2xDeamidated [N2; N15]; 1xTMTpro [K13]; 1xTMTpro [N-Term]	7.56981e-06	0.00019945	2	2	7	Q8RVH5; A0A0R0KVB4	Q8RVH5 [340-359]; A0A0R0KVB4 [334-353]	0	2881.54	20	5.35584e+07	4.21416e+07	4.95326e+07	4.77429e+07	5.12605e+07	2.81935e+07	3	961.181	-4	82.1512	5.42e-05	6.202e-13	5.77
High	[K].LNFDDNAAYR.[Q]	1xTMTpro [N-Term]	0.000279825	0.00019945	2	2	6	I1L8G3; I1LYN0	I1L8G3 [251-260]; I1LYN0 [251-260]	0	1502.76	10	1.86343e+06	1.98878e+06	2.15332e+06	2.36932e+06	2.40959e+06	2.58834e+06	2	751.879	-2.89	62.4907	5.42e-05	2.074e-05	3.34
High	[K].INFEWDDGSGIPGAFYIK.[N]	1xTMTpro [K18]; 1xTMTpro [N-Term]	3.9346e-05	0.00019945	1	2	3	B3TDK6	B3TDK6 [101-118]	0	2637.38	18	2.596e+07	2.73422e+07	2.79556e+07	5.17222e+07	7.44015e+06	1.51813e+07	2	1319.2	0.1	85.0605	5.42e-05	1.248e-09	5.74
High	[K].INGCPIELVEPEILR.[F]	1xCarbamidomethyl [C4]; 1xTMTpro [N-Term]	0.000388508	0.00019945	2	4	1	I1KM19; I1KQE3	I1KM19 [44-58]; I1KQE3 [43-57]	0	2056.14	15	382273	393184	439727	491807	569345	1162200	2	1028.57	-5.36	83.8113	5.42e-05	4.687e-05	3.05
High	[K].INGCPIELVEPEILR.[F]	1xCarbamidomethyl [C4]; 1xDeamidated [N2]; 1xTMTpro [N-Term]	9.82245e-05	0.00019945	2	4	8	I1KM19; I1KQE3	I1KM19 [44-58]; I1KQE3 [43-57]	0	2057.13	15	1.28861e+06	1.17847e+06	1.29167e+06	1.48318e+06	1.55863e+06	1.40847e+06	2	1029.07	-0.82	84.4309	5.42e-05	1.321e-07	4.1
High	[R].INGEANVVAVNAAK.[E]	1xDeamidated [N2]; 1xTMTpro [K14]; 1xTMTpro [N-Term]	0.000581467	0.00019945	1	6	1	K7K185	K7K185 [153-166]	0	1979.14	14	187656	171632	219355	215469	188768	190616	3	660.385	-0.09	64.7918	5.42e-05	0.0001065	3.12
High	[K].LNGGLGTTMGCTGPK.[S]	1xCarbamidomethyl [C11]; 1xDeamidated [N2]; 1xTMTpro [K15]; 1xTMTpro [N-Term]	5.12961e-05	0.00019945	3	5	3	I1MBR7; C6T7U2; I1LM73	I1MBR7 [85-99]; C6T7U2 [85-99]; I1LM73 [91-105]	0	2073.1	15	2.93871e+06	2.96919e+06	3.52257e+06	3.48712e+06	3.5114e+06	4.08563e+06	2	1037.05	-3.96	65.207	5.42e-05	4.438e-09	5.41
High	[K].INGTANINAIR.[A]	1xDeamidated [N2]; 1xTMTpro [N-Term]	0.000407516	0.00019945	1	1	1	I1JU43	I1JU43 [141-151]	0	1461.83	11	1.86601e+06	1.88783e+06	2.04794e+06	2.32586e+06	1.86673e+06	1974785	2	731.42	-0.98	55.8121	5.42e-05	5.197e-05	3.02
High	[K].LNHFDGQFVK.[A]	1xTMTpro [K10]; 1xTMTpro [N-Term]	0.000194866	0.00019945	2	2	3	I1LQV6; I1LL59	I1LQV6 [285-294]; I1LL59 [292-301]	0	1813.03	10	4.17987e+06	4.18818e+06	5.14503e+06	4.98902e+06	4.94381e+06	4675638	3	605.01	-5.12	59.0222	5.42e-05	6.414e-06	5.44
High	[R].LNIAAGTAVR.[F]	1xTMTpro [N-Term]	0.000732248	0.00019945	1	1	10	I1K3K3	I1K3K3 [192-201]	0	1289.79	10	46512069	5.07913e+07	5.47272e+07	6.36959e+07	64561531	7.25933e+07	2	645.391	-9.03	52.9062	5.42e-05	0.0001613	2.31
High	[R].INEVDELLTK.[G]	1xTMTpro [K10]; 1xTMTpro [N-Term]	0.000222118	0.00019945	1	3	4	K7LQ97	K7LQ97 [354-363]	0	1782.05	10	929570	906900	1.12179e+06	869714	886611	877523	2	891.528	-1.36	82.3657	5.42e-05	1.028e-05	4.15
High	[K].INLAGHDEYIVK.[G]	1xTMTpro [K12]; 1xTMTpro [N-Term]	0.000170929	0.00019945	2	6	6	I1LSB5; I1M3M4	I1LSB5 [77-88]; I1M3M4 [88-99]	0	1980.14	12	1.17105e+07	1.20867e+07	1.4177e+07	1.42132e+07	1.39063e+07	1.39933e+07	3	660.716	-3.9	66.7906	5.42e-05	3.699e-06	5.11
High	[R].LNLEAVGVELDNTGAIK.[V]	1xTMTpro [K17]; 1xTMTpro [N-Term]	0.000108811	0.00019945	1	1	2	I1JD78	I1JD78 [305-321]	0	2364.36	17	435351	409961	433521	466350	515314	444520	3	788.789	-4.82	83.7382	5.42e-05	2.478e-07	3.52
High	[R].LNLETVGVELDNTGAIK.[V]	1xTMTpro [K17]; 1xTMTpro [N-Term]	4.54781e-05	0.00019945	1	1	4	I1MNX4	I1MNX4 [305-321]	0	2394.37	17	1.03488e+06	923911	1.13609e+06	1.09323e+06	1.10599e+06	966252	2	1197.69	-3.31	83.4547	5.42e-05	2.484e-09	4.52
High	[K].LNLLSAVSGLNR.[G]	1xTMTpro [N-Term]	0.000135165	0.00019945	1	2	1	Q5QJB6	Q5QJB6 [70-81]	0	1560.94	12	1.12817e+06	1.12291e+06	1.30157e+06	1235000	1.22584e+06	1.2722e+06	2	780.97	-4.45	83.1766	5.42e-05	1.033e-06	3.71
High	[K].LNILVNNVGTNVPK.[HQ]	1xTMTpro [K14]; 1xTMTpro [N-Term]	8.36002e-05	0.00019945	1	2	1	A0A0R4J4R5	A0A0R4J4R5 [96-109]	0	2103.28	14	1.7276e+06	1.77812e+06	2.07638e+06	2040073	2.13815e+06	2595745	2	1052.13	-7.41	79.5294	5.42e-05	5.319e-08	5.06
High	[K].LNILVNNVGTNVPK.[HQ]	1xDeamidated [N6]; 1xTMTpro [K14]; 1xTMTpro [N-Term]	0.000118664	0.00019945	1	2	1	A0A0R4J4R5	A0A0R4J4R5 [96-109]	0	2104.26	14	1.21095e+06	1.19661e+06	1.42594e+06	1.49783e+06	1426144	1.36171e+06	2	1052.63	-4.78	77.726	5.42e-05	4.389e-07	4.51
High	[K].LNILVNNVGTNVR.[K]	1xTMTpro [N-Term]	0.000218826	0.00019945	1	3	1	A0A0R0HXT4	A0A0R0HXT4 [96-108]	0	1730.02	13	1131734	1.21446e+06	1.33769e+06	1.34765e+06	1.2974e+06	1.71894e+06	2	865.509	-8.37	74.5975	5.42e-05	9.781e-06	3.64
High	[K].LNLPILPTTTIGSFPQTVELR.[R]	1xTMTpro [N-Term]	1.9694e-05	0.00019945	2	5	1	A0A0R4J5Z8; Q71EW8	A0A0R4J5Z8 [427-447]; Q71EW8 [427-447]	0	2614.51	21	8250792	7424071	9.73732e+06	9.26355e+06	9.74788e+06	8489289	2	1307.77	7.84	85.0747	5.42e-05	4.957e-11	4.97
High	[K].LNLPVLPTTTIGSFPQTADLR.[R]	1xTMTpro [N-Term]	2.08024e-05	0.00019945	1	2	2	I1LXY1	I1LXY1 [465-485]	0	2558.45	21	863453	833771	1.12479e+06	1.02179e+06	1.0253e+06	1.06703e+06	2	1279.73	4	84.8248	5.42e-05	6.388e-11	4.67
High	[K].LNLQPHPEGGFYVETFR.[D]	1xTMTpro [N-Term]	0.000100194	0.00019945	1	2	1	C6SZM3	C6SZM3 [12-28]	0	2308.2	17	927813	865791	977585	1.03843e+06	1.08242e+06	1.0444e+06	3	770.069	-5.45	74.2091	5.42e-05	1.488e-07	4.87
High	[K].INIASDTASEK.[F]	1xTMTpro [K11]; 1xTMTpro [N-Term]	0.000143671	0.00019945	1	1	6	C6T960	C6T960 [187-197]	0	1756.99	11	8.02808e+06	7.7533e+06	9.02282e+06	9.67913e+06	9.82529e+06	9.55421e+06	2	878.995	-5.8	56.3744	5.42e-05	1.499e-06	4.74
High	[K].INAYPSVDLVMDKPNGPVWR.[I]	1xDeamidated [N15]; 1xTMTpro [K13]; 1xTMTpro [N-Term]	6.59958e-06	0.00019945	2	2	10	Q8RVH5; A0A0R0KVB4	Q8RVH5 [340-359]; A0A0R0KVB4 [334-353]	0	2880.56	20	1.31936e+08	1.15769e+08	1.31727e+08	1.22174e+08	1.28388e+08	1.19407e+08	2	1440.79	2.08	80.6575	5.42e-05	3.318e-13	5.93
High	[R].LNESTGYIDYDQLEK.[S]	1xTMTpro [K15]; 1xTMTpro [N-Term]	0.000126182	0.00019945	1	7	7	I1MB25	I1MB25 [113-127]	0	2396.25	15	1.12171e+06	1.03649e+06	1.23668e+06	1.28978e+06	1.33732e+06	1.23378e+06	2	1198.63	0.34	77.3926	5.42e-05	6.621e-07	4.6
High	[K].INEIMESEK.[S]	1xTMTpro [K9]; 1xTMTpro [N-Term]	0.000582774	0.00019945	1	2	6	I1MJD7	I1MJD7 [184-192]	0	1700.94	9	2.30199e+06	2.18278e+06	2.55578e+06	2.6132e+06	2.67426e+06	2.65266e+06	2	850.972	-0.7	71.5999	5.42e-05	0.0001067	3.61
High	[K].INAYPSVDLVMDKPNGPVWR.[I]	1xOxidation [M11]; 1xTMTpro [K13]; 1xTMTpro [N-Term]	0.000195931	0.00019945	2	2	5	Q8RVH5; A0A0R0KVB4	Q8RVH5 [340-359]; A0A0R0KVB4 [334-353]	0	2895.57	20	9.42651e+06	9.66634e+06	1.14475e+07	1.0546e+07	1.06346e+07	1.70525e+07	3	965.857	-4.57	76.8678	5.42e-05	6.557e-06	5.44
High	[K].INAYPSVDLVMDKPNGPVWR.[I]	1xDeamidated [N15]; 1xOxidation [M11]; 1xTMTpro [K13]; 1xTMTpro [N-Term]	3.85496e-05	0.00019945	2	2	16	Q8RVH5; A0A0R0KVB4	Q8RVH5 [340-359]; A0A0R0KVB4 [334-353]	0	2896.55	20	3.23742e+07	3.02113e+07	35261425	3.2515e+07	3.34135e+07	3.45037e+07	2	1448.77	-3.87	78.5184	5.42e-05	1.13e-09	4.36
High	[K].INAYPSVDLVMDKPNGPVWR.[I]	2xDeamidated [N2; N15]; 1xOxidation [M11]; 1xTMTpro [K13]; 1xTMTpro [N-Term]	0.000588043	0.00019945	2	2	1	Q8RVH5; A0A0R0KVB4	Q8RVH5 [340-359]; A0A0R0KVB4 [334-353]	0	2897.54	20	1.45479e+06	1.20395e+06	1.44502e+06	1.46971e+06	1.56107e+06	1053290	3	966.514	-2.83	79.8581	5.42e-05	0.0001087	4.91
High	[K].LNDAILAEDK.[H]	1xTMTpro [K10]; 1xTMTpro [N-Term]	0.000202368	0.00019945	1	3	8	I1LZ92	I1LZ92 [33-42]	0	1709.99	10	4.19826e+06	4.09948e+06	4.61908e+06	4.68914e+06	5.07902e+06	4.69092e+06	2	855.499	-1.65	72.8892	5.42e-05	7.396e-06	3.76
High	[K].INDAVVTVPAYFNDAQR.[Q]	1xTMTpro [N-Term]	3.62173e-05	0.00019945	4	10	10	Q587K1; O22639; I1KPN3; I1K670	Q587K1 [172-188]; O22639 [171-187]; I1KPN3 [171-187]; I1K670 [171-187]	0	2197.16	17	7.92959e+06	7.84509e+06	8.94573e+06	9.06066e+06	9.23363e+06	7.17433e+06	2	1099.08	-3.98	80.6555	5.42e-05	8.429e-10	5.23
High	[K].INDAVVTVPAYFNDAQR.[Q]	1xDeamidated [N13]; 1xTMTpro [N-Term]	2.92162e-05	0.00019945	4	10	9	Q587K1; O22639; I1KPN3; I1K670	Q587K1 [172-188]; O22639 [171-187]; I1KPN3 [171-187]; I1K670 [171-187]	0	2198.14	17	4.51521e+06	4.1004e+06	4.78786e+06	5.01755e+06	4.87232e+06	2.9618e+06	2	1099.57	-3.2	80.3576	5.42e-05	3.078e-10	5.47
High	[K].LNDELYEVHQIMTR.[N]	1xTMTpro [N-Term]	8.1734e-05	0.00019945	1	2	1	C6TGR3	C6TGR3 [139-152]	0	2065.07	14	99271.6	79214.1	101599	111090	130128	109613	3	689.024	-6.92	81.0981	5.42e-05	4.702e-08	5.9
High	[R].LNDVGYDDVGGVR.[K]	1xTMTpro [N-Term]	6.92138e-05	0.00019945	1	1	6	I1JXA0	I1JXA0 [210-222]	0	1682.87	13	1.42753e+07	1.43652e+07	1.65813e+07	1.6512e+07	16765887	1.68313e+07	2	841.933	-5.15	60.2614	5.42e-05	1.969e-08	4.51
High	[K].INDWVSLQESFDK.[I]	1xTMTpro [K13]; 1xTMTpro [N-Term]	0.000259736	0.00019945	2	3	3	I1K5D3; I1JQD9	I1K5D3 [82-94]; I1JQD9 [83-95]	0	2189.17	13	368543	364544	428994	467871	480889	1.18882e+06	2	1095.09	-0.5	83.9256	5.42e-05	1.684e-05	3.63
High	[K].LNEQQLATLSSSK.[A]	1xTMTpro [K13]; 1xTMTpro [N-Term]	0.000494875	0.00019945	2	4	1	I1JJE0; I1M6M4	I1JJE0 [440-452]; I1M6M4 [443-455]	0	2027.16	13	442797	422972	506030	494448	525556	520118	3	676.388	-6.97	68.2539	5.42e-05	7.805e-05	3.8
High	[R].INEATQGAY.[-]	1xTMTpro [N-Term]	0.000654986	0.00019945	1	1	41	C3VHQ8	C3VHQ8 [157-165]	0	1270.66	9	9.08641e+07	9.18675e+07	1.08969e+08	1.06203e+08	1.11801e+08	1.16522e+08	2	635.831	-3.53	51.6128	5.42e-05	0.0001326	3.49
High	[K].LNECQLNNLNALEPDHR.[V]	1xCarbamidomethyl [C4]; 1xDeamidated [N/Q]; 1xTMTpro [N-Term]	1.27198e-05	0.00019945	1	1	129	P02858	P02858 [29-45]	0	2355.17	17	1.31934e+08	1.33894e+08	1.51767e+08	1.73225e+08	1.82221e+08	1.89592e+08	3	785.725	-2.98	71.7914	5.42e-05	6.652e-12	6.44
High	[K].LNECQLNNLNALEPDHR.[V]	1xCarbamidomethyl [C4]; 2xDeamidated [N/Q]; 1xTMTpro [N-Term]	2.77735e-05	0.00019945	1	1	45	P02858	P02858 [29-45]	0	2356.15	17	3.54542e+07	3.33712e+07	4.10352e+07	4.1657e+07	3.9688e+07	3.81472e+07	3	786.055	-0.73	74.5153	5.42e-05	2.431e-10	5.67
High	[K].LNECQLNNLNALEPDHR.[V]	1xCarbamidomethyl [C4]; 3xDeamidated [N8; N/Q]; 1xTMTpro [N-Term]	0.000130111	0.00019945	1	1	8	P02858	P02858 [29-45]	0	2357.14	17	3.94165e+06	3.89489e+06	4.47483e+06	4.56936e+06	4.63617e+06	4.45981e+06	3	786.385	2.37	64.026	5.42e-05	8.119e-07	5.05
High	[K].LNECQLNNLNALEPDHRVESEGGLIQTWNSQHPELK.[C]	1xCarbamidomethyl [C4]; 1xTMTpro [K36]; 1xTMTpro [N-Term]	9.00896e-05	0.00019945	1	1	4	P02858	P02858 [29-64]	1	4791.44	36	2.45794e+06	3.17057e+06	2.5826e+06	4.7684e+06	5.24493e+06	37527008	5	959.09	-4.42	78.6242	5.42e-05	8.03e-08	10.33
High	[K].LNECQLNNLNALEPDHRVESEGGLIQTWNSQHPELK.[C]	1xCarbamidomethyl [C4]; 1xDeamidated [Q26]; 1xTMTpro [K36]; 1xTMTpro [N-Term]	7.35007e-06	0.00019945	1	1	2	P02858	P02858 [29-64]	1	4792.42	36	1.32805e+06	1.58199e+06	1.55456e+06	2.08765e+06	2.33319e+06	9750387	4	1198.86	1.31	78.5977	5.42e-05	5.434e-13	9.61
High	[K].LNECQLNNLNALEPDHRVESEGGLIQTWNSQHPELK.[C]	1xCarbamidomethyl [C4]; 3xDeamidated [N8; N10; N]; 1xTMTpro [K36]; 1xTMTpro [N-Term]	5.63439e-05	0.00019945	1	1	5	P02858	P02858 [29-64]	1	4794.39	36	4.04184e+06	4.01982e+06	4.76456e+06	4.9356e+06	5.08034e+06	1.05323e+07	5	959.688	3.79	79.4866	5.42e-05	7.042e-09	5.41
High	[R].LNEDINEEWISDK.[T]	1xTMTpro [K13]; 1xTMTpro [N-Term]	0.000431362	0.00019945	1	2	1	A0A0R0HKE3	A0A0R0HKE3 [103-115]	0	2213.16	13	106477	107328	129780	128351	142487	148555	3	738.391	-0.29	79.7758	5.42e-05	5.877e-05	3.42
High	[R].LNEEINEEWISDK.[T]	1xTMTpro [K13]; 1xTMTpro [N-Term]	0.000532281	0.00019945	1	1	2	I1MZF9	I1MZF9 [321-333]	0	2227.17	13	1.05143e+06	1.0952e+06	1.15732e+06	1.19678e+06	1.38214e+06	1.29342e+06	3	743.061	-3.01	79.5168	5.42e-05	8.998e-05	4.18
High	[R].INELEQSINDLR.[SA]	1xTMTpro [N-Term]	0.000121591	0.00019945	2	4	1	A0A0R0HN41; C6TFS4	A0A0R0HN41 [69-80]; C6TFS4 [49-60]	0	1747.95	12	886094	786340	983306	787500	827557	823494	2	874.48	0.6	81.8017	5.42e-05	5.171e-07	4.78
High	[K].LNECQLNNLNALEPDHR.[V]	1xCarbamidomethyl [C4]; 1xTMTpro [N-Term]	5.48984e-06	0.00019945	1	1	84	P02858	P02858 [29-45]	0	2354.18	17	1.26596e+08	1.17896e+08	1.17338e+08	1.38743e+08	1.58378e+08	1.78995e+08	3	785.397	-3.68	69.8219	5.42e-05	1.428e-13	6.94
High	[R].ILYGVNYASASAGILDESGR.[H]	1xDeamidated [N6]; 1xTMTpro [N-Term]	8.46408e-05	0.00019945	1	2	2	A0A0R0ICE4	A0A0R0ICE4 [200-219]	0	2361.23	20	511726	532797	582866	639792	598556	606512	2	1181.12	5.76	82.8605	5.42e-05	5.704e-08	3.76
High	[K].IPQVHIPEEPVLK.[F]	1xTMTpro [K13]; 1xTMTpro [N-Term]	9.62678e-05	0.00019945	1	2	11	C6TKL2	C6TKL2 [132-144]	0	2107.28	13	1.44162e+07	1.33692e+07	1.61192e+07	1.4943e+07	1.51706e+07	1.20461e+07	3	703.094	-4.63	77.7112	5.42e-05	1.176e-07	4.47
High	[R].LPSACVGDMVMATVK.[K]	1xCarbamidomethyl [C5]; 1xTMTpro [K15]; 1xTMTpro [N-Term]	0.000103739	0.00019945	1	2	1	C6T0H9	C6T0H9 [52-66]	0	2187.18	15							3	729.726	-8.64	81.7893	5.42e-05	1.838e-07	5.58
High	[K].LSDNVDLEK.[V]	1xTMTpro [K9]; 1xTMTpro [N-Term]	0.000672087	0.00019945	2	2	13	I1KCD7; I1JXA0	I1KCD7 [402-410]; I1JXA0 [402-410]	0	1640.94	9	2.62222e+07	2.65984e+07	3.07221e+07	3.29757e+07	3.46774e+07	3.5509e+07	2	820.971	-0.13	64.7995	5.42e-05	0.0001385	3.97
High	[K].LSDQSEVENR.[V]	1xTMTpro [N-Term]	0.000821446	0.00019945	2	2	4	I1M322; I1LV54	I1M322 [383-392]; I1LV54 [381-390]	0	1480.76	10	8.47551e+06	7.63452e+06	1.01236e+07	9.2821e+06	8.97801e+06	8.90043e+06	2	740.878	-4.78	32.9195	5.42e-05	0.0001961	3.52
High	[K].LSDSFMELYR.[S]	1xTMTpro [N-Term]	0.000349946	0.00019945	1	4	1	A0A0R0KUQ0	A0A0R0KUQ0 [156-165]	0	1564.8	10	852467	786403	904683	930995	1.01562e+06	915531	2	782.901	-3.89	81.2037	5.42e-05	3.685e-05	3.45
High	[K].ISEEDYIHFIK.[E]	1xTMTpro [K11]; 1xTMTpro [N-Term]	0.000721756	0.00019945	1	2	2	I1LXY1	I1LXY1 [496-506]	0	2002.11	11	1.69033e+06	1.66591e+06	1989500	2.02185e+06	2.11395e+06	2.05655e+06	2	1001.56	-1.4	79.4019	5.42e-05	0.000157	4.45
High	[R].LSEEEAAMLR.[S]	1xTMTpro [N-Term]	0.000320881	0.00019945	1	2	1	Q945U3	Q945U3 [82-91]	0	1452.77	10	2667597	2.76345e+06	3.10615e+06	3.10512e+06	3.28097e+06	3.141e+06	2	726.884	-5.56	64.7391	5.42e-05	2.972e-05	3.87
High	[R].LSEEEIGGLK.[E]	1xTMTpro [K10]; 1xTMTpro [N-Term]	0.000204694	0.00019945	2	11	8	A0A0R0IEW5; I1KBT7	A0A0R0IEW5 [332-341]; I1KBT7 [329-338]	0	1682.98	10	3.32982e+06	3.26878e+06	3.66082e+06	3.71105e+06	3.93478e+06	3.31585e+06	2	841.995	0.68	71.2896	5.42e-05	7.722e-06	3.1
High	[K].ISEEEISFLTK.[G]	1xTMTpro [K11]; 1xTMTpro [N-Term]	0.00013626	0.00019945	1	1	3	C6TGN8	C6TGN8 [255-265]	0	1904.09	11	1.142e+06	1.17856e+06	1.32896e+06	1.51223e+06	1.58473e+06	1.49534e+06	2	952.544	-2.96	82.3695	5.42e-05	1.089e-06	4.93
High	[R].LSEFLEAAAK.[Q]	1xTMTpro [K10]; 1xTMTpro [N-Term]	0.000678449	0.00019945	1	2	1	I1LF63	I1LF63 [704-713]	0	1686.99	10	607120	569307	701453	721743	725686	722573	2	843.996	-4.68	82.876	5.42e-05	0.0001409	3.27
High	[R].LSELIGIQVVK.[A]	1xTMTpro [K11]; 1xTMTpro [N-Term]	0.000145032	0.00019945	1	2	2	A0A0R0GFW6	A0A0R0GFW6 [161-171]	0	1807.15	11	5.74066e+06	5.56202e+06	6.57938e+06	7.19623e+06	6.86943e+06	7.09834e+06	2	904.075	-6.9	83.0149	5.42e-05	1.582e-06	5.32
High	[R].ISDGTVLEK.[L]	1xTMTpro [K9]; 1xTMTpro [N-Term]	0.000625327	0.00019945	1	1	7	I1N5R7	I1N5R7 [267-275]	0	1569.93	9	4.41931e+06	4.56813e+06	4.71992e+06	4.90655e+06	4.92941e+06	5.07463e+06	2	785.468	-4.19	64.7493	5.42e-05	0.000122	3.3
High	[K].ISEIRPGQDVTVTTDNGK.[S]	1xDeamidated [N16]; 1xTMTpro [K18]; 1xTMTpro [N-Term]	0.000128696	0.00019945	1	2	1	K7KYB1	K7KYB1 [929-946]	0	2539.39	18	143378	138604	157526	172206	183663	157281	3	847.135	1.2	60.9025	5.42e-05	7.548e-07	3.51
High	[R].ISFSGIDGKPEDVLNPK.[K]	2xTMTpro [K9; K17]; 1xTMTpro [N-Term]	0.00032306	0.00019945	1	1	1	I1KB73	I1KB73 [331-347]	0	2728.57	17	1.94934e+06	2.02604e+06	2.24675e+06	2.41794e+06	2.42486e+06	2.79147e+06	3	910.19	-5.07	78.3222	5.42e-05	3.03e-05	4.36
High	[K].LSFVGQGENK.[S]	1xTMTpro [K10]; 1xTMTpro [N-Term]	0.000872183	0.00019945	1	2	2	I1MPM4	I1MPM4 [1025-1034]	0	1686.97	10	1.53166e+06	1.54331e+06	1797600	1.77077e+06	1.84157e+06	1.70134e+06	2	843.985	-2.36	61.5725	5.42e-05	0.0002158	4.15
High	[R].ISGEDLMVQAQPGVTCLGVMNGGMQPR.[A]	1xCarbamidomethyl [C16]; 1xTMTpro [N-Term]	1.98565e-05	0.00019945	2	2	4	Q8RVH5; A0A0R0KVB4	Q8RVH5 [360-386]; A0A0R0KVB4 [354-380]	0	3149.55	27	5.29084e+06	5.09402e+06	6.17685e+06	6.0867e+06	5.95797e+06	7.09584e+06	3	1050.52	-4.45	80.8734	5.42e-05	5.146e-11	8.02
High	[R].ISGEDLMVQAQPGVTCLGVMNGGMQPR.[A]	1xCarbamidomethyl [C16]; 1xDeamidated [N21]; 1xTMTpro [N-Term]	1.57272e-06	0.00019945	2	2	11	Q8RVH5; A0A0R0KVB4	Q8RVH5 [360-386]; A0A0R0KVB4 [354-380]	0	3150.54	27	7.83368e+06	6.78367e+06	7.81519e+06	7.25147e+06	8.08617e+06	7.58241e+06	2	1575.77	0.46	81.2169	5.42e-05	4.701e-16	6.95
High	[R].ISGEDLMVQAQPGVTCLGVMNGGMQPR.[A]	1xCarbamidomethyl [C16]; 2xDeamidated [Q9; N21]; 1xTMTpro [N-Term]	0.000306288	0.00019945	2	2	1	Q8RVH5; A0A0R0KVB4	Q8RVH5 [360-386]; A0A0R0KVB4 [354-380]	0	3151.52	27	113602	128204	151449	135780	111129	142058	4	788.637	1.63	82.0416	5.42e-05	2.646e-05	3.35
High	[R].ISGEDLMVQAQPGVTCLGVMNGGMQPR.[A]	1xCarbamidomethyl [C16]; 3xDeamidated [Q9; Q11; N/Q]; 1xTMTpro [N-Term]	3.77683e-05	0.00019945	2	2	6	Q8RVH5; A0A0R0KVB4	Q8RVH5 [360-386]; A0A0R0KVB4 [354-380]	0	3152.51	27	1.46572e+06	1.33055e+06	1.48728e+06	1.45016e+06	1.56437e+06	1.45398e+06	3	1051.52	9.3	81.102	5.42e-05	1.027e-09	6.51
High	[R].ISGEDLMVQAQPGVTCLGVMNGGMQPR.[A]	1xCarbamidomethyl [C16]; 1xOxidation [M]; 1xTMTpro [N-Term]	4.95882e-05	0.00019945	2	2	2	Q8RVH5; A0A0R0KVB4	Q8RVH5 [360-386]; A0A0R0KVB4 [354-380]	0	3165.55	27	1.05699e+06	1.02173e+06	1.21867e+06	1.17367e+06	1309967	1.70061e+06	3	1055.85	-6.27	79.4988	5.42e-05	3.776e-09	7.32
High	[R].ISGEDLMVQAQPGVTCLGVMNGGMQPR.[A]	1xCarbamidomethyl [C16]; 1xDeamidated [Q/N]; 1xOxidation [M]; 1xTMTpro [N-Term]	1.08589e-05	0.00019945	2	2	38	Q8RVH5; A0A0R0KVB4	Q8RVH5 [360-386]; A0A0R0KVB4 [354-380]	0	3166.53	27	1.36046e+08	1.2972e+08	1.49639e+08	1.48396e+08	1.56896e+08	1.51924e+08	3	1056.18	-3.73	78.9921	5.42e-05	3.235e-12	7.28
High	[R].ISGEDLMVQAQPGVTCLGVMNGGMQPR.[A]	1xCarbamidomethyl [C16]; 2xDeamidated [Q/N]; 1xOxidation [M]; 1xTMTpro [N-Term]	8.25031e-05	0.00019945	2	2	9	Q8RVH5; A0A0R0KVB4	Q8RVH5 [360-386]; A0A0R0KVB4 [354-380]	0	3167.52	27	3.22742e+06	2.98344e+06	3.46626e+06	3.54072e+06	3.60547e+06	3.82762e+06	3	1056.52	8.8	81.5668	5.42e-05	4.951e-08	4.68
High	[K].LSFAGQGENK.[N]	1xTMTpro [K10]; 1xTMTpro [N-Term]	0.000286844	0.00019945	1	1	1	A0A0R0I854	A0A0R0I854 [1024-1033]	0	1658.94	10	2.35246e+06	1.98693e+06	2.73149e+06	2707678	2.49614e+06	1.68715e+06	2	829.966	-6.33	55.6928	5.42e-05	2.227e-05	4.16
High	[R].ISGEDLMVQAQPGVTCLGVMNGGMQPR.[A]	1xCarbamidomethyl [C16]; 3xDeamidated [Q9; Q11; N21]; 1xOxidation [M]; 1xTMTpro [N-Term]	0.000173001	0.00019945	2	2	3	Q8RVH5; A0A0R0KVB4	Q8RVH5 [360-386]; A0A0R0KVB4 [354-380]	0	3168.5	27	1.55567e+06	1.50939e+06	1.75048e+06	1.89498e+06	1.81098e+06	2.66086e+06	3	1056.84	0.77	80.0451	5.42e-05	3.908e-06	4.63
High	[R].LSDELAENLFR.[DT]	1xTMTpro [N-Term]	0.000160306	0.00019945	1	2	1	I1JHJ8	I1JHJ8 [315-325]	0	1610.87	11	246047	266897	263032	265098	266526	274170	2	805.933	-7.87	83.6024	5.42e-05	2.716e-06	3.12
High	[R].ISDDAVVMIK.[G]	1xTMTpro [K10]; 1xTMTpro [N-Term]	0.000213553	0.00019945	1	2	6	I1K467	I1K467 [359-368]	0	1699	10	2.33663e+06	2.26262e+06	2.60417e+06	2.70241e+06	2.76453e+06	2.59182e+06	2	849.999	-3.39	76.9528	5.42e-05	9.013e-06	3.65
High	[K].LRDEAVSSGVSDLSLTEIESR.[I]	1xTMTpro [N-Term]	7.09741e-06	0.00019945	1	1	1	I1NBD9	I1NBD9 [335-355]	1	2567.35	21	283556	301063	325015	331538	361968	304613	3	856.455	0.93	74.4592	5.42e-05	4.616e-13	8.22
High	[K].LSAALVEKEETVK.[E]	2xTMTpro [K8; K13]; 1xTMTpro [N-Term]	0.000430506	0.00019945	1	1	2	I1LIN2	I1LIN2 [1052-1064]	1	2329.42	13	1.64367e+06	1.73568e+06	1.87164e+06	1.98738e+06	2.08699e+06	2.15455e+06	3	777.142	-1.69	71.851	5.42e-05	5.863e-05	3.51
High	[R].ISADFDNFR.[K]	1xTMTpro [N-Term]	0.000783838	0.00019945	1	3	2	K7MXZ0	K7MXZ0 [172-180]	0	1388.71	9	1.91554e+06	1.95106e+06	2.1055e+06	2.13899e+06	2.33662e+06	2146426	2	694.856	-5.98	70.6532	5.42e-05	0.0001811	2.8
High	[R].ISADLKPGMVFVVPPGHPFVTIASNK.[E]	2xTMTpro [K6; K26]; 1xTMTpro [N-Term]	0.000138603	0.00019945	2	3	2	I1JF86; Q9SP11	I1JF86 [408-433]; Q9SP11 [391-416]	0	3634.1	26	1.88301e+06	1.83324e+06	2.17792e+06	2.03406e+06	2.13837e+06	1.80969e+06	5	727.619	-9.59	81.4729	5.42e-05	1.211e-06	3.93
High	[R].ISADLKPGMVFVVPPGHPFVTIASNK.[E]	1xDeamidated [N25]; 2xTMTpro [K6; K26]; 1xTMTpro [N-Term]	0.000192566	0.00019945	2	3	1	I1JF86; Q9SP11	I1JF86 [408-433]; Q9SP11 [391-416]	0	3635.09	26	838017	807384	1.10805e+06	902254	949267	542994	3	1212.36	-1.42	81.5318	5.42e-05	6.138e-06	4.36
High	[R].LSAEFGSLR.[K]	1xTMTpro [N-Term]	0.000258614	0.00019945	1	1	43	A0A0R0KKD6	A0A0R0KKD6 [357-365]	0	1283.73	9	2.95435e+09	2.88253e+09	3.17948e+09	3.32448e+09	3.43309e+09	3.20985e+09	2	642.365	-4.21	64.8277	5.42e-05	1.662e-05	2.21
High	[R].LSAEFGSLRK.[N]	1xTMTpro [K10]; 1xTMTpro [N-Term]	0.000413894	0.00019945	1	1	6	A0A0R0KKD6	A0A0R0KKD6 [357-366]	1	1716.03	10	1.76503e+07	2.19297e+07	2.40605e+07	7.67065e+07	7.26149e+07	3.51719e+08	3	572.677	-8.33	62.799	5.42e-05	5.39e-05	2.76
High	[K].ISAGATVVGDR.[V]	1xTMTpro [N-Term]	0.000850589	0.00019945	1	2	1	I1L4Z3	I1L4Z3 [159-169]	0	1349.77	11	365645	329132	388555	364859	359816	359363	2	675.387	-2.58	49.5104	5.42e-05	0.0002072	2.55
High	[K].ISAGATVVSDR.[V]	1xTMTpro [N-Term]	0.000126904	0.00019945	1	2	2	I1J4S9	I1J4S9 [158-168]	0	1379.78	11	1.1358e+06	1.06774e+06	1.25774e+06	1.24089e+06	1.30428e+06	1.25987e+06	2	690.394	-0.74	49.2742	5.42e-05	6.866e-07	3.11
High	[R].ISDDAVVMIK.[G]	1xOxidation [M8]; 1xTMTpro [K10]; 1xTMTpro [N-Term]	0.000387045	0.00019945	1	2	4	I1K467	I1K467 [359-368]	0	1714.99	10	1.44858e+06	1.36511e+06	1.62506e+06	1.73318e+06	1.71219e+06	1.58064e+06	2	857.996	-3.7	71.0606	5.42e-05	4.649e-05	3.47
High	[K].LSAGIASILENK.[L]	1xTMTpro [K12]; 1xTMTpro [N-Term]	0.000122354	0.00019945	1	6	1	K7MTP6	K7MTP6 [77-88]	0	1824.11	12	1.49908e+06	1.60643e+06	1.65299e+06	1.91393e+06	1.98528e+06	2.19585e+06	2	912.554	-4.25	83.2094	5.42e-05	5.382e-07	4.33
High	[K].LSAQFGSLR.[K]	1xTMTpro [N-Term]	0.000400514	0.00019945	1	1	14	A0A0R0EZ76	A0A0R0EZ76 [343-351]	0	1282.74	9	2.88946e+08	2.61091e+08	3.00592e+08	3.1571e+08	3.24423e+08	3.38851e+08	2	641.87	-7.92	61.8585	5.42e-05	5.003e-05	2.85
High	[K].LSAQFGSLR.[K]	1xDeamidated [Q4]; 1xTMTpro [N-Term]	0.000647401	0.00019945	1	1	43	A0A0R0EZ76	A0A0R0EZ76 [343-351]	0	1283.73	9	2.10292e+09	2.03576e+09	2.30423e+09	2.45196e+09	2.55862e+09	2.39758e+09	2	642.365	-3.74	68.1396	5.42e-05	0.0001298	2.16
High	[K].LSAQFGSLRK.[N]	1xDeamidated [Q4]; 1xTMTpro [K10]; 1xTMTpro [N-Term]	0.000456386	0.00019945	1	1	2	A0A0R0EZ76	A0A0R0EZ76 [343-352]	1	1716.03	10	1.28185e+06	1.44782e+06	1.66217e+06	2.48804e+06	2.52657e+06	8.2865e+06	3	572.676	-8.95	62.2473	5.42e-05	6.604e-05	3.16
High	[K].LSAQYGSLR.[K]	1xTMTpro [N-Term]	0.000186395	0.00019945	2	3	40	P04405; A0A0R0KRW0	P04405 [347-355]; A0A0R0KRW0 [249-257]	0	1298.74	9	2.52965e+09	2.45077e+09	2.62867e+09	2.72229e+09	2.94798e+09	2.87948e+09	2	649.872	-1.79	51.2409	5.42e-05	5.38e-06	2.08
High	[K].LSAQYGSLRK.[N]	1xTMTpro [K10]; 1xTMTpro [N-Term]	0.000686512	0.00019945	2	3	2	P04405; A0A0R0KRW0	P04405 [347-356]; A0A0R0KRW0 [249-258]	1	1731.04	10	1213004	1.34051e+06	1.55439e+06	4.78411e+06	5.55216e+06	1.39313e+07	2	866.02	-4.61	46.859	5.42e-05	0.0001442	3.14
High	[K].ISATSIYFESLPYK.[V]	1xTMTpro [K14]; 1xTMTpro [N-Term]	0.000160847	0.00019945	2	19	2	A0A1Y9TL33; A0A0R4J3C9	A0A1Y9TL33 [147-160]; A0A0R4J3C9 [147-160]	0	2227.25	14	3.65907e+06	3707054	4.18987e+06	4.41024e+06	4.49515e+06	4.67421e+06	3	743.082	-8.37	82.3116	5.42e-05	2.757e-06	3.93
High	[K].ISAVAGGGAAVAVAAAPAGGAGGGAAPAAEAK.[E]	1xTMTpro [K32]; 1xTMTpro [N-Term]	3.50385e-05	0.00019945	1	1	3	K7M324	K7M324 [97-128]	0	3097.72	32	1.81059e+06	1.77555e+06	2.00154e+06	2.14359e+06	2.08199e+06	2.27867e+06	3	1033.24	-6.52	69.2396	5.42e-05	7.227e-10	6.67
High	[K].LSDAESMIALK.[D]	1xTMTpro [K11]; 1xTMTpro [N-Term]	0.000248554	0.00019945	2	3	3	A0A0R0HKE3; I1MZF9	A0A0R0HKE3 [171-181]; I1MZF9 [389-399]	0	1786.03	11	2.64746e+06	2.7655e+06	3.40009e+06	3.48538e+06	3.56018e+06	3.53636e+06	2	893.514	-4	79.3711	5.42e-05	1.477e-05	3.2
High	[K].ISDAVVLIDR.[E]	1xTMTpro [N-Term]	0.000194023	0.00019945	1	2	5	C6TCX8	C6TCX8 [143-152]	0	1404.84	10	4.08475e+06	3.64227e+06	4.41619e+06	4.41207e+06	4.3565e+06	3.74512e+06	2	702.919	-4.8	78.4901	5.42e-05	6.319e-06	2.95
High	[R].LSAIDFAGK.[K]	1xTMTpro [K9]; 1xTMTpro [N-Term]	0.000737567	0.00019945	1	1	1	I1KYX9	I1KYX9 [47-55]	0	1529.92	9	1.613e+06	1.63948e+06	1.86692e+06	1.78571e+06	1.8656e+06	2.10165e+06	2	765.461	-2.1	74.7385	5.42e-05	0.0001632	4.16
High	[K].LQVPDDEFVK.[W]	1xTMTpro [K10]; 1xTMTpro [N-Term]	0.000905837	0.00019945	2	5	3	A0A0R0L2F3; A0A0R0GKM7	A0A0R0L2F3 [1041-1050]; A0A0R0GKM7 [1042-1051]	0	1798.02	10	1.12867e+06	991876	1.25638e+06	1.21474e+06	1.23138e+06	1.06895e+06	2	899.515	-0.49	77.7634	5.42e-05	0.00023	4.14
High	[R].ISGEDLMVQAQPGVTCLGVMNGGMQPR.[A]	1xCarbamidomethyl [C16]; 1xDeamidated [Q/N]; 2xOxidation [M20; M]; 1xTMTpro [N-Term]	1.62817e-05	0.00019945	2	2	30	Q8RVH5; A0A0R0KVB4	Q8RVH5 [360-386]; A0A0R0KVB4 [354-380]	0	3182.53	27	3.50027e+07	3.43037e+07	3.86819e+07	4.26398e+07	4.64913e+07	4.33326e+07	3	1061.51	-6.16	78.5222	5.42e-05	2.071e-11	6.06
High	[R].ISGEDLMVQAQPGVTCLGVMNGGMQPR.[A]	1xCarbamidomethyl [C16]; 3xOxidation [M7; M20; M24]; 1xTMTpro [N-Term]	8.95499e-05	0.00019945	2	2	1	Q8RVH5; A0A0R0KVB4	Q8RVH5 [360-386]; A0A0R0KVB4 [354-380]	0	3197.54	27	45311	46225	44243.2	51633.1	56456	49887.4	3	1066.51	-5.6	72.2146	5.42e-05	7.768e-08	5.59
High	[K].ISNNPSLQNASHK.[V]	1xTMTpro [K13]; 1xTMTpro [N-Term]	9.45335e-05	0.00019945	1	3	1	I1JAE3	I1JAE3 [28-40]	0	2018.13	13	740226	806516	891870	898740	889636	801884	3	673.377	-4.93	40.5834	5.42e-05	1.057e-07	4.31
High	[K].ISNNPSLQNASHK.[V]	1xDeamidated [Q8]; 1xTMTpro [K13]; 1xTMTpro [N-Term]	9.02248e-05	0.00019945	1	3	1	I1JAE3	I1JAE3 [28-40]	0	2019.11	13	637882	712661	724133	751169	869864	1.0258e+06	3	673.712	4.23	40.5507	5.42e-05	8.094e-08	4.71
High	[K].ISNVGVEQDK.[G]	1xTMTpro [K10]; 1xTMTpro [N-Term]	0.000155752	0.00019945	1	2	10	K7LDT9	K7LDT9 [785-794]	0	1696.97	10	1.38053e+07	1.41933e+07	1.58365e+07	1.61412e+07	1.64105e+07	1.58113e+07	2	848.989	-0.49	55.2068	5.42e-05	2.345e-06	4.11
High	[K].LSPAQADYISVPVEGPYKPAHYR.[YS]	1xTMTpro [K18]; 1xTMTpro [N-Term]	0.000146749	0.00019945	1	2	1	I1K3S5	I1K3S5 [462-484]	0	3166.72	23	1.81555e+06	1.66059e+06	2.17392e+06	1947708	1.85023e+06	1.4918e+06	4	792.429	-7.07	69.5027	5.42e-05	1.692e-06	4.02
High	[K].LSPGAEMTMTDQAVVK.[I]	1xTMTpro [K16]; 1xTMTpro [N-Term]	0.000154508	0.00019945	1	1	1	I1K034	I1K034 [359-374]	0	2286.23	16	202745	197836	211468	221595	220917	225720	3	762.745	-5.81	75.2965	5.42e-05	2.241e-06	5.34
High	[K].LSPGLDGTMQDLAVVK.[I]	1xTMTpro [K16]; 1xTMTpro [N-Term]	3.83444e-05	0.00019945	1	2	2	I1NBD9	I1NBD9 [437-452]	0	2252.28	16	2.17932e+06	2.18059e+06	2.35599e+06	2.65615e+06	2.71257e+06	2.85172e+06	2	1126.64	-6.02	81.1295	5.42e-05	1.103e-09	3.83
High	[R].LSPQEQSTVDAIVEASK.[F]	1xTMTpro [K17]; 1xTMTpro [N-Term]	0.000320881	0.00019945	1	2	1	I1N6V2	I1N6V2 [264-280]	0	2410.33	17	146987	134475	167469	165593	167036	136519	3	804.111	-5.34	83.2823	5.42e-05	2.979e-05	4.55
High	[R].ISQEVIGDALGEEFK.[G]	1xTMTpro [K15]; 1xTMTpro [N-Term]	4.80985e-05	0.00019945	1	8	6	C6TLD1	C6TLD1 [32-46]	0	2243.24	15	1.60821e+06	1.4653e+06	1.86461e+06	1.84498e+06	1.98646e+06	1.72659e+06	3	748.417	-2.65	83.8911	5.42e-05	3.252e-09	4.76
High	[R].ISQEVSGDALGEEFK.[G]	1xTMTpro [K15]; 1xTMTpro [N-Term]	1.85754e-05	0.00019945	2	3	5	K7KDY5; B2BF98	K7KDY5 [43-57]; B2BF98 [32-46]	0	2217.19	15	1.36217e+06	1.1903e+06	1.5486e+06	1.61182e+06	1.746e+06	1.54555e+06	2	1109.11	7.75	78.5272	5.42e-05	3.793e-11	6.01
High	[R].LSNIEESSSSVPLPIDQVEGVSGPAK.[-]	1xTMTpro [K26]; 1xTMTpro [N-Term]	8.24388e-05	0.00019945	1	1	2	C6T0X5	C6T0X5 [50-75]	0	3247.76	26	399973	355266	439935	441622	508095	510530	3	1083.26	-0.86	81.8705	5.42e-05	4.942e-08	3.52
High	[R].ISQEVVGDALGEEFK.[G]	1xTMTpro [K15]; 1xTMTpro [N-Term]	0.000107379	0.00019945	2	6	6	I1M223; I1MEK5	I1M223 [32-46]; I1MEK5 [32-46]	0	2229.23	15	768578	710294	872559	919843	1.04395e+06	974996	3	743.747	-0.38	82.294	5.42e-05	2.274e-07	5.3
High	[K].ISSATTAIADK.[A]	1xTMTpro [K11]; 1xTMTpro [N-Term]	0.000111032	0.00019945	1	3	10	K7MID0	K7MID0 [468-478]	0	1685.99	11	1.97947e+07	2.01137e+07	2.26178e+07	2.42482e+07	2.55694e+07	2.47697e+07	2	843.497	-3.95	61.0036	5.42e-05	2.82e-07	4.46
High	[R].ISSDLKPGMVFVVPPGHPFVTIASNK.[E]	2xTMTpro [K6; K26]; 1xTMTpro [N-Term]	0.000158446	0.00019945	2	3	2	I1L860; Q04672	I1L860 [406-431]; Q04672 [406-431]	0	3650.1	26	2.62501e+06	2.53224e+06	3.09841e+06	2.81732e+06	2.94975e+06	3.02852e+06	4	913.277	-2.64	81.969	5.42e-05	2.556e-06	5.08
High	[R].ISSDLKPGMVFVVPPGHPFVTIASNK.[E]	1xDeamidated [N25]; 2xTMTpro [K6; K26]; 1xTMTpro [N-Term]	0.00041714	0.00019945	2	3	4	I1L860; Q04672	I1L860 [406-431]; Q04672 [406-431]	0	3651.08	26	4.03511e+06	3.93639e+06	4.64829e+06	4.50142e+06	4.6691e+06	4.86161e+06	3	1217.69	-4.31	81.4129	5.42e-05	5.474e-05	3.75
High	[K].LSSELVDAAK.[VG]	1xTMTpro [K10]; 1xTMTpro [N-Term]	0.000436553	0.00019945	1	3	6	A0A0R0I2M9	A0A0R0I2M9 [58-67]	0	1640.97	10	4.44973e+06	4.11731e+06	5.24362e+06	5.05475e+06	5.19297e+06	4.55082e+06	2	820.986	-3.63	71.1189	5.42e-05	6.023e-05	4.32
High	[R].LSSEVGWSYYDTIR.[ED]	1xTMTpro [N-Term]	0.000120381	0.00019945	1	4	1	C6SYZ8	C6SYZ8 [146-159]	0	1980	14	607580	572811	682137	729894	824758	721170	2	990.5	-5.74	80.5926	5.42e-05	4.832e-07	4.41
High	[K].ISSINAIVK.[V]	1xTMTpro [K9]; 1xTMTpro [N-Term]	0.000728729	0.00019945	3	4	1	I1LCI1; I1LAL4; I1NHW4	I1LCI1 [258-266]; I1LAL4 [258-266]; I1NHW4 [258-266]	0	1552.99	9	2.11522e+06	2.16345e+06	2.5094e+06	2.43082e+06	2371736	2704909	2	776.996	-4.84	71.5806	5.42e-05	0.0001597	3.22
High	[K].ISSQDVEENICK.[F]	1xCarbamidomethyl [C11]; 1xTMTpro [K12]; 1xTMTpro [N-Term]	6.28008e-05	0.00019945	1	3	9	C6T9Q3	C6T9Q3 [28-39]	0	2030.07	12	1.76492e+06	1.63295e+06	1.8456e+06	1.98654e+06	2.16117e+06	2.81634e+06	2	1015.54	-0.79	65.4226	5.42e-05	1.203e-08	4.22
High	[K].ISSQDVEENICK.[F]	1xCarbamidomethyl [C11]; 1xDeamidated [N9]; 1xTMTpro [K12]; 1xTMTpro [N-Term]	0.000854855	0.00019945	1	3	1	C6T9Q3	C6T9Q3 [28-39]	0	2031.06	12	282991	243487	299899	299452	345167	358006	3	677.692	2.88	63.0911	5.42e-05	0.0002093	3.36
High	[K].LSTASSVPEVQLAQYVPALER.[L]	1xTMTpro [N-Term]	0.000105521	0.00019945	2	3	2	K7MYU5; I1JPD4	K7MYU5 [428-448]; I1JPD4 [428-448]	0	2562.41	21	622005	570451	678516	675631	659017	657409	3	854.804	-5.23	83.2132	5.42e-05	2.04e-07	6.2
High	[K].LSSAGLVYK.[H]	1xTMTpro [K9]; 1xTMTpro [N-Term]	0.000821446	0.00019945	1	5	1	A0A0R0KFI8	A0A0R0KFI8 [99-107]	0	1545.95	9	1.81543e+06	1.6399e+06	1840839	1927417	1.95201e+06	1.97708e+06	2	773.474	-6.37	65.5111	5.42e-05	0.0001958	3.19
High	[R].ISGEDLMVQAQPGVTCLGVMNGGMQPR.[A]	1xCarbamidomethyl [C16]; 2xDeamidated [Q/N]; 2xOxidation [M20; M]; 1xTMTpro [N-Term]	4.70591e-05	0.00019945	2	2	16	Q8RVH5; A0A0R0KVB4	Q8RVH5 [360-386]; A0A0R0KVB4 [354-380]	0	3183.51	27	4.37273e+06	3.91098e+06	4.54599e+06	4.47501e+06	4.72058e+06	4.218e+06	3	1061.84	-1.1	78.5222	5.42e-05	2.928e-09	5.18
High	[K].LSNEELQSAFSEWNK.[G]	1xTMTpro [K15]; 1xTMTpro [N-Term]	0.000166957	0.00019945	1	3	1	I1N6I4	I1N6I4 [228-242]	0	2390.25	15	1.19375e+06	1019902	1.22123e+06	1.01761e+06	905736	1.07387e+06	3	797.419	-2.79	82.4646	5.42e-05	3.307e-06	4.44
High	[R].LSLVNDGGVIEQTFLWGR.[Y]	1xDeamidated [N5]; 1xTMTpro [N-Term]	0.000162498	0.00019945	1	3	3	B3TDK6	B3TDK6 [563-580]	0	2309.25	18	688886	657425	765917	782906	784262	689260	2	1155.13	1.81	89.8872	5.42e-05	2.901e-06	3.09
High	[R].ISGEDLMVQAQPGVTCLGVMNGGMQPR.[A]	1xCarbamidomethyl [C16]; 1xDeamidated [N/Q]; 3xOxidation [M7; M20; M24]; 1xTMTpro [N-Term]	4.4451e-05	0.00019945	2	2	8	Q8RVH5; A0A0R0KVB4	Q8RVH5 [360-386]; A0A0R0KVB4 [354-380]	0	3198.52	27	1.20342e+06	1.08193e+06	1.29233e+06	1.29128e+06	1.35373e+06	1.29663e+06	3	1066.84	-2.51	72.7384	5.42e-05	2.232e-09	6.38
High	[R].LSGGDHVHAGTVVGK.[L]	1xTMTpro [K15]; 1xTMTpro [N-Term]	3.0981e-05	0.00019945	1	4	12	P27066	P27066 [320-334]	0	2042.16	15	1.44093e+07	1.43555e+07	1.81895e+07	1.69359e+07	1.84661e+07	1.9502e+07	2	1021.58	-4.15	38.1786	5.42e-05	4.055e-10	5.35
High	[K].LSGGVAVLK.[IV]	1xTMTpro [K9]; 1xTMTpro [N-Term]	0.000628212	0.00019945	5	12	7	I1LCI1; I1LL25; I1LAL4; I1LR60; I1NHW4	I1LCI1 [403-411]; I1LL25 [414-422]; I1LAL4 [403-411]; I1LR60 [414-422]; I1NHW4 [403-411]	0	1451.94	9	2.35427e+07	2.4587e+07	28393458	2.86016e+07	28329301	2.97736e+07	2	726.469	-9.1	62.9256	5.42e-05	0.0001228	2.79
High	[K].LSGGVAVIQVGAQTETELK.[E]	1xTMTpro [K19]; 1xTMTpro [N-Term]	9.32243e-05	0.00019945	1	3	1	I1MJ28	I1MJ28 [417-435]	0	2508.45	19	686948	685849	868666	713652	717848	540715	3	836.819	-4.08	79.5792	5.42e-05	9.772e-08	3.68
High	[R].ISGLIYEETR.[G]	1xTMTpro [N-Term]	0.000244127	0.00019945	1	5	11	B9MST3	B9MST3 [47-56]	0	1484.83	10	1.29279e+07	1.25416e+07	1.61605e+07	1.65755e+07	1.68651e+07	1.73036e+07	2	742.917	-0.91	76.6425	5.42e-05	1.397e-05	3.28
High	[K].LSGTAPPSIAGQLEGNDSSSEVK.[G]	1xTMTpro [K23]; 1xTMTpro [N-Term]	5.98539e-05	0.00019945	1	2	1	I1JYF7	I1JYF7 [351-373]	0	2852.51	23	163674	154171	207115	217871	179460	141937	3	951.506	-3.61	73.2842	5.42e-05	9.458e-09	4.63
High	[R].LSGTDFDSLTAEGGPGPQR.[S]	1xTMTpro [N-Term]	0.0001444	0.00019945	1	1	6	C6T3K0	C6T3K0 [75-93]	0	2209.11	19	1.14205e+06	1.05139e+06	1.39849e+06	1.41138e+06	1.41314e+06	1.34792e+06	3	737.04	0.43	73.3985	5.42e-05	1.543e-06	4.71
High	[R].LSGTGSEGATIR.[L]	1xTMTpro [N-Term]	8.97521e-05	0.00019945	2	2	12	I1KQ93; I1K5M9	I1KQ93 [524-535]; I1K5M9 [524-535]	0	1452.8	12	1.05713e+07	1.00834e+07	1.17283e+07	1.22788e+07	1.31469e+07	1.37059e+07	2	726.902	-1.03	42.1411	5.42e-05	7.868e-08	3.93
High	[K].LSGWGLFGSK.[FY]	1xTMTpro [K10]; 1xTMTpro [N-Term]	0.000842135	0.00019945	1	9	1	C6TA16	C6TA16 [19-28]	0	1659.97	10	1.07645e+06	1123425	1210459	1.28649e+06	1.29623e+06	1.48513e+06	2	830.49	1.06	82.5318	5.42e-05	0.0002045	3.35
High	[K].LSMFGVTYLR.[L]	1xTMTpro [N-Term]	0.000444512	0.00019945	1	8	1	Q45UE7	Q45UE7 [412-421]	0	1490.84	10	3.05126e+06	2.98115e+06	3170713	3.1486e+06	3.17068e+06	2926031	2	745.917	-6.31	82.8457	5.42e-05	6.267e-05	3.76
High	[K].LSHLDIVGRPVVVLEK.[N]	1xTMTpro [K16]; 1xTMTpro [N-Term]	0.00089219	0.00019945	2	3	1	I1JSS2; I1K7A1	I1JSS2 [402-417]; I1K7A1 [395-410]	0	2382.47	16	355212	381530	404988	453419	473007	608815	4	596.371	-4.72	73.4411	5.42e-05	0.0002243	4.63
High	[K].LSLATTLLEK.[A]	1xTMTpro [K10]; 1xTMTpro [N-Term]	0.000320881	0.00019945	2	2	1	A0A0R0IRH4; A0A368UH36	A0A0R0IRH4 [248-257]; A0A368UH36 [248-257]	0	1697.07	10	3.48601e+06	2.9306e+06	4.07748e+06	3.69715e+06	3617276	2.23097e+06	2	849.036	-2.87	83.2101	5.42e-05	2.976e-05	2.95
High	[K].ISLDGLEPNSLQLSGSTK.[T]	1xDeamidated [Q12]; 1xTMTpro [K18]; 1xTMTpro [N-Term]	0.000651938	0.00019945	2	2	1	I1N8L6; I1JMY1	I1N8L6 [591-608]; I1JMY1 [591-608]	0	2468.37	18	908129	795813	925837	918924	973710	902912	3	823.464	0.93	80.8247	5.42e-05	0.0001314	4.2
High	[K].LSIENVEHLLMK.[S]	1xOxidation [M11]; 1xTMTpro [K12]; 1xTMTpro [N-Term]	0.00022101	0.00019945	1	3	1	C6THL8	C6THL8 [311-322]	0	2050.19	12	200099	188326	238999	211314	222788	266874	3	684.064	-3.63	82.5576	5.42e-05	1.012e-05	4.91
High	[K].LSLGLTEEDAK.[N]	1xTMTpro [K11]; 1xTMTpro [N-Term]	0.000131554	0.00019945	1	2	7	I1LQU0	I1LQU0 [35-45]	0	1784.03	11	2.36405e+06	2.24372e+06	2.66133e+06	2.40643e+06	2.69109e+06	2.20247e+06	2	892.513	-6.38	73.0478	5.42e-05	8.693e-07	4.79
High	[K].LSLGLTEEEAK.[N]	1xTMTpro [K11]; 1xTMTpro [N-Term]	0.000108238	0.00019945	1	1	3	I1LK70	I1LK70 [35-45]	0	1798.05	11	833118	798193	969322	867092	972796	885400	2	899.527	0.86	74.8872	5.42e-05	2.389e-07	3.72
High	[R].LSIGYTEAEK.[V]	1xTMTpro [K10]; 1xTMTpro [N-Term]	0.000265094	0.00019945	1	2	1	I1JXQ5	I1JXQ5 [431-440]	0	1718.98	10	1.07424e+06	1020752	1.26989e+06	1.32302e+06	1.23103e+06	898958	2	859.996	1	68.179	5.42e-05	1.784e-05	2.42
High	[K].ISISPEQPTHHHDHDDDLIK.[E]	1xDeamidated [Q7]; 1xTMTpro [K20]; 1xTMTpro [N-Term]	0.000157149	0.00019945	1	1	3	I1KW97	I1KW97 [57-76]	0	2943.51	20	1.43849e+06	1.32033e+06	1.48583e+06	1.48339e+06	1.59912e+06	1.50871e+06	4	736.636	3.75	50.509	5.42e-05	2.452e-06	5.54
High	[K].ISITANWDDIGIPPK.[S]	1xTMTpro [K15]; 1xTMTpro [N-Term]	0.000127958	0.00019945	1	1	1	I1L6Y9	I1L6Y9 [356-370]	0	2248.28	15	1.44776e+06	1.49084e+06	1653685	1.56782e+06	1572206	1.75192e+06	2	1124.65	0.27	82.7479	5.42e-05	7.273e-07	4.28
High	[R].LSLVNDGGVIEQTFLWGR.[Y]	1xTMTpro [N-Term]	8.94223e-06	0.00019945	1	3	21	B3TDK6	B3TDK6 [563-580]	0	2308.26	18	2.04628e+07	1.90585e+07	2.30968e+07	2.08806e+07	2.18975e+07	1.244e+07	2	1154.63	-8.21	85.1181	5.42e-05	1.329e-12	5.23
High	[K].LSHVYTAILKPDNELQILIDGEQK.[K]	1xDeamidated [Q16]; 2xTMTpro [K10; K24]; 1xTMTpro [N-Term]	3.53219e-05	0.00019945	1	1	1	A0A0R0K6C1	A0A0R0K6C1 [186-209]	0	3651.08	24	1.33098e+06	1.34811e+06	1.57546e+06	1.61179e+06	1.58754e+06	1.72235e+06	4	913.528	1.96	82.6903	5.42e-05	7.498e-10	7.28
High	[K].IPQVHIPEKPVLEFASALR.[V]	1xTMTpro [K9]; 1xTMTpro [N-Term]	0.000345627	0.00019945	1	1	2	C6TGW1	C6TGW1 [133-151]	0	2752.64	19	1.28392e+06	1.20872e+06	1.63972e+06	1.39397e+06	1.3185e+06	1.41829e+06	4	688.909	-8.85	82.0452	5.42e-05	3.576e-05	4.17
High	[K].IQVGVFSATMPPEALEITR.[K]	1xOxidation [M10]; 1xTMTpro [N-Term]	7.37602e-05	0.00019945	3	11	1	C6T8X3; A0A0R4J5N3; A0A0R0K474	C6T8X3 [214-232]; A0A0R4J5N3 [214-232]; A0A0R0K474 [214-232]	0	2379.29	19	1.88465e+06	2.1165e+06	2219398	2.12866e+06	2.21296e+06	2631459	2	1190.15	1.77	81.414	5.42e-05	2.737e-08	4.23
High	[K].IQVGVFSATMPPEALEITR.[K]	1xTMTpro [N-Term]	2.17131e-05	0.00019945	3	11	2	C6T8X3; A0A0R4J5N3; A0A0R0K474	C6T8X3 [214-232]; A0A0R4J5N3 [214-232]; A0A0R0K474 [214-232]	0	2363.3	19	1.51814e+06	1.69399e+06	1.80676e+06	1.79345e+06	2.00821e+06	2.3019e+06	2	1182.15	-3.85	83.5056	5.42e-05	7.791e-11	5.94
High	[K].LQDGWLGNGDK.[V]	1xDeamidated [N8]; 1xTMTpro [K11]; 1xTMTpro [N-Term]	0.000255299	0.00019945	1	3	1	A0A0R0JP45	A0A0R0JP45 [170-180]	0	1811.98	11	225037	208061	257876	234338	217325	175871	2	906.488	-5.05	74.9556	5.42e-05	1.602e-05	4.04
High	[K].IQDKEGIPPDQQR.[L]	1xTMTpro [K4]; 1xTMTpro [N-Term]	0.000278117	0.00019945	3	21	22	C6SXX2; I1JQ42; C6T4R9	C6SXX2 [30-42]; I1JQ42 [30-42]; C6T4R9 [30-42]	1	2132.2	13	1.00601e+07	1.50665e+07	1.17111e+07	15126093	1.70505e+07	3.83412e+07	3	711.401	-2.84	47.1228	5.42e-05	2.043e-05	2.63
High	[K].LQDIASEAGQYSAEK.[A]	1xTMTpro [K15]; 1xTMTpro [N-Term]	1.02379e-05	0.00019945	1	1	20	Q39801	Q39801 [420-434]	0	2218.18	15	1.04651e+07	1.05155e+07	1.31827e+07	1.26566e+07	1.31466e+07	1.10536e+07	2	1109.6	0.72	76.6028	5.42e-05	2.466e-12	5.77
High	[K].LQDIASEAGQYSAEK.[A]	1xDeamidated [Q10]; 1xTMTpro [K15]; 1xTMTpro [N-Term]	5.515e-05	0.00019945	1	1	3	Q39801	Q39801 [420-434]	0	2219.17	15	746384	614994	798149	726365	732887	546357	2	1110.09	-2.26	78.3422	5.42e-05	6.326e-09	4.17
High	[K].LQDIASEAGQYSTEK.[A]	1xTMTpro [K15]; 1xTMTpro [N-Term]	2.36099e-05	0.00019945	1	2	22	Q39873	Q39873 [405-419]	0	2248.2	15	2.9478e+07	2.73415e+07	3.28266e+07	3.23675e+07	3.3426e+07	2.80479e+07	2	1124.6	-4.69	75.9506	5.42e-05	1.145e-10	6.25
High	[K].LQDIASEAGQYSTEK.[A]	1xDeamidated [Q]; 1xTMTpro [K15]; 1xTMTpro [N-Term]	0.000413894	0.00019945	1	2	5	Q39873	Q39873 [405-419]	0	2249.18	15	1.77093e+06	1.70731e+06	2.00146e+06	1.97723e+06	1.89629e+06	1.78265e+06	3	750.401	3.96	74.9795	5.42e-05	5.387e-05	3.55
High	[K].IQDSAENLGEVLR.[G]	1xTMTpro [N-Term]	0.000214068	0.00019945	1	2	2	I1K8M2	I1K8M2 [69-81]	0	1747.95	13	1.80884e+06	1.74342e+06	2.00359e+06	2.16523e+06	2.24767e+06	2.00185e+06	2	874.474	-5.69	74.0641	5.42e-05	9.062e-06	3.55
High	[K].LQEELDIDVLVHGEPER.[N]	1xTMTpro [N-Term]	2.22944e-05	0.00019945	2	3	2	I1JWK3; I1LXY1	I1JWK3 [515-531]; I1LXY1 [515-531]	0	2295.22	17	1.33064e+06	1.24644e+06	1.98812e+06	1.26218e+06	1.33778e+06	1.53351e+06	3	765.742	-1.13	79.4657	5.42e-05	8.783e-11	7.49
High	[R].IQELEQQISTLDEK.[R]	1xTMTpro [K14]; 1xTMTpro [N-Term]	0.000133999	0.00019945	1	1	1	I1LIN2	I1LIN2 [635-648]	0	2282.27	14	74293.8	66903.4	87711.7	78432.5	85538.7	70540.2	3	761.429	-0.27	84.2934	5.42e-05	9.788e-07	3.88
High	[K].IQDGVFDVSNESYGIK.[V]	1xTMTpro [K16]; 1xTMTpro [N-Term]	1.51998e-05	0.00019945	1	3	6	I1L068	I1L068 [171-186]	0	2379.27	16	2.87419e+06	2.79327e+06	3.00674e+06	3.15732e+06	3.43014e+06	3.21813e+06	2	1190.14	0.04	80.5335	5.42e-05	1.511e-11	7.04
High	[R].LQELMASHGGVGNQQNPEQEK.[A]	1xTMTpro [K21]; 1xTMTpro [N-Term]	3.82762e-05	0.00019945	1	2	1	C6SWC1	C6SWC1 [14-34]	0	2902.5	21	721582	700213	868729	830636	883945	775437	3	968.169	-2.05	65.1184	5.42e-05	1.094e-09	7.93
High	[R].LQEQPAFDK.[K]	1xTMTpro [K9]; 1xTMTpro [N-Term]	0.000593375	0.00019945	2	4	11	I1MGM0; C6T0D4	I1MGM0 [75-83]; C6T0D4 [76-84]	0	1683.96	9	1.60383e+07	1.23987e+07	1.68653e+07	1.53352e+07	1.47367e+07	8.03616e+06	2	842.479	-3.6	59.4568	5.42e-05	0.0001106	4.3
High	[R].LQEQPAFDKK.[Q]	2xTMTpro [K9; K10]; 1xTMTpro [N-Term]	0.00058937	0.00019945	2	4	2	I1MGM0; C6T0D4	I1MGM0 [75-84]; C6T0D4 [76-85]	1	2116.26	10	2867377	3.61483e+06	3354344	3.94724e+06	4.15041e+06	5.36005e+06	2	1058.63	-3.85	53.3693	5.42e-05	0.0001093	3.32
High	[R].LQESVIVEISK.[EK]	1xTMTpro [K11]; 1xTMTpro [N-Term]	0.000109312	0.00019945	4	13	113	P11827; Q948Y0; Q948X9; P0DO16	P11827 [387-397]; Q948Y0 [387-397]; Q948X9 [389-399]; P0DO16 [371-381]	0	1853.12	11	2.38265e+08	2.33733e+08	2.5799e+08	3.02106e+08	2.52653e+08	2.9465e+08	2	927.063	-2.92	81.5658	5.42e-05	2.551e-07	3.88
High	[R].LQESVIVEISK.[EK]	1xDeamidated [Q2]; 1xTMTpro [K11]; 1xTMTpro [N-Term]	0.000358845	0.00019945	4	13	6	P11827; Q948Y0; Q948X9; P0DO16	P11827 [387-397]; Q948Y0 [387-397]; Q948X9 [389-399]; P0DO16 [371-381]	0	1854.11	11	642720	625552	732057	710864	811155	694220	3	618.705	-4.18	82.0141	5.42e-05	3.904e-05	3.26
High	[R].LQESVIVEISKEQIR.[A]	1xTMTpro [K11]; 1xTMTpro [N-Term]	2.87945e-06	0.00019945	2	7	4	Q948X9; P0DO16	Q948X9 [389-403]; P0DO16 [371-385]	1	2379.41	15	4.1069e+06	5.73793e+06	5.78949e+06	2.06691e+07	1.92856e+07	1.26057e+08	3	793.804	-5.3	79.1708	5.42e-05	7.48e-15	6.41
High	[R].LQESVIVEISKK.[Q]	2xTMTpro [K11; K12]; 1xTMTpro [N-Term]	2.22133e-05	0.00019945	2	6	11	P11827; Q948Y0	P11827 [387-398]; Q948Y0 [387-398]	1	2285.43	12	1.58665e+07	1.89737e+07	1.74713e+07	3.30126e+07	3.40825e+07	2.25574e+08	3	762.477	-4.35	76.8005	5.42e-05	8.665e-11	4.6
High	[K].LQEVEDWLYEDGEDETK.[G]	1xTMTpro [K17]; 1xTMTpro [N-Term]	7.0014e-05	0.00019945	2	3	2	I1M5L8; I1MCN3	I1M5L8 [660-676]; I1MCN3 [661-677]	0	2706.33	17	459538	465660	525337	550219	566541	498786	3	902.778	-3.5	84.9766	5.42e-05	2.091e-08	4.92
High	[K].LQEVQDELDKINEEASDK.[V]	1xDeamidated [N12]; 2xTMTpro [K10; K18]; 1xTMTpro [N-Term]	9.28125e-05	0.00019945	1	4	1	C6TL10	C6TL10 [30-47]	1	3016.61	18	415340	425033	493724	497188	513117	486866	3	1006.21	3.66	82.8179	5.42e-05	9.511e-08	4.14
High	[K].IQGASNIVAK.[L]	1xTMTpro [K10]; 1xTMTpro [N-Term]	0.000270655	0.00019945	1	2	4	C6TFP4	C6TFP4 [42-51]	0	1608.99	10	8.0081e+06	7.51873e+06	9.36398e+06	8.84787e+06	9.2311e+06	9.36975e+06	2	804.994	-7.31	55.494	5.42e-05	1.89e-05	4.38
High	[KR].LQEIQDELEK.[I]	1xTMTpro [K10]; 1xTMTpro [N-Term]	0.000233229	0.00019945	1	8	3	A0A0R0KE60	A0A0R0KE60 [32-41]	0	1853.05	10	7.07743e+06	6.27719e+06	7.09717e+06	7.27296e+06	7.49329e+06	6.74146e+06	2	927.026	-3.64	80.3107	5.42e-05	1.209e-05	3.39
High	[K].IQGASSIVAK.[L]	1xTMTpro [K10]; 1xTMTpro [N-Term]	0.000598773	0.00019945	1	1	3	I1K3M8	I1K3M8 [42-51]	0	1581.98	10	3.50249e+06	3.50096e+06	4.01887e+06	3.69606e+06	3.83366e+06	4.136e+06	2	791.488	-8.41	57.4089	5.42e-05	0.0001125	3.6
High	[K].LQDGTLFLK.[K]	1xTMTpro [K9]; 1xTMTpro [N-Term]	0.00070134	0.00019945	2	3	1	A0A0R0KGG4; I1MM92	A0A0R0KGG4 [310-318]; I1MM92 [302-310]	0	1643	9	2.35698e+06	2.32679e+06	2723714	2.81171e+06	2.78505e+06	3050026	2	821.999	-6.61	78.9035	5.42e-05	0.0001493	4.08
High	[K].IQAVIEAGVCPR.[L]	1xCarbamidomethyl [C10]; 1xTMTpro [N-Term]	0.000131298	0.00019945	2	6	1	I1NJ46; I1L0U6	I1NJ46 [279-290]; I1L0U6 [279-290]	0	1616.91	12	1.74807e+06	1.73004e+06	1.87591e+06	1.92883e+06	1.98578e+06	2.42547e+06	2	808.955	-5.85	74.4849	5.42e-05	8.597e-07	4.45
High	[R].LPSACVGDMVMATVK.[K]	1xCarbamidomethyl [C5]; 1xOxidation [M9]; 1xTMTpro [K15]; 1xTMTpro [N-Term]	0.000312404	0.00019945	1	2	1	C6T0H9	C6T0H9 [52-66]	0	2203.18	15	992831	972691	1174682	1.16973e+06	1.21537e+06	1.19334e+06	3	735.061	-4.15	75.1591	5.42e-05	2.78e-05	3.77
High	[R].IPSAVGYQPTLSTDLGALQER.[I]	1xTMTpro [N-Term]	2.06135e-05	0.00019945	2	3	6	A0A0R4J4C8; I1NFS4	A0A0R4J4C8 [354-374]; I1NFS4 [354-374]	0	2520.36	21	5.18614e+06	5.05995e+06	5.78745e+06	6.22581e+06	6.52129e+06	7.13163e+06	2	1260.68	-1.79	80.8725	5.42e-05	6.125e-11	5.16
High	[R].IPSAVGYQPTLSTDLGALQER.[I]	1xDeamidated [Q8]; 1xTMTpro [N-Term]	8.95499e-05	0.00019945	2	3	1	A0A0R4J4C8; I1NFS4	A0A0R4J4C8 [354-374]; I1NFS4 [354-374]	0	2521.35	21	80303.7	71913	92832	78042	87877.4	100437	3	841.122	1.37	81.4228	5.42e-05	7.765e-08	3.87
High	[K].LPSGELVTGSSDSTLK.[L]	1xTMTpro [K16]; 1xTMTpro [N-Term]	0.00053344	0.00019945	1	1	1	I1LJG9	I1LJG9 [156-171]	0	2199.24	16	607423	621864	703603	750148	750572	810902	3	733.747	-3.88	71.0765	5.42e-05	9.035e-05	4.14
High	[K].LPSGELVTGSSDTTLK.[L]	1xTMTpro [K16]; 1xTMTpro [N-Term]	0.000186395	0.00019945	1	1	2	I1LQ62	I1LQ62 [156-171]	0	2213.25	16	455032	421841	428341	521601	510551	425417	3	738.419	-3.72	74.0649	5.42e-05	5.376e-06	4.69
High	[K].IPSVGLGTWQAEPGVVAK.[A]	1xTMTpro [K18]; 1xTMTpro [N-Term]	0.000136722	0.00019945	1	2	1	I1J6Z7	I1J6Z7 [16-33]	0	2417.4	18	992509	911664	1.10418e+06	1.15107e+06	1.10221e+06	1.24869e+06	3	806.475	1.9	80.5581	5.42e-05	1.109e-06	4.94
High	[K].LPTAVLSTSAK.[A]	1xTMTpro [K11]; 1xTMTpro [N-Term]	0.000225225	0.00019945	2	3	2	I1K5H2; I1KQE8	I1K5H2 [843-853]; I1KQE8 [843-853]	0	1696.05	11	5.52795e+06	5236726	6.56818e+06	6.56925e+06	6.85047e+06	7.08124e+06	2	848.523	-7.22	69.1336	5.42e-05	1.081e-05	4.6
High	[K].LPTDEALLAQIK.[D]	1xTMTpro [K12]; 1xTMTpro [N-Term]	0.000170772	0.00019945	1	2	3	I1JGP5	I1JGP5 [117-128]	0	1920.17	12	232037	180343	251309	234983	219544	181682	3	640.724	-4.17	81.7978	5.42e-05	3.673e-06	3.97
High	[R].LPTDENLLSQIK.[D]	1xTMTpro [K12]; 1xTMTpro [N-Term]	0.000103455	0.00019945	1	2	4	C6ZHS3	C6ZHS3 [117-128]	0	1979.17	12	9.05181e+06	8.27269e+06	9.33092e+06	9.39299e+06	9.597e+06	7.25751e+06	2	990.083	-4.06	80.9792	5.42e-05	1.806e-07	4.94
High	[K].LQDGSLMEIAK.[V]	1xTMTpro [K11]; 1xTMTpro [N-Term]	0.000129193	0.00019945	1	3	3	A0A0R0FB78	A0A0R0FB78 [186-196]	0	1813.04	11	2.81234e+06	2.42254e+06	3.37644e+06	3.11279e+06	3.14929e+06	2.36661e+06	2	907.022	-1.2	79.0137	5.42e-05	7.741e-07	4.55
High	[K].LPTDESLLTQIK.[D]	1xTMTpro [K12]; 1xTMTpro [N-Term]	9.67556e-05	0.00019945	1	3	7	C6ZHS4	C6ZHS4 [117-128]	0	1966.17	12	6.15064e+06	5.53686e+06	6.64092e+06	6.41723e+06	6.27981e+06	4.86064e+06	2	983.585	-4.03	81.744	5.42e-05	1.211e-07	4.5
High	[R].IPTLAIHLDK.[T]	1xTMTpro [K10]; 1xTMTpro [N-Term]	0.000168458	0.00019945	2	2	2	I1JXH8; I1KC56	I1JXH8 [159-168]; I1KC56 [159-168]	0	1729.09	10	885570	905017	1.02303e+06	1.02555e+06	1.09035e+06	1.05582e+06	3	577.031	-4.67	73.9166	5.42e-05	3.446e-06	4.46
High	[K].LPTLPVAPAK.[K]	1xTMTpro [K10]; 1xTMTpro [N-Term]	0.000482554	0.00019945	1	1	1	I1LIT2	I1LIT2 [335-344]	0	1615.04	10	1.50298e+06	1.58644e+06	1.77457e+06	2.00823e+06	2.07578e+06	2.48464e+06	2	808.019	-8.37	72.2821	5.42e-05	7.417e-05	3.24
High	[KR].IPVFLDGGIR.[R]	1xTMTpro [N-Term]	0.000829646	0.00019945	1	6	1	I1KRU6	I1KRU6 [283-292]	0	1390.84	10	1.35241e+06	1.3273e+06	1.51978e+06	1.63951e+06	1.70635e+06	1.61278e+06	2	695.919	-5.73	81.1297	5.42e-05	0.0001987	3.42
High	[K].LPVGLVSPEGELK.[W]	1xTMTpro [K13]; 1xTMTpro [N-Term]	0.000126102	0.00019945	2	2	2	I1JYL3; I1KAY3	I1JYL3 [285-297]; I1KAY3 [230-242]	0	1946.18	13	1.04058e+06	1.0799e+06	1.3009e+06	1.2247e+06	1.24587e+06	1.05627e+06	3	649.394	-8.05	79.5974	5.42e-05	6.593e-07	4.28
High	[K].IPVSSFPAVPSGK.[V]	1xTMTpro [K13]; 1xTMTpro [N-Term]	0.00042542	0.00019945	1	3	1	K7K1R2	K7K1R2 [44-56]	0	1894.13	13	2.40137e+06	2.22708e+06	2.71212e+06	2.55392e+06	2.44003e+06	3.07965e+06	2	947.569	0.47	74.0519	5.42e-05	5.711e-05	2.61
High	[K].LPWEFTEANQAK.[V]	1xTMTpro [K12]; 1xTMTpro [N-Term]	0.00010545	0.00019945	1	5	1	C6TIE6	C6TIE6 [41-52]	0	2042.12	12	2.35372e+06	2.37518e+06	2.83227e+06	2.85828e+06	2988372	3.05919e+06	2	1021.56	-2.83	79.4424	5.42e-05	2.029e-07	4.76
High	[R].IPYGEVWGGNPAR.[F]	1xTMTpro [N-Term]	0.000288194	0.00019945	1	4	1	I1LHV3	I1LHV3 [175-187]	0	1719.91	13	1.58713e+06	1.58794e+06	1.9367e+06	2.09711e+06	1.99898e+06	1.67022e+06	2	860.457	-4.08	72.1047	5.42e-05	2.248e-05	3.18
High	[K].LQAGYLFPEIAR.[R]	1xTMTpro [N-Term]	0.000386317	0.00019945	1	2	4	I1KQU2	I1KQU2 [65-76]	0	1681.96	12	6.16508e+06	5.8434e+06	6.63021e+06	6.96594e+06	7.12555e+06	7.79752e+06	2	841.479	-4.98	81.6957	5.42e-05	4.619e-05	4.35
High	[R].IQATGADIVK.[I]	1xTMTpro [K10]; 1xTMTpro [N-Term]	0.00074654	0.00019945	1	3	1	I1J6L0	I1J6L0 [158-167]	0	1623.99	10	203487	198052	247500	227999	259053	252224	2	812.496	-4.55	63.9712	5.42e-05	0.0001664	2.39
High	[K].LPTEVISTIMPLPVVK.[E]	1xOxidation [M10]; 1xTMTpro [K16]; 1xTMTpro [N-Term]	0.000115579	0.00019945	1	7	3	I1M596	I1M596 [328-343]	0	2361.43	16	2.98244e+06	2.89819e+06	3.35724e+06	3.37209e+06	3.42956e+06	3.65272e+06	2	1181.22	0.89	84.339	5.42e-05	3.677e-07	4.01
High	[K].IQVGVFSATMPPEALEITR.[K]	1xDeamidated [Q2]; 1xTMTpro [N-Term]	0.000142644	0.00019945	3	11	1	C6T8X3; A0A0R4J5N3; A0A0R0K474	C6T8X3 [214-232]; A0A0R4J5N3 [214-232]; A0A0R0K474 [214-232]	0	2364.28	19	181573	174250	210136	189722	199841	235347	3	788.767	2.7	83.5073	5.42e-05	1.439e-06	3.68
High	[K].LQGENEEEEK.[G]	1xTMTpro [K10]; 1xTMTpro [N-Term]	0.00019154	0.00019945	1	1	26	A0A0R0EZ76	A0A0R0EZ76 [242-251]	0	1812.95	10	108042149	8.53906e+07	1.14011e+08	1.12685e+08	1.16554e+08	8.7966e+07	2	906.978	0.58	44.5363	5.42e-05	5.989e-06	3.78
High	[K].LQGENEEEEKGAIVTVK.[G]	2xTMTpro [K10; K17]; 1xTMTpro [N-Term]	1.65372e-05	0.00019945	1	1	12	A0A0R0EZ76	A0A0R0EZ76 [242-258]	1	2785.58	17	4.20953e+06	6.82009e+06	4.77795e+06	6.42999e+06	8.51747e+06	1.78108e+07	2	1393.3	2.35	64.5633	5.42e-05	2.218e-11	5.21
High	[K].LQPFGVVPVIK.[D]	1xTMTpro [K11]; 1xTMTpro [N-Term]	0.000113766	0.00019945	1	4	3	Q9FQD4	Q9FQD4 [47-57]	0	1805.15	11	2.03834e+07	2.13243e+07	2.44514e+07	2.58537e+07	2.71791e+07	2.96626e+07	2	903.072	-9.5	82.0551	5.42e-05	3.304e-07	4.17
High	[R].LQSGDALR.[V]	1xTMTpro [N-Term]	0.000346852	0.00019945	2	7	128	Q948X9; P0DO16	Q948X9 [297-304]; P0DO16 [279-286]	0	1163.67	8	8014741575	8.02224e+09	8.79456e+09	9.52693e+09	9.93254e+09	1.06188e+10	2	582.339	0.6	43.3132	5.42e-05	3.607e-05	1.61
High	[R].LQSGDALRVPSGTTYYVVNPDNNENLR.[L]	1xTMTpro [N-Term]	6.66675e-06	0.00019945	2	7	1	Q948X9; P0DO16	Q948X9 [297-323]; P0DO16 [279-305]	1	3296.68	27	52700.8	59184.5	41702.1	205726	136754	702601	3	1099.56	-3.92	73.6644	5.42e-05	3.47e-13	4.75
High	[R].LQSGDALRVPSGTTYYVVNPDNNENLR.[L]	1xDeamidated [N19]; 1xTMTpro [N-Term]	2.61613e-05	0.00019945	2	7	1	Q948X9; P0DO16	Q948X9 [297-323]; P0DO16 [279-305]	1	3297.67	27	52700.8	59184.5	41702.1	205726	136754	702601	3	1099.9	3.4	73.6644	5.42e-05	1.842e-10	3.92
High	[K].LQSHIGDQIIK.[V]	1xTMTpro [K11]; 1xTMTpro [N-Term]	0.000215107	0.00019945	1	3	1	Q6DR94	Q6DR94 [222-232]	0	1860.12	11	224653	253950	322443	268609	268419	251867	3	620.708	-5.56	56.8295	5.42e-05	9.215e-06	4.65
High	[K].LQSIVMPISDFDHADK.[G]	1xTMTpro [K16]; 1xTMTpro [N-Term]	0.000908137	0.00019945	1	1	1	I7CBU1	I7CBU1 [146-161]	0	2424.31	16	192672	171711	220422	206241	196483	201968	3	808.77	-5.38	82.5341	5.42e-05	0.0002311	3.43
High	[K].LQSPDDERK.[Q]	1xTMTpro [K9]; 1xTMTpro [N-Term]	0.000783838	0.00019945	1	1	32	P02858	P02858 [252-260]	1	1695.95	9	1.7778e+08	5.65114e+08	2.57992e+08	4.54463e+08	7.35003e+08	2.41214e+09	3	565.989	0.98	37.0901	5.42e-05	0.000181	3.09
High	[K].LQSPDDERKQIVTVEGGLSVISPK.[W]	1xDeamidated [Q10]; 2xTMTpro [K9; K24]; 1xTMTpro [N-Term]	0.000196146	0.00019945	1	1	3	P02858	P02858 [252-275]	2	3509	24	3.73938e+06	3.56173e+06	3.83199e+06	3.99394e+06	3.72579e+06	9.35495e+06	4	878.005	-1.18	76.4725	5.42e-05	6.589e-06	5.93
High	[K].IQSQFTSGASSIAQK.[A]	1xTMTpro [K15]; 1xTMTpro [N-Term]	0.000467759	0.00019945	1	3	1	I1KT56	I1KT56 [320-334]	0	2161.21	15	1.30041e+06	1307675	1.56825e+06	1.50985e+06	1.55885e+06	1.47251e+06	3	721.071	-5.91	65.1019	5.42e-05	6.952e-05	4.32
High	[K].LQPFGSLPVIQDGDYTLYESR.[A]	1xTMTpro [N-Term]	4.0659e-05	0.00019945	1	4	2	I1N104	I1N104 [47-67]	0	2702.4	21	159812	173678	172076	204460	214394	193260	2	1351.7	-1.97	84.6824	5.42e-05	1.455e-09	4.18
High	[K].IQSQLSEALALIGHHDFPK.[S]	1xTMTpro [K19]; 1xTMTpro [N-Term]	3.83444e-05	0.00019945	2	2	1	K7MET7; K7KZU4	K7MET7 [105-123]; K7KZU4 [105-123]	0	2712.53	19	192101	201638	222695	237907	219092	374669	4	678.887	-2.33	83.5937	5.42e-05	1.103e-09	5.82
High	[K].LQSSLSEVNQIVK.[G]	1xTMTpro [K13]; 1xTMTpro [N-Term]	5.90474e-05	0.00019945	1	1	4	I1KQ93	I1KQ93 [467-479]	0	2053.21	13	2.16892e+06	2.30539e+06	2.48207e+06	4.36886e+06	4.39754e+06	4.78693e+06	2	1027.11	-2.24	78.3556	5.42e-05	8.862e-09	5.64
High	[K].LQSTGISGAGDGAASSAPK.[Q]	1xTMTpro [K19]; 1xTMTpro [N-Term]	3.66076e-05	0.00019945	1	3	6	I1MH79	I1MH79 [63-81]	0	2283.24	19	4.13361e+06	4.01156e+06	4.64161e+06	4.49606e+06	4.7182e+06	4.47489e+06	3	761.749	-4.97	56.8755	5.42e-05	8.876e-10	6.01
High	[K].LQTANFDQK.[I]	1xTMTpro [K9]; 1xTMTpro [N-Term]	0.00087879	0.00019945	3	3	4	I1LCI1; I1LAL4; I1NHW4	I1LCI1 [460-468]; I1LAL4 [460-468]; I1NHW4 [460-468]	0	1672.95	9	5.56256e+06	4.94761e+06	6.22068e+06	6.06616e+06	6.11044e+06	4.16918e+06	2	836.975	-5.61	57.4862	5.42e-05	0.0002187	4.55
High	[R].IQTDEFFETEK.[L]	1xTMTpro [K11]; 1xTMTpro [N-Term]	0.000139662	0.00019945	1	1	3	A0A0R0HCG7	A0A0R0HCG7 [2876-2886]	0	1995.06	11	1.17168e+06	1177658	1.3107e+06	1.39608e+06	1.49864e+06	1.52534e+06	2	998.037	5.21	78.6852	5.42e-05	1.265e-06	4.55
High	[K].IQTDSEELLIIK.[T]	1xTMTpro [K12]; 1xTMTpro [N-Term]	9.53644e-05	0.00019945	1	6	4	C6TLS9	C6TLS9 [116-127]	0	2010.2	12	1.58123e+06	1.52104e+06	1.82711e+06	1.71921e+06	1.74794e+06	1.71579e+06	2	1005.6	-6.91	81.7682	5.42e-05	1.113e-07	4.76
High	[K].IQTPTDEVVVPYDTLAPTPDGSSDVK.[N]	1xTMTpro [K26]; 1xTMTpro [N-Term]	5.64886e-05	0.00019945	1	2	4	C6T7U2	C6T7U2 [49-74]	0	3352.77	26	850224	781538	985320	1.06757e+06	1.02932e+06	871612	3	1118.25	-6.47	80.6245	5.42e-05	7.118e-09	6.14
High	[K].IQTPTDEVVVPYDTLAPTPEGSSEVK.[N]	1xTMTpro [K26]; 1xTMTpro [N-Term]	4.53187e-05	0.00019945	1	1	5	I1MBR7	I1MBR7 [49-74]	0	3380.8	26	1.04042e+06	970556	1.10657e+06	1.18303e+06	1.29706e+06	1.23544e+06	3	1127.6	-1.44	80.6671	5.42e-05	2.447e-09	6.32
High	[K].IQTPTDEVVVPYDTLAPTPEGSSEVK.[N]	1xDeamidated [Q2]; 1xTMTpro [K26]; 1xTMTpro [N-Term]	7.41786e-05	0.00019945	1	1	6	I1MBR7	I1MBR7 [49-74]	0	3381.78	26	3.61584e+06	3.57541e+06	4.04178e+06	4.3647e+06	4.66533e+06	4.38843e+06	3	1127.94	7.34	80.5881	5.42e-05	2.825e-08	5.03
High	[R].IQTVVGDIATQGER.[F]	1xTMTpro [N-Term]	0.000273514	0.00019945	1	6	1	I1KTK3	I1KTK3 [726-739]	0	1790.99	14	1.23829e+06	1.21022e+06	1.49305e+06	1.45726e+06	1.40643e+06	1.29939e+06	2	895.993	-7.8	79.6836	5.42e-05	1.947e-05	3.43
High	[K].LQSSLSEVNQIIK.[G]	1xTMTpro [K13]; 1xTMTpro [N-Term]	5.09416e-05	0.00019945	1	1	4	I1K5M9	I1K5M9 [467-479]	0	2067.23	13	7.93871e+06	8112176	9.2227e+06	6.3491e+06	6.29545e+06	6.56041e+06	2	1034.11	-5.46	80.304	5.42e-05	4.287e-09	4.64
High	[K].LQGENEEEEK.[G]	1xDeamidated [N5]; 1xTMTpro [K10]; 1xTMTpro [N-Term]	0.00080138	0.00019945	1	1	2	A0A0R0EZ76	A0A0R0EZ76 [242-251]	0	1813.93	10	5.03803e+06	3.59042e+06	5.42204e+06	5.18657e+06	4.69051e+06	3980694	2	907.462	-7.89	41.1371	5.42e-05	0.0001876	3.3
High	[R].LQNGLECGGAYLK.[Y]	1xCarbamidomethyl [C7]; 1xDeamidated [N3]; 1xTMTpro [K13]; 1xTMTpro [N-Term]	8.48368e-05	0.00019945	4	8	6	Q39817; A0A0R0KAL0; A0A0R0IF33; A0A0R0K6C1	Q39817 [111-123]; A0A0R0KAL0 [112-124]; A0A0R0IF33 [105-117]; A0A0R0K6C1 [109-121]	0	2032.1	13	2.20863e+06	2.0079e+06	2.45381e+06	2.29405e+06	2.45425e+06	2.36563e+06	2	1016.55	-5.43	72.4294	5.42e-05	5.77e-08	3.88
High	[K].LQNATSVEEALEIAR.[EG]	1xTMTpro [N-Term]	0.000102034	0.00019945	1	3	1	C6T8Y2	C6T8Y2 [455-469]	0	1948.07	15	227549	234144	263900	270967	277231	302394	2	974.535	-2.64	80.9389	5.42e-05	1.66e-07	3.96
High	[K].LQGENEEEEKGAIVTVK.[G]	1xDeamidated [N5]; 2xTMTpro [K10; K17]; 1xTMTpro [N-Term]	9.21281e-05	0.00019945	1	1	7	A0A0R0EZ76	A0A0R0EZ76 [242-258]	1	2786.56	17	1.51085e+06	3.05499e+06	2.14099e+06	2.64208e+06	4.01488e+06	9.856e+06	3	929.523	-1.92	65.5336	5.42e-05	9.118e-08	4.2
High	[R].LQGLTDDLMK.[K]	1xTMTpro [K10]; 1xTMTpro [N-Term]	0.000244798	0.00019945	1	3	3	I1JRF2	I1JRF2 [92-101]	0	1742	10	6.41508e+06	6.27591e+06	7.76001e+06	8.05761e+06	7.94177e+06	7.38199e+06	2	871.502	-3.19	80.4311	5.42e-05	1.411e-05	3.36
High	[R].LQGLTDDLMK.[K]	1xOxidation [M9]; 1xTMTpro [K10]; 1xTMTpro [N-Term]	0.000269445	0.00019945	1	3	3	I1JRF2	I1JRF2 [92-101]	0	1758	10	1.0858e+06	1.04768e+06	1.24086e+06	1.29663e+06	1.32497e+06	1.30614e+06	2	879.498	-4.11	77.6122	5.42e-05	1.873e-05	3.61
High	[K].LQGLVPAEGVQVK.[H]	1xTMTpro [K13]; 1xTMTpro [N-Term]	0.000215893	0.00019945	1	2	3	C6TLE4	C6TLE4 [180-192]	0	1946.19	13	2.57127e+06	2.62522e+06	3.03043e+06	3093721	3.07259e+06	3.28973e+06	3	649.397	-8.15	75.0437	5.42e-05	9.356e-06	4.25
High	[R].LQHAQLPEEAR.[E]	1xTMTpro [N-Term]	0.00014999	0.00019945	2	5	3	I1JXP9; I1KP32	I1JXP9 [496-506]; I1KP32 [493-503]	0	1595.88	11	510648	506722	610208	581433	581298	582339	3	532.633	1.88	44.0464	5.42e-05	1.912e-06	4.69
High	[K].IQHSEVEVK.[G]	1xTMTpro [K9]; 1xTMTpro [N-Term]	0.000478544	0.00019945	2	9	9	C6TGJ4; A0A0R0JUR8	C6TGJ4 [5-13]; A0A0R0JUR8 [5-13]	0	1676.98	9	5.20255e+06	4.89059e+06	5.50543e+06	5.6895e+06	6.57825e+06	6.07214e+06	2	838.997	1.97	45.3828	5.42e-05	7.284e-05	3.56
High	[K].LQKPTSTSESDSK.[G]	2xTMTpro [K3; K13]; 1xTMTpro [N-Term]	0.000417957	0.00019945	1	1	2	I1M4K9	I1M4K9 [529-541]	0	2320.32	13	3.17897e+06	3.07526e+06	3.55684e+06	3.58423e+06	3.73706e+06	3.67869e+06	3	774.106	-5.65	45.344	5.42e-05	5.484e-05	3.7
High	[RK].IQLDQLNSK.[I]	1xTMTpro [K9]; 1xTMTpro [N-Term]	0.00074654	0.00019945	2	3	2	I1JUQ4; I1K974	I1JUQ4 [42-50]; I1K974 [42-50]	0	1667	9	2.86912e+06	2917164	3.3159e+06	3.29827e+06	3.40317e+06	3.29283e+06	2	833.999	-5.05	64.2131	5.42e-05	0.0001665	4.18
High	[K].LQLEHGLAVDR.[V]	1xTMTpro [N-Term]	0.00032471	0.00019945	1	3	1	I1L409	I1L409 [297-307]	0	1554.89	11	50678.5	53557.3	66090.6	65103.9	64379.7	62353	3	518.969	-0.76	57.7794	5.42e-05	3.067e-05	3.91
High	[R].IQNGGTEVVEAK.[A]	1xDeamidated [N3]; 1xTMTpro [K12]; 1xTMTpro [N-Term]	0.000320881	0.00019945	1	10	3	I1LH25	I1LH25 [247-258]	0	1854.05	12	450351	423815	480414	491589	501727	442200	2	927.524	-2.61	55.0977	5.42e-05	2.98e-05	3.84
High	[R].IQLGQGSAAQVTSTMLK.[N]	1xTMTpro [K17]; 1xTMTpro [N-Term]	8.38597e-05	0.00019945	1	3	1	A0A368UI56	A0A368UI56 [45-61]	0	2341.34	17	1.60219e+06	2.02793e+06	2.30642e+06	2.11805e+06	2.20863e+06	3.20778e+06	3	781.112	-8.43	77.984	5.42e-05	5.402e-08	6.16
High	[K].IQILNGSEVTPR.[E]	1xDeamidated [N5]; 1xTMTpro [N-Term]	0.000542838	0.00019945	1	1	1	A0A368UKI2	A0A368UKI2 [348-359]	0	1631.93	12	466867	434539	528423	529415	543622	501060	2	816.473	5.55	69.1025	5.42e-05	9.333e-05	3.51
High	[K].IQILTSHTLEPVPIAIGGPGLAPGVR.[F]	1xTMTpro [N-Term]	2.32265e-05	0.00019945	2	2	2	I1L6W0; A0A0R0F2Z4	I1L6W0 [495-520]; A0A0R0F2Z4 [495-520]	0	2910.71	26	1.93386e+06	1.78598e+06	2.12671e+06	2.18366e+06	2.19888e+06	2.38064e+06	3	970.902	-6.87	82.963	5.42e-05	1.062e-10	7.92
High	[K].LQLMGSDAAEAQASK.[I]	1xTMTpro [K15]; 1xTMTpro [N-Term]	6.53179e-05	0.00019945	1	2	1	I1LZP7	I1LZP7 [285-299]	0	2128.16	15	89791.7	79358.2	120038	111840	105950	115410	3	710.053	-5.08	71.3481	5.42e-05	1.467e-08	5.59
High	[K].LQLMGSDAAEAQASK.[I]	1xOxidation [M4]; 1xTMTpro [K15]; 1xTMTpro [N-Term]	0.000365421	0.00019945	1	2	1	I1LZP7	I1LZP7 [285-299]	0	2144.15	15	290815	314912	378233	368187	391919	403921	3	715.384	-6.07	60.3897	5.42e-05	4.076e-05	2.8
High	[K].LQLNKVDENGTPKPSSLGR.[A]	2xTMTpro [K5; K13]; 1xTMTpro [N-Term]	0.000108166	0.00019945	1	1	2	P05046	P05046 [64-82]	1	2965.73	19	1.3174e+06	1.48231e+06	1.55494e+06	4029570	2.84661e+06	1.15803e+07	3	989.238	-8.21	57.7363	5.42e-05	2.379e-07	4.13
High	[R].LQIVFGSNVK.[M]	1xTMTpro [K10]; 1xTMTpro [N-Term]	0.000231705	0.00019945	1	2	2	I1KQU2	I1KQU2 [167-176]	0	1713.06	10	10373138	10647957	12492789	12360974	1.23754e+07	1.25917e+07	2	857.028	-3.9	79.3049	5.42e-05	1.186e-05	4.52
High	[RK].LQLWDTAGQER.[F]	1xTMTpro [N-Term]	0.000197881	0.00019945	9	46	12	C6SXX4; I1LFC6; C6TFH1; Q43462; A0A0R0L273; A0A0R4J5M7; C6SY63; A0A0R4J5Y4; C6TGI0	C6SXX4 [59-69]; I1LFC6 [66-76]; C6TFH1 [60-70]; Q43462 [59-69]; A0A0R0L273 [66-76]; A0A0R4J5M7 [59-69]; C6SY63 [59-69]; A0A0R4J5Y4 [59-69]; C6TGI0 [66-76]	0	1620.87	11	1.20858e+07	1.03547e+07	1.3281e+07	1.31352e+07	1.36546e+07	1.17974e+07	2	810.933	-5.33	73.372	5.42e-05	6.818e-06	3.37
High	[K].LQIWDTAGQESFR.[S]	1xTMTpro [N-Term]	7.50204e-05	0.00019945	2	6	5	I1L068; C6TDU7	I1L068 [57-69]; C6TDU7 [57-69]	0	1854.97	13	1.5692e+07	1.45959e+07	1.70406e+07	1.71841e+07	1.79411e+07	1.61188e+07	2	927.985	-2.74	79.5975	5.42e-05	2.988e-08	4.55
High	[R].IQNAGTEVVEAK.[A]	1xTMTpro [K12]; 1xTMTpro [N-Term]	6.8703e-05	0.00019945	2	4	8	C6TGD9; I1JZP0	C6TGD9 [296-307]; I1JZP0 [300-311]	0	1867.08	12	1.60851e+06	1.51986e+06	1.65325e+06	1.70354e+06	1.76786e+06	2.01467e+06	2	934.039	-3.91	59.28	5.42e-05	1.896e-08	5.26
High	[K].IQILESQISEK.[L]	1xTMTpro [K11]; 1xTMTpro [N-Term]	0.000358197	0.00019945	2	3	3	I1JUQ4; I1K974	I1JUQ4 [51-61]; I1K974 [51-61]	0	1896.13	11	1.25863e+06	1164767	1.50159e+06	1.51029e+06	1.55508e+06	1.24145e+06	3	632.711	-5.48	81.0508	5.42e-05	3.883e-05	4.01
High	[K].IIYGVHDEAK.[D]	1xTMTpro [K10]; 1xTMTpro [N-Term]	0.00010168	0.00019945	2	4	7	C6TG97; I1N783	C6TG97 [196-205]; I1N783 [196-205]	0	1753.01	10	9.58658e+06	9.57488e+06	1.03109e+07	1.12666e+07	1.1866e+07	1.73862e+07	3	585.006	-5.34	54.8475	5.42e-05	1.626e-07	5.49
High	[R].IIYGGSVNGGNSAELAK.[Q]	1xDeamidated [N8]; 1xTMTpro [K17]; 1xTMTpro [N-Term]	0.000272282	0.00019945	2	4	4	C6TK22; C6T7V6	C6TK22 [260-276]; C6T7V6 [260-276]	0	2259.25	17	2.37202e+06	2.3842e+06	2.76852e+06	2.84126e+06	2.88331e+06	2.84478e+06	3	753.752	-3.29	69.7841	5.42e-05	1.921e-05	5.04
High	[R].IIYGGSVNGGNCK.[E]	1xCarbamidomethyl [C12]; 2xDeamidated [N8; N11]; 1xTMTpro [K13]; 1xTMTpro [N-Term]	4.69769e-05	0.00019945	2	4	6	A0A0R0G6T3; Q38IW8	A0A0R0G6T3 [207-219]; Q38IW8 [207-219]	0	1949.03	13	1.34339e+06	1.29546e+06	1.30662e+06	1.52734e+06	1.54441e+06	1.64769e+06	2	975.014	-4.7	63.356	5.42e-05	2.9e-09	4.49
High	[K].LGYEVTSIQGSLSNEER.[D]	1xTMTpro [N-Term]	0.000102815	0.00019945	1	3	2	I1N1X2	I1N1X2 [357-373]	0	2186.13	17	554311	481330	670583	647881	647683	417833	3	729.378	-2.76	78.826	5.42e-05	1.738e-07	4.87
High	[K].LGYGDDTTEK.[T]	1xTMTpro [K10]; 1xTMTpro [N-Term]	0.000157021	0.00019945	1	2	8	K7MID0	K7MID0 [490-499]	0	1706.91	10	5.39047e+06	5.4185e+06	6.18782e+06	6.83561e+06	6.97337e+06	6.95255e+06	2	853.957	-1.62	53.998	5.42e-05	2.444e-06	3.63
High	[K].LGYGDNTETTQTTLAR.[N]	1xTMTpro [N-Term]	2.04263e-05	0.00019945	1	2	8	K7LDT9	K7LDT9 [675-690]	0	2045.05	16	5168577	5.09537e+06	5.77418e+06	5.95504e+06	6.33766e+06	6.38654e+06	2	1023.03	-0.24	56.0062	5.42e-05	5.883e-11	4.12
High	[K].LGYGDSTETTQTSHQEQNTGNEKPSTISSATSAITDK.[A]	2xTMTpro [K23; K37]; 1xTMTpro [N-Term]	0.000461076	0.00019945	1	2	1	K7LDT9	K7LDT9 [627-663]	0	4797.41	37	59868.2	60205.9	66501.3	71519.3	81184.2	98246.6	4	1200.1	-5.75	65.0259	5.42e-05	6.753e-05	4.64
High	[K].LGYGDSTETTQTSHQEQNTGNEKPSTISSATSAITDK.[A]	1xDeamidated [N]; 2xTMTpro [K23; K37]; 1xTMTpro [N-Term]	5.85977e-05	0.00019945	1	2	2	K7LDT9	K7LDT9 [627-663]	0	4798.4	37	258419	266518	253252	277255	343604	369185	5	960.483	-2.09	64.9699	5.42e-05	8.546e-09	5.62
High	[K].LGYGDSTETTQTSHQEQNTGNEKPSTISSATSAITDK.[A]	2xDeamidated [N21; N/Q]; 2xTMTpro [K23; K37]; 1xTMTpro [N-Term]	5.52447e-05	0.00019945	1	2	3	K7LDT9	K7LDT9 [627-663]	0	4799.38	37	167366	156265	144653	193029	199968	206302	4	1200.61	6.01	66.4393	5.42e-05	6.392e-09	3.46
High	[K].LGYGNNTETK.[T]	1xDeamidated [N5]; 1xTMTpro [K10]; 1xTMTpro [N-Term]	0.000361453	0.00019945	1	1	2	A0A0R0G3R6	A0A0R0G3R6 [3-12]	0	1705.93	10	611556	550566	658943	382599	429835	262911	2	853.465	-1.9	52.1528	5.42e-05	3.975e-05	4.16
High	[R].IGYPVLIKPTHGGGGK.[G]	2xTMTpro [K8; K16]; 1xTMTpro [N-Term]	0.00017767	0.00019945	1	4	1	Q42777	Q42777 [182-197]	0	2506.53	16	598712	594572	766938	717521	738747	735397	4	627.384	-7.62	57.4398	5.42e-05	4.386e-06	5.25
High	[R].IGYSMIADAEEK.[G]	1xTMTpro [K12]; 1xTMTpro [N-Term]	0.0002891	0.00019945	1	3	4	Q8W1A0	Q8W1A0 [52-63]	0	1935.04	12	1.86979e+06	1.82847e+06	2.08131e+06	2.20965e+06	2.22345e+06	2.39733e+06	2	968.022	-1.54	79.47	5.42e-05	2.275e-05	4.3
High	[K].LGYADNNTETTQASHQENTQPSTISLATAAIADK.[A]	1xDeamidated [Q20]; 1xTMTpro [K34]; 1xTMTpro [N-Term]	0.000121212	0.00019945	1	2	1	K7MID0	K7MID0 [565-598]	0	4171.09	34	266519	206695	263461	209712	238420	182233	4	1043.52	-5.09	79.2608	5.42e-05	5.064e-07	5.67
High	[R].IGYSMIVDAEEK.[G]	1xTMTpro [K12]; 1xTMTpro [N-Term]	8.18618e-05	0.00019945	2	3	4	I1NC67; C6TMX6	I1NC67 [52-63]; C6TMX6 [52-63]	0	1963.07	12	1.68779e+06	1.84236e+06	1.94402e+06	2.00607e+06	2.16583e+06	2.28842e+06	2	982.037	-1.35	80.8485	5.42e-05	4.749e-08	5.45
High	[K].IHDLIGIQR.[D]	1xTMTpro [N-Term]	0.000889939	0.00019945	1	2	1	I1J9Q7	I1J9Q7 [128-136]	0	1368.83	9	22193.4	18953.7	25761.2	20942.3	25781.4	25758.1	3	456.946	-4.45	54.4194	5.42e-05	0.0002238	3.31
High	[K].IHDQDLPQQFTATK.[T]	1xTMTpro [K14]; 1xTMTpro [N-Term]	6.64682e-05	0.00019945	1	2	12	K7MID0	K7MID0 [361-374]	0	2250.24	14	8.01284e+06	8.29518e+06	9.41975e+06	9.60881e+06	1.01726e+07	9.70751e+06	2	1125.62	-2.48	61.1639	5.42e-05	1.605e-08	5.46
High	[K].IHDQDLPQQFTATK.[T]	1xDeamidated [Q9]; 1xTMTpro [K14]; 1xTMTpro [N-Term]	0.000210762	0.00019945	1	2	2	K7MID0	K7MID0 [361-374]	0	2251.22	14	2.19565e+06	2.15337e+06	2.42334e+06	2.39777e+06	2.51073e+06	2653940	3	751.081	2.71	60.8476	5.42e-05	8.582e-06	3.43
High	[K].IHDQPLPLPQQPSATK.[T]	1xTMTpro [K16]; 1xTMTpro [N-Term]	2.07267e-05	0.00019945	1	1	11	K7LDT9	K7LDT9 [358-373]	0	2378.37	16	8.04237e+06	8.51034e+06	9.82805e+06	1.01648e+07	1.02399e+07	1.09258e+07	3	793.458	-3.91	57.7704	5.42e-05	6.281e-11	6.31
High	[K].IHDQPLPLPQQPSATK.[T]	1xDeamidated [Q10]; 1xTMTpro [K16]; 1xTMTpro [N-Term]	0.00013889	0.00019945	1	1	2	K7LDT9	K7LDT9 [358-373]	0	2379.35	16	457327	466434	611423	594938	575117	511953	3	793.791	2.02	57.1944	5.42e-05	1.224e-06	4.95
High	[K].LHEDLTNGFR.[N]	1xTMTpro [N-Term]	0.000631115	0.00019945	1	3	1	D7EYG6	D7EYG6 [607-616]	0	1505.8	10	37506	32797.7	40768.4	32154.5	38658.8	54673.8	3	502.604	-2.99	55.0545	5.42e-05	0.0001237	3.21
High	[K].LHEDLTNGFR.[N]	1xDeamidated [N7]; 1xTMTpro [N-Term]	0.000863466	0.00019945	1	3	7	D7EYG6	D7EYG6 [607-616]	0	1506.79	10	427377	401216	463535	432534	477552	428837	3	502.933	-2.72	51.585	5.42e-05	0.0002127	4.02
High	[K].LHENIADPSHADIFNPR.[A]	1xTMTpro [N-Term]	5.62957e-05	0.00019945	1	4	1	Q6DR94	Q6DR94 [358-374]	0	2250.16	17	339216	628583	474353	662377	902637	2.18728e+06	3	750.725	0.26	59.4515	5.42e-05	7.013e-09	3.49
High	[K].LHENIARPSR.[A]	1xTMTpro [N-Term]	0.000598773	0.00019945	5	6	18	Q39858; P02858; A0A0R0GMV1; P04347; I2E8D7	Q39858 [78-87]; P02858 [389-398]; A0A0R0GMV1 [355-364]; P04347 [355-364]; I2E8D7 [96-105]	0	1496.86	10	1.90824e+07	1.85573e+07	2.42926e+07	2.56712e+07	2.34287e+07	8.85577e+07	2	748.931	-5.06	23.5152	5.42e-05	0.0001124	2.61
High	[K].IHAAATDSGADQEVVK.[K]	1xDeamidated [Q12]; 1xTMTpro [K16]; 1xTMTpro [N-Term]	0.000554907	0.00019945	1	2	1	I1JYQ8	I1JYQ8 [16-31]	0	2221.2	16	106613	107744	132005	130741	133236	122441	3	741.077	9.75	48.6234	5.42e-05	9.755e-05	3.32
High	[K].IHENPELGYEEFETSK.[L]	1xTMTpro [K16]; 1xTMTpro [N-Term]	4.7889e-05	0.00019945	3	10	4	C6TDW4; I1MCX3; I1M5E5	C6TDW4 [56-71]; I1MCX3 [58-73]; I1M5E5 [58-73]	0	2530.3	16	990711	889634	1.07016e+06	1.04717e+06	1.11463e+06	985124	3	844.103	-0.53	68.033	5.42e-05	3.184e-09	7.39
High	[K].LGWTEAALVAGAR.[D]	1xTMTpro [N-Term]	8.90118e-05	0.00019945	1	2	1	C6TNR9	C6TNR9 [96-108]	0	1618.92	13	934117	951551	1.01715e+06	1.08458e+06	1.11768e+06	1.29644e+06	2	809.962	-4.2	79.0325	5.42e-05	7.515e-08	3.74
High	[R].LGVQLQTIATDFQR.[I]	1xTMTpro [N-Term]	6.12354e-05	0.00019945	1	5	2	C6SXW4	C6SXW4 [28-41]	0	1894.07	14	3.57095e+06	3.16271e+06	3.91389e+06	3.83829e+06	3.66956e+06	3.55483e+06	2	947.537	-3.04	82.6456	5.42e-05	1.062e-08	5.34
High	[K].LGSIAIEAALK.[R]	1xTMTpro [K11]; 1xTMTpro [N-Term]	0.000243126	0.00019945	1	4	1	A0A0R0GDY6	A0A0R0GDY6 [42-52]	0	1694.07	11	2275445	2.26081e+06	2.6769e+06	2.81112e+06	2.70319e+06	2.82531e+06	2	847.533	-6.84	81.2093	5.42e-05	1.378e-05	4.78
High	[K].IGSLVDVQSSADPEGLR.[I]	1xTMTpro [N-Term]	2.26834e-05	0.00019945	1	4	2	I1JMP2	I1JMP2 [109-125]	0	2047.1	17	680286	607643	776731	738117	745442	564347	2	1024.06	6.25	78.8606	5.42e-05	9.524e-11	4.44
High	[K].LGSPILLEK.[I]	1xTMTpro [K9]; 1xTMTpro [N-Term]	0.000785763	0.00019945	1	2	1	I1ME83	I1ME83 [67-75]	0	1578.01	9	1.78742e+06	1879164	2.08215e+06	2292362	2.29114e+06	2.68734e+06	2	789.504	-7.53	75.8272	5.42e-05	0.0001817	3.77
High	[K].LGSQLDVLAPVK.[Y]	1xTMTpro [K12]; 1xTMTpro [N-Term]	6.50464e-05	0.00019945	1	1	4	C6SYZ8	C6SYZ8 [194-205]	0	1848.15	12	7.82288e+06	7.52602e+06	9.34813e+06	9.49152e+06	9.88974e+06	1.21025e+07	2	924.571	-5.89	79.6065	5.42e-05	1.44e-08	4.21
High	[K].LGSQLDVLAPVKY.[-]	1xTMTpro [K12]; 1xTMTpro [N-Term]	0.000262008	0.00019945	1	1	4	C6SYZ8	C6SYZ8 [194-206]	1	2011.21	13	5.17119e+06	5.60714e+06	5.9661e+06	6.59699e+06	7.00121e+06	9.2758e+06	2	1006.1	-7.63	81.5167	5.42e-05	1.723e-05	4.43
High	[K].LGSQIEILAPVK.[Y]	1xTMTpro [K12]; 1xTMTpro [N-Term]	0.00017156	0.00019945	1	2	7	I1KZ93	I1KZ93 [194-205]	0	1876.18	12	1.28655e+07	1.2534e+07	1.57685e+07	1.5611e+07	1.53862e+07	1.97452e+07	2	938.594	1.93	79.94	5.42e-05	3.76e-06	4.64
High	[K].LGSQIEILAPVKY.[-]	1xTMTpro [K12]; 1xTMTpro [N-Term]	0.000261247	0.00019945	1	2	2	I1KZ93	I1KZ93 [194-206]	1	2039.24	13	2.9593e+06	3327036	3.26491e+06	3.98762e+06	4.18197e+06	5.6569e+06	2	1020.12	-5.26	82.2015	5.42e-05	1.713e-05	4.89
High	[K].IGSQISEVTK.[I]	1xTMTpro [K10]; 1xTMTpro [N-Term]	0.000290928	0.00019945	1	2	1	I1K096	I1K096 [103-112]	0	1670	10	1.61044e+06	1623395	1.90291e+06	1.97372e+06	2.07397e+06	2215930	2	835.499	-4.72	60.6044	5.42e-05	2.314e-05	4.11
High	[K].LGSTAIGLK.[T]	1xTMTpro [K9]; 1xTMTpro [N-Term]	0.000787695	0.00019945	2	7	4	C6TGU2; I1JBH2	C6TGU2 [33-41]; I1JBH2 [33-41]	0	1467.94	9	1.0992e+07	1.09038e+07	1.26235e+07	1.33331e+07	1.27656e+07	1.29441e+07	2	734.467	-8.92	65.5246	5.42e-05	0.0001824	3.4
High	[K].LGVSAAAFAPVAVAAGAGGAVADAPAVVEEK.[T]	1xTMTpro [K31]; 1xTMTpro [N-Term]	1.62072e-05	0.00019945	1	1	2	K7LNW5	K7LNW5 [133-163]	0	3344.87	31	579415	553060	652727	709339	692879	656160	4	836.971	-2.06	84.5644	5.42e-05	2.025e-11	7.87
High	[K].IGSVTLTNVLK.[E]	1xTMTpro [K11]; 1xTMTpro [N-Term]	0.00032471	0.00019945	1	4	1	A0A0R0KB25	A0A0R0KB25 [149-159]	0	1753.11	11	2582783	2.58867e+06	2.89081e+06	2840851	2.94293e+06	2.6268e+06	2	877.05	-8.81	80.0254	5.42e-05	3.065e-05	5.43
High	[R].LGTDELFMAIDPNTK.[Q]	1xTMTpro [K15]; 1xTMTpro [N-Term]	0.000437427	0.00019945	1	2	2	I1JRJ1	I1JRJ1 [177-191]	0	2273.23	15	273170	253986	276100	288724	309121	311011	3	758.415	-1.39	84.4433	5.42e-05	6.052e-05	3.14
High	[K].LGTQGFEVSK.[L]	1xTMTpro [K10]; 1xTMTpro [N-Term]	0.00026239	0.00019945	1	3	2	C6TBN2	C6TBN2 [11-20]	0	1673.97	10	3.47056e+06	3.61985e+06	3.95034e+06	4.03652e+06	3.9974e+06	3.6128e+06	2	837.484	-6.61	63.1583	5.42e-05	1.734e-05	4.2
High	[K].IGVALDFSK.[G]	1xTMTpro [K9]; 1xTMTpro [N-Term]	0.000755652	0.00019945	1	2	2	C6SVX3	C6SVX3 [7-15]	0	1557.95	9	5.54034e+06	6010659	6425025	6378189	6.92512e+06	7.57325e+06	2	779.473	-7.6	78.0606	5.42e-05	0.0001698	3.12
High	[K].LGVDIIEAGFPAASK.[D]	1xTMTpro [K15]; 1xTMTpro [N-Term]	0.000226957	0.00019945	2	5	1	I1NJA5; K7LM62	I1NJA5 [114-128]; K7LM62 [110-124]	0	2096.22	15	169153	174167	183422	217288	188703	180599	3	699.414	0.8	83.8837	5.42e-05	1.108e-05	5.4
High	[K].LGVPHPLQQNLDK.[D]	1xTMTpro [K13]; 1xTMTpro [N-Term]	0.000305288	0.00019945	1	2	1	A0A0R0KCY4	A0A0R0KCY4 [58-70]	0	2067.22	13	963706	965040	1.25918e+06	1.11146e+06	1.04634e+06	1.09995e+06	3	689.74	-6.88	57.7921	5.42e-05	2.621e-05	4.02
High	[K].LGVPHPLQQNLNK.[D]	1xTMTpro [K13]; 1xTMTpro [N-Term]	6.4938e-05	0.00019945	1	1	9	C6T0B5	C6T0B5 [70-82]	0	2066.24	13	2.09911e+08	201355724	2.45387e+08	2.30134e+08	1.79913e+08	2.24171e+08	3	689.413	-5.76	55.5379	5.42e-05	1.424e-08	5.2
High	[K].LGVPHPLQQNLNK.[D]	2xDeamidated [Q8; Q9]; 1xTMTpro [K13]; 1xTMTpro [N-Term]	0.000596066	0.00019945	1	1	1	C6T0B5	C6T0B5 [70-82]	0	2068.2	13	578279	568328	633444	602039	593045	650486	3	690.077	6.36	58.2416	5.42e-05	0.0001116	3.19
High	[K].LGVPHPLQQNLNKDK.[I]	2xTMTpro [K13; K15]; 1xTMTpro [N-Term]	0.00011587	0.00019945	1	1	1	C6T0B5	C6T0B5 [70-84]	1	2613.57	15	664563	705644	678425	2444465	2.12155e+06	7.27454e+06	4	654.142	-8.18	54.1669	5.42e-05	3.731e-07	5.19
High	[K].LGVPHSLQNSLDIEK.[V]	1xDeamidated [Q8]; 1xTMTpro [K15]; 1xTMTpro [N-Term]	0.000148628	0.00019945	1	2	1	C6T3H4	C6T3H4 [125-139]	0	2259.28	15	764196	800124	859017	887471	975944	1.19161e+06	3	753.773	9.54	71.7474	5.42e-05	1.821e-06	4.32
High	[K].LGSYALIGLPATYATR.[F]	1xTMTpro [N-Term]	4.32922e-05	0.00019945	1	1	1	I1KVC1	I1KVC1 [103-118]	0	1971.12	16	1019366	1016151	1.08804e+06	1.1571e+06	1.26461e+06	1.32986e+06	2	986.061	-4.77	82.9315	5.42e-05	1.965e-09	5.07
High	[K].LGQPNPDDLGYVDSVSVQEIGGVR.[V]	1xTMTpro [N-Term]	0.000116381	0.00019945	1	1	1	I1MNU1	I1MNU1 [338-361]	0	2818.45	24	185212	145932	196898	185831	194637	172879	3	940.153	-3.78	81.4914	5.42e-05	3.843e-07	5.6
High	[R].LHFPAYDMFLK.[E]	1xTMTpro [K11]; 1xTMTpro [N-Term]	0.000844239	0.00019945	2	2	1	I1N8B5; I1MKY2	I1N8B5 [174-184]; I1MKY2 [173-183]	0	1990.11	11	316559	383869	398883	426148	442350	496356	3	664.038	-6.28	82.7744	5.42e-05	0.0002046	5.1
High	[R].IHGDDSGQK.[H]	1xTMTpro [K9]; 1xTMTpro [N-Term]	0.000725232	0.00019945	1	2	3	A0A0R0FX70	A0A0R0FX70 [43-51]	0	1564.86	9	1.76219e+06	1.46895e+06	1778507	1.39978e+06	1.52144e+06	1.50971e+06	3	522.292	3.07	27.7098	5.42e-05	0.0001582	3.66
High	[K].IKEEMGGAEIQVVPPGYFVTADFKPK.[R]	1xDeamidated [Q11]; 3xTMTpro [K2; K24; K26]; 1xTMTpro [N-Term]	3.17437e-05	0.00019945	1	1	1	K7LQI7	K7LQI7 [75-100]	1	4068.29	26	3.25931e+06	3374149	3.44232e+06	3.00712e+06	2.97587e+06	3122316	4	1017.83	0	80.8629	5.42e-05	4.538e-10	5.98
High	[K].IKEEMGGAEIQVVPPGYFVTADFKPK.[R]	1xDeamidated [Q11]; 1xOxidation [M5]; 3xTMTpro [K2; K24; K26]; 1xTMTpro [N-Term]	5.38849e-05	0.00019945	1	1	1	K7LQI7	K7LQI7 [75-100]	1	4084.28	26	842152	805163	940369	831448	848880	942388	5	817.661	-1.38	79.4744	5.42e-05	5.637e-09	5.49
High	[K].LKETEVEEDPELVTCK.[H]	1xCarbamidomethyl [C15]; 2xTMTpro [K2; K16]; 1xTMTpro [N-Term]	1.63414e-05	0.00019945	2	3	8	I1JF86; Q9SP11	I1JF86 [45-60]; Q9SP11 [28-43]	1	2831.55	16	1.94219e+06	2.17825e+06	1.755e+06	2.18904e+06	2.31295e+06	2.55853e+06	3	944.525	2.61	69.6306	5.42e-05	2.105e-11	5.26
High	[K].IKGTVVLMPK.[NS]	1xOxidation [M8]; 2xTMTpro [K2; K10]; 1xTMTpro [N-Term]	0.000374256	0.00019945	3	12	1	P24095; K7KYV6; B3TDK4	P24095 [11-20]; K7KYV6 [11-20]; B3TDK4 [8-17]	1	2014.29	10	1.33261e+06	1.53092e+06	1602181	2.32466e+06	2.49044e+06	4608018	3	672.097	-7.85	55.7201	5.42e-05	4.302e-05	3.63
High	[K].IKPAVNQIETHPYFQR.[D]	1xTMTpro [K2]; 1xTMTpro [N-Term]	0.000101184	0.00019945	1	1	3	C6TKQ3	C6TKQ3 [176-191]	0	2549.45	16	9.96305e+06	9.88821e+06	1.1697e+07	1.0865e+07	10872300	1.12317e+07	4	638.112	-8.23	61.4955	5.42e-05	1.579e-07	6.28
High	[K].LKPGDLVGVNK.[D]	2xTMTpro [K2; K11]; 1xTMTpro [N-Term]	0.000145032	0.00019945	1	5	1	C6TAN1	C6TAN1 [129-139]	0	2052.3	11							3	684.765	-9.83	63.2928	5.42e-05	1.582e-06	4.39
High	[R].LKPTSADVVYSEVK.[E]	2xTMTpro [K2; K14]; 1xTMTpro [N-Term]	7.56258e-05	0.00019945	1	5	1	K7MS29	K7MS29 [1096-1109]	0	2448.45	14	1.86911e+06	1.87911e+06	2285795	2.20084e+06	2.12969e+06	2.02804e+06	3	816.819	-4.17	65.9097	5.42e-05	3.124e-08	4.57
High	[K].LKQNFEETVGIGK.[G]	2xTMTpro [K2; K13]; 1xTMTpro [N-Term]	9.49486e-05	0.00019945	2	2	1	I1KH24; A0A0R0IQ92	I1KH24 [33-45]; A0A0R0IQ92 [33-45]	1	2375.41	13	2.06509e+06	2.52947e+06	2.42005e+06	2.9503e+06	3.05949e+06	3873966	3	792.473	-2.76	72.8034	5.42e-05	1.085e-07	4.01
High	[R].LKVPPALNQFTK.[T]	2xTMTpro [K2; K12]; 1xTMTpro [N-Term]	0.000405944	0.00019945	3	5	2	I1LPL2; C6TBY0; A0A0R0KWB3	I1LPL2 [68-79]; C6TBY0 [69-80]; A0A0R0KWB3 [69-80]	1	2268.43	12	3.60168e+06	4.71145e+06	4.22022e+06	5.89491e+06	6.5446e+06	9.83266e+06	3	756.808	-7.29	74.8002	5.42e-05	5.162e-05	4.07
High	[K].IKEEMGGAEIQVVPPGYFVTADFKPK.[R]	3xTMTpro [K2; K24; K26]; 1xTMTpro [N-Term]	5.25086e-05	0.00019945	1	1	1	K7LQI7	K7LQI7 [75-100]	1	4067.3	26	1.27036e+06	1.28884e+06	1.48292e+06	1.21375e+06	1.30715e+06	1277082	5	814.263	-4.68	80.8813	5.42e-05	4.967e-09	5.57
High	[K].IIAAADDFGTPLK.[D]	1xTMTpro [K13]; 1xTMTpro [N-Term]	7.9894e-05	0.00019945	1	2	1	C6TDP9	C6TDP9 [11-23]	0	1940.13	13	1.44593e+06	1.39358e+06	1.50056e+06	1.60835e+06	1.62082e+06	1569853	2	970.576	5.18	80.8825	5.42e-05	4.172e-08	4.6
High	[R].LLADDLFLAK.[V]	1xTMTpro [K10]; 1xTMTpro [N-Term]	0.000200773	0.00019945	1	4	1	I1LPA6	I1LPA6 [143-152]	0	1727.06	10	336646	301616	397781	387493	404992	296632	2	864.03	-4.29	84.7904	5.42e-05	7.203e-06	4.86
High	[K].ILADETQTIEQAGLANSVVIQK.[F]	1xTMTpro [K22]; 1xTMTpro [N-Term]	0.000132853	0.00019945	1	2	2	I1MFL0	I1MFL0 [279-300]	0	2949.68	22	99024	83252.8	94302.8	95181	104254	106783	3	983.894	-2.93	84.8296	5.42e-05	9.274e-07	4.39
High	[K].ILAEDEPEK.[Y]	1xTMTpro [K9]; 1xTMTpro [N-Term]	0.000528826	0.00019945	2	8	13	I1KHZ6; I1M3C1	I1KHZ6 [209-217]; I1M3C1 [209-217]	0	1651.94	9	1.68813e+07	1.45679e+07	1.94021e+07	1.89556e+07	1.85058e+07	1.2141e+07	2	826.469	-5.32	56.1773	5.42e-05	8.894e-05	3.36
High	[K].LLAGESGITAIDR.[F]	1xTMTpro [N-Term]	5.64404e-05	0.00019945	1	1	3	Q9M508	Q9M508 [81-93]	0	1619.93	13	2.87854e+06	2.81126e+06	3.23723e+06	3.38193e+06	3.55244e+06	3.42393e+06	2	810.463	-5.9	73.1283	5.42e-05	7.076e-09	3.99
High	[K].LLAGESGITPIDR.[F]	1xTMTpro [N-Term]	0.000133468	0.00019945	1	1	4	Q9M507	Q9M507 [81-93]	0	1645.94	13	4.61314e+06	4.85709e+06	5.17956e+06	5.87482e+06	6.27268e+06	7.02063e+06	2	823.473	-3.63	72.135	5.42e-05	9.564e-07	4.06
High	[R].LLAGSEDLANSLK.[T]	1xTMTpro [K13]; 1xTMTpro [N-Term]	5.43505e-05	0.00019945	1	4	4	I1LC96	I1LC96 [187-199]	0	1939.14	13	4.81213e+06	4.74471e+06	5.27938e+06	5.66744e+06	5.62604e+06	6.00837e+06	2	970.066	-5.51	81.1337	5.42e-05	5.898e-09	6.11
High	[K].LIAGSSEGGAAVFR.[L]	1xTMTpro [N-Term]	0.000160847	0.00019945	2	2	2	I1MX58; I1M984	I1MX58 [266-279]; I1M984 [265-278]	0	1638.91	14	3.80788e+06	3.64545e+06	4.36356e+06	4.42343e+06	4.5973e+06	4.39345e+06	2	819.956	-4.77	64.9691	5.42e-05	2.76e-06	3.58
High	[K].LLAGVTIAHGGVLPNINPVLLPK.[K]	1xTMTpro [K23]; 1xTMTpro [N-Term]	1.31235e-05	0.00019945	1	6	3	C6TG01	C6TG01 [105-127]	0	2914.81	23	1.47912e+06	1.61279e+06	1.83964e+06	1.99702e+06	2.14536e+06	2372781	3	972.28	5.37	84.7754	5.42e-05	7.681e-12	7.93
High	[K].ILALLGSGDK.[Q]	1xTMTpro [K10]; 1xTMTpro [N-Term]	0.000391458	0.00019945	2	4	1	I1MLZ0; I1L5C0	I1MLZ0 [269-278]; I1L5C0 [317-326]	0	1595	10	1.08999e+06	1.11178e+06	1.2657e+06	1.24408e+06	1.2561e+06	1338446	2	798.002	-3.56	83.6898	5.42e-05	4.763e-05	4.05
High	[K].LIAASGEPGDR.[V]	1xTMTpro [N-Term]	0.000139082	0.00019945	1	2	9	C6SW24	C6SW24 [43-53]	0	1389.77	11	6.49953e+06	6.52829e+06	7.23722e+06	7.68296e+06	8.10763e+06	6.40958e+06	2	695.386	-1.13	48.5236	5.42e-05	1.232e-06	2.71
High	[K].LHGASENLTLFK.[A]	1xTMTpro [K12]; 1xTMTpro [N-Term]	0.000487635	0.00019945	1	2	1	A0A0R4J3K7	A0A0R4J3K7 [50-61]	0	1938.13	12	489899	429200	507540	493033	508841	499815	3	646.711	-6.04	66.3734	5.42e-05	7.575e-05	3.06
High	[R].LKEELVDGQCTDK.[Y]	1xCarbamidomethyl [C10]; 2xTMTpro [K2; K13]; 1xTMTpro [N-Term]	0.000121667	0.00019945	1	5	1	K7MBG3	K7MBG3 [114-126]	1	2447.36	13	2.07229e+06	1.83335e+06	2.07644e+06	2141388	2.21351e+06	1.80067e+06	3	816.458	-1.08	64.3255	5.42e-05	5.18e-07	3.48
High	[K].IKDYGIVSPETK.[N]	2xTMTpro [K2; K12]; 1xTMTpro [N-Term]	7.90153e-05	0.00019945	1	1	3	I1KZJ9	I1KZJ9 [251-262]	1	2262.35	12	2.80138e+06	2.95553e+06	3.20023e+06	3.54337e+06	3.74062e+06	4.2571e+06	3	754.785	-5.48	60.321	5.42e-05	3.933e-08	5.83
High	[R].IHGDESGQK.[H]	1xTMTpro [K9]; 1xTMTpro [N-Term]	0.000146858	0.00019945	1	1	2	C6SZG8	C6SZG8 [35-43]	0	1578.87	9	983821	955861	1.08762e+06	1.05521e+06	1.17583e+06	1.11781e+06	3	526.962	-0.36	29.8965	5.42e-05	1.701e-06	4.3
High	[K].IHGDGHDK.[G]	1xTMTpro [K8]; 1xTMTpro [N-Term]	0.00013728	0.00019945	1	4	4	A0A0R0FQD3	A0A0R0FQD3 [67-74]	0	1486.83	8	983828	804907	1.12358e+06	985121	984371	599250	3	496.277	-6.06	23.8946	5.42e-05	1.139e-06	4.78
High	[K].IHGEGGAAEGEK.[K]	1xTMTpro [K12]; 1xTMTpro [N-Term]	2.12627e-05	0.00019945	1	2	3	C6T1W3	C6T1W3 [77-88]	0	1762.96	12	949528	931842	1.17441e+06	1.22311e+06	1.23468e+06	1.37753e+06	3	588.321	-6.06	29.5513	5.42e-05	7.064e-11	5.73
High	[K].LHGGTPANFLDVGGNASEGQVVEAFK.[I]	1xDeamidated [N15]; 1xTMTpro [K26]; 1xTMTpro [N-Term]	4.02288e-05	0.00019945	1	1	1	I1LYN0	I1LYN0 [313-338]	0	3223.69	26	1.50021e+06	1.55571e+06	2.03026e+06	1.89962e+06	1.67239e+06	1.11141e+06	3	1075.24	1.87	80.4792	5.42e-05	1.384e-09	6.02
High	[K].LHGGTPANFLDVGGNASENQVVEAFK.[I]	1xTMTpro [K26]; 1xTMTpro [N-Term]	4.52789e-05	0.00019945	1	1	1	I1L8G3	I1L8G3 [313-338]	0	3279.73	26	1.23606e+06	1.28202e+06	1.51489e+06	1.43072e+06	1.46915e+06	1.4031e+06	3	1093.91	-6.02	80.8718	5.42e-05	2.435e-09	6.86
High	[K].IHGQHLPHQFTATK.[T]	1xTMTpro [K14]; 1xTMTpro [N-Term]	0.000165341	0.00019945	1	1	20	K7LDT9	K7LDT9 [402-415]	0	2223.26	14	1.47095e+07	1.4734e+07	1.77533e+07	1.78474e+07	1.85757e+07	2.06959e+07	4	556.568	-6.25	37.5826	5.42e-05	3.158e-06	5.8
High	[K].IHGQHLPHQFTATK.[T]	1xDeamidated [Q9]; 1xTMTpro [K14]; 1xTMTpro [N-Term]	0.000288647	0.00019945	1	1	4	K7LDT9	K7LDT9 [402-415]	0	2224.25	14	1.23998e+06	1.2136e+06	1.38183e+06	1.2785e+06	1.33669e+06	1.27296e+06	3	742.089	1.53	37.6856	5.42e-05	2.258e-05	3.64
High	[R].LHLKEEAGEYLQESK.[L]	1xDeamidated [Q12]; 2xTMTpro [K4; K15]; 1xTMTpro [N-Term]	0.000239847	0.00019945	1	2	1	I1MY38	I1MY38 [251-265]	1	2687.51	15	181149	220454	225048	258773	261464	427400	4	672.628	-6.09	74.4737	5.42e-05	1.323e-05	3.65
High	[K].LHLIDLSNKPEWFLGVNPEGK.[V]	1xDeamidated [N17]; 2xTMTpro [K9; K21]; 1xTMTpro [N-Term]	0.000102886	0.00019945	1	2	1	I1NJ59	I1NJ59 [39-59]	0	3319.89	21	2.23502e+06	3.24215e+06	2359235	3.81156e+06	3.7009e+06	8522042	4	830.728	0.61	82.644	5.42e-05	1.741e-07	5.75
High	[R].IKEEDVSAPLR.[K]	1xTMTpro [K2]; 1xTMTpro [N-Term]	0.000462022	0.00019945	1	3	2	I1NF29	I1NF29 [131-141]	1	1865.1	11	2.07802e+06	2.0528e+06	2.48356e+06	2.36538e+06	2.62562e+06	2.40583e+06	3	622.37	-1.87	56.0768	5.42e-05	6.787e-05	2.31
High	[K].IHNIGATLVGVDK.[F]	1xTMTpro [K13]; 1xTMTpro [N-Term]	0.000128861	0.00019945	1	2	1	C6T1W7	C6T1W7 [43-55]	0	1945.17	13	799889	813130	990682	980673	984364	980577	3	649.057	-7.86	64.9373	5.42e-05	7.597e-07	5.03
High	[K].LHQGEDWHHNETVK.[H]	1xTMTpro [K14]; 1xTMTpro [N-Term]	0.000170929	0.00019945	1	3	1	A0A0R0GE22	A0A0R0GE22 [43-56]	0	2338.22	14	78315.4	91941.6	96314	98843.5	109272	118344	3	780.078	0.65	37.8859	5.42e-05	3.691e-06	3.52
High	[R].LHQNFIQCAVYDSDESK.[A]	1xCarbamidomethyl [C8]; 1xTMTpro [K17]; 1xTMTpro [N-Term]	2.28284e-05	0.00019945	1	3	6	C6SWV3	C6SWV3 [74-90]	0	2662.34	17	3.224e+06	3.10987e+06	3.4169e+06	3.4062e+06	3.68324e+06	4.1192e+06	3	888.116	-3.75	69.5775	5.42e-05	9.829e-11	6.03
High	[R].LHQNFIQCAVYDSDESK.[A]	1xCarbamidomethyl [C8]; 1xDeamidated [Q7]; 1xTMTpro [K17]; 1xTMTpro [N-Term]	0.000108882	0.00019945	1	3	2	C6SWV3	C6SWV3 [74-90]	0	2663.33	17	1.44225e+06	1.37925e+06	1.56759e+06	1.45842e+06	1.57479e+06	1.67388e+06	3	888.454	7.86	69.2278	5.42e-05	2.487e-07	5.27
High	[R].LHSVIDDEAK.[F]	1xTMTpro [K10]; 1xTMTpro [N-Term]	0.000737567	0.00019945	1	2	4	C6TJG9	C6TJG9 [111-120]	0	1734.99	10	2.36482e+06	2.32396e+06	2.53017e+06	2.52659e+06	2.81452e+06	2.5665e+06	3	579	-1.37	55.432	5.42e-05	0.0001633	2.86
High	[K].LHSWAGGLTEFGDGR.[N]	1xTMTpro [N-Term]	0.000125545	0.00019945	1	2	1	K7LXR3	K7LXR3 [532-546]	0	1906.97	15	397092	396285	438139	407249	437174	455600	3	636.33	0.99	69.7717	5.42e-05	6.394e-07	3.51
High	[R].LHVEVAAVPEDVGTAGAIR.[A]	1xTMTpro [N-Term]	6.15459e-05	0.00019945	1	2	1	A0A0R0K2N5	A0A0R0K2N5 [77-95]	0	2208.23	19	173105	134095	162611	151377	170530	125618	3	736.743	-7.37	70.7709	5.42e-05	1.087e-08	5.6
High	[R].IKDGLDDLALDIPNAK.[E]	2xTMTpro [K2; K16]; 1xTMTpro [N-Term]	8.03357e-05	0.00019945	2	4	1	I1K072; A0A0R0FBT0	I1K072 [659-674]; A0A0R0FBT0 [638-653]	1	2623.55	16	568628	578598	697561	659187	683711	670094	3	875.185	-3.61	81.459	5.42e-05	4.287e-08	5.54
High	[K].IKDLAVSIEGK.[S]	2xTMTpro [K2; K11]; 1xTMTpro [N-Term]	0.000103668	0.00019945	2	2	2	I1JIP5; I1M7B9	I1JIP5 [139-149]; I1M7B9 [139-149]	1	2085.31	11	3.79556e+06	4.43108e+06	4.22819e+06	5213543	5.15553e+06	6673743	3	695.771	-5.43	74.9731	5.42e-05	1.828e-07	5.43
High	[K].LKDILEINNTSLK.[MT]	2xTMTpro [K2; K13]; 1xTMTpro [N-Term]	0.000129943	0.00019945	1	2	1	I1J4I1	I1J4I1 [378-390]	1	2413.48	13	723712	765276	838673	858699	875563	1.01181e+06	3	805.159	-9.66	79.2575	5.42e-05	8.038e-07	5.06
High	[K].LHQFCADGWTILFSHPGDFTPVCTTELGK.[M]	2xCarbamidomethyl [C5; C23]; 1xTMTpro [K29]; 1xTMTpro [N-Term]	1.63414e-05	0.00019945	1	2	1	I1KRJ7	I1KRJ7 [24-52]	0	3942.98	29	1.14137e+06	1.04638e+06	1.05217e+06	1135711	1.37833e+06	2.27997e+06	4	986.507	6.89	83.8039	5.42e-05	2.1e-11	9.01
High	[K].IIALTADRDK.[L]	1xTMTpro [K10]; 1xTMTpro [N-Term]	0.000670508	0.00019945	1	2	1	I1MPM4	I1MPM4 [850-859]	1	1724.06	10	336731	397673	386581	462333	491717	450711	3	575.354	-4.88	56.759	5.42e-05	0.0001381	3.59
High	[K].IGQLNSAIDNVSSR.[L]	1xTMTpro [N-Term]	9.31556e-05	0.00019945	1	4	2	A0A0R0HMG3	A0A0R0HMG3 [119-132]	0	1777.97	14	436508	424897	487501	414488	478961	497784	2	889.486	-4.67	71.887	5.42e-05	9.708e-08	3.81
High	[K].LGQAEHALADAK.[A]	1xTMTpro [K12]; 1xTMTpro [N-Term]	0.000154016	0.00019945	1	5	2	A0A0R0ESU5	A0A0R0ESU5 [380-391]	0	1832.05	12	1.00593e+06	1.04815e+06	1.12025e+06	1.27151e+06	1.31312e+06	1.32035e+06	3	611.353	-3.78	64.3682	5.42e-05	2.208e-06	4.35
High	[K].LGDLSQTQIFAK.[I]	1xTMTpro [K12]; 1xTMTpro [N-Term]	9.71745e-05	0.00019945	2	9	2	I1LZE1; I1NAH7	I1LZE1 [245-256]; I1NAH7 [245-256]	0	1929.13	12	1.81083e+06	1.84153e+06	2.00917e+06	2.1545e+06	2.02852e+06	2.39645e+06	2	965.065	-4.32	78.7894	5.42e-05	1.242e-07	5.79
High	[K].LGDIVLGYDSPK.[A]	1xTMTpro [K12]; 1xTMTpro [N-Term]	7.54438e-05	0.00019945	1	3	1	I1N634	I1N634 [61-72]	0	1885.09	12	754077	676708	809393	839324	803510	1012083	2	943.044	-6.3	80.8513	5.42e-05	3.083e-08	3.82
High	[K].IGDTAGTIDNIIQCK.[L]	1xCarbamidomethyl [C14]; 1xTMTpro [K15]; 1xTMTpro [N-Term]	8.07155e-05	0.00019945	2	3	2	I1MGE7; K7LBM2	I1MGE7 [149-163]; K7LBM2 [149-163]	0	2227.22	15	276144	252099	280690	309330	355026	394795	2	1114.11	-4.28	81.1813	5.42e-05	4.405e-08	3.8
High	[R].LGDTDLFAK.[I]	1xTMTpro [K9]; 1xTMTpro [N-Term]	0.000470665	0.00019945	1	1	6	I1K3K3	I1K3K3 [292-300]	0	1587.92	9	4.9722e+07	5.00034e+07	5.69098e+07	6.00168e+07	6.39332e+07	6.82215e+07	2	794.462	-4.77	79.0464	5.42e-05	7.042e-05	3.83
High	[K].LGDVVLGYDSVK.[D]	1xTMTpro [K12]; 1xTMTpro [N-Term]	0.000132504	0.00019945	1	2	2	I1N4B8	I1N4B8 [65-76]	0	1873.09	12	1.48605e+06	1.40539e+06	1.59568e+06	1.55739e+06	1.63336e+06	1.67574e+06	2	937.048	-1.62	80.4344	5.42e-05	9.123e-07	3.86
High	[R].LGDVVSVHQCPDVK.[Y]	1xCarbamidomethyl [C10]; 1xTMTpro [K14]; 1xTMTpro [N-Term]	0.000468725	0.00019945	3	6	2	I1KCD7; I1JXA0; I1NAA5	I1KCD7 [109-122]; I1JXA0 [109-122]; I1NAA5 [101-114]	0	2161.19	14	6.74147e+06	7342086	8450734	8.64195e+06	8.89933e+06	10022745	3	721.065	-5.75	57.9676	5.42e-05	6.99e-05	4.21
High	[R].LGDWNTVDGDPR.[W]	1xTMTpro [N-Term]	0.000622459	0.00019945	1	1	1	K7LI90	K7LI90 [291-302]	0	1648.83	12	2.643e+06	2.74502e+06	2863420	3110025	3.29007e+06	3.33452e+06	2	824.914	-3.18	64.6815	5.42e-05	0.0001209	3.34
High	[K].LGEAYQVLSDPGK.[R]	1xTMTpro [K13]; 1xTMTpro [N-Term]	0.000126662	0.00019945	1	3	1	I1LVB6	I1LVB6 [51-63]	0	1985.12	13	335220	324857	401656	355408	394102	295722	2	993.06	-3.45	79.661	5.42e-05	6.784e-07	4.25
High	[R].IGEDPAVDIWMADNLPK.[E]	1xOxidation [M11]; 1xTMTpro [K17]; 1xTMTpro [N-Term]	9.41882e-05	0.00019945	2	9	1	I1J8Y0; I1LHN4	I1J8Y0 [87-103]; I1LHN4 [87-103]	0	2508.33	17	289291	290633	371711	344503	371661	308666	3	836.779	-3.38	82.9858	5.42e-05	1.035e-07	4.37
High	[K].LGDLQGALLDSDFAMHDGDNAK.[A]	1xDeamidated [N20]; 1xTMTpro [K22]; 1xTMTpro [N-Term]	0.000340795	0.00019945	1	3	1	I1K1S1	I1K1S1 [277-298]	0	2912.46	22	192827	162081	217105	205346	242801	162420	3	971.489	-2.07	83.0407	5.42e-05	3.448e-05	3.13
High	[K].LGELDSYEIEGGETK.[A]	1xTMTpro [K15]; 1xTMTpro [N-Term]	1.60006e-05	0.00019945	1	8	8	A0A0R0JPJ7	A0A0R0JPJ7 [189-203]	0	2248.18	15	4.15792e+06	3.94132e+06	4.50228e+06	4.6785e+06	4.94017e+06	4.59803e+06	2	1124.59	-4.55	76.6214	5.42e-05	1.909e-11	6.35
High	[K].IGENKDAMDGWFR.[L]	1xTMTpro [K5]; 1xTMTpro [N-Term]	7.82051e-05	0.00019945	1	8	17	C6T488	C6T488 [132-144]	1	2147.12	13	1.44832e+07	5.09611e+07	1.64082e+07	8.66834e+07	9.63124e+07	810647982	2	1074.06	-4.59	73.5706	5.42e-05	3.719e-08	3.24
High	[K].IGENKDAMDGWFR.[L]	1xDeamidated [N4]; 1xTMTpro [K5]; 1xTMTpro [N-Term]	0.000278968	0.00019945	1	8	7	C6T488	C6T488 [132-144]	1	2148.1	13	5.82889e+06	6.33594e+06	6.4277e+06	7.15095e+06	7.37255e+06	1.12853e+07	3	716.706	-0.1	79.2828	5.42e-05	2.058e-05	3.28
High	[K].LGEPAQGYEDFTASLPADECR.[Y]	1xCarbamidomethyl [C20]; 1xTMTpro [N-Term]	5.58159e-05	0.00019945	1	2	4	K7LBC4	K7LBC4 [46-66]	0	2630.24	21	2.89251e+06	2.87391e+06	3.37001e+06	3.19775e+06	3.18447e+06	3.09989e+06	3	877.415	-2.13	78.8883	5.42e-05	6.719e-09	5.81
High	[R].IGESPSAAATWINK.[N]	1xTMTpro [K14]; 1xTMTpro [N-Term]	0.00087879	0.00019945	1	1	1	I1KSB7	I1KSB7 [87-100]	0	2053.16	14	652536	631709	703336	731120	751414	754557	3	685.056	-2.41	73.2342	5.42e-05	0.0002191	3.38
High	[K].IGETLHVGGHK.[K]	1xTMTpro [K11]; 1xTMTpro [N-Term]	0.000285061	0.00019945	1	1	2	C6T1W3	C6T1W3 [8-18]	0	1756.04	11	1.34306e+06	1.4227e+06	1.65035e+06	1.53653e+06	1.5992e+06	1.62462e+06	4	439.763	-4.41	46.6498	5.42e-05	2.187e-05	3.51
High	[R].LGFAPYLPPVEEGANSALK.[R]	1xTMTpro [K19]; 1xTMTpro [N-Term]	9.70348e-05	0.00019945	2	4	8	C6TNT2; I1LTA4	C6TNT2 [117-135]; I1LTA4 [117-135]	0	2581.45	19	3.09244e+07	3.13325e+07	3.5794e+07	3.87092e+07	3.20745e+07	3.4648e+07	3	861.152	-4.51	82.8391	5.42e-05	1.227e-07	4.57
High	[K].LGFGDNTETTQTSR.[Q]	1xTMTpro [N-Term]	8.75412e-05	0.00019945	1	2	7	K7LDT9	K7LDT9 [583-596]	0	1830.92	14	7.24103e+06	7.04496e+06	8.15719e+06	8.63882e+06	9.72111e+06	9.95917e+06	2	915.961	-0.66	55.008	5.42e-05	6.837e-08	4.07
High	[K].LGFGDTATTTQQEK.[R]	1xTMTpro [K14]; 1xTMTpro [N-Term]	3.18581e-05	0.00019945	1	2	10	K7MID0	K7MID0 [663-676]	0	2105.14	14	9.90106e+06	9.1596e+06	1.12054e+07	1.09823e+07	1.14333e+07	1.1203e+07	2	1053.07	-6.05	60.466	5.42e-05	4.612e-10	4.06
High	[K].LGFGDTATTTQQEK.[R]	1xDeamidated [Q11]; 1xTMTpro [K14]; 1xTMTpro [N-Term]	0.000225225	0.00019945	1	2	1	K7MID0	K7MID0 [663-676]	0	2106.12	14	113715	114103	126367	151765	146358	164730	2	1053.57	6.97	64.0482	5.42e-05	1.081e-05	3.2
High	[K].LGELKDTASDAAK.[R]	2xTMTpro [K5; K13]; 1xTMTpro [N-Term]	0.000102886	0.00019945	1	2	2	Q39871	Q39871 [264-276]	1	2231.31	13	2.30598e+06	3.71577e+06	2.37252e+06	6.37127e+06	6.16764e+06	24003998	3	744.437	-3.86	63.4704	5.42e-05	1.746e-07	3.47
High	[K].LGFIYDDELAER.[R]	1xTMTpro [N-Term]	0.00011785	0.00019945	1	5	16	Q9AVK8	Q9AVK8 [104-115]	0	1744.91	12	5.11382e+07	5.32062e+07	6.19742e+07	6.09183e+07	6.43316e+07	5.23161e+07	2	872.951	-7.71	81.7979	5.42e-05	4.178e-07	4.41
High	[K].LGDLQGALLDSDFAMHDGDNAK.[A]	1xTMTpro [K22]; 1xTMTpro [N-Term]	0.00069801	0.00019945	1	3	1	I1K1S1	I1K1S1 [277-298]	0	2911.48	22	110141	84455.8	101746	113734	115224	102686	3	971.154	-9.04	83.0207	5.42e-05	0.0001483	4.1
High	[K].LGDDEFGHMLAGILK.[E]	1xOxidation [M9]; 1xTMTpro [K15]; 1xTMTpro [N-Term]	0.000675258	0.00019945	1	5	1	I1M561	I1M561 [68-82]	0	2240.22	15	570092	542229	610601	613360	664125	704392	3	747.408	-6.63	80.4188	5.42e-05	0.0001398	2.66
High	[R].LFVADGGELLVAQSYAK.[N]	1xTMTpro [K17]; 1xTMTpro [N-Term]	1.56812e-05	0.00019945	2	5	3	Q7G1G6; I1JUS6	Q7G1G6 [249-265]; I1JUS6 [246-262]	0	2389.36	17	3.60358e+06	3.79232e+06	3.94091e+06	4.44721e+06	4.65538e+06	4.76315e+06	3	797.123	-3.62	83.4109	5.42e-05	1.736e-11	6.78
High	[K].LFVDYNEPQQDR.[V]	1xTMTpro [N-Term]	0.000371503	0.00019945	1	5	3	K7KYB1	K7KYB1 [427-438]	0	1827.92	12	728350	715940	816309	851382	965648	752283	2	914.457	-6.91	69.1191	5.42e-05	4.231e-05	3.14
High	[K].IFVGGIPSTVTEDEFR.[D]	1xTMTpro [N-Term]	0.000273514	0.00019945	1	2	3	I1N727	I1N727 [136-151]	0	2071.1	16	1.1672e+06	1.32816e+06	1.00114e+06	1.18045e+06	1.41461e+06	1.07161e+06	3	691.036	-4.43	82.6673	5.42e-05	1.949e-05	3.18
High	[K].LFVGNLPYDVDSQK.[L]	1xTMTpro [K14]; 1xTMTpro [N-Term]	0.000114417	0.00019945	1	3	2	C6TIJ0	C6TIJ0 [111-124]	0	2203.23	14	1.73627e+06	1.8073e+06	1.9864e+06	1.97054e+06	1.91585e+06	2.06807e+06	2	1102.11	-3.3	80.9575	5.42e-05	3.427e-07	4.67
High	[R].IFVPDGHPLK.[A]	1xTMTpro [K10]; 1xTMTpro [N-Term]	0.000489688	0.00019945	1	1	6	A0A0R0F259	A0A0R0F259 [394-403]	0	1731.04	10	1.39679e+07	14484258	1.61209e+07	1.61854e+07	1.6474e+07	17048453	3	577.682	-8.22	64.1316	5.42e-05	7.634e-05	4.67
High	[R].IFVPEGHPLK.[A]	1xTMTpro [K10]; 1xTMTpro [N-Term]	0.000317127	0.00019945	1	1	3	A0A0R4J3M4	A0A0R4J3M4 [393-402]	0	1745.06	10	5.31593e+06	5.64361e+06	6.27963e+06	6763536	6.80578e+06	7.00942e+06	3	582.355	-5.39	63.1625	5.42e-05	2.893e-05	4.58
High	[K].LFVTNDAGTIVNELEVQHPAAK.[V]	1xTMTpro [K22]; 1xTMTpro [N-Term]	8.9079e-05	0.00019945	2	2	3	I1MNU1; I1JD52	I1MNU1 [62-83]; I1JD52 [62-83]	0	2974.65	22	2.49694e+06	2.12251e+06	2.418e+06	2.5097e+06	2.7739e+06	2.5847e+06	4	744.42	3.19	82.2994	5.42e-05	7.535e-08	5.29
High	[K].LFVVIGAGGAGK.[A]	1xTMTpro [K12]; 1xTMTpro [N-Term]	0.000121212	0.00019945	1	2	1	I1J6L0	I1J6L0 [379-390]	0	1697.06	12	3.98401e+06	3.94694e+06	4679416	4699966	4.67812e+06	4.74995e+06	2	849.026	-9.56	80.4737	5.42e-05	5.055e-07	4.33
High	[K].IFWGGQGPNDK.[G]	1xTMTpro [K11]; 1xTMTpro [N-Term]	0.000220734	0.00019945	2	2	2	I1LAJ3; I1NEH6	I1LAJ3 [83-93]; I1NEH6 [83-93]	0	1827	11	2.55558e+06	2.61816e+06	2.90063e+06	2.96588e+06	2.90423e+06	2.95785e+06	2	914.001	-5.06	71.6815	5.42e-05	1.007e-05	4.67
High	[K].LGDEIAGLTLEEAK.[N]	1xTMTpro [K14]; 1xTMTpro [N-Term]	3.12052e-05	0.00019945	1	2	9	K7LNW5	K7LNW5 [110-123]	0	2067.18	14	2.36756e+06	2.269e+06	2.54826e+06	2.59026e+06	2.7311e+06	2.50941e+06	2	1034.09	-3.59	83.1142	5.42e-05	4.199e-10	5.98
High	[K].IFYTVDNPTK.[N]	1xTMTpro [K10]; 1xTMTpro [N-Term]	0.000391458	0.00019945	1	3	2	I1K1F4	I1K1F4 [245-254]	0	1806.03	10	3.67905e+06	3.37472e+06	4.03418e+06	3.95344e+06	4087667	3.86948e+06	2	903.512	-7.07	71.3545	5.42e-05	4.763e-05	3.83
High	[K].LGADVLVMGSHGYGLIK.[R]	1xTMTpro [K17]; 1xTMTpro [N-Term]	7.35684e-06	0.00019945	1	2	5	C6SVT0	C6SVT0 [114-130]	0	2338.34	17	12898144	1.35738e+07	1.47252e+07	1.39628e+07	1.50167e+07	15347570	3	780.115	-6.43	80.8762	5.42e-05	5.454e-13	7.75
High	[K].LGADVLVMGSHGYGLIK.[R]	1xOxidation [M8]; 1xTMTpro [K17]; 1xTMTpro [N-Term]	0.000153045	0.00019945	1	2	1	C6SVT0	C6SVT0 [114-130]	0	2354.34	17	2151640	2.23573e+06	2419003	2581707	2737552	2681091	3	785.447	-5.13	76.9392	5.42e-05	2.131e-06	5.63
High	[K].LGALLQHEIIPK.[S]	1xTMTpro [K12]; 1xTMTpro [N-Term]	0.000191336	0.00019945	2	2	2	C6TAH8; C6TID5	C6TAH8 [237-248]; C6TID5 [237-248]	0	1940.22	12	2.12079e+06	2.0706e+06	2.60338e+06	2.50923e+06	2.35844e+06	2.41504e+06	2	970.607	-6.14	79.6798	5.42e-05	5.969e-06	4.04
High	[R].IGAINVISSSPESAAR.[VE]	1xTMTpro [N-Term]	9.74541e-05	0.00019945	1	4	1	A0A0R0FQN0	A0A0R0FQN0 [317-332]	0	1876.05	16	1.02075e+06	1.02927e+06	1.17913e+06	1.23976e+06	1.28866e+06	1.3306e+06	2	938.517	-9.82	68.2473	5.42e-05	1.259e-07	4.42
High	[R].IGAINVVSSSPESAAR.[VY]	1xTMTpro [N-Term]	0.00015045	0.00019945	1	2	2	I1M9F7	I1M9F7 [317-332]	0	1862.03	16	447659	429214	478440	474396	487915	483100	2	931.518	-1.28	63.0418	5.42e-05	1.946e-06	3.46
High	[K].LGAMPEGLKDAEK.[C]	2xTMTpro [K9; K13]; 1xTMTpro [N-Term]	0.000296057	0.00019945	3	6	1	I1J9Y0; I1K0K7; I1LGM2	I1J9Y0 [443-455]; I1K0K7 [425-437]; I1LGM2 [443-455]	1	2271.32	13	447943	592224	541707	670532	649645	979142	3	757.774	-5.83	66.4746	5.42e-05	2.419e-05	2.8
High	[K].LGAVDPYFTK.[L]	1xTMTpro [K10]; 1xTMTpro [N-Term]	0.00027727	0.00019945	1	2	5	I1JEI0	I1JEI0 [323-332]	0	1719	10	7.59086e+06	7.53682e+06	8.44662e+06	8934538	8.68064e+06	9.39338e+06	2	859.997	-5.83	77.1847	5.42e-05	2.024e-05	4.17
High	[K].IGAVPHGLSTDSDVVK.[R]	1xTMTpro [K16]; 1xTMTpro [N-Term]	8.42497e-05	0.00019945	2	5	2	I1MC32; I1MY38	I1MC32 [47-62]; I1MY38 [47-62]	0	2203.26	16	1.43726e+06	1.54102e+06	1.60393e+06	1.61453e+06	1.78287e+06	1.64388e+06	3	735.086	-5.97	66.1295	5.42e-05	5.546e-08	5.04
High	[K].LGDDEFGHMLAGILK.[E]	1xTMTpro [K15]; 1xTMTpro [N-Term]	1.8849e-05	0.00019945	1	5	5	I1M561	I1M561 [68-82]	0	2224.23	15	4.11206e+06	4.05663e+06	4.55196e+06	4.81155e+06	4.91321e+06	5.17033e+06	2	1112.61	-5.2	84.8206	5.42e-05	4.049e-11	6.23
High	[K].LGADGNAQLLDIR.[A]	1xTMTpro [N-Term]	0.000348085	0.00019945	1	2	1	I1MKL0	I1MKL0 [148-160]	0	1659.93	13	514994	534134	578749	605422	686720	608183	2	830.467	-5.2	73.253	5.42e-05	3.633e-05	3.4
High	[K].LGQIDADDQLTGAEWLVK.[Q]	1xTMTpro [K18]; 1xTMTpro [N-Term]	7.66014e-05	0.00019945	1	3	1	I1KAS2	I1KAS2 [608-625]	0	2580.42	18	42896.2	39668.3	49875.3	53299.7	52303.9	48630.4	3	860.807	-4.28	84.1798	5.42e-05	3.331e-08	5.04
High	[R].IGGAQFTLNGIYYK.[L]	1xDeamidated [N9]; 1xTMTpro [K14]; 1xTMTpro [N-Term]	0.000553683	0.00019945	1	2	1	I1N4B8	I1N4B8 [96-109]	0	2154.21	14	2.04657e+06	2.12386e+06	2457303	2.46497e+06	2.36889e+06	2.99606e+06	2	1077.6	-9	80.6361	5.42e-05	9.725e-05	2.27
High	[R].IGGDSALSEAGELYK.[K]	1xTMTpro [K15]; 1xTMTpro [N-Term]	0.000852719	0.00019945	1	3	1	K7M821	K7M821 [566-580]	0	2118.16	15	240771	242625	283399	276872	296151	246656	3	706.721	-4.58	78.4375	5.42e-05	0.0002082	3.26
High	[K].IGITFGDANGNQVYEPR.[L]	1xTMTpro [N-Term]	5.88972e-05	0.00019945	1	2	3	C6SVH2	C6SVH2 [68-84]	0	2155.11	17	553014	572298	715048	658889	723434	832218	3	719.037	-6.07	76.634	5.42e-05	8.733e-09	4.85
High	[K].IGITFGDANGNQVYEPR.[L]	1xDeamidated [N9]; 1xTMTpro [N-Term]	2.67126e-05	0.00019945	1	2	7	C6SVH2	C6SVH2 [68-84]	0	2156.09	17	3.26914e+06	2.84348e+06	3.49398e+06	3.30818e+06	3.4523e+06	3.17668e+06	2	1078.54	-6.81	78.2736	5.42e-05	2.035e-10	5.62
High	[K].IGITFGDANGNQVYEPR.[L]	2xDeamidated [N9; N11]; 1xTMTpro [N-Term]	0.000128203	0.00019945	1	2	2	C6SVH2	C6SVH2 [68-84]	0	2157.08	17	638686	576633	728092	646932	664872	616650	3	719.703	7.11	78.5603	5.42e-05	7.363e-07	4.67
High	[K].LGITQCNIAHALEK.[T]	1xCarbamidomethyl [C6]; 1xTMTpro [K14]; 1xTMTpro [N-Term]	0.000141734	0.00019945	1	5	3	K7MBG3	K7MBG3 [423-436]	0	2176.24	14	8.22771e+06	8.36453e+06	9.05147e+06	10017887	9.88174e+06	1.25245e+07	3	726.081	-4.83	72.8854	5.42e-05	1.383e-06	5.74
High	[K].IGLVYQFHIAPK.[K]	1xTMTpro [K12]; 1xTMTpro [N-Term]	0.000287743	0.00019945	1	2	1	C6T0J9	C6T0J9 [33-44]	0	1994.21	12	429087	502589	536668	584121	616170	778738	3	665.402	-8.63	79.6327	5.42e-05	2.242e-05	4.74
High	[K].LGLYDVQGPIPVVK.[N]	1xTMTpro [K14]; 1xTMTpro [N-Term]	0.000405944	0.00019945	1	2	1	I1LKR1	I1LKR1 [167-180]	0	2106.28	14	275559	287532	321674	326512	319272	268910	3	702.76	-7.34	81.2808	5.42e-05	5.153e-05	3.2
High	[K].IGMTETWLK.[K]	1xTMTpro [K9]; 1xTMTpro [N-Term]	0.000414702	0.00019945	1	2	6	Q9SWB6	Q9SWB6 [12-20]	0	1686.97	9	6.94473e+07	6.56104e+07	7.72665e+07	7.18066e+07	7.25507e+07	69826768	2	843.986	-5.5	78.0301	5.42e-05	5.408e-05	3.26
High	[R].LGNDAEISQELPVEK.[G]	1xTMTpro [K15]; 1xTMTpro [N-Term]	0.000177327	0.00019945	1	2	2	I1M1F0	I1M1F0 [92-106]	0	2250.25	15	521798	482257	573331	638730	622094	575528	3	750.752	-2.19	76.4475	5.42e-05	4.345e-06	3.21
High	[K].IGNLVNSAVDVSR.[L]	1xTMTpro [N-Term]	0.000584085	0.00019945	1	1	1	I1KR53	I1KR53 [69-81]	0	1647.93	13	1.33366e+06	1.2381e+06	1.52917e+06	1.60319e+06	1643545	1.81438e+06	2	824.471	-0.5	74.635	5.42e-05	0.0001073	1.44
High	[K].LGLLSVTSGANPVSLK.[R]	1xTMTpro [K16]; 1xTMTpro [N-Term]	0.000180652	0.00019945	2	4	2	I1LL25; I1LR60	I1LL25 [144-159]; I1LR60 [144-159]	0	2164.32	16	1.53966e+06	1.25619e+06	1.71703e+06	1353899	1.29775e+06	1.14329e+06	2	1082.65	-8.14	82.3472	5.42e-05	4.711e-06	3.18
High	[K].LGNNFLTGTVPQGIAK.[L]	1xDeamidated [Q12]; 1xTMTpro [K16]; 1xTMTpro [N-Term]	0.000392945	0.00019945	1	1	1	C6ZS00	C6ZS00 [192-207]	0	2239.29	16	22993310	21948604	28415784	28781696	28631460	30034872	3	747.1	-4.18	79.7191	5.42e-05	4.81e-05	2.99
High	[R].LGPIVSEGQYEK.[I]	1xTMTpro [K12]; 1xTMTpro [N-Term]	0.000122048	0.00019945	1	2	9	B0M1A5	B0M1A5 [333-344]	0	1928.1	12	3.31943e+06	3.23194e+06	3.75051e+06	3.76678e+06	3.9464e+06	3.88317e+06	2	964.552	-1.08	68.9783	5.42e-05	5.286e-07	4.53
High	[R].LGPIVSEGQYK.[K]	1xTMTpro [K11]; 1xTMTpro [N-Term]	0.000218286	0.00019945	1	4	2	B0M1A6	B0M1A6 [333-343]	0	1799.06	11	3.75516e+06	3699883	4.10653e+06	4.01848e+06	4.14552e+06	4.0303e+06	2	900.028	-3.97	67.3489	5.42e-05	9.688e-06	4.25
High	[R].LGPMIGCDLSSDD.[-]	1xCarbamidomethyl [C7]; 1xTMTpro [N-Term]	0.000118812	0.00019945	1	2	52	Q9ZNZ4	Q9ZNZ4 [143-155]	0	1683.79	13	2.14514e+07	1.96736e+07	2.23896e+07	2.4764e+07	2.71396e+07	3.37608e+07	2	842.395	-3.63	80.5371	5.42e-05	4.424e-07	3.8
High	[R].LGPMIGCDLSSDD.[-]	1xCarbamidomethyl [C7]; 1xOxidation [M4]; 1xTMTpro [N-Term]	9.49486e-05	0.00019945	1	2	52	Q9ZNZ4	Q9ZNZ4 [143-155]	0	1699.78	13	3.72177e+07	3.56547e+07	3.76187e+07	4.02041e+07	4.42367e+07	5.02064e+07	2	850.395	-0.64	74.8079	5.42e-05	1.086e-07	4.49
High	[K].IGPNEPSELAIHENAYGLAR.[Y]	1xTMTpro [N-Term]	4.42949e-05	0.00019945	2	3	4	I1MB71; I1JPX8	I1MB71 [149-168]; I1JPX8 [149-168]	0	2455.29	20	1.34429e+07	1.25915e+07	1.6701e+07	1.75531e+07	1.82493e+07	1.80211e+07	3	819.096	-7.28	66.6384	5.42e-05	2.193e-09	5.53
High	[K].IGPNEPSELSIHENAYGLAR.[Y]	1xTMTpro [N-Term]	0.000462971	0.00019945	1	2	3	I1JH86	I1JH86 [149-168]	0	2471.28	20	2.15435e+06	1.94541e+06	2.27522e+06	2.28025e+06	2.36404e+06	2.28798e+06	3	824.43	-3.79	68.4754	5.42e-05	6.802e-05	3.6
High	[R].LGPNYLQLPANAPK.[C]	1xTMTpro [K14]; 1xTMTpro [N-Term]	0.000143775	0.00019945	2	10	5	A0A0R0K8D9; A0A0R0FSY1	A0A0R0K8D9 [356-369]; A0A0R0FSY1 [356-369]	0	2104.24	14	8.02206e+06	7.75238e+06	9.00266e+06	9.02992e+06	9157289	8.31481e+06	3	702.081	-6.09	75.6037	5.42e-05	1.503e-06	3.37
High	[R].LGPVQLPYTLLHPNSEEGLTCR.[G]	1xCarbamidomethyl [C21]; 1xTMTpro [N-Term]	1.49921e-05	0.00019945	1	5	3	I1M596	I1M596 [837-858]	0	2798.48	22	6.33564e+06	7.71484e+06	7.04597e+06	7905784	9.04244e+06	15925877	3	933.499	-0.45	81.1501	5.42e-05	1.417e-11	7.05
High	[R].LGPVQLPYTLLYPSSEEGLTFR.[G]	1xTMTpro [N-Term]	0.000356266	0.00019945	1	4	1	B3TDK4	B3TDK4 [810-831]	0	2784.51	22	200727	278549	248810	281299	336062	451909	2	1392.75	-7.26	85.1315	5.42e-05	3.844e-05	3.64
High	[K].LGNVVEGNTQVPVIQR.[E]	1xTMTpro [N-Term]	4.9761e-05	0.00019945	1	2	3	I1MDC4	I1MDC4 [353-368]	0	2027.16	16	716350	681307	816797	792425	816489	719093	2	1014.08	-5.45	69.9725	5.42e-05	3.832e-09	4.45
High	[K].IGGASEAEVGEK.[K]	1xTMTpro [K12]; 1xTMTpro [N-Term]	8.62819e-05	0.00019945	3	4	7	I1LCI1; I1LAL4; I1NHW4	I1LCI1 [412-423]; I1LAL4 [412-423]; I1NHW4 [412-423]	0	1754.98	12	3.22899e+06	3.07694e+06	3.66764e+06	3.73784e+06	3.83609e+06	3.43247e+06	2	877.992	-0.36	54.0942	5.42e-05	6.319e-08	4.26
High	[K].LGIIEDATNR.[N]	1xTMTpro [N-Term]	0.000216685	0.00019945	2	6	8	I1MC32; I1MY38	I1MC32 [527-536]; I1MY38 [527-536]	0	1405.8	10	4.05947e+06	4.13605e+06	4.62274e+06	5.0859e+06	5.45328e+06	5.00527e+06	2	703.402	-0.72	71.6808	5.42e-05	9.468e-06	2.22
High	[K].LGLHNAGYLAQK.[R]	1xTMTpro [K12]; 1xTMTpro [N-Term]	9.6965e-05	0.00019945	1	3	9	I1K3K3	I1K3K3 [11-22]	0	1893.12	12	3.79645e+07	3.56175e+07	4.38388e+07	4.37676e+07	4.38346e+07	4.6082e+07	2	947.06	-4.4	54.0518	5.42e-05	1.226e-07	4.45
High	[R].LGGDVLTTENAR.[E]	1xTMTpro [N-Term]	0.000837947	0.00019945	1	3	1	I1M6N8	I1M6N8 [149-160]	0	1549.85	12	252952	256839	299178	271146	260781	261586	2	775.434	6.74	58.8996	5.42e-05	0.0002023	2.79
High	[K].LGGDVPFTK.[I]	1xTMTpro [K9]; 1xTMTpro [N-Term]	0.000881007	0.00019945	1	3	2	A0A0R0I5G1	A0A0R0I5G1 [673-681]	0	1541.92	9	6.45319e+06	6801417	7221655	7.56277e+06	8.71462e+06	7.9512e+06	2	771.459	-4.81	67.0541	5.42e-05	0.0002198	3.46
High	[R].LGGEDVETEK.[K]	1xTMTpro [K10]; 1xTMTpro [N-Term]	0.000213296	0.00019945	1	2	8	K7LDT9	K7LDT9 [876-885]	0	1684.92	10	1.23486e+07	1.09299e+07	1.38306e+07	1.29535e+07	1.30336e+07	1.02451e+07	2	842.96	-7.82	49.7016	5.42e-05	8.951e-06	4.04
High	[R].LGGEDVETEKK.[Y]	2xTMTpro [K10; K11]; 1xTMTpro [N-Term]	0.000136814	0.00019945	1	2	3	K7LDT9	K7LDT9 [876-886]	1	2117.23	11	1.99809e+06	4.64975e+06	2.68731e+06	3.8683e+06	5.72415e+06	1.09423e+07	3	706.412	-2.05	52.8535	5.42e-05	1.116e-06	3.88
High	[R].LGGESVVTEK.[K]	1xTMTpro [K10]; 1xTMTpro [N-Term]	0.000236022	0.00019945	2	10	5	A0A0R0G3R6; K7MID0	A0A0R0G3R6 [189-198]; K7MID0 [813-822]	0	1626.96	10	2.7986e+07	2.79726e+07	3.15686e+07	3.51761e+07	3.54183e+07	3.34326e+07	2	813.979	-3.43	55.7972	5.42e-05	1.257e-05	4.3
High	[K].IGGFQEGIPIDPK.[R]	1xTMTpro [K13]; 1xTMTpro [N-Term]	0.000337241	0.00019945	2	7	2	Q39833; Q9LLQ9	Q39833 [398-410]; Q9LLQ9 [398-410]	0	1979.15	13	1.31231e+06	1.303e+06	1.45415e+06	1.50873e+06	1.61028e+06	2.057e+06	2	990.07	-6.11	79.0723	5.42e-05	3.359e-05	3.79
High	[R].LGGGNSSASTGVGGGSSNMLR.[F]	1xTMTpro [N-Term]	2.1872e-05	0.00019945	1	2	2	I1LTG9	I1LTG9 [40-60]	0	2170.08	21	1.50526e+06	1.69128e+06	1.78645e+06	2.16984e+06	2.22994e+06	3.04029e+06	2	1085.54	-2.62	50.9872	5.42e-05	8.057e-11	4.85
High	[R].LGGGNSSASTGVGGGSSNMLR.[F]	1xOxidation [M19]; 1xTMTpro [N-Term]	0.000160712	0.00019945	1	2	2	I1LTG9	I1LTG9 [40-60]	0	2186.08	21	1.20183e+06	987287	1128041	1.21429e+06	1.22848e+06	1.27974e+06	3	729.362	-3.41	46.1864	5.42e-05	2.748e-06	3.09
High	[K].IGGIGTVPVGR.[V-]	1xTMTpro [N-Term]	0.000250296	0.00019945	3	9	6	A0A0R0JTV5; C6EVF9; A0A0R0ESZ8	A0A0R0JTV5 [244-254]; C6EVF9 [244-254]; A0A0R0ESZ8 [244-254]	0	1329.82	11	3.31776e+07	3.42479e+07	3.88219e+07	4.22335e+07	4.29825e+07	4.61963e+07	3	443.94	-9.69	58.7154	5.42e-05	1.506e-05	3.34
High	[K].LGLHNAGYLAQK.[R]	1xDeamidated [N5]; 1xTMTpro [K12]; 1xTMTpro [N-Term]	8.53607e-05	0.00019945	1	3	4	I1K3K3	I1K3K3 [11-22]	0	1894.1	12	2.62617e+06	2.38531e+06	2.82108e+06	2.76015e+06	2.77818e+06	2.57536e+06	2	947.556	0.37	68.6229	5.42e-05	5.951e-08	4.63
High	[K].LGGLLAEASSEEDFSGK.[V]	1xTMTpro [K17]; 1xTMTpro [N-Term]	5.29624e-06	0.00019945	2	3	4	I1MT23; I1JGP8	I1MT23 [110-126]; I1JGP8 [110-126]	0	2318.24	17	1.46746e+06	1.43535e+06	1.59396e+06	1.73373e+06	1.75994e+06	1.80996e+06	2	1159.62	-0.91	83.3234	5.42e-05	1.215e-13	6.91
High	[K].LGGLLGQVSSEEDFSGK.[L]	1xDeamidated [Q7]; 1xTMTpro [K17]; 1xTMTpro [N-Term]	8.28249e-05	0.00019945	1	1	2	I1N7G4	I1N7G4 [124-140]	0	2332.25	17	717275	743256	843402	898239	831298	783241	3	778.093	4.41	82.8338	5.42e-05	5.049e-08	3.42
High	[R].IGGLPVIEGPK.[K]	1xTMTpro [K11]; 1xTMTpro [N-Term]	0.000154878	0.00019945	1	1	4	K7K1R2	K7K1R2 [315-325]	0	1688.06	11	3.69597e+06	3.81708e+06	4.32795e+06	4.34709e+06	4.44704e+06	4.86919e+06	2	844.529	-5.82	74.5817	5.42e-05	2.278e-06	4.35
High	[K].IGGNLPGVHYIR.[DH]	1xTMTpro [N-Term]	0.000238879	0.00019945	1	3	1	C6T8Y2	C6T8Y2 [171-182]	0	1599.93	12	249987	230479	287868	270906	283370	241074	3	533.976	-9.51	59.2241	5.42e-05	1.306e-05	3.4
High	[KR].LGGTVDDTELVK.[G]	1xTMTpro [K12]; 1xTMTpro [N-Term]	8.3212e-05	0.00019945	1	9	8	I1K5G1	I1K5G1 [207-218]	0	1855.07	12	2.04709e+06	1.92273e+06	2.22343e+06	2.34567e+06	2.3967e+06	2.22545e+06	2	928.037	-0.48	71.1367	5.42e-05	5.195e-08	3.92
High	[K].LGHVDCDAEK.[S]	1xCarbamidomethyl [C6]; 1xTMTpro [K10]; 1xTMTpro [N-Term]	0.000210762	0.00019945	2	3	6	C6T7D9; I1JIH4	C6T7D9 [215-224]; I1JIH4 [215-224]	0	1751.92	10	6.15759e+06	5.60776e+06	6.64723e+06	6.28737e+06	6.44606e+06	7.00083e+06	3	584.644	-4.46	42.4911	5.42e-05	8.601e-06	4.41
High	[R].LGLEGASVVISSR.[K]	1xTMTpro [N-Term]	0.000244798	0.00019945	1	8	2	B0M195	B0M195 [29-41]	0	1591.93	13	1.59405e+06	1498202	1.77191e+06	1.86362e+06	1.89753e+06	1.94355e+06	2	796.469	-2.14	72.1475	5.42e-05	1.411e-05	3.25
High	[K].IGLFGGAGVGK.[TI]	1xTMTpro [K11]; 1xTMTpro [N-Term]	0.00011587	0.00019945	3	6	3	A0A0R4J4C8; I1NFS4; Q2PMV0	A0A0R4J4C8 [229-239]; I1NFS4 [229-239]; Q2PMV0 [168-178]	0	1583.98	11	4.54466e+07	42876593	5.16077e+07	5.18623e+07	5.50692e+07	5.38852e+07	3	528.659	-9.49	74.6058	5.42e-05	3.74e-07	4.28
High	[R].LGIGEVFGK.[E]	1xTMTpro [K9]; 1xTMTpro [N-Term]	0.000615365	0.00019945	1	1	1	K7KRK6	K7KRK6 [270-278]	0	1527.94	9	1.09622e+06	1.10614e+06	1.2455e+06	1.31189e+06	1276104	1.27701e+06	2	764.468	-7.26	79.0026	5.42e-05	0.0001182	3.5
High	[K].LGIHEDSQNK.[TG]	1xTMTpro [K10]; 1xTMTpro [N-Term]	0.000154508	0.00019945	3	6	8	D6C500; D6C4Z9; I1JJL6	D6C500 [418-427]; D6C4Z9 [418-427]; I1JJL6 [419-428]	0	1748.98	10	7.78383e+06	8.35827e+06	9.83715e+06	1.11903e+07	1.22381e+07	1.31295e+07	3	583.661	-5.11	41.8522	5.42e-05	2.25e-06	4.95
High	[K].LGGLLGQVSSEEDFSGK.[L]	1xTMTpro [K17]; 1xTMTpro [N-Term]	4.13072e-06	0.00019945	1	1	7	I1N7G4	I1N7G4 [124-140]	0	2331.27	17	3.97514e+06	3.95025e+06	4.72448e+06	4.63108e+06	4.76869e+06	4.93679e+06	2	1166.13	-2.8	82.8733	5.42e-05	3.889e-14	5.91
High	[K].LLAMPHAPLLER.[L]	1xTMTpro [N-Term]	0.000218018	0.00019945	1	2	1	I1LS06	I1LS06 [38-49]	0	1664.98	12	108807	92834.5	110266	106676	105193	104961	3	555.663	-5.09	73.8688	5.42e-05	9.673e-06	4.03
High	[K].LLANEGDTVEPGNK.[I]	1xTMTpro [K14]; 1xTMTpro [N-Term]	4.59997e-05	0.00019945	2	4	5	I1M6P9; I1JJB5	I1M6P9 [149-162]; I1JJB5 [152-165]	0	2065.14	14	1.23234e+06	1.29569e+06	1.40247e+06	1.42231e+06	1.57565e+06	1.8439e+06	2	1033.07	-0.12	63.4104	5.42e-05	2.621e-09	4.5
High	[R].IIANMEDPIGQVLK.[R]	1xTMTpro [K14]; 1xTMTpro [N-Term]	6.63029e-05	0.00019945	1	2	1	I1M826	I1M826 [373-386]	0	2149.25	14	1349387	1.3261e+06	1.49658e+06	1.50441e+06	1.46842e+06	1.51377e+06	2	1075.13	-3.65	83.806	5.42e-05	1.581e-08	4.04
High	[R].IINSDEVQSVVRPIK.[K]	1xDeamidated [N3]; 1xTMTpro [K15]; 1xTMTpro [N-Term]	0.000199205	0.00019945	2	5	1	I1LZ03; I1L8R1	I1LZ03 [297-311]; I1L8R1 [297-311]	0	2306.36	15	2.60961e+06	2.63987e+06	2.93277e+06	3.17329e+06	3190781	3.26155e+06	3	769.455	-2.51	72.3467	5.42e-05	6.991e-06	4.22
High	[K].IINSDNVQEAAR.[E]	1xDeamidated [N3]; 1xTMTpro [N-Term]	0.000848466	0.00019945	1	2	1	I1JJP2	I1JJP2 [478-489]	0	1634.87	12	604696	556612	712681	680116	726750	621944	2	817.943	7.28	49.5336	5.42e-05	0.0002064	2.29
High	[K].ILNSEQCAELK.[M]	1xCarbamidomethyl [C7]; 1xTMTpro [K11]; 1xTMTpro [N-Term]	0.000136722	0.00019945	1	1	6	I1JGP8	I1JGP8 [288-298]	0	1913.07	11	3.33369e+06	3.09587e+06	3.57014e+06	3.86225e+06	4.17895e+06	5.07193e+06	2	957.035	-1.34	66.1181	5.42e-05	1.111e-06	4.72
High	[K].LINVAVPGTIDER.[TA]	1xTMTpro [N-Term]	0.000169221	0.00019945	1	8	1	I1M6K8	I1M6K8 [168-180]	0	1700.99	13	760778	762941	846230	914816	909618	953406	2	850.994	-3.42	78.9022	5.42e-05	3.525e-06	4.09
High	[K].LLNVHSVADR.[N]	1xTMTpro [N-Term]	0.000427106	0.00019945	1	8	4	C6TCN5	C6TCN5 [191-200]	0	1427.83	10	1.19646e+07	1.30682e+07	1.46237e+07	1.45706e+07	1.42144e+07	1.47775e+07	3	476.613	-3.76	50.6106	5.42e-05	5.745e-05	4.12
High	[R].IINVIGEPIDAK.[G]	1xTMTpro [K12]; 1xTMTpro [N-Term]	9.09023e-05	0.00019945	1	1	5	A0A0R4J4C8	A0A0R4J4C8 [171-182]	0	1890.16	12	4.40149e+06	4.40075e+06	5.18082e+06	5.24922e+06	5.29166e+06	5.3227e+06	2	945.579	-2.7	79.6213	5.42e-05	8.472e-08	5.65
High	[R].IINVIGEPIDDKGEINTEHYLPIHR.[E]	1xTMTpro [K12]; 1xTMTpro [N-Term]	1.40722e-05	0.00019945	1	1	2	I1NFS4	I1NFS4 [171-195]	1	3493.93	25	371094	343486	380826	400840	445366	458095	5	699.592	0.41	79.4485	5.42e-05	1.061e-11	7.15
High	[R].ILPDGSMMEITK.[V]	1xTMTpro [K12]; 1xTMTpro [N-Term]	0.000209272	0.00019945	1	3	1	K7LSQ5	K7LSQ5 [148-159]	0	1943.08	12	2.21479e+06	2.25122e+06	2.52823e+06	2.46435e+06	2.56898e+06	2.53525e+06	2	972.039	-6.55	79.5626	5.42e-05	8.375e-06	3.77
High	[R].IIPGYGGGMSSAK.[A]	1xTMTpro [K13]; 1xTMTpro [N-Term]	9.92783e-05	0.00019945	3	7	1	K7LSQ5; I1LIT1; A0A0R0FB78	K7LSQ5 [269-281]; I1LIT1 [269-281]; A0A0R0FB78 [306-318]	0	1846.04	13	856464	893553	1.00098e+06	1.06409e+06	1.11803e+06	1.18873e+06	2	923.517	-6.36	66.1697	5.42e-05	1.407e-07	3.33
High	[R].IINSDEVQSVVRPIK.[K]	1xTMTpro [K15]; 1xTMTpro [N-Term]	3.0814e-05	0.00019945	2	5	6	I1LZ03; I1L8R1	I1LZ03 [297-311]; I1L8R1 [297-311]	0	2305.37	15	1.58387e+07	1.58113e+07	1.87154e+07	2.01804e+07	2.03298e+07	1.92402e+07	2	1153.19	-2.13	72.8659	5.42e-05	3.945e-10	5.87
High	[R].IIPGYGGGMSSAK.[A]	1xOxidation [M9]; 1xTMTpro [K13]; 1xTMTpro [N-Term]	0.000291388	0.00019945	3	7	2	K7LSQ5; I1LIT1; A0A0R0FB78	K7LSQ5 [269-281]; I1LIT1 [269-281]; A0A0R0FB78 [306-318]	0	1862.03	13	3.02293e+06	2.5628e+06	3.3501e+06	3.35329e+06	3.18123e+06	2694025	2	931.514	-6.73	59.2846	5.42e-05	2.324e-05	2.85
High	[K].LLPLVINASK.[D]	1xTMTpro [K10]; 1xTMTpro [N-Term]	0.000244127	0.00019945	1	2	1	I1KIV5	I1KIV5 [515-524]	0	1676.1	10	1.35619e+06	1.28538e+06	1.58626e+06	1523384	1.51509e+06	1.74247e+06	2	838.547	-5.65	82.8239	5.42e-05	1.396e-05	3.96
High	[R].LIPSASSGDSK.[V]	1xTMTpro [K11]; 1xTMTpro [N-Term]	0.000140051	0.00019945	1	8	10	I1K9V8	I1K9V8 [114-124]	0	1669.96	11	1.57855e+07	1.56361e+07	1.80968e+07	1.77436e+07	1.89677e+07	1.70479e+07	2	835.481	-4.42	53.6007	5.42e-05	1.286e-06	3.8
High	[K].LLPTEVADSK.[Q]	1xTMTpro [K10]; 1xTMTpro [N-Term]	0.000898982	0.00019945	1	1	3	A0A0R0HCG7	A0A0R0HCG7 [269-278]	0	1681	10	1.81296e+06	1.82014e+06	1.93787e+06	2.113e+06	2.14636e+06	2.04266e+06	2	841.001	-4.25	69.9777	5.42e-05	0.0002271	3.96
High	[R].ILQAGVHTVVGTPGR.[V]	1xTMTpro [N-Term]	5.12961e-05	0.00019945	1	6	2	A0A0R0FUV4	A0A0R0FUV4 [154-168]	0	1809.07	15	2.41875e+06	2.43572e+06	2999347	2.83034e+06	2.89476e+06	3.0313e+06	2	905.031	-6.95	56.8997	5.42e-05	4.441e-09	4.62
High	[K].IIQDNILYAR.[A]	1xTMTpro [N-Term]	0.000538111	0.00019945	1	3	2	I1LJA4	I1LJA4 [195-204]	0	1522.89	10	706748	688416	855600	880132	883150	815186	2	761.947	-3.03	73.7865	5.42e-05	9.191e-05	3.17
High	[K].ILQEEIGGVK.[G]	1xTMTpro [K10]; 1xTMTpro [N-Term]	0.00019154	0.00019945	2	5	4	I1J582; A0A0R0ICD7	I1J582 [276-285]; A0A0R0ICD7 [246-255]	0	1694.03	10	1.81989e+06	1.77153e+06	2.20389e+06	2.22924e+06	2.25315e+06	1.914e+06	2	847.518	-3.68	72.1444	5.42e-05	5.991e-06	4.62
High	[R].LIQEHQVDFLR.[L]	1xTMTpro [N-Term]	0.000295113	0.00019945	1	9	2	C6TIN6	C6TIN6 [307-317]	0	1701.96	11	79777.9	81334	89356.2	93130.9	91862.2	114746	3	567.989	-5.55	67.8775	5.42e-05	2.4e-05	4.19
High	[R].ILQMEEAIK.[N]	1xTMTpro [K9]; 1xTMTpro [N-Term]	0.000807336	0.00019945	1	4	3	I1NFB9	I1NFB9 [245-253]	0	1683	9	3.00847e+06	3.00662e+06	3.49298e+06	3.58305e+06	3.80656e+06	3.83687e+06	2	841.999	-5.45	81.1631	5.42e-05	0.0001902	3.11
High	[R].LIQSQDDICTPQVK.[L]	1xCarbamidomethyl [C9]; 1xTMTpro [K14]; 1xTMTpro [N-Term]	0.000113838	0.00019945	1	3	1	I1MZC9	I1MZC9 [342-355]	0	2253.24	14	71475.2	64220.6	77857.8	78156.5	74519.3	97614.3	3	751.748	-5.11	70.2013	5.42e-05	3.319e-07	4.3
High	[K].ILPLAGAEYSK.[K]	1xTMTpro [K11]; 1xTMTpro [N-Term]	0.000145138	0.00019945	1	9	4	A0A0R0EFP3	A0A0R0EFP3 [97-107]	0	1770.07	11	6.41757e+06	6.58415e+06	7.31165e+06	7.52038e+06	7518942	7.42235e+06	2	885.533	-3.89	76.9506	5.42e-05	1.589e-06	3.52
High	[K].LLQTSTSTEK.[M]	1xTMTpro [K10]; 1xTMTpro [N-Term]	0.000896711	0.00019945	2	7	4	A0A0R0LAF9; I1KKK0	A0A0R0LAF9 [55-64]; I1KKK0 [55-64]	0	1716	10	5.88189e+06	5.50745e+06	6.39316e+06	6.52935e+06	6.26504e+06	5.23781e+06	2	858.501	-5.28	52.5648	5.42e-05	0.0002268	3.81
High	[R].LINQDQDQEVK.[E]	1xTMTpro [K11]; 1xTMTpro [N-Term]	0.00012243	0.00019945	1	2	1	K7L432	K7L432 [567-577]	0	1938.08	11	616672	527476	739768	752587	812510	589836	2	969.539	-3.64	57.1562	5.42e-05	5.414e-07	4.45
High	[K].IINPAFHLEK.[L]	1xTMTpro [K10]; 1xTMTpro [N-Term]	0.000269445	0.00019945	1	4	2	A0A0R0H2Z4	A0A0R0H2Z4 [162-171]	0	1790.08	10	2.38469e+06	2.10809e+06	2.5861e+06	2481792	2.59251e+06	2.72865e+06	2	895.54	-5.08	69.8918	5.42e-05	1.867e-05	4.15
High	[K].LLISDDDAPQDK.[K]	1xTMTpro [K12]; 1xTMTpro [N-Term]	0.000123277	0.00019945	1	1	4	I1KUN0	I1KUN0 [1271-1282]	0	1938.07	12	965667	923595	1.0668e+06	1.05755e+06	1.05775e+06	950386	2	969.533	-4.24	68.0168	5.42e-05	5.662e-07	4.46
High	[K].LLLTHEIATEK.[E]	1xTMTpro [K11]; 1xTMTpro [N-Term]	0.000572426	0.00019945	1	2	2	I1KXM1	I1KXM1 [327-337]	0	1876.14	11	1.17822e+06	1.11671e+06	1.36996e+06	1.39306e+06	1.43081e+06	1.36021e+06	3	626.048	-5.35	65.8951	5.42e-05	0.0001033	4.44
High	[R].LLMEQSSAIK.[C]	1xTMTpro [K10]; 1xTMTpro [N-Term]	0.000329743	0.00019945	1	5	1	Q9M426	Q9M426 [313-322]	0	1728.02	10	3800919	3.90196e+06	3.8251e+06	4222314	4.71415e+06	5484534	2	864.511	-4.44	67.2203	5.42e-05	3.182e-05	3.92
High	[K].LIMNDLLNATTVNK.[L]	1xTMTpro [K14]; 1xTMTpro [N-Term]	4.82246e-05	0.00019945	1	21	3	A0A411P320	A0A411P320 [134-147]	0	2168.26	14	2.67699e+06	2.49278e+06	3.17782e+06	2.74119e+06	2.90051e+06	2.78015e+06	2	1084.63	-4.53	84.098	5.42e-05	3.296e-09	5.25
High	[R].ILMVGLDAAGK.[T]	1xTMTpro [K11]; 1xTMTpro [N-Term]	0.000174141	0.00019945	1	18	1	I1NBF8	I1NBF8 [20-30]	0	1696.03	11	6219297	5.66651e+06	6.3344e+06	6.56406e+06	6.7163e+06	4215871	2	848.516	-4.07	81.3463	5.42e-05	4.024e-06	4.52
High	[R].ILMVGLDAAGK.[T]	1xOxidation [M3]; 1xTMTpro [K11]; 1xTMTpro [N-Term]	0.000149646	0.00019945	1	18	6	I1NBF8	I1NBF8 [20-30]	0	1712.03	11	1.44027e+07	1.52361e+07	1.73506e+07	1.83491e+07	1.82137e+07	1.6905e+07	2	856.516	-1.81	77.1609	5.42e-05	1.887e-06	3.95
High	[K].ILNAEQCAELK.[M]	1xCarbamidomethyl [C7]; 1xTMTpro [K11]; 1xTMTpro [N-Term]	0.000116674	0.00019945	1	2	3	I1MT23	I1MT23 [288-298]	0	1897.07	11	962804	910071	977374	1.07292e+06	1.12633e+06	1.33934e+06	2	949.034	-5.67	71.6465	5.42e-05	3.917e-07	5.12
High	[K].ILNDETFAK.[M]	1xTMTpro [K9]; 1xTMTpro [N-Term]	0.000606994	0.00019945	1	1	1	I1LEI9	I1LEI9 [262-270]	0	1658.96	9	516092	458719	528508	559079	575630	566585	2	829.981	-4.24	74.4656	5.42e-05	0.0001154	4.16
High	[R].LINEPAEGGEGNILGQMASGMPQAVTVTPEER.[Q]	1xTMTpro [N-Term]	2.48425e-05	0.00019945	1	2	2	I1NFH7	I1NFH7 [327-358]	0	3599.8	32	210228	165954	187524	178770	195080	195830	3	1200.6	-5.95	83.5318	5.42e-05	1.453e-10	5.55
High	[R].ILNPDLAIQHILPCVK.[E]	1xCarbamidomethyl [C14]; 1xTMTpro [K16]; 1xTMTpro [N-Term]	5.95504e-05	0.00019945	2	4	1	I1KIV5; I1NFG9	I1KIV5 [310-325]; I1NFG9 [308-323]	0	2452.46	16	737532	770332	756866	951588	1.02956e+06	1.64493e+06	3	818.152	-8.38	83.7806	5.42e-05	9.248e-09	4.58
High	[R].LINEPAEGGEGNILGQMASGMPQAVTVTPEER.[Q]	1xDeamidated [Q16]; 1xTMTpro [N-Term]	0.000108954	0.00019945	1	2	1	I1NFH7	I1NFH7 [327-358]	0	3600.78	32	35753.3	37782.2	45385.7	52890.6	43410.4	45436.9	4	900.949	-2.72	83.498	5.42e-05	2.489e-07	5.73
High	[R].IINEPTAAAIAYGLDKK.[AG]	2xTMTpro [K16; K17]; 1xTMTpro [N-Term]	5.597e-06	0.00019945	12	25	4	Q587K1; A0A0R4J626; I1MT10; A0A0R4J4D6; I1JGR5; O22639; A0A0R0FY49; I1KPN3; K7LZH1; I1LQR4; A0A0R0KKU3; I1K670	Q587K1 [205-221]; A0A0R4J626 [176-192]; I1MT10 [175-191]; A0A0R4J4D6 [176-192]; I1JGR5 [175-191]; O22639 [204-220]; A0A0R0FY49 [215-231]; I1KPN3 [204-220]; K7LZH1 [176-192]; I1LQR4 [176-192]; A0A0R0KKU3 [176-192]; I1K670 [204-220]	1	2700.61	17	7.26623e+06	9.7881e+06	8.12573e+06	1.13197e+07	1.24207e+07	2.7419e+07	3	900.872	-3.76	79.9834	5.42e-05	1.562e-13	8.02
High	[R].IINEPTAAALSYGMNNK.[E]	1xTMTpro [K17]; 1xTMTpro [N-Term]	0.000495922	0.00019945	2	4	1	I1KQV7; I1M2K9	I1KQV7 [220-236]; I1M2K9 [217-233]	0	2415.32	17	1.28827e+06	1.33978e+06	1.67662e+06	1603835	1.54311e+06	2.50183e+06	3	805.776	-2.75	78.3389	5.42e-05	7.835e-05	4.69
High	[R].IINEPTAASLAYGFEK.[K]	1xTMTpro [K16]; 1xTMTpro [N-Term]	1.08689e-05	0.00019945	1	2	5	I1MJU7	I1MJU7 [218-233]	0	2332.3	16	3.39902e+06	3.52239e+06	3.88143e+06	4.15873e+06	4.2542e+06	4.68752e+06	2	1166.65	-3.73	81.1951	5.42e-05	3.252e-12	6.46
High	[K].LLNHGDQILDEANK.[A]	1xTMTpro [K14]; 1xTMTpro [N-Term]	2.2335e-05	0.00019945	2	9	52	Q4U3W3; Q45UE7	Q4U3W3 [271-284]; Q45UE7 [271-284]	0	2188.22	14	7.095e+07	7.08779e+07	8.35795e+07	8.05449e+07	8.2883e+07	7.07135e+07	3	730.076	-3.43	69.2156	5.42e-05	8.866e-11	6.93
High	[K].LLNHGDQILDEANK.[A]	1xDeamidated [N/Q]; 1xTMTpro [K14]; 1xTMTpro [N-Term]	1.91967e-05	0.00019945	2	9	20	Q4U3W3; Q45UE7	Q4U3W3 [271-284]; Q45UE7 [271-284]	0	2189.21	14	6.69821e+06	6.13768e+06	7.16912e+06	6.98797e+06	7.18988e+06	6.00016e+06	3	730.404	-4.25	70.4668	5.42e-05	4.414e-11	3.18
High	[K].LLNHGDQILDEANK.[A]	2xDeamidated [N3; N13]; 1xTMTpro [K14]; 1xTMTpro [N-Term]	0.000905837	0.00019945	2	9	1	Q4U3W3; Q45UE7	Q4U3W3 [271-284]; Q45UE7 [271-284]	0	2190.19	14	152886	140981	153419	168376	159382	237590	3	730.739	5.45	72.1367	5.42e-05	0.0002304	2.42
High	[K].LLNLHSVATK.[N]	1xTMTpro [K10]; 1xTMTpro [N-Term]	0.00029892	0.00019945	1	5	2	I7AI86	I7AI86 [184-193]	0	1704.07	10	3.24103e+06	3.03604e+06	3.7364e+06	3.63785e+06	3681785	4.03507e+06	2	852.533	-4.7	58.2383	5.42e-05	2.476e-05	4.36
High	[K].LLNLSNPINDPESDTFK.[T]	1xTMTpro [K17]; 1xTMTpro [N-Term]	0.000120985	0.00019945	1	1	4	I1LA26	I1LA26 [107-123]	0	2525.37	17	1.97729e+06	1.75952e+06	2.13241e+06	2.0862e+06	2.18044e+06	1.93648e+06	2	1263.19	1.04	82.4991	5.42e-05	4.995e-07	5.25
High	[K].LLNLSNPINDPESDTFK.[T]	1xDeamidated [N9]; 1xTMTpro [K17]; 1xTMTpro [N-Term]	0.000170459	0.00019945	1	1	1	I1LA26	I1LA26 [107-123]	0	2526.36	17	628845	522195	611089	609052	606459	604691	3	842.794	3.78	82.1691	5.42e-05	3.64e-06	4.37
High	[R].IINEPTAAAIAYGLDK.[RK]	1xTMTpro [K16]; 1xTMTpro [N-Term]	1.08091e-05	0.00019945	13	31	6	Q587K1; K7L2A0; A0A0R4J626; I1MT10; A0A0R4J4D6; I1JGR5; O22639; A0A0R0FY49; I1KPN3; K7LZH1; I1LQR4; A0A0R0KKU3; I1K670	Q587K1 [205-220]; K7L2A0 [191-206]; A0A0R4J626 [176-191]; I1MT10 [175-190]; A0A0R4J4D6 [176-191]; I1JGR5 [175-190]; O22639 [204-219]; A0A0R0FY49 [215-230]; I1KPN3 [204-219]; K7LZH1 [176-191]; I1LQR4 [176-191]; A0A0R0KKU3 [176-191]; I1K670 [204-219]	0	2268.31	16	1.99417e+07	1.91602e+07	2.16643e+07	2.21054e+07	2.32948e+07	1.91255e+07	2	1134.66	-1.32	81.8493	5.42e-05	3.161e-12	6.28
High	[K].LLIQNQDEMIK.[TAS]	1xOxidation [M9]; 1xTMTpro [K11]; 1xTMTpro [N-Term]	0.000134535	0.00019945	4	12	11	C6T977; A0A0R0GXN6; I1KTM3; I1M3R5	C6T977 [97-107]; A0A0R0GXN6 [95-105]; I1KTM3 [114-124]; I1M3R5 [92-102]	0	1969.13	11	4.00382e+06	3.65167e+06	4.6021e+06	4.32094e+06	4.39168e+06	3.74224e+06	2	985.063	-4.51	72.0705	5.42e-05	1.003e-06	3.91
High	[K].LLQVEDPLSEATK.[Y]	1xTMTpro [K13]; 1xTMTpro [N-Term]	0.000109455	0.00019945	1	2	2	I1KH61	I1KH61 [646-658]	0	2051.19	13	615539	587046	692987	721945	764894	739381	2	1026.1	-2.26	81.5014	5.42e-05	2.567e-07	5.02
High	[K].LLSDMAAIR.[L]	1xTMTpro [N-Term]	0.000885459	0.00019945	1	4	1	I1MG10	I1MG10 [584-592]	0	1293.75	9	1.53858e+06	1.45733e+06	1.73795e+06	1.67357e+06	1843044	1.82262e+06	2	647.376	-5.06	75.8244	5.42e-05	0.0002218	3.2
High	[R].IITEAVGGQVVEQYVEPNPVEAGR.[T]	1xTMTpro [N-Term]	1.55115e-06	0.00019945	1	1	11	I1LE41	I1LE41 [99-122]	0	2858.52	24	3.1354e+06	2.66415e+06	3.34405e+06	3.11542e+06	3.06866e+06	2.309e+06	2	1429.76	-5.23	81.7288	5.42e-05	4.415e-16	6.66
High	[R].IITEAVGGQVVEQYVEPNPVEAGR.[T]	1xDeamidated [Q13]; 1xTMTpro [N-Term]	0.000384146	0.00019945	1	1	1	I1LE41	I1LE41 [99-122]	0	2859.51	24	1.44969e+06	1313097	1.69735e+06	1.51136e+06	1.43666e+06	1.15914e+06	3	953.841	0.54	81.2657	5.42e-05	4.56e-05	3.69
High	[K].ILTGGSVLESGGNFVQPTIVEISPDAPVVK.[E]	1xTMTpro [K30]; 1xTMTpro [N-Term]	2.00935e-05	0.00019945	1	2	2	I1L1Q8	I1L1Q8 [366-395]	0	3632.04	30	1.26158e+06	1.2825e+06	1.53909e+06	1447951	1.46291e+06	1.84395e+06	4	908.763	-4.23	84.6625	5.42e-05	5.435e-11	6.22
High	[R].LITGSADQTAK.[L]	1xTMTpro [K11]; 1xTMTpro [N-Term]	0.000212275	0.00019945	2	6	6	I1J582; A0A0R0ICD7	I1J582 [67-77]; A0A0R0ICD7 [67-77]	0	1713	11	2.74775e+06	2.72537e+06	3.24819e+06	3.18801e+06	3.31585e+06	3016950	2	857.003	-2.82	52.7688	5.42e-05	8.812e-06	4.04
High	[R].LITLAIPVNKPGR.[F]	1xTMTpro [K10]; 1xTMTpro [N-Term]	4.57984e-05	0.00019945	2	7	29	Q948X9; P0DO16	Q948X9 [324-336]; P0DO16 [306-318]	0	2000.29	13	2.94835e+09	3.02325e+09	3.30072e+09	3.26113e+09	3.01702e+09	3.40993e+09	3	667.429	-7.39	75.0404	5.42e-05	2.568e-09	4.93
High	[R].LITLAIPVNKPGR.[F]	1xDeamidated [N9]; 1xTMTpro [K10]; 1xTMTpro [N-Term]	0.000107022	0.00019945	2	7	4	Q948X9; P0DO16	Q948X9 [324-336]; P0DO16 [306-318]	0	2001.27	13	4.37712e+06	4.16675e+06	4.82075e+06	4.1468e+06	3.92389e+06	4.56299e+06	3	667.756	-9.38	79.2156	5.42e-05	2.228e-07	5.9
High	[R].IITTNLWSAELSK.[L]	1xTMTpro [K13]; 1xTMTpro [N-Term]	0.000124053	0.00019945	1	2	2	K7MKG5	K7MKG5 [206-218]	0	2084.22	13	1.8772e+06	1.7875e+06	2.12807e+06	2.03462e+06	2.15429e+06	1.83578e+06	2	1042.62	6.45	84.0108	5.42e-05	5.911e-07	5.6
High	[R].LLVADTQAGSLIGK.[Q]	1xTMTpro [K14]; 1xTMTpro [N-Term]	0.000709756	0.00019945	1	10	2	I1JP06	I1JP06 [221-234]	0	1994.21	14	3.02381e+06	3.22389e+06	3.48377e+06	3.76745e+06	3.82317e+06	5.3705e+06	3	665.406	-5.12	79.64	5.42e-05	0.0001527	2.45
High	[K].LLVANIGDSR.[A]	1xTMTpro [N-Term]	0.000342594	0.00019945	2	5	2	A0A0R0EDI1; A0A0R0ITJ5	A0A0R0EDI1 [140-149]; A0A0R0ITJ5 [210-219]	0	1361.81	10	5.54339e+06	4.5419e+06	5710272	5379157	5269931	4.96368e+06	2	681.405	-3.99	65.1659	5.42e-05	3.495e-05	2.99
High	[R].IITEAVGGQVVEQYVEATPVEAGR.[S]	2xDeamidated [Q9; Q13]; 1xTMTpro [N-Term]	0.000180117	0.00019945	2	3	1	Q9SEK9; I1NGG4	Q9SEK9 [99-122]; I1NGG4 [99-122]	0	2821.48	24	53289.4	48630.9	51478.3	61936.4	55282.2	48180	3	941.17	5.9	83.2322	5.42e-05	4.663e-06	2.43
High	[K].ILVANTAMDTDK.[V]	1xTMTpro [K12]; 1xTMTpro [N-Term]	7.53227e-05	0.00019945	1	2	6	I1LKU1	I1LKU1 [232-243]	0	1900.07	12	2.17449e+06	2.09149e+06	2.47063e+06	2.55878e+06	2.54714e+06	1.85313e+06	2	950.537	-2.08	72.5949	5.42e-05	3.052e-08	5.1
High	[R].ILVATDLVGR.[G]	1xTMTpro [N-Term]	0.000327491	0.00019945	2	6	5	I1JUD5; A0A0R0J4W7	I1JUD5 [341-350]; A0A0R0J4W7 [340-349]	0	1360.85	10	3.30318e+06	3.39186e+06	3.89862e+06	3.7428e+06	3.64976e+06	3.85111e+06	2	680.925	-3.49	76.3004	5.42e-05	3.128e-05	1.86
High	[R].IIVQEGIYEK.[F]	1xTMTpro [K10]; 1xTMTpro [N-Term]	0.000249248	0.00019945	2	5	3	A0A0R4J5H1; I1KTW3	A0A0R4J5H1 [346-355]; I1KTW3 [346-355]	0	1800.08	10	1.18102e+06	1.16959e+06	1.31423e+06	1.39035e+06	1.38916e+06	1.33506e+06	2	900.54	-2.48	71.8804	5.42e-05	1.485e-05	4.52
High	[K].ILVSHPVNAK.[R]	1xTMTpro [K10]; 1xTMTpro [N-Term]	0.000629661	0.00019945	1	1	1	K7MV60	K7MV60 [213-222]	0	1686.06	10	1.01173e+06	958875	1.17784e+06	1.24803e+06	1.20598e+06	1.52329e+06	3	562.688	-4.2	44.2492	5.42e-05	0.0001231	3.66
High	[K].IIVTDPDTVLSTLTR.[E]	1xTMTpro [N-Term]	0.000789632	0.00019945	2	4	1	C6TG44; I1LMU3	C6TG44 [148-162]; I1LMU3 [148-162]	0	1948.13	15	898236	878344	967825	981126	960157	1.17942e+06	2	974.561	-6.82	84.2124	5.42e-05	0.000183	3.43
High	[R].ILVTGGAGFIGSHLVDK.[L]	1xTMTpro [K17]; 1xTMTpro [N-Term]	1.09795e-05	0.00019945	1	2	1	C6TKZ2	C6TKZ2 [31-47]	0	2292.36	17	2548105	2.62558e+06	2987653	2.69147e+06	2.66889e+06	2.79128e+06	3	764.784	-8.29	80.0404	5.42e-05	3.397e-12	6.52
High	[K].IIVTSDSNFSK.[R]	1xTMTpro [K11]; 1xTMTpro [N-Term]	0.000140541	0.00019945	3	6	6	K7MZW1; C6TBY4; I1LB97	K7MZW1 [67-77]; C6TBY4 [66-76]; I1LB97 [66-76]	0	1819.05	11	7.17595e+06	7.39952e+06	9.105e+06	9.36579e+06	9.26249e+06	1.00156e+07	2	910.022	-5.3	66.4385	5.42e-05	1.316e-06	4.09
High	[K].ILVYGASFGGDLQDAR.[N]	1xDeamidated [Q13]; 1xTMTpro [N-Term]	4.71003e-05	0.00019945	1	1	3	I1JD78	I1JD78 [83-98]	0	1987.05	16	918417	858017	995496	1.02207e+06	1.09115e+06	914434	2	994.024	-2.03	83.0582	5.42e-05	2.939e-09	5.06
High	[R].LLWASTSVK.[N]	1xTMTpro [K9]; 1xTMTpro [N-Term]	0.000805345	0.00019945	2	5	2	I1N5E4; I1KZJ1	I1N5E4 [332-340]; I1KZJ1 [285-293]	0	1612.99	9	2.1015e+06	2.06356e+06	2.33337e+06	2.43808e+06	2.4613e+06	2.54494e+06	2	806.995	-5.93	75.3486	5.42e-05	0.0001898	3.83
High	[R].IIYGGSVNGGNCK.[E]	1xCarbamidomethyl [C12]; 1xDeamidated [N8]; 1xTMTpro [K13]; 1xTMTpro [N-Term]	5.01518e-05	0.00019945	2	4	15	A0A0R0G6T3; Q38IW8	A0A0R0G6T3 [207-219]; Q38IW8 [207-219]	0	1948.05	13	8.29346e+06	8.35392e+06	8.09e+06	9.90347e+06	1.04686e+07	1.338e+07	2	974.522	-4.84	56.9529	5.42e-05	3.979e-09	4.28
High	[R].LLVASTQAINLIGK.[Q]	1xTMTpro [K14]; 1xTMTpro [N-Term]	4.89875e-05	0.00019945	1	5	2	I1L1E2	I1L1E2 [150-163]	0	2049.29	14	905553	924478	1.10988e+06	1.07237e+06	1.13504e+06	1.15515e+06	2	1025.16	8.39	84.8696	5.42e-05	3.553e-09	6.18
High	[K].IISADLNPSSAR.[D]	1xTMTpro [N-Term]	0.000566084	0.00019945	1	2	2	K7LFP0	K7LFP0 [94-105]	0	1547.87	12	2.17306e+06	1974160	2.3195e+06	2.40974e+06	2.44057e+06	1.82784e+06	2	774.437	-3	65.5835	5.42e-05	0.0001011	3.41
High	[R].IITEAVGGQVVEQYVEATPVEAGR.[S]	1xDeamidated [Q13]; 1xTMTpro [N-Term]	5.42105e-05	0.00019945	2	3	2	Q9SEK9; I1NGG4	Q9SEK9 [99-122]; I1NGG4 [99-122]	0	2820.5	24	48175	53722	54165.1	59489.7	65223.1	51983.6	2	1410.77	9.83	83.2587	5.42e-05	5.821e-09	4.17
High	[R].LITDAEASYNK.[W]	1xTMTpro [K11]; 1xTMTpro [N-Term]	0.000136907	0.00019945	1	2	2	C6T5D6	C6T5D6 [65-75]	0	1833.02	11	761771	598911	745671	675621	717295	628013	2	917.01	-7.12	69.6672	5.42e-05	1.121e-06	4.47
High	[K].LLSDNFPQLEISK.[A]	1xTMTpro [K13]; 1xTMTpro [N-Term]	5.59116e-05	0.00019945	1	2	2	I1JGB2	I1JGB2 [133-145]	0	2112.22	13	3.40759e+06	3.20755e+06	3.59034e+06	3.76213e+06	3.82365e+06	4.75691e+06	2	1056.61	-3.16	82.5609	5.42e-05	6.759e-09	6.14
High	[R].ILSEEEQAK.[E]	1xTMTpro [K9]; 1xTMTpro [N-Term]	0.000872183	0.00019945	1	1	4	C6T0C4	C6T0C4 [35-43]	0	1654.95	9	5.72972e+06	5.22003e+06	6.46224e+06	6.20855e+06	6.1398e+06	5.42142e+06	2	827.979	-0.15	59.836	5.42e-05	0.0002166	3.07
High	[K].ILSEEFGWDK.[D]	1xTMTpro [K10]; 1xTMTpro [N-Term]	0.000274756	0.00019945	2	3	3	I1KU21; I1MJ86	I1KU21 [619-628]; I1MJ86 [619-628]	0	1832.01	10	1878327	1.51367e+06	2.07012e+06	1.97734e+06	1.97854e+06	1.20143e+06	2	916.505	-3	82.6096	5.42e-05	1.977e-05	4.43
High	[K].ILSEEFGWDKDLAK.[K]	2xTMTpro [K10; K14]; 1xTMTpro [N-Term]	3.03452e-05	0.00019945	2	3	6	I1KU21; I1MJ86	I1KU21 [619-632]; I1MJ86 [619-632]	1	2563.46	14	1.74491e+07	2.78473e+07	2.0659e+07	3.2355e+07	2.9713e+07	5.72761e+07	3	855.154	-4.43	81.4911	5.42e-05	3.675e-10	5.54
High	[R].LLSEPAPGISASPSEDNMR.[Y]	1xTMTpro [N-Term]	4.37139e-05	0.00019945	1	3	2	C6SZW2	C6SZW2 [17-35]	0	2275.16	19	193431	188864	224483	233851	251796	234843	2	1138.08	0.71	71.2616	5.42e-05	2.058e-09	4.59
High	[R].LLSEPAPGISASPSEDNMR.[Y]	1xOxidation [M18]; 1xTMTpro [N-Term]	0.000413894	0.00019945	1	3	2	C6SZW2	C6SZW2 [17-35]	0	2291.15	19	275141	264951	274636	273764	331434	324887	3	764.388	-0.64	67.4199	5.42e-05	5.388e-05	3.93
High	[R].LLSEPAPGISASPSEENMR.[Y]	1xTMTpro [N-Term]	0.000470665	0.00019945	1	2	2	C6T129	C6T129 [17-35]	0	2289.17	19	661192	632964	728797	1.29472e+06	1.31462e+06	1.23425e+06	3	763.725	-4.97	71.1973	5.42e-05	7.035e-05	3.19
High	[K].ILSESNILAAPVKDPDASNSSDWR.[S]	1xTMTpro [K13]; 1xTMTpro [N-Term]	0.000145777	0.00019945	1	1	1	K7K1R2	K7K1R2 [72-95]	1	3193.7	24	435303	408756	478665	472518	485050	484531	4	799.174	-7.69	79.8876	5.42e-05	1.632e-06	6.24
High	[R].LLSGAAPLDPTK.[R]	1xTMTpro [K12]; 1xTMTpro [N-Term]	0.000181732	0.00019945	1	1	2	I1MXD1	I1MXD1 [74-85]	0	1791.09	12	1.20507e+06	1.17364e+06	1.39119e+06	1.44963e+06	1.41493e+06	1.59036e+06	3	597.698	-4.3	73.2109	5.42e-05	4.846e-06	3.22
High	[R].IITEAVGGQVVEQYVEATPVEAGR.[S]	1xTMTpro [N-Term]	3.02064e-06	0.00019945	2	3	21	Q9SEK9; I1NGG4	Q9SEK9 [99-122]; I1NGG4 [99-122]	0	2819.51	24	6.21014e+06	5.99805e+06	6.93983e+06	7.29581e+06	7.26167e+06	8.62268e+06	2	1410.25	-4.9	82.9528	5.42e-05	9.316e-15	6.84
High	[K].LLSGDVDQK.[K]	1xTMTpro [K9]; 1xTMTpro [N-Term]	0.000751991	0.00019945	2	5	13	I1NF03; A0A762	I1NF03 [119-127]; A0A762 [117-125]	0	1582.93	9	4.59224e+07	4.72969e+07	5.32708e+07	6.01359e+07	6.33619e+07	5.08817e+07	2	791.968	-0.01	61.2134	5.42e-05	0.0001685	2.86
High	[K].LLSHPAFDLR.[N]	1xTMTpro [N-Term]	0.000433946	0.00019945	2	3	1	A0A0R0K6W2; A0A0R0IPA5	A0A0R0K6W2 [871-880]; A0A0R0IPA5 [811-820]	0	1472.85	10	237140	237069	281678	296899	271096	230841	3	491.619	-7.38	65.8178	5.42e-05	5.945e-05	4.01
High	[R].ILSQPSLMGLQGPTVSPVFCK.[HR]	1xCarbamidomethyl [C20]; 1xTMTpro [K21]; 1xTMTpro [N-Term]	3.01814e-05	0.00019945	1	3	1	I1JPH8	I1JPH8 [292-312]	0	2867.6	21	300619	291336	344868	320419	348266	431991	3	956.539	0.18	84.253	5.42e-05	3.58e-10	6.97
High	[R].LLSSENVAASPEDPQTGVSSK.[D]	1xTMTpro [K21]; 1xTMTpro [N-Term]	6.23278e-05	0.00019945	1	1	2	A0A0R0LP27	A0A0R0LP27 [24-44]	0	2724.45	21	711979	735745	779191	792139	908141	721577	3	908.819	-4.34	66.7408	5.42e-05	1.161e-08	5.34
High	[R].LLSTDPEAAK.[D]	1xTMTpro [K10]; 1xTMTpro [N-Term]	0.000750168	0.00019945	2	4	4	I1JAF7; I1LG61	I1JAF7 [530-539]; I1LG61 [530-539]	0	1652.97	10	3.05694e+06	3.04599e+06	3.49864e+06	3.70399e+06	3.84665e+06	3.88161e+06	2	826.988	-2.13	65.9682	5.42e-05	0.0001683	3.9
High	[K].LLSVDPLNYDDAPVEGIR.[R]	1xTMTpro [N-Term]	0.00063845	0.00019945	1	1	1	I1KQZ7	I1KQZ7 [37-54]	0	2290.22	18	78091.2	82557.3	102999	86887	90976.3	70938.9	2	1145.61	-5.29	84.0343	5.42e-05	0.0001263	3.81
High	[R].LITAGEESELLVGVK.[N]	1xTMTpro [K15]; 1xTMTpro [N-Term]	1.73914e-05	0.00019945	1	1	3	C6T7K0	C6T7K0 [78-92]	0	2166.29	15	539348	487384	598743	620997	606494	583484	2	1083.65	0.4	83.2669	5.42e-05	2.794e-11	4.94
High	[R].LITAGEETELLVGVK.[N]	1xTMTpro [K15]; 1xTMTpro [N-Term]	0.000130787	0.00019945	1	1	2	I1LIQ4	I1LIQ4 [78-92]	0	2180.3	15	132552	125254	136292	146701	158010	138658	3	727.437	-3.23	84.9094	5.42e-05	8.393e-07	4.88
High	[K].ILTAVVQGMNSTEENNDVR.[L]	1xTMTpro [N-Term]	3.99443e-05	0.00019945	1	2	1	I1K672	I1K672 [175-193]	0	2394.23	19	193659	209547	235255	237640	269957	258449	3	798.744	-3.24	83.4893	5.42e-05	1.338e-09	5.86
High	[K].ILTAVVQGMNSTEENNDVR.[L]	1xDeamidated [Q7]; 1xTMTpro [N-Term]	0.000395193	0.00019945	1	2	1	I1K672	I1K672 [175-193]	0	2395.21	19	128723	135703	156846	150483	174892	176764	3	799.077	2.72	83.1703	5.42e-05	4.852e-05	2.95
High	[R].LLSGETVPSAPQR.[V]	1xTMTpro [N-Term]	0.000390717	0.00019945	1	4	1	I1JIK9	I1JIK9 [202-214]	0	1658.94	13	513411	549690	592967	569066	590749	566142	2	829.971	-2.98	62.8145	5.42e-05	4.734e-05	2.83
High	[K].LLIQNQDEMIK.[TAS]	1xDeamidated [N5]; 1xTMTpro [K11]; 1xTMTpro [N-Term]	0.000136168	0.00019945	4	12	1	C6T977; A0A0R0GXN6; I1KTM3; I1M3R5	C6T977 [97-107]; A0A0R0GXN6 [95-105]; I1KTM3 [114-124]; I1M3R5 [92-102]	0	1954.12	11	921738	840211	957351	969782	994725	804444	2	977.557	-5.73	79.3611	5.42e-05	1.082e-06	4.73
High	[K].LLIQNQDEMIK.[TAS]	1xTMTpro [K11]; 1xTMTpro [N-Term]	0.000136352	0.00019945	4	12	13	C6T977; A0A0R0GXN6; I1KTM3; I1M3R5	C6T977 [97-107]; A0A0R0GXN6 [95-105]; I1KTM3 [114-124]; I1M3R5 [92-102]	0	1953.13	11	1.45063e+07	1.43233e+07	1.6553e+07	1.79773e+07	1.83652e+07	1.72103e+07	2	977.067	-3.51	74.2652	5.42e-05	1.093e-06	5.68
High	[K].ILLQKPGFEPPVTQPVGAVEADLK.[S]	2xTMTpro [K5; K24]; 1xTMTpro [N-Term]	4.77637e-05	0.00019945	1	1	3	I1KB73	I1KB73 [146-169]	0	3459.04	24	4.10184e+06	4.21607e+06	4.79726e+06	4.92871e+06	4822068	5.03992e+06	3	1153.68	-2.73	81.4767	5.42e-05	3.145e-09	7.42
High	[K].LLEEQLGDK.[T]	1xTMTpro [K9]; 1xTMTpro [N-Term]	0.000783838	0.00019945	2	10	10	C6SWC9; Q9FQE8	C6SWC9 [118-126]; Q9FQE8 [134-142]	0	1652.97	9	1.71536e+07	1.57231e+07	1.89429e+07	1.67686e+07	1.76637e+07	1.67328e+07	3	551.66	-4.47	72.3136	5.42e-05	0.0001813	2.96
High	[K].LLEEVAIIPSK.[R]	1xTMTpro [K11]; 1xTMTpro [N-Term]	0.000233229	0.00019945	1	4	4	C6T336	C6T336 [34-44]	0	1820.14	11	4.45425e+06	4.11023e+06	5.10886e+06	5.49283e+06	5.72284e+06	5.12803e+06	2	910.57	-3.42	83.2857	5.42e-05	1.209e-05	4.06
High	[R].IIEHNILVVSK.[Y]	1xTMTpro [K11]; 1xTMTpro [N-Term]	0.000133822	0.00019945	2	2	8	I1KTD4; I1K4U3	I1KTD4 [379-389]; I1K4U3 [340-350]	0	1873.18	11	9.17368e+06	9.43857e+06	1.06325e+07	1.1153e+07	1.15562e+07	9.60969e+06	2	937.09	-2.28	69.0621	5.42e-05	9.711e-07	4.38
High	[R].ILEINADHPIIK.[D]	1xTMTpro [K12]; 1xTMTpro [N-Term]	7.39991e-05	0.00019945	1	1	1	I1JEL6	I1JEL6 [683-694]	0	1984.21	12	298230	279347	344997	326259	340399	329668	3	662.071	-5.82	72.9788	5.42e-05	2.783e-08	4.4
High	[R].IIENEHTNPR.[W]	1xTMTpro [N-Term]	0.000413894	0.00019945	2	2	5	I1KH24; A0A0R0IQ92	I1KH24 [66-75]; A0A0R0IQ92 [66-75]	0	1526.82	10	3.94661e+06	3.50513e+06	4.22799e+06	4.28613e+06	4.74214e+06	3.81616e+06	3	509.612	-1.68	30.2541	5.42e-05	5.372e-05	4.86
High	[K].LLENGDRWETEIAENLR.[S]	1xDeamidated [N4]; 1xTMTpro [N-Term]	0.000433082	0.00019945	1	4	1	I1M277	I1M277 [200-216]	1	2363.22	17	411692	387307	409929	440025	489243	415505	3	788.408	-3.04	83.7382	5.42e-05	5.939e-05	3.5
High	[K].LLENLAQDDFR.[Q]	1xTMTpro [N-Term]	0.000130027	0.00019945	1	1	3	I1KEA0	I1KEA0 [219-229]	0	1637.88	11	1.63786e+06	1.45524e+06	1.7851e+06	1.72894e+06	1.65826e+06	1.52746e+06	2	819.442	-3.52	82.5811	5.42e-05	8.082e-07	3.49
High	[K].LLEPPYVDTLEWSK.[W]	1xTMTpro [K14]; 1xTMTpro [N-Term]	0.000152566	0.00019945	2	2	5	I1JYL3; I1KAY3	I1JYL3 [111-124]; I1KAY3 [56-69]	0	2298.29	14	2.36307e+06	2.2525e+06	2.75335e+06	2.55318e+06	2.59576e+06	2.12883e+06	3	766.766	-1.41	84.8462	5.42e-05	2.095e-06	4.1
High	[K].IIEPSASEVR.[E]	1xTMTpro [N-Term]	0.000439183	0.00019945	1	2	8	C6SX05	C6SX05 [65-74]	0	1404.8	10	1.01029e+07	9.7531e+06	1.20193e+07	1.11504e+07	1.15059e+07	1.07279e+07	2	702.902	-2.97	50.9305	5.42e-05	6.113e-05	3.15
High	[K].IIEEGPITVAPIETVK.[KQ]	1xTMTpro [K16]; 1xTMTpro [N-Term]	0.000109383	0.00019945	1	3	1	I1KA18	I1KA18 [303-318]	0	2317.39	16	161340	145434	159521	164899	174838	121370	3	773.13	-4.7	82.035	5.42e-05	2.56e-07	4.21
High	[K].LLEQDDHNLGFDAAK.[G]	1xTMTpro [K15]; 1xTMTpro [N-Term]	0.000665801	0.00019945	1	3	1	I1KGB8	I1KGB8 [499-513]	0	2294.23	15	401209	365501	437749	455922	481525	516887	3	765.409	-6.69	73.7527	5.42e-05	0.0001361	3.5
High	[K].LLEQNDPDLGYDAAK.[G]	1xTMTpro [K15]; 1xTMTpro [N-Term]	8.97521e-05	0.00019945	2	2	11	I1LCI1; I1NHW4	I1LCI1 [500-514]; I1NHW4 [500-514]	0	2270.22	15	6.30731e+06	6.06868e+06	7.229e+06	7.15549e+06	7.337e+06	5.96943e+06	3	757.41	-0.06	75.333	5.42e-05	7.875e-08	4.6
High	[R].LIETHFGIDVATPPDQLAK.[L]	1xDeamidated [Q16]; 1xTMTpro [K19]; 1xTMTpro [N-Term]	8.46408e-05	0.00019945	1	1	1	I1MIA8	I1MIA8 [54-72]	0	2674.49	19	904833	870654	1.03141e+06	1.04773e+06	1.07834e+06	1054203	3	892.173	3.75	80.1867	5.42e-05	5.694e-08	4.86
High	[R].LIETHFGIDVSTPPEQLAK.[L]	1xTMTpro [K19]; 1xTMTpro [N-Term]	2.98833e-05	0.00019945	1	1	5	K7L8B5	K7L8B5 [54-72]	0	2703.52	19	6.40737e+06	6.47944e+06	7.30872e+06	7.40267e+06	7.45953e+06	8166075	2	1352.26	-3.62	79.2054	5.42e-05	3.417e-10	6.61
High	[R].LIETHFGIDVSTPPEQLAK.[L]	1xDeamidated [Q16]; 1xTMTpro [K19]; 1xTMTpro [N-Term]	0.000149192	0.00019945	1	1	1	K7L8B5	K7L8B5 [54-72]	0	2704.51	19	848916	916041	987737	985547	1.0501e+06	1.05276e+06	3	902.177	4.17	79.9092	5.42e-05	1.857e-06	5.15
High	[R].LIETLSSPSVLSK.[R]	1xTMTpro [K13]; 1xTMTpro [N-Term]	0.000147077	0.00019945	1	2	2	A0A0R0K7S9	A0A0R0K7S9 [57-69]	0	1982.2	13	2.23245e+06	2.20585e+06	2.58839e+06	2.60319e+06	2.6197e+06	2.85245e+06	3	661.403	-4.69	80.7446	5.42e-05	1.715e-06	4.56
High	[R].LLETPGVHQGPACFDALGAK.[L]	1xCarbamidomethyl [C13]; 1xTMTpro [K20]; 1xTMTpro [N-Term]	0.000141036	0.00019945	1	2	3	K7MVK8	K7MVK8 [10-29]	0	2689.46	20	3.10329e+06	3.08199e+06	3.40085e+06	3.5353e+06	3.82111e+06	4.75357e+06	3	897.155	-4.7	74.9147	5.42e-05	1.343e-06	6.32
High	[K].ILETPSLLAEGSSGVK.[K]	1xTMTpro [K16]; 1xTMTpro [N-Term]	0.000279825	0.00019945	1	3	2	C6SWE3	C6SWE3 [179-194]	0	2209.29	16	464151	438497	562874	526315	554842	503484	3	737.099	-4.58	80.0079	5.42e-05	2.075e-05	4.62
High	[K].IIEVDNNVR.[E]	1xTMTpro [N-Term]	0.000837947	0.00019945	1	6	4	C6TKD5	C6TKD5 [101-109]	0	1375.79	9	5.25621e+06	4.86056e+06	5.77063e+06	5.58181e+06	5.58285e+06	4.30055e+06	2	688.396	-1.21	58.087	5.42e-05	0.000202	2.8
High	[K].LIFGADSPAIQDNR.[V]	1xTMTpro [N-Term]	6.95559e-05	0.00019945	2	5	11	Q7G1G6; I1JUS6	Q7G1G6 [99-112]; I1JUS6 [96-109]	0	1820.98	14	5.50492e+06	5.81326e+06	6.49035e+06	6.39814e+06	6.66002e+06	6.05535e+06	2	910.99	-4.97	73.0307	5.42e-05	2.024e-08	3.93
High	[K].LLEQENHDLGYDAAK.[G]	1xTMTpro [K15]; 1xTMTpro [N-Term]	9.62678e-05	0.00019945	1	2	4	I1LAL4	I1LAL4 [500-514]	0	2324.24	15	1.42436e+06	1.3394e+06	1.52299e+06	1.52848e+06	1661492	1.47727e+06	3	775.418	0.16	66.8707	5.42e-05	1.173e-07	4.57
High	[K].IIFGLNALAGK.[S]	1xTMTpro [K11]; 1xTMTpro [N-Term]	0.000141234	0.00019945	1	3	1	I1MHW9	I1MHW9 [159-169]	0	1725.09	11	793025	854104	1.06152e+06	1.00325e+06	1.04905e+06	1.309e+06	2	863.052	3.18	84.8003	5.42e-05	1.354e-06	5.04
High	[K].LLEEDEGMQK.[L]	1xTMTpro [K10]; 1xTMTpro [N-Term]	0.00019298	0.00019945	1	5	6	K7MBG3	K7MBG3 [48-57]	0	1799.97	10	2.35351e+06	2.36713e+06	2.67053e+06	2.74837e+06	2.89957e+06	3.02358e+06	2	900.493	4.7	67.4232	5.42e-05	6.18e-06	4.96
High	[K].LLEAAADVNAK.[F]	1xTMTpro [K11]; 1xTMTpro [N-Term]	0.000121136	0.00019945	1	2	1	I1MLZ0	I1MLZ0 [322-332]	0	1723.02	11	654320	465269	591884	582256	559891	541067	2	862.013	-3.51	71.271	5.42e-05	5.042e-07	4.78
High	[K].IIAVCADDPEFR.[H]	1xCarbamidomethyl [C5]; 1xTMTpro [N-Term]	0.000859147	0.00019945	1	4	2	I1LHV0	I1LHV0 [139-150]	0	1709.89	12	2.7075e+06	2.50525e+06	2.90611e+06	3.39e+06	3.66484e+06	3.32985e+06	2	855.446	-0.46	75.5232	5.42e-05	0.0002107	2.68
High	[K].LLDAAWIGMYSSGDEQQNAVK.[V]	1xTMTpro [K21]; 1xTMTpro [N-Term]	2.32053e-05	0.00019945	1	3	3	Q9FQE4	Q9FQE4 [101-121]	0	2904.51	21	1.86308e+06	1.76772e+06	2.1119e+06	2.11916e+06	2.11751e+06	2.26774e+06	3	968.832	-8.3	84.8118	5.42e-05	1.058e-10	6.44
High	[K].LLDAAWIGMYSSGDEQQNAVK.[V]	1xDeamidated [Q16]; 1xTMTpro [K21]; 1xTMTpro [N-Term]	8.43148e-05	0.00019945	1	3	1	Q9FQE4	Q9FQE4 [101-121]	0	2905.49	21	1.16806e+06	1.19472e+06	1.29147e+06	1.33316e+06	1.41622e+06	1.4662e+06	2	1453.25	-0.39	84.8084	5.42e-05	5.564e-08	4.55
High	[R].ILDDNPQKPVVR.[M]	1xTMTpro [K8]; 1xTMTpro [N-Term]	0.000121439	0.00019945	1	1	3	I1KYU6	I1KYU6 [437-448]	0	2002.19	12	1.59624e+06	1.66808e+06	1.85521e+06	1.94302e+06	1.99288e+06	1.99725e+06	3	668.068	-2.19	56.2102	5.42e-05	5.121e-07	3.08
High	[K].ILDDSTLEINGK.[Q]	1xDeamidated [N10]; 1xTMTpro [K12]; 1xTMTpro [N-Term]	0.000107666	0.00019945	1	1	1	I1MM44	I1MM44 [141-152]	0	1927.09	12	221582	202442	251692	268454	282819	180663	2	964.046	-1.57	79.6815	5.42e-05	2.312e-07	4.06
High	[R].IIDEIATEYAGK.[L]	1xTMTpro [K12]; 1xTMTpro [N-Term]	0.000178361	0.00019945	1	5	4	A0A0R0J693	A0A0R0J693 [78-89]	0	1931.1	12	290720	221425	302940	279990	320484	247259	2	966.049	-3.88	84.3721	5.42e-05	4.465e-06	2.8
High	[K].LLDEVNASELK.[S]	1xTMTpro [K11]; 1xTMTpro [N-Term]	0.000132158	0.00019945	1	1	6	I1JE17	I1JE17 [198-208]	0	1839.07	11	4.03171e+06	4.08396e+06	4.64444e+06	4.81944e+06	5.10852e+06	5.13066e+06	2	920.034	-6.04	80.1732	5.42e-05	8.964e-07	4.25
High	[K].LIDFSPGEK.[Y]	1xTMTpro [K9]; 1xTMTpro [N-Term]	0.000823487	0.00019945	2	3	4	I1JK05; I1KJQ5	I1JK05 [258-266]; I1KJQ5 [258-266]	0	1613.94	9	5.70692e+06	5.70725e+06	6.54225e+06	7.26746e+06	6.56371e+06	6.18454e+06	2	807.472	-2.13	76.2111	5.42e-05	0.0001969	3.35
High	[K].LLDIVHPAAR.[I]	1xTMTpro [N-Term]	0.00019154	0.00019945	1	1	2	I1JIP5	I1JIP5 [71-80]	0	1408.86	10	1.04812e+06	1.1115e+06	1.25016e+06	1.29549e+06	1.29316e+06	1.57123e+06	3	470.289	-5.4	61.6107	5.42e-05	5.994e-06	3.8
High	[R].LLEDSMAEK.[M]	1xTMTpro [K9]; 1xTMTpro [N-Term]	0.000562324	0.00019945	1	3	2	I1JXP9	I1JXP9 [873-881]	0	1643.92	9	838923	791627	934983	899195	886649	929869	2	822.464	2.18	71.707	5.42e-05	0.0001002	2.63
High	[R].IIDLYSSPDVVK.[Q]	1xTMTpro [K12]; 1xTMTpro [N-Term]	0.000142441	0.00019945	1	2	2	C6TFE6	C6TFE6 [91-102]	0	1957.15	12	3.15487e+06	3.01797e+06	3.35145e+06	3.63719e+06	3.8924e+06	3.99211e+06	2	979.073	-5.86	79.551	5.42e-05	1.426e-06	5.84
High	[K].LLDNTSVTHLFPITK.[Y]	1xTMTpro [K15]; 1xTMTpro [N-Term]	0.000107952	0.00019945	2	4	1	O48551; A0A0R4J3L5	O48551 [60-74]; A0A0R4J3L5 [60-74]	0	2307.36	15	1.16708e+06	1.2575e+06	1.40986e+06	1.42926e+06	1.56331e+06	1.59972e+06	3	769.787	-4.46	81.7616	5.42e-05	2.348e-07	5.75
High	[K].ILDQGQAGDNVGLLLR.[G]	1xTMTpro [N-Term]	1.31718e-05	0.00019945	1	4	1	I1N9E6	I1N9E6 [323-338]	0	1986.13	16	623251	577157	642700	684000	707774	721347	2	993.567	-1.34	80.6896	5.42e-05	7.812e-12	4.53
High	[K].LLDQTSDDFHK.[V]	1xTMTpro [K11]; 1xTMTpro [N-Term]	4.22356e-05	0.00019945	1	4	23	C6T7M2	C6T7M2 [219-229]	0	1927.04	11	1.81177e+07	1.78454e+07	2.0364e+07	2.14298e+07	2.16749e+07	2.14611e+07	3	643.016	-4.99	63.2914	5.42e-05	1.744e-09	4.91
High	[K].LLDTDIVSHIDR.[H]	1xTMTpro [N-Term]	0.00010076	0.00019945	1	2	2	I1K072	I1K072 [85-96]	0	1700.95	12	63326.3	65922.4	73184.8	66459.5	79543	56136.6	3	567.655	-0.13	77.8471	5.42e-05	1.539e-07	5.05
High	[K].LLDTIQQNLFDVAK.[Q]	1xTMTpro [K14]; 1xTMTpro [N-Term]	0.000145885	0.00019945	2	2	1	I1NBI4; I1JQX3	I1NBI4 [416-429]; I1JQX3 [416-429]	0	2226.3	14	294634	283896	313201	332441	361344	380590	2	1113.64	-9.13	85.1734	5.42e-05	1.636e-06	2.95
High	[R].ILDVVYNASNNELVR.[T]	1xTMTpro [N-Term]	2.74983e-05	0.00019945	5	9	8	I1N1Y6; I1KYF8; C6T968; I1N0F1; I1MM89	I1N1Y6 [79-93]; I1KYF8 [79-93]; C6T968 [79-93]; I1N0F1 [79-93]; I1MM89 [79-93]	0	2023.11	15	7.10637e+06	7.25468e+06	7.88295e+06	9.13593e+06	8.88276e+06	6.92132e+06	2	1012.06	-3.02	84.1502	5.42e-05	2.321e-10	3.92
High	[R].ILDVVYNASNNELVR.[T]	1xDeamidated [N]; 1xTMTpro [N-Term]	9.50178e-05	0.00019945	5	9	3	I1N1Y6; I1KYF8; C6T968; I1N0F1; I1MM89	I1N1Y6 [79-93]; I1KYF8 [79-93]; C6T968 [79-93]; I1N0F1 [79-93]; I1MM89 [79-93]	0	2024.1	15	517884	410892	585628	579467	611611	327620	2	1012.55	-5.61	82.2981	5.42e-05	1.088e-07	3.71
High	[K].IIDWENSSVK.[Q]	1xTMTpro [K10]; 1xTMTpro [N-Term]	0.000283296	0.00019945	1	3	2	I1M442	I1M442 [153-162]	0	1799.02	10	1.1484e+06	1.10943e+06	1.31324e+06	1.38304e+06	1.33699e+06	1.30813e+06	2	900.013	-0.5	76.2258	5.42e-05	2.15e-05	4.1
High	[K].IIDWENTSPK.[L]	1xTMTpro [K10]; 1xTMTpro [N-Term]	0.000295584	0.00019945	2	3	8	K7LNL2; I1J8H1	K7LNL2 [68-77]; I1J8H1 [68-77]	0	1811.02	10	6.91072e+06	6.69747e+06	8030862	8.22006e+06	8.35553e+06	7.75333e+06	2	906.009	-5.32	76.8749	5.42e-05	2.405e-05	2.88
High	[K].ILDNETITVDGK.[S]	1xTMTpro [K12]; 1xTMTpro [N-Term]	0.000550035	0.00019945	1	2	2	C6T9R8	C6T9R8 [145-156]	0	1926.1	12	139516	134379	154427	156569	171121	141034	3	642.705	-1.5	75.6788	5.42e-05	9.581e-05	4.01
High	[K].ILFIGGTGYIGK.[F]	1xTMTpro [K12]; 1xTMTpro [N-Term]	0.000103526	0.00019945	1	6	2	C6TB98	C6TB98 [9-20]	0	1847.13	12	2.52949e+06	2.72935e+06	2.73717e+06	2.97486e+06	3.08767e+06	2.99031e+06	2	924.065	-3.06	83.2349	5.42e-05	1.809e-07	4.66
High	[K].ILFLGLDNSGK.[T]	1xTMTpro [K11]; 1xTMTpro [N-Term]	0.000146749	0.00019945	1	1	2	C6TKK5	C6TKK5 [23-33]	0	1785.08	11	2.68022e+06	2.6276e+06	3.04172e+06	2.93067e+06	3.1172e+06	2.90533e+06	2	893.041	-1.09	83.9302	5.42e-05	1.693e-06	4.67
High	[R].IIFSVDGTPIR.[E]	1xTMTpro [N-Term]	0.000232008	0.00019945	1	4	1	A0A0R0GKM0	A0A0R0GKM0 [151-161]	0	1521.9	11	5.82485e+06	5644283	6.78253e+06	6.77717e+06	6774656	7.09669e+06	2	761.448	-4.53	77.6705	5.42e-05	1.188e-05	4.01
High	[K].ILGSSSEYVQSNISR.[Y]	1xTMTpro [N-Term]	0.000134535	0.00019945	1	6	1	I1N6L1	I1N6L1 [46-60]	0	1944.04	15	866159	617473	678575	608572	744727	1.13003e+06	2	972.521	-0.95	70.8387	5.42e-05	1.003e-06	2.56
High	[K].LIGTFSATDLR.[G]	1xTMTpro [N-Term]	0.000173977	0.00019945	1	1	4	I1MCF0	I1MCF0 [305-315]	0	1497.86	11	1.03397e+07	1.11802e+07	1.21015e+07	1.28947e+07	1.25562e+07	1.40721e+07	2	749.428	-7.82	75.6837	5.42e-05	3.993e-06	3.23
High	[K].LIGTFSSTDLR.[G]	1xTMTpro [N-Term]	0.000185441	0.00019945	1	1	2	A0A0R0GZ36	A0A0R0GZ36 [267-277]	0	1513.85	11	7001339	6.51777e+06	7.44175e+06	7.06725e+06	7.17842e+06	7.49141e+06	2	757.428	-4.05	74.1111	5.42e-05	5.254e-06	3.99
High	[R].IIGVDLLPNR.[F]	1xTMTpro [N-Term]	0.000303798	0.00019945	1	2	6	Q8LJR2	Q8LJR2 [210-219]	0	1413.87	10	1.22797e+07	1.2397e+07	1.45311e+07	1.65156e+07	1.71706e+07	1.68459e+07	2	707.437	-6.46	78.9759	5.42e-05	2.593e-05	3.4
High	[R].IIGVDLLTNR.[F]	1xTMTpro [N-Term]	0.000195291	0.00019945	1	3	6	A0A0R4J4U4	A0A0R4J4U4 [222-231]	0	1417.87	10	7.07937e+07	7.39071e+07	7.55822e+07	8.02476e+07	8.07322e+07	7.55396e+07	2	709.435	-5.65	79.9651	5.42e-05	6.485e-06	2.76
High	[R].IIGVDLLTNR.[F]	1xDeamidated [N9]; 1xTMTpro [N-Term]	0.000345627	0.00019945	1	3	5	A0A0R4J4U4	A0A0R4J4U4 [222-231]	0	1418.85	10	1.47819e+06	1.36861e+06	1.6203e+06	1.79613e+06	1.85278e+06	1.50544e+06	2	709.928	-3.14	81.8638	5.42e-05	3.57e-05	2.68
High	[R].IIGVDLLTNRFEQAK.[Q]	1xTMTpro [K15]; 1xTMTpro [N-Term]	4.48435e-05	0.00019945	1	3	1	A0A0R4J4U4	A0A0R4J4U4 [222-236]	1	2325.38	15	3.41719e+06	4.27177e+06	4.18767e+06	11250401	10353410	5.61742e+07	3	775.793	-5.85	81.0558	5.42e-05	2.321e-09	3.79
High	[R].IIGVDLVSAR.[F]	1xTMTpro [N-Term]	0.000358845	0.00019945	1	4	5	I1MAE6	I1MAE6 [223-232]	0	1346.83	10	3.51819e+06	3.33528e+06	3.83646e+06	3.40249e+06	3.70813e+06	3.8195e+06	2	673.917	-4.19	74.3317	5.42e-05	3.904e-05	2.73
High	[R].IIGVDLVSSR.[F]	1xTMTpro [N-Term]	0.000232312	0.00019945	1	7	9	A0A0R0JL19	A0A0R0JL19 [224-233]	0	1362.83	10	1.14559e+08	1.20471e+08	1.295e+08	1.27139e+08	1.31427e+08	153726366	2	681.915	-4.22	72.8937	5.42e-05	1.194e-05	2.72
High	[K].LLGSGLANLEGEK.[W]	1xTMTpro [K13]; 1xTMTpro [N-Term]	6.30648e-05	0.00019945	1	3	5	A0A0R0H2Z4	A0A0R0H2Z4 [143-155]	0	1909.12	13	1.17502e+07	1.16556e+07	1.27874e+07	1.38478e+07	1.3962e+07	1.43915e+07	2	955.061	-5.19	79.3645	5.42e-05	1.229e-08	6.09
High	[R].LIGVEAAGFGLDSGK.[H]	1xTMTpro [K15]; 1xTMTpro [N-Term]	0.000105022	0.00019945	1	2	2	I1JFS9	I1JFS9 [339-353]	0	2042.18	15	1.14822e+06	1.16913e+06	1.37152e+06	1.35153e+06	1.42355e+06	1.53241e+06	2	1021.59	0.11	81.2698	5.42e-05	1.978e-07	5.04
High	[R].LLGVTMLDVVR.[A]	1xTMTpro [N-Term]	0.000647401	0.00019945	1	4	1	I1LH25	I1LH25 [183-193]	0	1519.92	11	382143	379226	444324	465962	468056	483655	2	760.468	5.2	84.8198	5.42e-05	0.0001297	3.62
High	[R].IIGYESVPSNSEK.[A]	1xTMTpro [K13]; 1xTMTpro [N-Term]	0.000116601	0.00019945	1	1	4	C6TA48	C6TA48 [231-243]	0	2031.13	13	1.91833e+06	1.82327e+06	2.18159e+06	2.06482e+06	2.05269e+06	2.11378e+06	2	1016.06	-3.27	64.9849	5.42e-05	3.902e-07	4.68
High	[K].LIHDDKGTVTISNDGATIMK.[L]	2xTMTpro [K6; K20]; 1xTMTpro [N-Term]	5.58637e-05	0.00019945	2	3	2	I1JIP5; I1M7B9	I1JIP5 [51-70]; I1M7B9 [51-70]	1	3041.71	20	1.88367e+06	2.10109e+06	2.12092e+06	2.2261e+06	2.33568e+06	2.72708e+06	4	761.179	-6.09	66.1447	5.42e-05	6.749e-09	3.86
High	[K].LIHDDKGTVTISNDGATIMK.[L]	1xOxidation [M19]; 2xTMTpro [K6; K20]; 1xTMTpro [N-Term]	0.0002575	0.00019945	2	3	1	I1JIP5; I1M7B9	I1JIP5 [51-70]; I1M7B9 [51-70]	1	3057.71	20	593107	635542	705991	742099	783985	848156	4	765.181	-2.02	62.1461	5.42e-05	1.641e-05	4.49
High	[K].LLHDEDHV.[-]	1xTMTpro [N-Term]	0.000641415	0.00019945	1	3	7	I1J7H3	I1J7H3 [250-257]	0	1281.68	8	3.9883e+06	4.24811e+06	4.86419e+06	4.54935e+06	4.89708e+06	5.91165e+06	3	427.896	-2.18	39.8156	5.42e-05	0.0001273	3.33
High	[K].LIIIANNCPPLR.[K]	1xCarbamidomethyl [C8]; 1xTMTpro [N-Term]	0.000464878	0.00019945	1	8	2	C6TCF6	C6TCF6 [45-56]	0	1698.01	12	1.53031e+06	1.49429e+06	1.76524e+06	1.78831e+06	1.8881e+06	2.13973e+06	2	849.504	-2.37	74.5797	5.42e-05	6.881e-05	3.16
High	[K].ILLIGDSGVGK.[S]	1xTMTpro [K11]; 1xTMTpro [N-Term]	0.000751991	0.00019945	1	3	1	I1JPS2	I1JPS2 [17-27]	0	1680.06	11	67585.3	58294	76134.9	84643.8	82555.4	61929.5	3	560.687	-5.54	79.2641	5.42e-05	0.0001688	3.96
High	[R].IIINASVESWLPMPR.[M]	1xOxidation [M13]; 1xTMTpro [N-Term]	0.000201681	0.00019945	2	2	1	C6T871; A0A0R0HAM0	C6T871 [179-193]; A0A0R0HAM0 [229-243]	0	2046.14	15	116459	111386	132267	118704	139726	145796	3	682.72	3.16	84.4585	5.42e-05	7.322e-06	4.71
High	[K].LLLPQLVSTFGGNK.[S]	1xTMTpro [K14]; 1xTMTpro [N-Term]	0.00068814	0.00019945	1	4	1	I1KQ42	I1KQ42 [266-279]	0	2095.28	14	501805	467453	600719	626265	635903	633096	2	1048.15	6.32	85.1271	5.42e-05	0.0001448	3.05
High	[R].LLGVEYIVPADVFEAFPPEEQK.[L]	1xTMTpro [K22]; 1xTMTpro [N-Term]	0.000280255	0.00019945	1	2	1	C6SWV3	C6SWV3 [93-114]	0	3098.69	22	444841	413058	510385	494601	487164	496749	3	1033.56	-5.65	85.2247	5.42e-05	2.087e-05	3.85
High	[K].LLGSEELSPELTILK.[D]	1xTMTpro [K15]; 1xTMTpro [N-Term]	3.77347e-05	0.00019945	2	4	3	I1L5K0; A0A368UK08	I1L5K0 [761-775]; A0A368UK08 [745-759]	0	2250.35	15	1.1421e+06	1.13275e+06	1.30991e+06	1.39068e+06	1.48199e+06	1.36556e+06	2	1125.67	-5	84.873	5.42e-05	1.022e-09	6.8
High	[K].LLGLSCDDVQSHNEWIK.[D]	1xCarbamidomethyl [C6]; 1xDeamidated [N/Q]; 1xTMTpro [K17]; 1xTMTpro [N-Term]	0.000155251	0.00019945	2	4	2	I1KRJ7; A0A0R0K508	I1KRJ7 [67-83]; A0A0R0K508 [67-83]	0	2623.37	17	3.19377e+06	4.44095e+06	3.92295e+06	4.55094e+06	5013983	7.36796e+06	3	875.126	-1.8	80.6298	5.42e-05	2.306e-06	5.09
High	[K].LLGLSCDDVQSHNEWIK.[D]	1xCarbamidomethyl [C6]; 1xTMTpro [K17]; 1xTMTpro [N-Term]	2.91143e-06	0.00019945	2	4	6	I1KRJ7; A0A0R0K508	I1KRJ7 [67-83]; A0A0R0K508 [67-83]	0	2622.38	17	1.04178e+07	9.42034e+06	9.68884e+06	1.04759e+07	1.19567e+07	1.52574e+07	3	874.797	-3.13	79.4535	5.42e-05	7.88e-15	8.23
High	[K].LLFVEMGVGYDLHGQDITAAAMR.[A]	1xTMTpro [N-Term]	9.48785e-07	0.00019945	1	1	6	C6T0B5	C6T0B5 [15-37]	0	2811.45	23	1.55704e+06	1.69009e+06	1.73486e+06	1.74681e+06	1.85377e+06	2.09054e+06	3	937.817	-4.96	84.3868	5.42e-05	4.673e-17	9.16
High	[K].LLFVEMGVGYDLHGQDITAAAMR.[A]	1xOxidation [M]; 1xTMTpro [N-Term]	1.02884e-06	0.00019945	1	1	5	C6T0B5	C6T0B5 [15-37]	0	2827.44	23	6.83331e+06	6.69075e+06	7.49245e+06	7.31437e+06	7.43126e+06	8.304e+06	3	943.152	-1.29	82.4442	5.42e-05	6.765e-17	7.3
High	[K].LLFVEMGVGYDLHGQDITAAAMR.[A]	1xDeamidated [Q15]; 1xOxidation [M6]; 1xTMTpro [N-Term]	0.000135802	0.00019945	1	1	1	C6T0B5	C6T0B5 [15-37]	0	2828.43	23	247109	270273	301936	295637	291785	312104	3	943.483	2.06	84.6257	5.42e-05	1.067e-06	4.28
High	[K].LLFVEMGVGYDLHGQDITAAAMR.[A]	2xOxidation [M6; M22]; 1xTMTpro [N-Term]	5.61034e-05	0.00019945	1	1	2	C6T0B5	C6T0B5 [15-37]	0	2843.44	23	3.13684e+06	3.27648e+06	3.70085e+06	3.51478e+06	3.65009e+06	3.96257e+06	3	948.479	-5.46	80.4245	5.42e-05	6.893e-09	5.69
High	[K].LLFVEMGVGYDLHGQDITAAAMR.[A]	1xDeamidated [Q15]; 2xOxidation [M6; M22]; 1xTMTpro [N-Term]	0.000106807	0.00019945	1	1	1	C6T0B5	C6T0B5 [15-37]	0	2844.42	23	1.6157e+06	1.69558e+06	1.85103e+06	1.7086e+06	1758239	1.79567e+06	3	948.812	-0.71	80.8981	5.42e-05	2.2e-07	4.82
High	[K].LIGAGNPFPAEIEAPLLR.[R]	1xTMTpro [N-Term]	0.000212275	0.00019945	1	1	1	I1JU26	I1JU26 [53-70]	0	2182.26	18	478704	458633	573650	551390	532654	578230	2	1091.63	-2.52	84.5851	5.42e-05	8.815e-06	3.5
High	[R].LIGAPPGYVGHEEGGQLTEAVR.[R]	1xTMTpro [N-Term]	3.00185e-05	0.00019945	1	2	2	A0A0R0K0U9	A0A0R0K0U9 [647-668]	0	2554.36	22	760020	759250	862583	890554	906911	799122	3	852.122	-2.85	69.1878	5.42e-05	3.5e-10	6.1
High	[K].LIGATDPLQAEPGTIR.[G]	1xTMTpro [N-Term]	0.000128203	0.00019945	1	3	4	C6T1V4	C6T1V4 [163-178]	0	1956.11	16	1.34101e+06	1.34493e+06	1.60524e+06	1.7023e+06	1.69741e+06	1.59015e+06	2	978.558	-0.1	78.1259	5.42e-05	7.351e-07	4.13
High	[K].LIGATDPQK.[S]	1xTMTpro [K9]; 1xTMTpro [N-Term]	0.000725232	0.00019945	1	3	7	C6T4F9	C6T4F9 [171-179]	0	1550.94	9	5.82944e+06	5.28369e+06	6.77756e+06	6.55418e+06	6.7471e+06	5.80469e+06	2	775.97	-4.48	53.5742	5.42e-05	0.0001587	3.35
High	[K].IIGATNPAQSEPGTIR.[G]	1xTMTpro [N-Term]	3.13743e-05	0.00019945	3	5	23	I1KJI7; Q39839; I1JMQ0	I1KJI7 [88-103]; Q39839 [88-103]; I1JMQ0 [88-103]	0	1929.07	16	3.04794e+07	2.63314e+07	3.67737e+07	3.58264e+07	3.93137e+07	2.44228e+07	2	965.035	-4.77	61.3774	5.42e-05	4.302e-10	4.54
High	[K].IIGATNPAQSEPGTIR.[G]	1xDeamidated [N6]; 1xTMTpro [N-Term]	0.000253851	0.00019945	3	5	1	I1KJI7; Q39839; I1JMQ0	I1KJI7 [88-103]; Q39839 [88-103]; I1JMQ0 [88-103]	0	1930.06	16	131217	97610.1	146959	125272	133527	105088	2	965.532	0.23	63.2189	5.42e-05	1.57e-05	3.54
High	[K].LLGCHGPLANR.[EQ]	1xCarbamidomethyl [C4]; 1xTMTpro [N-Term]	0.000112037	0.00019945	3	5	3	C6SVX5; A0A0R0JKN5; A0A0R4J2Q7	C6SVX5 [199-209]; A0A0R0JKN5 [199-209]; A0A0R4J2Q7 [199-209]	0	1511.84	11	3.26353e+06	3.48485e+06	3.52697e+06	3.89006e+06	4.06291e+06	5696099	3	504.618	-2.11	44.7337	5.42e-05	2.989e-07	5.14
High	[R].LLGEEAAGLAAR.[Y]	1xTMTpro [N-Term]	8.94825e-05	0.00019945	1	2	5	I1LXK6	I1LXK6 [72-83]	0	1474.85	12	2.43159e+06	2.41016e+06	2.62447e+06	2.71342e+06	2.94747e+06	2.87269e+06	2	737.93	-1.51	72.5385	5.42e-05	7.737e-08	3.79
High	[K].LIGGDLDGVK.[K]	1xTMTpro [K10]; 1xTMTpro [N-Term]	0.000227832	0.00019945	2	5	5	A0A0R0HHC1; I1M376	A0A0R0HHC1 [246-255]; I1M376 [247-256]	0	1594.97	10	6.94491e+06	6.81262e+06	7.81239e+06	8.03907e+06	8.40316e+06	6.59579e+06	2	797.985	-1.77	72.353	5.42e-05	1.123e-05	3.92
High	[R].ILGHEASGIVESVGK.[G]	1xTMTpro [K15]; 1xTMTpro [N-Term]	2.10313e-05	0.00019945	1	3	20	A0A0R4J4U4	A0A0R4J4U4 [66-80]	0	2104.23	15	4.04257e+07	4.08381e+07	4.66629e+07	4.80564e+07	4.97428e+07	5.58477e+07	2	1052.61	-3.06	69.5711	5.42e-05	6.728e-11	6.13
High	[R].LLGKEPPNLLGLEVSEK.[T]	2xTMTpro [K4; K17]; 1xTMTpro [N-Term]	0.000118441	0.00019945	1	3	1	C6T9M6	C6T9M6 [83-99]	1	2748.67	17	3.22755e+06	3382634	3.72884e+06	3.93511e+06	4084032	5.25568e+06	3	916.889	-5.76	80.8746	5.42e-05	4.337e-07	5.61
High	[K].LIGLAGETNVQGEEQK.[K]	1xTMTpro [K16]; 1xTMTpro [N-Term]	5.93488e-05	0.00019945	1	13	4	A0A0R4J5J8	A0A0R4J5J8 [59-74]	0	2294.28	16	2.08273e+06	2.05579e+06	2.30258e+06	2.46549e+06	2.677e+06	5.03395e+06	2	1147.64	-4.72	72.4447	5.42e-05	9.099e-09	4.57
High	[K].LIGLAGETNVQGEEQK.[K]	1xDeamidated [Q11]; 1xTMTpro [K16]; 1xTMTpro [N-Term]	0.000791575	0.00019945	1	13	1	A0A0R4J5J8	A0A0R4J5J8 [59-74]	0	2295.27	16	394262	368083	428002	443945	464834	439542	3	765.764	4.34	73.8321	5.42e-05	0.0001838	2.68
High	[K].LLGLEVNFTPTGVK.[Y]	1xTMTpro [K14]; 1xTMTpro [N-Term]	0.000173487	0.00019945	1	3	3	A0A0R0EL27	A0A0R0EL27 [399-412]	0	2096.26	14	1.91219e+06	1961275	2.26382e+06	2.2884e+06	2.2404e+06	2.44707e+06	2	1048.64	1.8	84.2149	5.42e-05	3.956e-06	3.9
High	[R].ILGLGDLGCQGMGIPVGK.[L]	1xCarbamidomethyl [C9]; 1xTMTpro [K18]; 1xTMTpro [N-Term]	0.000147626	0.00019945	1	18	1	K7KRR3	K7KRR3 [193-210]	0	2393.35	18	749464	735293	853693	822838	883042	1.06715e+06	3	798.456	-0.7	84.185	5.42e-05	1.747e-06	4.31
High	[R].ILGLNASYYLK.[AT]	1xTMTpro [K11]; 1xTMTpro [N-Term]	0.000138794	0.00019945	2	4	2	I1JXQ3; K7LRU2	I1JXQ3 [227-237]; K7LRU2 [236-246]	0	1863.12	11	5.74486e+06	5675867	6.87004e+06	6.84917e+06	6.94887e+06	7.17038e+06	2	932.062	-3.39	82.9547	5.42e-05	1.217e-06	3.13
High	[K].LSTDPTTTSQLVAK.[E]	1xTMTpro [K14]; 1xTMTpro [N-Term]	3.33826e-05	0.00019945	1	3	1	I1N1W7	I1N1W7 [299-312]	0	2070.19	14	557651	551539	598443	609856	655187	694844	2	1035.59	-6.19	63.5986	5.42e-05	5.735e-10	5.07
High	[K].IFTPDLAPIVHLK.[L]	1xTMTpro [K13]; 1xTMTpro [N-Term]	6.42908e-05	0.00019945	1	2	5	C6TCF1	C6TCF1 [49-61]	0	2072.28	13	2.01846e+06	2.09377e+06	2.27457e+06	2.19646e+06	2.21131e+06	2.32123e+06	3	691.424	-9.28	82.3306	5.42e-05	1.357e-08	4.96
High	[K].LSTDPTTTSQLVAR.[E]	1xTMTpro [N-Term]	0.000126662	0.00019945	1	1	4	I1KZ13	I1KZ13 [300-313]	0	1793.99	14	728346	601892	741010	717585	781413	751329	2	897.496	-4.35	60.3111	5.42e-05	6.796e-07	3.22
High	[K].ISTLLETAK.[V]	1xTMTpro [K9]; 1xTMTpro [N-Term]	0.000815362	0.00019945	1	2	2	C6SW63	C6SW63 [27-35]	0	1583.99	9	6.09503e+06	6055480	6.83449e+06	6855620	6.73814e+06	9.68941e+06	2	792.493	-4.39	78.6905	5.42e-05	0.0001937	4.19
High	[R].NDGIYIINLGK.[T]	1xDeamidated [N1]; 1xTMTpro [K11]; 1xTMTpro [N-Term]	0.000848466	0.00019945	1	3	1	A0A0R0IZE4	A0A0R0IZE4 [50-60]	0	1829.07	11	503196	468456	538190	583195	614444	547259	2	915.033	-3.73	81.3706	5.42e-05	0.000207	3.8
High	[R].NDGTVQVLNETWSNGK.[R]	1xDeamidated [N]; 1xTMTpro [K16]; 1xTMTpro [N-Term]	0.00011507	0.00019945	2	2	5	Q38JE0; Q38JD2	Q38JE0 [47-62]; Q38JD2 [47-62]	0	2371.24	16	2.69172e+06	2.59022e+06	3.53625e+06	3.33044e+06	3.44321e+06	3.01636e+06	3	791.084	-0.97	74.1737	5.42e-05	3.559e-07	5.65
High	[R].NDGTVQVLNETWSNGK.[R]	2xDeamidated [N14; N/Q]; 1xTMTpro [K16]; 1xTMTpro [N-Term]	0.000261627	0.00019945	2	2	3	Q38JE0; Q38JD2	Q38JE0 [47-62]; Q38JD2 [47-62]	0	2372.22	16	830497	801822	981864	999313	1.02257e+06	857769	2	1186.62	7.75	74.0317	5.42e-05	1.715e-05	3.49
High	[K].NDHAEELLFLSSK.[AF]	1xTMTpro [K13]; 1xTMTpro [N-Term]	0.000117114	0.00019945	1	5	4	A0A368UGP5	A0A368UGP5 [51-63]	0	2111.16	13	1.91344e+06	1.93078e+06	2.04115e+06	2.26537e+06	2.46734e+06	2.98708e+06	2	1056.08	-5.72	76.9004	5.42e-05	4.017e-07	3.89
High	[K].NDHAEELLFLSSK.[AF]	1xDeamidated [N1]; 1xTMTpro [K13]; 1xTMTpro [N-Term]	0.00067367	0.00019945	1	5	1	A0A368UGP5	A0A368UGP5 [51-63]	0	2112.15	13	174807	200250	201711	207254	217361	146670	3	704.72	-0.54	80.2168	5.42e-05	0.0001391	3.57
High	[K].NDHGEELLFLSNK.[A]	1xTMTpro [K13]; 1xTMTpro [N-Term]	0.000670508	0.00019945	2	3	1	K7LC03; K7MBQ9	K7LC03 [51-63]; K7MBQ9 [60-72]	0	2124.16	13	525170	705691	669675	883273	899624	1458297	3	708.72	-5.5	72.9103	5.42e-05	0.0001382	3.8
High	[R].NDLENSLPKPYLPR.[A]	1xTMTpro [K9]; 1xTMTpro [N-Term]	9.44644e-05	0.00019945	1	2	8	O23959	O23959 [27-40]	0	2264.29	14	1.13508e+07	1.68671e+07	1.43198e+07	1.87764e+07	2.00425e+07	3.22094e+07	3	755.429	-7.74	68.9224	5.42e-05	1.053e-07	4.42
High	[R].NDLENSLPKPYLPR.[A]	1xDeamidated [N]; 1xTMTpro [K9]; 1xTMTpro [N-Term]	0.000101113	0.00019945	1	2	5	O23959	O23959 [27-40]	0	2265.27	14	2.41762e+06	3.1473e+06	2747392	3369687	3.66424e+06	3.62958e+06	3	755.759	-4.35	68.6323	5.42e-05	1.567e-07	4.5
High	[R].NDLFQMVADLKPK.[F]	2xTMTpro [K11; K13]; 1xTMTpro [N-Term]	0.000105593	0.00019945	1	1	1	I1N8L7	I1N8L7 [235-247]	0	2431.42	13	602761	621838	817181	661505	659994	745875	3	811.144	-1.14	84.5694	5.42e-05	2.044e-07	3.77
High	[R].NDGIYIINLGK.[T]	1xTMTpro [K11]; 1xTMTpro [N-Term]	0.000233536	0.00019945	1	3	2	A0A0R0IZE4	A0A0R0IZE4 [50-60]	0	1828.08	11	3.93145e+06	3.77199e+06	5.02438e+06	4.95433e+06	4.87126e+06	4.66093e+06	2	914.543	-1.63	79.2355	5.42e-05	1.215e-05	4.94
High	[K].NDPAALHAK.[S]	1xTMTpro [K9]; 1xTMTpro [N-Term]	0.000842135	0.00019945	1	2	3	I1KWX1	I1KWX1 [127-135]	0	1544.9	9	1.7654e+06	1.66093e+06	2.01766e+06	1.66371e+06	1.88287e+06	3.36911e+06	3	515.639	-1.26	34.906	5.42e-05	0.0002045	3.87
High	[K].NDPEDEEAENIRK.[K]	1xTMTpro [K13]; 1xTMTpro [N-Term]	1.62518e-05	0.00019945	2	3	1	A0A0R0I854; I1MPM4	A0A0R0I854 [1101-1113]; I1MPM4 [1165-1177]	1	2167.11	13	5.17153e+06	7.08853e+06	6.50716e+06	7278575	7.79742e+06	12247655	3	723.041	-2.42	40.7529	5.42e-05	2.048e-11	4.13
High	[R].NDQVDTMTEGATVILR.[N]	1xTMTpro [N-Term]	9.52257e-05	0.00019945	1	2	2	C6SXG4	C6SXG4 [72-87]	0	2067.07	16	225656	212182	274676	263081	261823	248587	3	689.695	-0.18	77.0752	5.42e-05	1.103e-07	5.42
High	[K].NDSELQHWWK.[E]	1xTMTpro [K10]; 1xTMTpro [N-Term]	0.000237601	0.00019945	1	5	19	B3TDK4	B3TDK4 [641-650]	0	1951.03	10	5.45448e+07	4.95901e+07	6.55406e+07	4.98463e+07	5.37927e+07	4.62031e+07	3	651.011	-6.99	67.724	5.42e-05	1.283e-05	4.19
High	[R].NEAELNESLNEWNTK.[G]	1xTMTpro [K15]; 1xTMTpro [N-Term]	0.000112468	0.00019945	1	3	6	A0A0R4J4R5	A0A0R4J4R5 [50-64]	0	2399.23	15	892984	829718	1.0492e+06	1.10098e+06	1.12373e+06	980927	3	800.41	-7.25	74.4987	5.42e-05	3.07e-07	3.33
High	[R].NEAELNESLNEWNTK.[G]	1xDeamidated [N10]; 1xTMTpro [K15]; 1xTMTpro [N-Term]	0.000328052	0.00019945	1	3	2	A0A0R4J4R5	A0A0R4J4R5 [50-64]	0	2400.22	15	360632	326180	397467	395847	404389	380669	3	800.746	2.72	75.8925	5.42e-05	3.151e-05	4.29
High	[R].NEASGALSGLTR.[V]	1xTMTpro [N-Term]	0.000107666	0.00019945	2	2	3	I1J5B4; I1JC08	I1J5B4 [445-456]; I1JC08 [438-449]	0	1479.81	12	3.64791e+06	3.7425e+06	4.62222e+06	4.37566e+06	4.16729e+06	4.49616e+06	2	740.406	-2.82	54.5732	5.42e-05	2.313e-07	3.65
High	[K].NEAVDVLSK.[I]	1xTMTpro [K9]; 1xTMTpro [N-Term]	0.000520882	0.00019945	1	1	2	A0A0R4J3X7	A0A0R4J3X7 [228-236]	0	1582.93	9	749261	669961	892724	889960	857322	729511	2	791.968	-0.95	63.5926	5.42e-05	8.639e-05	3.6
High	[K].NEDDLSSVFLK.[K]	1xTMTpro [K11]; 1xTMTpro [N-Term]	0.000127065	0.00019945	1	4	5	I1LC96	I1LC96 [221-231]	0	1875.04	11	1.21152e+07	8.72916e+06	1.14451e+07	9.23533e+06	8.15689e+06	4.87773e+06	2	938.016	-5.78	80.8102	5.42e-05	6.943e-07	3.58
High	[KR].NEDGVSIAALNLMNQDK.[VI]	1xDeamidated [N11]; 1xTMTpro [K17]; 1xTMTpro [N-Term]	0.000517528	0.00019945	1	4	1	C6TGR0	C6TGR0 [118-134]	0	2441.28	17	602120	627837	749281	742165	836566	763910	3	814.435	2.63	81.3654	5.42e-05	8.524e-05	1.51
High	[K].NDPEDEEAENIR.[K]	1xTMTpro [N-Term]	0.000125784	0.00019945	2	3	1	A0A0R0I854; I1MPM4	A0A0R0I854 [1101-1112]; I1MPM4 [1165-1176]	0	1734.81	12	1.79753e+06	1.49344e+06	2.29999e+06	1.86854e+06	1.80071e+06	1.54193e+06	2	867.905	-3.94	36.8533	5.42e-05	6.49e-07	4.28
High	[K].NEEGGNSVATVVLR.[G]	1xTMTpro [N-Term]	3.73665e-05	0.00019945	2	2	2	I1MNU1; I1JD52	I1MNU1 [367-380]; I1JD52 [367-380]	0	1748.95	14	3.14033e+06	2.99603e+06	3872462	3778124	3.74147e+06	3.60579e+06	2	874.974	-3.18	54.2361	5.42e-05	9.773e-10	4.56
High	[K].NDGDSSLNVIAIK.[A]	1xTMTpro [K13]; 1xTMTpro [N-Term]	8.58864e-05	0.00019945	2	3	9	C6T7K0; I1LIQ4	C6T7K0 [93-105]; I1LIQ4 [93-105]	0	1954.11	13	2.53792e+07	2.59319e+07	2.80521e+07	2.78235e+07	3.07195e+07	2.02482e+07	2	977.553	-5.71	74.1121	5.42e-05	6.163e-08	4.19
High	[K].NDFAFVDFSDPR.[D]	1xTMTpro [N-Term]	0.000223802	0.00019945	1	8	3	I1NA29	I1NA29 [44-55]	0	1733.85	12	780727	753157	962777	853647	814440	943640	2	867.42	-6.85	81.352	5.42e-05	1.058e-05	3.89
High	[R].NASEAQANK.[Y]	1xTMTpro [K9]; 1xTMTpro [N-Term]	0.000558599	0.00019945	1	1	3	I1LIN2	I1LIN2 [650-658]	0	1540.86	9	681150	663627	808349	751708	778541	769702	2	770.931	-1.71	29.6411	5.42e-05	9.885e-05	3.35
High	[K].NASGGSLDR.[D]	1xTMTpro [N-Term]	0.000635502	0.00019945	1	1	2	I1KID4	I1KID4 [69-77]	0	1180.62	9	1.36913e+06	1.28151e+06	1.81627e+06	1.49301e+06	1.47754e+06	1.35081e+06	2	590.812	-5.79	20.7893	5.42e-05	0.0001252	2.35
High	[K].NASGGSLDRDIALAEIEK.[E]	1xTMTpro [K18]; 1xTMTpro [N-Term]	0.000117482	0.00019945	1	1	3	I1KID4	I1KID4 [69-86]	1	2467.36	18	620560	825139	706197	799614	900754	1.45598e+06	3	823.125	-1.68	74.6474	5.42e-05	4.105e-07	2.83
High	[K].NASNEAAQVSIGK.[Q]	1xTMTpro [K13]; 1xTMTpro [N-Term]	0.00033317	0.00019945	1	5	2	A0A6H1NPT7	A0A6H1NPT7 [192-204]	0	1897.06	13	1.52048e+06	1.29683e+06	1.56633e+06	1.45738e+06	1520490	1.33998e+06	3	633.023	-4.02	52.0608	5.42e-05	3.265e-05	2.73
High	[R].NASTNQINGFIIK.[K]	1xDeamidated [N8]; 1xTMTpro [K13]; 1xTMTpro [N-Term]	0.000195078	0.00019945	1	4	2	A0A0R0KF64	A0A0R0KF64 [221-233]	0	2029.16	13	1.68656e+06	1.66295e+06	1.95439e+06	1.90116e+06	2.01378e+06	1.98866e+06	2	1015.08	-3.78	70.4881	5.42e-05	6.436e-06	4.4
High	[K].NATLTNEKEVDAHPIR.[A]	1xTMTpro [K8]; 1xTMTpro [N-Term]	8.01462e-05	0.00019945	2	3	7	I1KU21; I1MJ86	I1KU21 [464-479]; I1MJ86 [464-479]	1	2416.34	16	6.42856e+06	7.67395e+06	7.5755e+06	9.2773e+06	1.00888e+07	2.26494e+07	4	604.841	-1.51	46.5378	5.42e-05	4.24e-08	4.98
High	[K].NATLTNEKEVDAHPIR.[A]	1xDeamidated [N6]; 1xTMTpro [K8]; 1xTMTpro [N-Term]	0.000192566	0.00019945	2	3	4	I1KU21; I1MJ86	I1KU21 [464-479]; I1MJ86 [464-479]	1	2417.33	16	1.44545e+07	1.04911e+07	1.57586e+07	1.23371e+07	1.1957e+07	9.93152e+06	4	605.086	-2.06	49.2546	5.42e-05	6.125e-06	4.8
High	[R].NAVASAEGFLR.[Q]	1xTMTpro [N-Term]	0.000582774	0.00019945	1	4	1	I1K0S4	I1K0S4 [145-155]	0	1438.8	11	190710	207255	235752	233419	227119	243227	2	719.901	-2.19	73.6142	5.42e-05	0.0001069	3.6
High	[K].NAVEAYVYDMR.[N]	1xTMTpro [N-Term]	0.000154878	0.00019945	2	4	4	I1KV87; I1M5L8	I1KV87 [626-636]; I1M5L8 [627-637]	0	1634.82	11	601766	582912	688542	648432	715124	750713	2	817.911	-1.76	77.9618	5.42e-05	2.275e-06	3.63
High	[K].NDFTPEEEEEVRR.[E]	1xTMTpro [N-Term]	7.9957e-05	0.00019945	2	6	3	C6SVG3; A0A0R0HM17	C6SVG3 [136-148]; A0A0R0HM17 [136-148]	1	1953.95	13	822216	835549	1.06678e+06	913250	1.05108e+06	1.38503e+06	3	651.986	-1.97	39.9847	5.42e-05	4.189e-08	4.21
High	[K].NAVFGDSSALAPGGVR.[I]	1xTMTpro [N-Term]	3.53535e-05	0.00019945	2	18	4	A0A1Y9TL33; A0A0R4J3C9	A0A1Y9TL33 [374-389]; A0A0R4J3C9 [374-389]	0	1821.98	16	1.87505e+06	1.94239e+06	2.3545e+06	2.25408e+06	2.33818e+06	2.26405e+06	2	911.489	-4.1	63.692	5.42e-05	7.521e-10	4.93
High	[K].NAVITVPAYFNDSQR.[Q]	1xTMTpro [N-Term]	0.000103241	0.00019945	1	3	7	I1JGR5	I1JGR5 [144-158]	0	1999.06	15	6.95224e+06	7.13103e+06	8.00933e+06	7.88282e+06	8.22853e+06	8.61076e+06	2	1000.03	-5.43	73.3396	5.42e-05	1.779e-07	4.55
High	[K].NAVITVPAYFNDSQR.[Q]	1xDeamidated [N]; 1xTMTpro [N-Term]	0.000132504	0.00019945	1	3	3	I1JGR5	I1JGR5 [144-158]	0	2000.04	15	1.75079e+06	1.74099e+06	2.01008e+06	2.03361e+06	2.13944e+06	1.81088e+06	2	1000.52	-4.54	78.6853	5.42e-05	9.121e-07	3.7
High	[K].NAVVTVPAYFNDSQR.[QK]	1xTMTpro [N-Term]	9.57809e-05	0.00019945	7	15	15	K7L2A0; A0A0R4J626; I1MT10; A0A0R4J4D6; K7LZH1; I1LQR4; A0A0R0KKU3	K7L2A0 [160-174]; A0A0R4J626 [145-159]; I1MT10 [144-158]; A0A0R4J4D6 [145-159]; K7LZH1 [145-159]; I1LQR4 [145-159]; A0A0R0KKU3 [145-159]	0	1985.04	15	7.07451e+06	6.65232e+06	8.47147e+06	7.75309e+06	7.99377e+06	8.01901e+06	2	993.022	-2.49	70.7823	5.42e-05	1.139e-07	4.9
High	[K].NAVVTVPAYFNDSQR.[QK]	1xDeamidated [N]; 1xTMTpro [N-Term]	6.67444e-05	0.00019945	7	15	15	K7L2A0; A0A0R4J626; I1MT10; A0A0R4J4D6; K7LZH1; I1LQR4; A0A0R0KKU3	K7L2A0 [160-174]; A0A0R4J626 [145-159]; I1MT10 [144-158]; A0A0R4J4D6 [145-159]; K7LZH1 [145-159]; I1LQR4 [145-159]; A0A0R0KKU3 [145-159]	0	1986.03	15	4.54885e+06	4.37894e+06	5.0591e+06	5.03731e+06	5.31528e+06	4.8766e+06	2	993.513	-2.85	73.1167	5.42e-05	1.639e-08	5.13
High	[K].NAVVTVPAYFNDSQR.[QK]	2xDeamidated [N1; N11]; 1xTMTpro [N-Term]	0.000825534	0.00019945	7	15	2	K7L2A0; A0A0R4J626; I1MT10; A0A0R4J4D6; K7LZH1; I1LQR4; A0A0R0KKU3	K7L2A0 [160-174]; A0A0R4J626 [145-159]; I1MT10 [144-158]; A0A0R4J4D6 [145-159]; K7LZH1 [145-159]; I1LQR4 [145-159]; A0A0R0KKU3 [145-159]	0	1987.01	15	191960	176116	240599	235752	234066	232926	3	663.005	-4.03	76.7721	5.42e-05	0.0001976	2.24
High	[R].NAWESLGPDFER.[V]	1xTMTpro [N-Term]	0.000361453	0.00019945	2	2	1	I1JSP6; I1K778	I1JSP6 [782-793]; I1K778 [778-789]	0	1724.86	12	357824	315064	404658	403033	410271	323689	2	862.931	-1.49	78.8293	5.42e-05	3.963e-05	3.54
High	[R].NCDPEGPLMLYVSK.[M]	1xCarbamidomethyl [C2]; 1xTMTpro [K14]; 1xTMTpro [N-Term]	0.000167105	0.00019945	3	5	6	I1KU21; I1MJ86; K7MDZ1	I1KU21 [369-382]; I1MJ86 [369-382]; K7MDZ1 [357-370]	0	2231.17	14	4.81144e+06	4.58764e+06	6.81779e+06	5.89628e+06	5.61273e+06	4.73719e+06	2	1116.09	2.36	80.4657	5.42e-05	3.32e-06	4.52
High	[RK].NDAGDHFPVIAFNLGGNLVIR.[I]	1xTMTpro [N-Term]	0.000105022	0.00019945	1	2	1	P93164	P93164 [143-163]	0	2543.37	21	1.4457e+06	1572252	1.73515e+06	1.72714e+06	2.02671e+06	2.07176e+06	3	848.453	-9.48	83.3868	5.42e-05	1.976e-07	5.26
High	[R].NDAGLAASELALAVER.[H]	1xTMTpro [N-Term]	2.19518e-05	0.00019945	1	4	5	I1LC96	I1LC96 [288-303]	0	1904.04	16	895312	874977	1.06241e+06	998126	1.04769e+06	1.12617e+06	2	952.525	0.66	81.2831	5.42e-05	8.185e-11	4.76
High	[K].NAVFGDSSALAPGGVR.[I]	1xDeamidated [N1]; 1xTMTpro [N-Term]	0.000116967	0.00019945	2	18	1	A0A1Y9TL33; A0A0R4J3C9	A0A1Y9TL33 [374-389]; A0A0R4J3C9 [374-389]	0	1822.96	16	384809	361905	427827	431087	451034	350628	2	911.986	1.85	68.96	5.42e-05	3.986e-07	4.25
High	[K].NAQTDADFTAAALEK.[I]	1xTMTpro [K15]; 1xTMTpro [N-Term]	7.05321e-05	0.00019945	1	3	3	I1M5B6	I1M5B6 [319-333]	0	2174.16	15	1.72585e+06	1.62049e+06	1.73892e+06	1.72818e+06	1.79454e+06	1.86631e+06	2	1087.58	1.07	73.1712	5.42e-05	2.175e-08	3.49
High	[K].NEELAANYLLDHMHEFEEQ.[-]	1xTMTpro [N-Term]	8.52951e-05	0.00019945	2	3	3	I1LEX5; I1NFH7	I1LEX5 [390-408]; I1NFH7 [384-402]	0	2636.23	19	490479	475724	578227	539987	601654	645775	3	879.412	-1.87	83.3381	5.42e-05	5.928e-08	5.61
High	[R].NEFISLLSR.[Y]	1xTMTpro [N-Term]	0.000837947	0.00019945	1	3	2	K7MBG3	K7MBG3 [19-27]	0	1382.8	9	2.12467e+06	2.07069e+06	2.71701e+06	2.28081e+06	2.29036e+06	2358966	2	691.898	-6.17	80.2674	5.42e-05	0.000202	2.91
High	[R].NFLAGSKDNVISQIPSQVQELAFPGSAK.[D]	2xTMTpro [K7; K28]; 1xTMTpro [N-Term]	3.59593e-05	0.00019945	1	4	2	P11827	P11827 [553-580]	1	3858.16	28	5.59787e+06	4791507	6.74114e+06	8.85139e+06	8277963	23607298	4	965.296	1.08	84.48	5.42e-05	8.151e-10	6.45
High	[R].NFLAGSKDNVISQIPSQVQELAFPGSAK.[D]	1xDeamidated [Q13]; 2xTMTpro [K7; K28]; 1xTMTpro [N-Term]	0.000105736	0.00019945	1	4	1	P11827	P11827 [553-580]	1	3859.14	28	282538	301257	341579	536257	475463	1.53415e+06	5	772.641	8.6	84.3785	5.42e-05	2.066e-07	5.74
High	[R].NFLAGSQDNVISQIPSQVQELAFLGSAQAVEK.[L]	1xDeamidated [Q]; 1xTMTpro [K32]; 1xTMTpro [N-Term]	0.000104808	0.00019945	1	1	2	Q948X9	Q948X9 [555-586]	0	3998.14	32	1550550	1.52319e+06	1.8401e+06	1.7819e+06	1.89538e+06	2.21476e+06	4	1000.29	0.8	84.9553	5.42e-05	1.951e-07	5.63
High	[R].NFLAGSQDNVISQIPSQVQELAFLGSAQAVEK.[L]	2xDeamidated [Q17; Q19]; 1xTMTpro [K32]; 1xTMTpro [N-Term]	8.03357e-05	0.00019945	1	1	2	Q948X9	Q948X9 [555-586]	0	3999.12	32	1.00843e+06	1.01765e+06	1.17761e+06	1.09884e+06	1.18408e+06	1.58379e+06	3	1333.71	-0.69	84.9434	5.42e-05	4.294e-08	6.89
High	[R].NFLAGSQDNVISQIPSQVQELAFPGSAQAVEK.[L]	1xTMTpro [K32]; 1xTMTpro [N-Term]	8.46952e-06	0.00019945	1	6	25	P0DO16	P0DO16 [537-568]	0	3981.12	32	1.67322e+07	1.66747e+07	1.97379e+07	2.04144e+07	2.07245e+07	2.31664e+07	3	1327.71	-5.04	84.9028	5.42e-05	1.038e-12	6.96
High	[R].NFLAGSQDNVISQIPSQVQELAFPGSAQAVEK.[L]	1xDeamidated [N/Q]; 1xTMTpro [K32]; 1xTMTpro [N-Term]	3.54802e-05	0.00019945	1	6	3	P0DO16	P0DO16 [537-568]	0	3982.11	32	1.20774e+06	1.07996e+06	1.33337e+06	1.36141e+06	1.36412e+06	1.17431e+06	3	1328.04	-0.8	85.0695	5.42e-05	7.64e-10	5.91
High	[R].NFLAGSQDNVISQIPSQVQELAFPGSAQAVEK.[L]	2xDeamidated [Q/N]; 1xTMTpro [K32]; 1xTMTpro [N-Term]	2.32899e-05	0.00019945	1	6	5	P0DO16	P0DO16 [537-568]	0	3983.09	32	5.14661e+06	5.03574e+06	6.00451e+06	6.50847e+06	6.40478e+06	6.34427e+06	3	1328.37	3.76	84.0258	5.42e-05	1.078e-10	7.37
High	[R].NFLAGSQDNVISQIPSQVQELAFPGSAQAVEK.[L]	3xDeamidated [Q13; Q17; Q19]; 1xTMTpro [K32]; 1xTMTpro [N-Term]	3.5735e-05	0.00019945	1	6	1	P0DO16	P0DO16 [537-568]	0	3984.07	32	1.01556e+06	913627	1.1313e+06	1.14651e+06	1.16486e+06	997247	4	996.782	8.24	83.9554	5.42e-05	7.928e-10	5.98
High	[R].NFLPGYHQAVK.[G]	1xTMTpro [K11]; 1xTMTpro [N-Term]	0.000155626	0.00019945	1	2	8	I1M005	I1M005 [167-177]	0	1882.08	11	1.46215e+08	145316376	1.70857e+08	1.67134e+08	167020460	1.79021e+08	2	941.538	-7.5	56.8609	5.42e-05	2.337e-06	4.48
High	[R].NFLAGEKDNVVR.[Q]	1xDeamidated [N]; 1xTMTpro [K7]; 1xTMTpro [N-Term]	0.000155626	0.00019945	3	8	22	C6T9L1; F7J077; O22121	C6T9L1 [371-382]; F7J077 [371-382]; O22121 [348-359]	1	1971.12	12	2.16571e+07	2.66958e+07	2.44324e+07	2.91175e+07	3.14083e+07	5.07092e+07	3	657.709	-1.44	65.6782	5.42e-05	2.336e-06	3.21
High	[R].NFLPGYHQAVK.[G]	1xDeamidated [N1]; 1xTMTpro [K11]; 1xTMTpro [N-Term]	0.000173325	0.00019945	1	2	4	I1M005	I1M005 [167-177]	0	1883.07	11	4.28544e+06	4.26687e+06	4.783e+06	4.89739e+06	4.96684e+06	4.26139e+06	3	628.358	-4.43	60.7228	5.42e-05	3.933e-06	4.97
High	[R].NFLPGYHQAVNGEWNVAGIAHR.[A]	1xDeamidated [N]; 1xTMTpro [N-Term]	1.02096e-05	0.00019945	1	3	10	I1N5R9	I1N5R9 [161-182]	0	2755.4	22	7.51652e+06	7.57313e+06	8.75488e+06	8.59912e+06	8.71331e+06	1.03315e+07	3	919.137	-2.4	72.599	5.42e-05	2.442e-12	7.7
High	[R].NFLPGYHQAVNGEWNVAGIAHR.[A]	2xDeamidated [N/Q]; 1xTMTpro [N-Term]	4.23851e-05	0.00019945	1	3	3	I1N5R9	I1N5R9 [161-182]	0	2756.39	22	1.79994e+06	1.85017e+06	2.20643e+06	2.08349e+06	2.08584e+06	2.67656e+06	3	919.468	0.78	72.599	5.42e-05	1.777e-09	5.71
High	[K].NFLQTGLIVGGWDK.[Y]	1xTMTpro [K14]; 1xTMTpro [N-Term]	0.000100053	0.00019945	1	2	2	I1K964	I1K964 [106-119]	0	2156.24	14	1.1751e+06	1.15886e+06	1.49697e+06	1.23936e+06	1.26324e+06	1.11663e+06	3	719.419	3.13	84.6658	5.42e-05	1.47e-07	4.94
High	[K].NFLVIVAENGR.[L]	1xDeamidated [N9]; 1xTMTpro [N-Term]	0.000422079	0.00019945	1	4	2	C6SWQ6	C6SWQ6 [134-144]	0	1536.87	11	2.18669e+06	2491404	2.6067e+06	2.82346e+06	3.20574e+06	4.05271e+06	2	768.936	-3.81	81.1431	5.42e-05	5.606e-05	2.26
High	[K].NFSSADTAR.[Q]	1xTMTpro [N-Term]	0.000781918	0.00019945	1	3	4	I1LJA4	I1LJA4 [31-39]	0	1272.65	9	2.65795e+06	2.68628e+06	3.27185e+06	3.34271e+06	3.62322e+06	3.57922e+06	2	636.828	-0.48	34.4536	5.42e-05	0.0001806	2.56
High	[R].NFVGQATTSPGISGQTIQESMR.[L]	1xTMTpro [N-Term]	4.54781e-05	0.00019945	1	1	1	I1JDR2	I1JDR2 [107-128]	0	2613.33	22	1.01731e+06	1.03461e+06	1.25886e+06	1.19864e+06	1.1854e+06	1.05192e+06	3	871.778	-2.15	69.6065	5.42e-05	2.481e-09	6.92
High	[R].NGAIGNFDGVPR.[S]	1xDeamidated [N1]; 1xTMTpro [N-Term]	0.000659593	0.00019945	1	1	1	I1LK48	I1LK48 [178-189]	0	1521.8	12	294620	278461	350976	356727	346749	310685	2	761.401	-1.9	62.2045	5.42e-05	0.000134	2.7
High	[K].NGEPTTGTYLR.[D]	1xTMTpro [N-Term]	0.00045453	0.00019945	1	2	2	I1LN49	I1LN49 [6-16]	0	1512.8	11	288054	293791	344668	338270	337304	545169	2	756.898	-5.36	40.4463	5.42e-05	6.561e-05	3.17
High	[K].NGEPTTGTYLR.[D]	1xDeamidated [N1]; 1xTMTpro [N-Term]	0.000438303	0.00019945	1	2	17	I1LN49	I1LN49 [6-16]	0	1513.78	11	1.72019e+07	1.71091e+07	1.90102e+07	1.88759e+07	1.95336e+07	1.97417e+07	2	757.39	-6.29	45.8473	5.42e-05	6.076e-05	2.87
High	[R].NFLPGYHQAVNGEWNVAGIAHR.[A]	1xTMTpro [N-Term]	2.38689e-05	0.00019945	1	3	2	I1N5R9	I1N5R9 [161-182]	0	2754.42	22	2.04514e+06	2.23411e+06	2.48485e+06	2.62426e+06	2.59843e+06	3.72674e+06	3	918.807	-4.76	70.985	5.42e-05	1.207e-10	7.47
High	[R].NEETGEINIVYK.[R]	1xTMTpro [K12]; 1xTMTpro [N-Term]	0.000184497	0.00019945	1	3	4	I1JYI1	I1JYI1 [245-256]	0	2017.11	12	646439	641944	780384	746317	820977	764555	2	1009.06	-0.39	68.7306	5.42e-05	5.157e-06	2.71
High	[R].NFLAGEKDNVVR.[Q]	1xTMTpro [K7]; 1xTMTpro [N-Term]	7.07633e-05	0.00019945	3	8	19	C6T9L1; F7J077; O22121	C6T9L1 [371-382]; F7J077 [371-382]; O22121 [348-359]	1	1970.13	12	9.85054e+07	2.30915e+08	1.34201e+08	2.58576e+08	3.06288e+08	1.18426e+09	3	657.379	-4.38	56.4856	5.42e-05	2.206e-08	3.39
High	[K].NFEGLDLGK.[ML]	1xTMTpro [K9]; 1xTMTpro [N-Term]	0.000354351	0.00019945	1	13	2	I1KRU6	I1KRU6 [185-193]	0	1600.92	9	515670	505981	623323	577989	623932	631234	2	800.962	-1.11	76.4499	5.42e-05	3.79e-05	2.92
High	[R].NEFNDPALK.[K]	1xTMTpro [K9]; 1xTMTpro [N-Term]	0.000840038	0.00019945	1	1	2	I1LYA4	I1LYA4 [201-209]	0	1655.92	9	1.96393e+06	2.02661e+06	2149057	2.31029e+06	2.2151e+06	2.30961e+06	2	828.467	0.74	60.0815	5.42e-05	0.0002032	3.13
High	[K].NEGFVEVLAAQQSPENPNWFQGTADAVR.[Q]	1xTMTpro [N-Term]	2.22335e-05	0.00019945	1	2	1	I1JJP2	I1JJP2 [162-189]	0	3378.67	28	194170	157430	216567	170125	139573	132258	3	1126.89	-4.68	83.8549	5.42e-05	8.677e-11	7.36
High	[R].NEGKDEDEEEEGHMQK.[C]	2xTMTpro [K4; K16]; 1xTMTpro [N-Term]	0.000281118	0.00019945	2	2	5	C6SYA7; A0A0R0GVW3	C6SYA7 [81-96]; A0A0R0GVW3 [81-96]	1	2816.38	16	4.48085e+06	4.54098e+06	5.88509e+06	5.01768e+06	5.1818e+06	5.77834e+06	4	704.849	-3.01	36.0687	5.42e-05	2.102e-05	3.79
High	[R].NEGSLPLTGQYTPR.[D]	1xTMTpro [N-Term]	0.000440949	0.00019945	2	2	1	A0A0R0K737; I1KPH6	A0A0R0K737 [35-48]; I1KPH6 [51-64]	0	1836.98	14	897956	922462	1.03421e+06	983261	1119041	937457	2	918.992	-0.67	58.9927	5.42e-05	6.16e-05	2.7
High	[R].NEGVSVTETK.[V]	1xTMTpro [K10]; 1xTMTpro [N-Term]	0.000132679	0.00019945	1	1	12	I1L849	I1L849 [85-94]	0	1671.94	10	2.42261e+07	2.47447e+07	3.14821e+07	2.94193e+07	2.96975e+07	3.29682e+07	2	836.474	-0.33	46.0988	5.42e-05	9.193e-07	3.23
High	[R].NEGVSVTETK.[V]	1xDeamidated [N1]; 1xTMTpro [K10]; 1xTMTpro [N-Term]	0.000214068	0.00019945	1	1	3	I1L849	I1L849 [85-94]	0	1672.92	10	1.67887e+06	1.63354e+06	1.86034e+06	1.98558e+06	2.16586e+06	1.91973e+06	2	836.961	-5.88	45.0123	5.42e-05	9.059e-06	4
High	[R].NELDKGIGTIISSPYR.[I]	1xTMTpro [K5]; 1xTMTpro [N-Term]	0.000178709	0.00019945	1	8	3	C6T488	C6T488 [73-88]	1	2371.35	16	9.55685e+06	1.16725e+07	9.99835e+06	50247844	4.59388e+07	231396305	3	791.115	-7.74	74.4486	5.42e-05	4.497e-06	3.74
High	[K].NELEVNPDGSAVDNLNAFLGR.[S]	1xTMTpro [N-Term]	4.32927e-06	0.00019945	1	6	24	B3TDK4	B3TDK4 [18-38]	0	2548.3	21	8.44234e+06	9.5617e+06	1.02845e+07	9.29918e+06	9.66607e+06	1.24622e+07	2	1274.65	-1.16	82.6077	5.42e-05	4.83e-14	6.61
High	[K].NELEVNPDGSAVDNLNAFLGR.[S]	1xDeamidated [N]; 1xTMTpro [N-Term]	1.80226e-06	0.00019945	1	6	10	B3TDK4	B3TDK4 [18-38]	0	2549.28	21	2.29077e+06	2.19957e+06	2.53753e+06	2.3637e+06	2.47902e+06	2.00211e+06	2	1275.15	1.76	80.4038	5.42e-05	8.768e-16	6.1
High	[K].NFGVTEFINPNEHDKPIQQVIIDR.[T]	1xTMTpro [K15]; 1xTMTpro [N-Term]	1.57388e-05	0.00019945	1	6	5	I1JP95	I1JP95 [237-260]	0	3431.86	24	6.10459e+06	6.11906e+06	7.29161e+06	7.12212e+06	7.10069e+06	7.64148e+06	4	858.718	-1.52	79.5434	5.42e-05	1.766e-11	8.77
High	[K].NELEVNPDGSAVDNLNAFLGR.[S]	2xDeamidated [N6; N14]; 1xTMTpro [N-Term]	0.000180473	0.00019945	1	6	1	B3TDK4	B3TDK4 [18-38]	0	2550.26	21	1.0507e+06	1.00607e+06	1.30211e+06	1.07698e+06	1.05971e+06	834119	3	850.764	5.18	79.8664	5.42e-05	4.69e-06	3.6
High	[K].NEMVQAINETTSGER.[S]	1xTMTpro [N-Term]	0.000563574	0.00019945	1	4	1	I1KWX1	I1KWX1 [168-182]	0	1982.98	15	802432	1.0358e+06	1.01378e+06	1.0897e+06	1.30391e+06	1.68584e+06	3	661.662	-3.14	64.2201	5.42e-05	0.0001005	1.79
High	[K].NENANCFADEIAGQFK.[N]	1xCarbamidomethyl [C6]; 1xTMTpro [K16]; 1xTMTpro [N-Term]	0.000136444	0.00019945	1	2	1	C6T0F7	C6T0F7 [55-70]	0	2436.21	16	1.86789e+06	1.90657e+06	2.49204e+06	2.50733e+06	2.67658e+06	2.8326e+06	3	812.736	-6.83	81.4569	5.42e-05	1.098e-06	3.8
High	[K].NEQAEELLFLSSK.[A]	1xTMTpro [K13]; 1xTMTpro [N-Term]	7.67853e-05	0.00019945	1	1	5	C6T8J1	C6T8J1 [56-68]	0	2116.18	13	1.62221e+06	1.52117e+06	1.83078e+06	1.70728e+06	1.71027e+06	1.56428e+06	2	1058.59	-2.29	81.7951	5.42e-05	3.38e-08	5.26
High	[R].NEQAGLVGHQDVTDITGDHGVTVTETTFHGR.[R]	1xTMTpro [N-Term]	1.64767e-05	0.00019945	1	2	7	I1LE41	I1LE41 [67-97]	0	3595.77	31	7.54431e+06	8.02146e+06	1.06748e+07	9.51099e+06	8.99097e+06	7.36366e+06	5	719.957	-4.25	59.9151	5.42e-05	2.184e-11	7.22
High	[R].NEQAGLVGHQDVTDITGDHGVTVTETTFHGR.[R]	1xDeamidated [Q10]; 1xTMTpro [N-Term]	0.000214068	0.00019945	1	2	1	I1LE41	I1LE41 [67-97]	0	3596.75	31	1.66505e+06	1.76859e+06	2.62024e+06	2.01294e+06	1.93442e+06	1.1426e+06	4	899.946	2	59.9545	5.42e-05	9.086e-06	4.86
High	[R].NEQAGLVGHQDVTDITGDHGVTVTETTFHGR.[R]	2xDeamidated [Q3; Q/N]; 1xTMTpro [N-Term]	3.55756e-05	0.00019945	1	2	6	I1LE41	I1LE41 [67-97]	0	3597.74	31	1.47154e+06	1.44289e+06	1.66667e+06	1.63401e+06	1.69476e+06	1.55104e+06	4	900.198	8.56	61.8052	5.42e-05	7.754e-10	5.5
High	[R].NEQAGLVGHR.[D]	1xTMTpro [N-Term]	0.000174635	0.00019945	2	3	25	Q9SEK9; I1NGG4	Q9SEK9 [67-76]; I1NGG4 [67-76]	0	1384.76	10	2.7459e+07	2.71292e+07	3.6936e+07	3.00914e+07	3.40602e+07	4.15608e+07	2	692.884	-0.33	26.865	5.42e-05	4.062e-06	2.76
High	[R].NEQAGLVGHR.[D]	1xDeamidated [N/Q]; 1xTMTpro [N-Term]	0.00061819	0.00019945	2	3	6	Q9SEK9; I1NGG4	Q9SEK9 [67-76]; I1NGG4 [67-76]	0	1385.75	10	3.45034e+07	3.22394e+07	3.68063e+07	3.68087e+07	3.70948e+07	3.45476e+07	3	462.585	-3.95	30.1282	5.42e-05	0.0001194	4.04
High	[K].NETEPGGLGAR.[A]	1xTMTpro [N-Term]	0.000166365	0.00019945	1	1	15	I1L849	I1L849 [170-180]	0	1404.74	11	1.09534e+07	1.11259e+07	1.3989e+07	1.25196e+07	1.25968e+07	1.55574e+07	2	702.871	-4.45	31.3816	5.42e-05	3.25e-06	2.9
High	[K].NELEVNPDGSAVDNLNAFLGRSVSLQLISATKADAHGK.[G]	1xDeamidated [N14]; 2xTMTpro [K32; K38]; 1xTMTpro [N-Term]	6.6083e-05	0.00019945	1	5	1	B3TDK4	B3TDK4 [18-55]	2	4864.63	38	1.34805e+06	1.73014e+06	1.55132e+06	1.51344e+06	1.43769e+06	3.36992e+06	5	973.729	-1.97	83.201	5.42e-05	1.558e-08	8.01
High	[R].NGETGDWIGTFEGHK.[G]	1xDeamidated [N1]; 1xTMTpro [K15]; 1xTMTpro [N-Term]	0.000597418	0.00019945	1	5	1	C6TKK6	C6TKK6 [47-61]	0	2257.14	15	265391	251274	293410	266125	291329	246052	3	753.051	0.21	78.2767	5.42e-05	0.0001121	3.97
High	[K].NAPGVVVIDDR.[E]	1xTMTpro [N-Term]	0.000133468	0.00019945	2	4	3	D2DJQ5; I1KQD8	D2DJQ5 [275-285]; I1KQD8 [310-320]	0	1458.82	11	2.45363e+06	2.18939e+06	2.70427e+06	2.61579e+06	2703118	2.45063e+06	2	729.914	-1.52	55.8845	5.42e-05	9.545e-07	3.94
High	[K].NAMFVPHYTLNANSIIYALNGR.[A]	1xDeamidated [N]; 1xOxidation [M3]; 1xTMTpro [N-Term]	4.32159e-05	0.00019945	2	3	6	P04405; A0A0R0KRW0	P04405 [357-378]; A0A0R0KRW0 [259-280]	0	2800.44	22	4.31799e+06	4.6622e+06	5.27895e+06	5.95789e+06	5.63976e+06	9.23505e+06	3	934.146	-6.82	80.8263	5.42e-05	1.949e-09	6.76
High	[K].MSHISTGGGASLELLEGK.[Q]	1xTMTpro [K18]; 1xTMTpro [N-Term]	4.5558e-05	0.00019945	2	2	1	A0A0R0IRH4; A0A368UH36	A0A0R0IRH4 [373-390]; A0A368UH36 [373-390]	0	2395.31	18	2.52162e+06	2379932	2.98364e+06	2708140	2.61659e+06	2.39215e+06	3	799.108	-2.01	71.2621	5.42e-05	2.507e-09	5.92
High	[R].MSLGLPVAATVNCADNTGAK.[N]	1xCarbamidomethyl [C13]; 1xTMTpro [K20]; 1xTMTpro [N-Term]	5.31929e-05	0.00019945	1	2	1	C6T0H9	C6T0H9 [16-35]	0	2598.39	20	2270296	2.52756e+06	2809941	2.91521e+06	3.02515e+06	4186199	3	866.795	-6.04	77.3479	5.42e-05	5.31e-09	6.47
High	[R].MSLGLPVAATVNCADNTGAK.[N]	1xCarbamidomethyl [C13]; 1xOxidation [M1]; 1xTMTpro [K20]; 1xTMTpro [N-Term]	3.33227e-05	0.00019945	1	2	1	C6T0H9	C6T0H9 [16-35]	0	2614.38	20	846938	902348	967287	1.04443e+06	1.10057e+06	1528184	3	872.127	-6.22	69.9068	5.42e-05	5.699e-10	5.55
High	[R].MSILNTAGSYK.[F]	1xTMTpro [K11]; 1xTMTpro [N-Term]	0.000139662	0.00019945	2	3	2	I1N6A5; I1LWR4	I1N6A5 [948-958]; I1LWR4 [945-955]	0	1793.01	11	1.89392e+06	1.91025e+06	2.14287e+06	2.11308e+06	2.24816e+06	2.39065e+06	2	897.002	-8.6	70.9394	5.42e-05	1.268e-06	5.38
High	[K].MSQAELDKQAAR.[Q]	1xTMTpro [K8]; 1xTMTpro [N-Term]	9.88563e-05	0.00019945	1	1	7	Q01527	Q01527 [59-70]	1	1956.08	12	4.91587e+06	4.56764e+06	4.52159e+06	1.05493e+07	8.92833e+06	2.19315e+07	3	652.697	-3.73	45.0314	5.42e-05	1.374e-07	3.91
High	[K].MSQAELDKQAAR.[Q]	1xDeamidated [Q3]; 1xTMTpro [K8]; 1xTMTpro [N-Term]	0.00063845	0.00019945	1	1	1	Q01527	Q01527 [59-70]	1	1957.07	12	327567	290038	320145	711232	541012	1.11064e+06	3	653.028	1.6	47.2977	5.42e-05	0.0001266	1.98
High	[K].MSQAELDKQAAR.[Q]	1xOxidation [M1]; 1xTMTpro [K8]; 1xTMTpro [N-Term]	0.000358197	0.00019945	1	1	4	Q01527	Q01527 [59-70]	1	1972.08	12	1.53332e+06	1.39745e+06	1.30466e+06	3.69836e+06	3.16914e+06	8.57274e+06	3	658.032	2.37	34.0823	5.42e-05	3.886e-05	3.15
High	[K].MTMDDLIAK.[Q]	1xTMTpro [K9]; 1xTMTpro [N-Term]	0.000764904	0.00019945	2	2	2	I1JQF4; I1NB01	I1JQF4 [108-116]; I1NB01 [108-116]	0	1645.91	9	2.32606e+06	2.09722e+06	2.58872e+06	2.50856e+06	2.66587e+06	3.00669e+06	2	823.457	-5.39	75.6141	5.42e-05	0.0001736	3.4
High	[R].MVAAAPTVTPPASLDFETSVFK.[K]	1xOxidation [M1]; 1xTMTpro [K22]; 1xTMTpro [N-Term]	0.000195504	0.00019945	1	2	1	I1LSB5	I1LSB5 [52-73]	0	2903.57	22	947594	945389	1.03971e+06	1.11649e+06	1.0921e+06	1.17075e+06	3	968.529	-0.21	82.2126	5.42e-05	6.498e-06	5.15
High	[K].MSDLTSQINK.[L]	1xDeamidated [N9]; 1xTMTpro [K10]; 1xTMTpro [N-Term]	0.000473598	0.00019945	1	1	1	I1KPI6	I1KPI6 [450-459]	0	1745.96	10	210086	216916	238685	247176	235985	245172	2	873.48	-4.38	70.7616	5.42e-05	7.134e-05	2.53
High	[K].MVEEYTGLQIQPHK.[A]	1xTMTpro [K14]; 1xTMTpro [N-Term]	0.000166071	0.00019945	1	2	1	K7LM62	K7LM62 [354-367]	0	2281.25	14	1.03356e+06	1.0085e+06	1.22637e+06	1.10672e+06	1.28009e+06	1.17122e+06	3	761.087	-2.42	70.9598	5.42e-05	3.221e-06	4.51
High	[R].MVGESADSVTATVGSGSSGNK.[M]	1xTMTpro [K21]; 1xTMTpro [N-Term]	4.81826e-05	0.00019945	1	3	3	I1JXP9	I1JXP9 [231-251]	0	2549.3	21	1.47723e+06	1.64634e+06	1.91506e+06	1.75571e+06	1.93175e+06	1.30478e+06	3	850.434	-5.01	62.4216	5.42e-05	3.284e-09	5
High	[R].MVGESADSVTATVGSGSSGNK.[M]	1xOxidation [M1]; 1xTMTpro [K21]; 1xTMTpro [N-Term]	0.000113549	0.00019945	1	3	2	I1JXP9	I1JXP9 [231-251]	0	2565.3	21	203889	212333	261327	200917	214842	261647	3	855.765	-5.47	55.2076	5.42e-05	3.265e-07	2.3
High	[R].MVIAASGAVK.[H]	1xTMTpro [K10]; 1xTMTpro [N-Term]	0.000229902	0.00019945	2	4	1	I1N1W7; I1KZ13	I1N1W7 [275-284]; I1KZ13 [276-285]	0	1554.95	10	1.34037e+06	1.25432e+06	1.69518e+06	1.55297e+06	1.45527e+06	1.49331e+06	2	777.973	-9.17	57.8463	5.42e-05	1.152e-05	4.27
High	[R].MVLEDDPNSLLQK.[A]	1xTMTpro [K13]; 1xTMTpro [N-Term]	6.41298e-05	0.00019945	2	2	6	I1MIA8; K7L8B5	I1MIA8 [116-128]; K7L8B5 [116-128]	0	2110.17	13	1.82823e+07	1.89097e+07	2.041e+07	2.1602e+07	2.16608e+07	2.3843e+07	2	1055.58	-5.97	80.19	5.42e-05	1.336e-08	6.61
High	[R].MVLEDDPNSLLQK.[A]	1xDeamidated [N8]; 1xTMTpro [K13]; 1xTMTpro [N-Term]	0.000105736	0.00019945	2	2	6	I1MIA8; K7L8B5	I1MIA8 [116-128]; K7L8B5 [116-128]	0	2111.15	13	1.5318e+06	1.46616e+06	1.74031e+06	1.64456e+06	1.78209e+06	1.39138e+06	2	1056.08	2.9	79.7622	5.42e-05	2.067e-07	5.49
High	[R].MVLEDDPNSLLQK.[A]	1xOxidation [M1]; 1xTMTpro [K13]; 1xTMTpro [N-Term]	0.000116162	0.00019945	2	2	20	I1MIA8; K7L8B5	I1MIA8 [116-128]; K7L8B5 [116-128]	0	2126.17	13	8.32008e+06	8.40199e+06	9.16769e+06	9.04769e+06	9.60195e+06	9.8209e+06	3	709.39	-5.1	76.6065	5.42e-05	3.806e-07	4.07
High	[R].MVLEDDPNSLLQK.[A]	1xDeamidated [N8]; 1xOxidation [M1]; 1xTMTpro [K13]; 1xTMTpro [N-Term]	0.000370138	0.00019945	2	2	3	I1MIA8; K7L8B5	I1MIA8 [116-128]; K7L8B5 [116-128]	0	2127.15	13	619182	555989	668488	653949	709058	634652	3	709.721	-0.12	78.7229	5.42e-05	4.192e-05	2.98
High	[K].MVINALNSAAK.[V]	1xTMTpro [K11]; 1xTMTpro [N-Term]	0.000139662	0.00019945	2	2	1	I1MUM8; I1K089	I1MUM8 [103-113]; I1K089 [103-113]	0	1740.03	11	1702627	1.80409e+06	2.10408e+06	2.08263e+06	2.13181e+06	2.36417e+06	2	870.512	-9.9	71.7066	5.42e-05	1.264e-06	4.78
High	[R].MVNAALEEEMK.[Q]	1xTMTpro [K11]; 1xTMTpro [N-Term]	0.000130787	0.00019945	2	2	8	C6T2B7; C6TFI3	C6T2B7 [54-64]; C6TFI3 [54-64]	0	1873.01	11	2.19962e+06	2.12979e+06	2.4522e+06	2.54677e+06	2.64337e+06	2.63323e+06	2	936.998	-9.29	77.2369	5.42e-05	8.379e-07	4.46
High	[R].MVFLTPTVIK.[G]	1xTMTpro [K10]; 1xTMTpro [N-Term]	0.000759336	0.00019945	1	1	2	I1NJ89	I1NJ89 [282-291]	0	1757.09	10	2931056	2.61607e+06	3362470	3.39162e+06	3348186	3531831	2	879.043	-6.24	82.1182	5.42e-05	0.0001712	4.82
High	[R].MVNHFVQEFK.[R]	1xTMTpro [K10]; 1xTMTpro [N-Term]	0.000297006	0.00019945	5	11	3	A0A0R4J626; A0A0R4J4D6; K7LZH1; I1LQR4; A0A0R0KKU3	A0A0R4J626 [243-252]; A0A0R4J4D6 [243-252]; K7LZH1 [243-252]; I1LQR4 [243-252]; A0A0R0KKU3 [243-252]	0	1887.04	10	5.5068e+06	5.55178e+06	6.54908e+06	6.63052e+06	6.83225e+06	6605856	3	629.683	-4.83	73.345	5.42e-05	2.436e-05	3.66
High	[K].MSAVSGGGAAVAVAAAPAGGAAAPAAEAK.[E]	1xOxidation [M1]; 1xTMTpro [K29]; 1xTMTpro [N-Term]	8.63484e-06	0.00019945	1	2	2	I1LTT3	I1LTT3 [62-90]	0	2976.61	29	696664	698908	814301	863755	844295	894535	4	744.905	-2.3	62.0759	5.42e-05	1.135e-12	6.49
High	[K].MSASDPNSAIYVTDSAK.[D]	1xDeamidated [N7]; 1xTMTpro [K17]; 1xTMTpro [N-Term]	0.000524266	0.00019945	1	2	1	I1JMN8	I1JMN8 [283-299]	0	2366.2	17	165628	148948	167665	187165	203768	196517	2	1183.61	6.19	65.1146	5.42e-05	8.747e-05	1.6
High	[K].MNEGLNSGK.[V]	1xTMTpro [K9]; 1xTMTpro [N-Term]	0.000442725	0.00019945	1	2	2	I1J4B5	I1J4B5 [336-344]	0	1557.86	9	841036	748232	1.02692e+06	825511	848766	804382	2	779.425	-8.53	48.4991	5.42e-05	6.212e-05	2.51
High	[K].MNGASGAELK.[SA]	1xDeamidated [N2]; 1xTMTpro [K10]; 1xTMTpro [N-Term]	0.000551248	0.00019945	1	3	3	C6T7G4	C6T7G4 [363-372]	0	1586.87	10	1.48739e+06	1371764	1.55919e+06	1.71644e+06	1.73703e+06	1.59399e+06	2	793.939	0.07	54.1903	5.42e-05	9.64e-05	3.16
High	[K].MNLSDEVDLEDYVSRPDK.[I]	1xOxidation [M1]; 1xTMTpro [K18]; 1xTMTpro [N-Term]	8.02725e-05	0.00019945	2	3	2	A0A0R0EW30; I1LLZ2	A0A0R0EW30 [356-373]; I1LLZ2 [347-364]	0	2749.38	18	347627	345082	406554	426348	429070	421356	3	917.127	-6.68	76.2638	5.42e-05	4.285e-08	4.82
High	[K].MNLSDEVDLEDYVSRPDK.[I]	1xDeamidated [N2]; 1xOxidation [M1]; 1xTMTpro [K18]; 1xTMTpro [N-Term]	0.000152446	0.00019945	2	3	2	A0A0R0EW30; I1LLZ2	A0A0R0EW30 [356-373]; I1LLZ2 [347-364]	0	2750.37	18	347627	345082	406554	426348	429070	421356	3	917.462	1.24	76.2638	5.42e-05	2.086e-06	3.89
High	[K].MNQAELDK.[Q]	1xTMTpro [K8]; 1xTMTpro [N-Term]	0.000581467	0.00019945	1	1	28	Q541U1	Q541U1 [59-66]	0	1556.86	8	1.53069e+08	1.52835e+08	1.83062e+08	1.75568e+08	1.82885e+08	1.84613e+08	2	778.933	-0.73	53.1239	5.42e-05	0.0001063	2.23
High	[K].MNQAELDKQAAR.[Q]	1xTMTpro [K8]; 1xTMTpro [N-Term]	7.21036e-05	0.00019945	1	1	5	Q541U1	Q541U1 [59-70]	1	1983.09	12	5.65113e+06	4.65332e+06	4.4083e+06	1.49942e+07	1.24264e+07	3.73392e+07	3	661.7	-4.67	44.3597	5.42e-05	2.435e-08	4.6
High	[K].MNQAELDKQAAR.[Q]	1xOxidation [M1]; 1xTMTpro [K8]; 1xTMTpro [N-Term]	0.000395947	0.00019945	1	1	3	Q541U1	Q541U1 [59-70]	1	1999.09	12	1.14475e+06	1.09622e+06	1.06127e+06	2.32642e+06	2.06921e+06	4.90476e+06	3	667.034	-0.37	35.5524	5.42e-05	4.883e-05	2.86
High	[R].MNTSTGAPPDYFDK.[N]	1xTMTpro [K14]; 1xTMTpro [N-Term]	0.000195504	0.00019945	2	2	2	I1JMZ7; I1N8M8	I1JMZ7 [507-520]; I1N8M8 [507-520]	0	2152.09	14	281165	266833	324478	360605	360993	337084	2	1076.54	-2.59	70.6486	5.42e-05	6.498e-06	3.12
High	[K].MNVHPDVNFEELAR.[S]	1xTMTpro [N-Term]	0.000123045	0.00019945	1	4	3	C6TAN1	C6TAN1 [357-370]	0	1975	14	564736	511672	616560	642911	640675	572422	3	659.005	-1.24	73.6034	5.42e-05	5.602e-07	5.17
High	[K].MSAVSGGGAAVAVAAAPAGGAAAPAAEAK.[E]	1xTMTpro [K29]; 1xTMTpro [N-Term]	2.8821e-06	0.00019945	1	2	3	I1LTT3	I1LTT3 [62-90]	0	2960.61	29	1.13943e+06	1.18842e+06	1.43706e+06	1.37449e+06	1.3724e+06	1.36501e+06	3	987.539	-3.26	65.6357	5.42e-05	7.515e-15	6.93
High	[K].MPCENVNQYYPSSVPGSGNLK.[I]	1xCarbamidomethyl [C3]; 1xTMTpro [K21]; 1xTMTpro [N-Term]	0.000360798	0.00019945	1	1	1	C6SYM8	C6SYM8 [70-90]	0	2949.47	21	492464	497978	542814	597279	621095	657756	4	738.12	-4.78	71.9203	5.42e-05	3.946e-05	5.02
High	[K].MPCENVNQYYPSSVPGSGNLK.[I]	1xCarbamidomethyl [C3]; 1xDeamidated [Q8]; 1xOxidation [M1]; 1xTMTpro [K21]; 1xTMTpro [N-Term]	0.000119781	0.00019945	1	1	3	C6SYM8	C6SYM8 [70-90]	0	2966.45	21	902601	956662	1.04909e+06	1.06818e+06	1.0187e+06	822586	3	989.491	1.83	66.6483	5.42e-05	4.678e-07	4.42
High	[R].MPNEPDLEFGIPSK.[Y]	1xTMTpro [K14]; 1xTMTpro [N-Term]	0.000256396	0.00019945	2	2	4	I1JMZ7; I1N8M8	I1JMZ7 [781-794]; I1N8M8 [781-794]	0	2182.17	14	1.89098e+06	1.83688e+06	2.1555e+06	2.18489e+06	2.20005e+06	2.20125e+06	2	1091.59	-1.65	81.1403	5.42e-05	1.618e-05	3.86
High	[R].MPSAVGYQPTLSTEMGSLQER.[I]	1xTMTpro [N-Term]	0.000293707	0.00019945	1	3	1	Q2PMV0	Q2PMV0 [292-312]	0	2586.29	21	258416	229467	264076	272595	261914	204599	3	862.764	-3.57	79.2738	5.42e-05	2.37e-05	4.18
High	[K].MPTDSINNAK.[H]	1xTMTpro [K10]; 1xTMTpro [N-Term]	0.000405161	0.00019945	1	1	2	C6T960	C6T960 [124-133]	0	1698.93	10	1.86946e+06	1.92386e+06	2.41213e+06	2.27304e+06	2.25898e+06	2.12831e+06	2	849.968	-3.16	55.6165	5.42e-05	5.131e-05	4.04
High	[R].MPTVDDGHGWCAEALNR.[T]	1xCarbamidomethyl [C11]; 1xTMTpro [N-Term]	0.000481547	0.00019945	1	1	2	I1JAU2	I1JAU2 [540-556]	0	2233.04	17	1.27861e+06	1.22253e+06	1.3392e+06	1.54256e+06	1.58324e+06	1.53334e+06	3	745.02	-0.29	67.5063	5.42e-05	7.384e-05	3.54
High	[R].MQADATLPAAQR.[R]	1xTMTpro [N-Term]	0.000155251	0.00019945	1	4	3	A0A368UI56	A0A368UI56 [136-147]	0	1576.84	12	3.21357e+06	3.0667e+06	3.60775e+06	3.74167e+06	3.68984e+06	3.26976e+06	2	788.921	-5.57	48.3226	5.42e-05	2.301e-06	3.44
High	[K].MQNFVEIAVDK.[F]	1xTMTpro [K11]; 1xTMTpro [N-Term]	0.000148853	0.00019945	1	1	1	A0A0R0JSY5	A0A0R0JSY5 [810-820]	0	1902.07	11	1.72809e+06	1.70956e+06	1.95323e+06	2.03955e+06	2.13883e+06	2133833	2	951.533	-3.32	81.934	5.42e-05	1.837e-06	3.92
High	[R].MSADTLELLK.[N]	1xTMTpro [K10]; 1xTMTpro [N-Term]	0.000236336	0.00019945	1	2	3	I1JPH8	I1JPH8 [50-59]	0	1729.01	10	1.72389e+06	1.67283e+06	1.91098e+06	1.97167e+06	2.13266e+06	2112219	2	865.004	-2.81	81.5397	5.42e-05	1.262e-05	2.82
High	[K].MSASDPNSAIYVTDSAK.[D]	1xTMTpro [K17]; 1xTMTpro [N-Term]	0.000449936	0.00019945	1	2	1	I1JMN8	I1JMN8 [283-299]	0	2365.22	17	220898	224224	256480	237295	260459	264207	3	789.078	0.01	66.6367	5.42e-05	6.415e-05	3.76
High	[K].MPCENVNQYYPSSVPGSGNLK.[I]	1xCarbamidomethyl [C3]; 1xDeamidated [Q8]; 1xTMTpro [K21]; 1xTMTpro [N-Term]	5.55297e-05	0.00019945	1	1	1	C6SYM8	C6SYM8 [70-90]	0	2950.46	21	542800	554844	605074	636096	687169	707636	3	984.158	0.72	71.7424	5.42e-05	6.535e-09	5.43
High	[K].NAMFVPHYTLNANSIIYALNGR.[A]	2xDeamidated [N13; N20]; 1xOxidation [M3]; 1xTMTpro [N-Term]	0.000128285	0.00019945	2	3	1	P04405; A0A0R0KRW0	P04405 [357-378]; A0A0R0KRW0 [259-280]	0	2801.43	22	2201287	2276399	2.51668e+06	2.75411e+06	2.78869e+06	3960748	3	934.482	2.24	82.53	5.42e-05	7.384e-07	4
High	[R].MVNHFVQEFK.[R]	1xDeamidated [N3]; 1xTMTpro [K10]; 1xTMTpro [N-Term]	0.000520882	0.00019945	5	11	2	A0A0R4J626; A0A0R4J4D6; K7LZH1; I1LQR4; A0A0R0KKU3	A0A0R4J626 [243-252]; A0A0R4J4D6 [243-252]; K7LZH1 [243-252]; I1LQR4 [243-252]; A0A0R0KKU3 [243-252]	0	1888.03	10	1.58614e+06	1.716e+06	2.07331e+06	1.94299e+06	1.86867e+06	1.31157e+06	3	630.011	-5.15	71.4351	5.42e-05	8.638e-05	3.6
High	[R].MVNNVHLNVDAFHGDK.[N]	1xTMTpro [K16]; 1xTMTpro [N-Term]	0.00014567	0.00019945	1	5	1	I1N859	I1N859 [267-282]	0	2418.28	16	2.05675e+06	1.69763e+06	2.63003e+06	1.9591e+06	1.87354e+06	1.52666e+06	4	605.323	-5.63	63.2418	5.42e-05	1.621e-06	1.42
High	[K].NAGVNGSVVSEK.[V]	1xDeamidated [N5]; 1xTMTpro [K12]; 1xTMTpro [N-Term]	8.47061e-05	0.00019945	1	3	5	I1MJ28	I1MJ28 [504-515]	0	1769.99	12	1.50926e+06	1.60136e+06	1.93957e+06	1.80231e+06	1.80597e+06	1.66849e+06	2	885.495	-3.02	49.7617	5.42e-05	5.728e-08	4.87
High	[K].NAHQLAMEVIR.[N]	1xTMTpro [N-Term]	0.000179234	0.00019945	1	1	1	I1LP98	I1LP98 [666-676]	0	1585.88	11	74468.4	57031.1	86753.9	73810.8	81371.5	87190.3	3	529.297	-2.28	54.0427	5.42e-05	4.555e-06	4.3
High	[K].NALAAGADKDEEDSEGR.[T]	1xTMTpro [K9]; 1xTMTpro [N-Term]	6.10806e-05	0.00019945	1	4	2	C6THN2	C6THN2 [244-260]	1	2356.19	17	1.39937e+06	1.56083e+06	1.69166e+06	1.63567e+06	1762161	1.76421e+06	3	786.06	-8.79	38.817	5.42e-05	1.05e-08	4.92
High	[K].NALASGADKDEEDSEGR.[T]	1xTMTpro [K9]; 1xTMTpro [N-Term]	5.93488e-05	0.00019945	1	1	3	C6TLC2	C6TLC2 [246-262]	1	2372.18	17	1.33731e+06	1.46147e+06	1.66972e+06	1513062	1.58963e+06	1.7302e+06	3	791.396	-3.96	40.8398	5.42e-05	9.091e-09	3.01
High	[K].NALENYAYNMR.[N]	1xTMTpro [N-Term]	0.000166808	0.00019945	3	7	3	A0A0R4J626; A0A0R4J4D6; A0A0R0KKU3	A0A0R4J626 [546-556]; A0A0R4J4D6 [546-556]; A0A0R0KKU3 [546-556]	0	1662.82	11	5.77649e+06	6.37802e+06	7165775	6.79618e+06	7.27538e+06	8.41395e+06	2	831.91	-5.61	65.5848	5.42e-05	3.292e-06	4.19
High	[K].NAIKEESEGK.[L]	2xTMTpro [K4; K10]; 1xTMTpro [N-Term]	0.000199205	0.00019945	2	9	20	Q07CZ3; A0A0R0KA84	Q07CZ3 [262-271]; A0A0R0KA84 [262-271]	1	2017.17	10	2.79623e+08	3.1543e+08	3.40761e+08	3.64546e+08	3.74778e+08	4.57365e+08	2	1009.09	1.66	45.4731	5.42e-05	6.985e-06	4.46
High	[K].NAIKEESEGK.[L]	1xDeamidated [N1]; 2xTMTpro [K4; K10]; 1xTMTpro [N-Term]	0.000276427	0.00019945	2	9	15	Q07CZ3; A0A0R0KA84	Q07CZ3 [262-271]; A0A0R0KA84 [262-271]	1	2018.16	10	2.66308e+07	2.85549e+07	2.96661e+07	3.46729e+07	3.58088e+07	2.84693e+07	2	1009.58	-3.1	48.0304	5.42e-05	2.013e-05	3.09
High	[K].NALIEPSNQK.[V]	1xTMTpro [K10]; 1xTMTpro [N-Term]	0.000503338	0.00019945	1	1	5	I1JXY2	I1JXY2 [868-877]	0	1722	10	908911	835290	1.04973e+06	1.06633e+06	1.06334e+06	1.13471e+06	2	861.501	-5.62	51.9131	5.42e-05	8.056e-05	3.61
High	[K].NAIVQVDAAPFK.[Q]	1xTMTpro [K12]; 1xTMTpro [N-Term]	0.000122277	0.00019945	1	3	5	I1N1Y6	I1N1Y6 [100-111]	0	1881.11	12	8.60741e+06	7.83253e+06	8.88258e+06	8.78941e+06	8663305	6.95536e+06	3	627.706	-2.27	72.6056	5.42e-05	5.375e-07	4.52
High	[K].NAGEDLVDAYAK.[Y]	1xTMTpro [K12]; 1xTMTpro [N-Term]	9.24016e-05	0.00019945	1	2	6	A0A0R0FXY0	A0A0R0FXY0 [294-305]	0	1874.02	12	2.32918e+06	2.34634e+06	2.75371e+06	2.50707e+06	2.69921e+06	2.72685e+06	2	937.512	0.53	68.691	5.42e-05	9.272e-08	4.38
High	[K].NAMFVPHYNLNANSIIYALNGR.[A]	1xTMTpro [N-Term]	7.08212e-05	0.00019945	2	2	3	A0A0R0EZ76; A0A0R0KKD6	A0A0R0EZ76 [353-374]; A0A0R0KKD6 [367-388]	0	2796.46	22	775324	808293	954123	1.07114e+06	993251	1.44622e+06	4	699.866	-5.88	83.0281	5.42e-05	2.216e-08	6.26
High	[K].NAMFVPHYNLNANSIIYALNGR.[A]	2xDeamidated [N]; 1xTMTpro [N-Term]	2.43731e-05	0.00019945	2	2	18	A0A0R0EZ76; A0A0R0KKD6	A0A0R0EZ76 [353-374]; A0A0R0KKD6 [367-388]	0	2798.43	22	2.80637e+07	3.13133e+07	3.33087e+07	3.47907e+07	3.63428e+07	5.53072e+07	3	933.476	-3.91	82.5994	5.42e-05	1.329e-10	7.08
High	[K].NAMFVPHYNLNANSIIYALNGR.[A]	3xDeamidated [N11; N]; 1xTMTpro [N-Term]	3.90673e-05	0.00019945	2	2	7	A0A0R0EZ76; A0A0R0KKD6	A0A0R0EZ76 [353-374]; A0A0R0KKD6 [367-388]	0	2799.41	22	4.72068e+06	4.79543e+06	5.44839e+06	5.47738e+06	5.82801e+06	5.95777e+06	3	933.801	-7.38	82.2894	5.42e-05	1.204e-09	6.93
High	[K].NAMFVPHYNLNANSIIYALNGR.[A]	1xOxidation [M3]; 1xTMTpro [N-Term]	5.11629e-05	0.00019945	2	2	7	A0A0R0EZ76; A0A0R0KKD6	A0A0R0EZ76 [353-374]; A0A0R0KKD6 [367-388]	0	2812.45	22	1.17018e+07	1.14269e+07	1.5125e+07	1.881e+07	1.89876e+07	3.40815e+07	2	1406.72	-6.97	81.4995	5.42e-05	4.386e-09	5.43
High	[K].NAMFVPHYNLNANSIIYALNGR.[A]	1xDeamidated [N20]; 1xOxidation [M3]; 1xTMTpro [N-Term]	3.72003e-05	0.00019945	2	2	7	A0A0R0EZ76; A0A0R0KKD6	A0A0R0EZ76 [353-374]; A0A0R0KKD6 [367-388]	0	2813.44	22	1.4278e+07	1.59382e+07	1.79926e+07	1.84534e+07	1.85473e+07	2.79632e+07	3	938.479	-4.59	80.3406	5.42e-05	9.543e-10	5.88
High	[K].NAMFVPHYNLNANSIIYALNGR.[A]	2xDeamidated [N]; 1xOxidation [M3]; 1xTMTpro [N-Term]	3.56393e-05	0.00019945	2	2	15	A0A0R0EZ76; A0A0R0KKD6	A0A0R0EZ76 [353-374]; A0A0R0KKD6 [367-388]	0	2814.42	22	3.18801e+07	3.4669e+07	3.72955e+07	3.73155e+07	4.06751e+07	4.768e+07	3	938.807	-4.73	79.0043	5.42e-05	7.798e-10	7.65
High	[K].NAMFVPHYNLNANSIIYALNGR.[A]	3xDeamidated [N11; N13; N]; 1xOxidation [M3]; 1xTMTpro [N-Term]	0.000213553	0.00019945	2	2	6	A0A0R0EZ76; A0A0R0KKD6	A0A0R0EZ76 [353-374]; A0A0R0KKD6 [367-388]	0	2815.4	22	8.47648e+06	8.22221e+06	9.91327e+06	9.32729e+06	9.38599e+06	9.8269e+06	3	939.145	5.81	80.1552	5.42e-05	8.989e-06	4.63
High	[K].NAMFVPHYTLNANSIIYALNGR.[A]	1xTMTpro [N-Term]	1.65675e-05	0.00019945	2	3	3	P04405; A0A0R0KRW0	P04405 [357-378]; A0A0R0KRW0 [259-280]	0	2783.46	22	2.47819e+06	2.39673e+06	2.86357e+06	3.6769e+06	3.28568e+06	5.20973e+06	3	928.489	-3.63	83.6799	5.42e-05	2.239e-11	6.9
High	[K].NAMFVPHYTLNANSIIYALNGR.[A]	1xDeamidated [N]; 1xTMTpro [N-Term]	1.20483e-05	0.00019945	2	3	5	P04405; A0A0R0KRW0	P04405 [357-378]; A0A0R0KRW0 [259-280]	0	2784.45	22	3.24898e+06	3.3519e+06	3.91591e+06	4.09428e+06	4.05345e+06	5.99418e+06	3	928.813	-7.69	83.6914	5.42e-05	5.196e-12	7.73
High	[K].NAMFVPHYTLNANSIIYALNGR.[A]	1xOxidation [M3]; 1xTMTpro [N-Term]	8.2616e-06	0.00019945	2	3	3	P04405; A0A0R0KRW0	P04405 [357-378]; A0A0R0KRW0 [259-280]	0	2799.46	22	3.61942e+06	3.94899e+06	4.56591e+06	5.47241e+06	5.31666e+06	9.03223e+06	3	933.816	-8.56	82.1149	5.42e-05	9.263e-13	7.62
High	[K].NAMFVPHYNLNANSIIYALNGR.[A]	1xDeamidated [N]; 1xTMTpro [N-Term]	1.89181e-05	0.00019945	2	2	10	A0A0R0EZ76; A0A0R0KKD6	A0A0R0EZ76 [353-374]; A0A0R0KKD6 [367-388]	0	2797.44	22	1.49262e+07	1.69156e+07	1.88263e+07	2.05354e+07	2.08922e+07	3.19494e+07	3	933.155	3.1	82.6523	5.42e-05	4.126e-11	5.93
High	[R].MVNHFVSEFK.[R]	1xTMTpro [K10]; 1xTMTpro [N-Term]	0.000582774	0.00019945	1	2	2	I1MT10	I1MT10 [242-251]	0	1846.02	10	4.66146e+06	4.55474e+06	5.29493e+06	4.84543e+06	5.07925e+06	5.69065e+06	3	616.007	-6.06	73.2453	5.42e-05	0.0001069	3.21
High	[K].NAGDPLAQFQK.[G]	1xTMTpro [K11]; 1xTMTpro [N-Term]	0.000136444	0.00019945	2	2	2	I1N1D5; I1KXJ9	I1N1D5 [121-131]; I1KXJ9 [121-131]	0	1797.02	11	3.06615e+06	2.81987e+06	3.64087e+06	3.42698e+06	3.63087e+06	3.3117e+06	2	899.007	-5.03	70.1497	5.42e-05	1.098e-06	4.08
High	[R].NADTMNFADIEK.[Q]	1xTMTpro [K12]; 1xTMTpro [N-Term]	9.02924e-05	0.00019945	2	4	3	I1M6P9; I1JJB5	I1M6P9 [342-353]; I1JJB5 [345-356]	0	1977.02	12	707124	704835	843673	810437	817110	820767	2	989.012	-3.9	72.7006	5.42e-05	8.125e-08	4.78
High	[R].MVNNVHLNVDAFHGDK.[N]	1xDeamidated [N8]; 1xTMTpro [K16]; 1xTMTpro [N-Term]	4.42559e-05	0.00019945	1	5	1	I1N859	I1N859 [267-282]	0	2419.27	16	1133455	1.09855e+06	1.34067e+06	1.29412e+06	1.27165e+06	1.25777e+06	3	807.099	5.58	63.308	5.42e-05	2.178e-09	5.91
High	[K].MVPTKPMVVETFSEYPPLGR.[F]	1xTMTpro [K5]; 1xTMTpro [N-Term]	6.10806e-05	0.00019945	1	1	1	A0A0R0JTV5	A0A0R0JTV5 [392-411]	0	2886.58	20	6253367	6.37942e+06	6743362	7013592	4369666	8.97311e+06	3	962.858	-5.94	80.8713	5.42e-05	1.047e-08	4.86
High	[K].MVPTKPMVVETFSEYPPLGR.[F]	1xOxidation [M]; 1xTMTpro [K5]; 1xTMTpro [N-Term]	0.000180295	0.00019945	1	1	3	A0A0R0JTV5	A0A0R0JTV5 [392-411]	0	2902.57	20	1.64477e+07	1.68183e+07	1.87508e+07	2.07704e+07	2.13039e+07	2.23068e+07	3	968.192	-3.18	78.9026	5.42e-05	4.679e-06	4.47
High	[K].MVPTKPMVVETFSEYPPLGR.[F]	2xOxidation [M1; M7]; 1xTMTpro [K5]; 1xTMTpro [N-Term]	0.00063845	0.00019945	1	1	5	A0A0R0JTV5	A0A0R0JTV5 [392-411]	0	2918.57	20	5.55987e+06	5.57529e+06	6.43581e+06	6.88847e+06	6.9338e+06	7.7581e+06	3	973.522	-5	76.9408	5.42e-05	0.0001267	4.01
High	[K].MVSDAVHK.[R]	1xTMTpro [K8]; 1xTMTpro [N-Term]	0.000347468	0.00019945	1	2	9	K7LDT9	K7LDT9 [841-848]	0	1494.86	8	1.33727e+07	1.27119e+07	1.53606e+07	1.51264e+07	1.51363e+07	1.38178e+07	3	498.954	-8.24	39.8331	5.42e-05	3.619e-05	3.51
High	[K].MVSDDEDRELLQEIINNSK.[L]	1xTMTpro [K19]; 1xTMTpro [N-Term]	9.94074e-06	0.00019945	1	1	1	I1LS70	I1LS70 [299-317]	1	2856.49	19	436282	427303	494861	586601	564550	625270	3	952.832	-2.81	83.8237	5.42e-05	2.156e-12	6.04
High	[-].MYFEDNAGVIVNPK.[G]	1xTMTpro [K14]; 1xTMTpro [N-Term]	0.000423745	0.00019945	1	1	1	A0A0R0HSN1	A0A0R0HSN1 [1-14]	0	2205.19	14	479908	455533	505274	578909	585260	671907	3	735.731	-3.46	78.5486	5.42e-05	5.65e-05	4.03
High	[K].MYQGAAGPGGDVPMGADMPAAGAGPK.[I]	1xTMTpro [K26]; 1xTMTpro [N-Term]	5.7022e-05	0.00019945	1	2	5	I1MT10	I1MT10 [615-640]	0	2982.48	26	3.64641e+06	3.42873e+06	4.15648e+06	4.13173e+06	4.27796e+06	3.84736e+06	3	994.83	-0.62	73.0742	5.42e-05	7.454e-09	5.49
High	[K].MYQGAAGPGGDVPMGADMPAAGAGPK.[I]	1xOxidation [M]; 1xTMTpro [K26]; 1xTMTpro [N-Term]	6.8703e-05	0.00019945	1	2	7	I1MT10	I1MT10 [615-640]	0	2998.47	26	1.60502e+06	1.47668e+06	1.70868e+06	1.71957e+06	1.79002e+06	1.75116e+06	3	1000.16	-3.24	68.2152	5.42e-05	1.895e-08	4.73
High	[K].NAESNAEVK.[G]	1xTMTpro [K9]; 1xTMTpro [N-Term]	0.000894447	0.00019945	2	7	7	C6SWL4; I1LN92	C6SWL4 [98-106]; I1LN92 [98-106]	0	1569.87	9	9.75324e+06	9058156	1.07884e+07	1.07511e+07	1.14517e+07	1.09026e+07	2	785.435	-6.62	31.384	5.42e-05	0.0002253	2.68
High	[K].MYQGAAGPGGDVPMGADMPAAGAGPK.[I]	1xDeamidated [Q3]; 1xOxidation [M]; 1xTMTpro [K26]; 1xTMTpro [N-Term]	0.000186587	0.00019945	1	2	3	I1MT10	I1MT10 [615-640]	0	2999.46	26	426185	391757	465392	462679	443726	459249	3	1000.5	6.46	73.2151	5.42e-05	5.402e-06	3.33
High	[K].MYQGAGGDAGGAMDEDGPAAGSGSGAGPK.[I]	1xTMTpro [K29]; 1xTMTpro [N-Term]	8.99457e-07	0.00019945	2	3	2	A0A0R4J4D6; I1LQR4	A0A0R4J4D6 [616-644]; I1LQR4 [616-644]	0	3147.46	29	165542	150543	179129	174822	189787	212343	3	1049.82	-2.33	56.4841	5.42e-05	3.665e-17	7.61
High	[K].MYQGAGGDAGGAMDEDGPAAGSGSGAGPK.[I]	1xOxidation [M13]; 1xTMTpro [K29]; 1xTMTpro [N-Term]	7.13015e-06	0.00019945	2	3	1	A0A0R4J4D6; I1LQR4	A0A0R4J4D6 [616-644]; I1LQR4 [616-644]	0	3163.46	29	78644.4	77660.5	91770.3	81783.2	100323	97093	3	1055.16	-0.84	52.5935	5.42e-05	4.715e-13	7.1
High	[K].MYQGAGGDAGGAMDEDGPAAGSGSGAGPK.[I]	1xDeamidated [Q3]; 1xOxidation [M13]; 1xTMTpro [K29]; 1xTMTpro [N-Term]	4.5598e-05	0.00019945	2	3	2	A0A0R4J4D6; I1LQR4	A0A0R4J4D6 [616-644]; I1LQR4 [616-644]	0	3164.44	29	370668	394146	438874	445344	465022	418163	4	791.868	3.99	50.1385	5.42e-05	2.514e-09	3.22
High	[K].MYQGGAGPDMGGAGAGAAEDDYAAPSGGSGAGPK.[I]	1xTMTpro [K34]; 1xTMTpro [N-Term]	2.47075e-05	0.00019945	1	2	1	A0A0R4J626	A0A0R4J626 [616-649]	0	3606.67	34	85804.2	92404.9	90862.8	100015	112980	106114	4	902.418	-6.59	65.4315	5.42e-05	1.415e-10	5.78
High	[K].MYQGGAGPDVGGAGAAEDEYAAPPSGGSGAGPK.[I]	1xTMTpro [K33]; 1xTMTpro [N-Term]	5.40242e-05	0.00019945	1	2	1	A0A0R0KKU3	A0A0R0KKU3 [616-648]	0	3557.71	33	66866.3	74136.1	80023.6	98333.2	81315.6	85604.2	4	890.183	0.62	65.5033	5.42e-05	5.722e-09	5.76
High	[K].MYQGGAGPDVGGAGAAEDEYAAPPSGGSGAGPK.[I]	1xDeamidated [Q3]; 1xTMTpro [K33]; 1xTMTpro [N-Term]	0.000142746	0.00019945	1	2	2	A0A0R0KKU3	A0A0R0KKU3 [616-648]	0	3558.69	33	141960	136323	144190	157714	171887	173669	3	1186.91	7.4	65.2695	5.42e-05	1.444e-06	2.85
High	[R].NAAIANSYFVASINR.[V]	1xTMTpro [N-Term]	0.000295584	0.00019945	1	2	1	I1KL55	I1KL55 [290-304]	0	1915.04	15	632295	551016	711541	648813	635763	728196	3	639.013	-5.79	71.7212	5.42e-05	2.405e-05	3.45
High	[K].NAAVSAINSDFNQYR.[H]	1xTMTpro [N-Term]	0.000498025	0.00019945	1	1	1	I1JBI5	I1JBI5 [47-61]	0	1974	15	710366	662126	824378	712136	690076	672025	3	658.671	-0.8	70.1781	5.42e-05	7.912e-05	4.06
High	[R].NADLSEFDK.[V]	1xTMTpro [K9]; 1xTMTpro [N-Term]	0.000793524	0.00019945	1	1	1	A0A0R4J4G7	A0A0R4J4G7 [114-122]	0	1646.89	9	302096	312636	316762	319677	370958	300938	2	823.945	-3.5	64.3915	5.42e-05	0.0001848	2.86
High	[K].MYQGAAGPGGDVPMGADMPAAGAGPK.[I]	2xOxidation [M14; M]; 1xTMTpro [K26]; 1xTMTpro [N-Term]	0.000122048	0.00019945	1	2	2	I1MT10	I1MT10 [615-640]	0	3014.47	26	444328	414486	500107	497383	544690	560420	3	1005.49	-3.89	60.6141	5.42e-05	5.291e-07	3.76
High	[R].MNEASHPDSIR.[A]	1xDeamidated [N2]; 1xOxidation [M1]; 1xTMTpro [N-Term]	0.000770524	0.00019945	1	2	3	A0A0R4J467	A0A0R4J467 [11-21]	0	1577.75	11	649328	620819	687848	636267	716167	1.046e+06	3	526.595	9.21	22.161	5.42e-05	0.0001755	2.94
High	[K].NGGELVFGGVDPK.[H]	1xDeamidated [N1]; 1xTMTpro [K13]; 1xTMTpro [N-Term]	0.000154754	0.00019945	1	1	4	I1NEU4	I1NEU4 [235-247]	0	1898.05	13	874132	804622	1.05765e+06	1.01187e+06	1.09776e+06	923139	2	949.531	1.84	77.6241	5.42e-05	2.265e-06	3.34
High	[R].NGGGGGGGYGGGR.[D]	1xDeamidated [N1]; 1xTMTpro [N-Term]	7.9894e-05	0.00019945	1	2	1	K7LP97	K7LP97 [131-143]	0	1327.63	13	235840	203540	245393	257855	238500	219195	2	664.318	-1.24	18.784	5.42e-05	4.174e-08	3.02
High	[RK].NILEASYDTKFEEINK.[V]	2xTMTpro [K10; K16]; 1xTMTpro [N-Term]	6.20141e-05	0.00019945	4	13	12	P11827; Q948Y0; Q948X9; P0DO16	P11827 [356-371]; Q948Y0 [356-371]; Q948X9 [358-373]; P0DO16 [340-355]	1	2826.57	16	9.46167e+06	1.03649e+07	1.05416e+07	2.21047e+07	2.14121e+07	9.91118e+07	3	942.858	-3.87	79.5185	5.42e-05	1.13e-08	1.89
High	[RK].NILEASYDTKFEEINK.[V]	1xDeamidated [N15]; 2xTMTpro [K10; K16]; 1xTMTpro [N-Term]	0.000195078	0.00019945	4	13	4	P11827; Q948Y0; Q948X9; P0DO16	P11827 [356-371]; Q948Y0 [356-371]; Q948X9 [358-373]; P0DO16 [340-355]	1	2827.55	16	2.14223e+06	2.35593e+06	2.47767e+06	3.9922e+06	3.74681e+06	1.37855e+07	3	943.193	3.78	80.4786	5.42e-05	6.456e-06	3.28
High	[R].NILEASYDTKFEEINKVLFSR.[E]	2xTMTpro [K10; K16]; 1xTMTpro [N-Term]	0.000175801	0.00019945	2	7	2	Q948X9; P0DO16	Q948X9 [358-378]; P0DO16 [340-360]	2	3428.92	21	1.78928e+06	2256543	2.38316e+06	4.51138e+06	5.38258e+06	30709230	4	857.979	-8.63	84.7497	5.42e-05	4.195e-06	3.31
High	[R].NILEIDHPEGPFGTK.[E]	1xTMTpro [K15]; 1xTMTpro [N-Term]	8.30183e-05	0.00019945	1	6	3	C6TAW8	C6TAW8 [78-92]	0	2275.26	15	1.90173e+06	1.84224e+06	1.94125e+06	1.98177e+06	2.02295e+06	2.01781e+06	3	759.088	-3.78	77.0072	5.42e-05	5.129e-08	5.63
High	[K].NILFVISKPDVFK.[S]	2xTMTpro [K8; K13]; 1xTMTpro [N-Term]	0.000112109	0.00019945	3	8	1	I1N8M5; I1N8M4; C6SZW0	I1N8M5 [91-103]; I1N8M4 [92-104]; C6SZW0 [93-105]	0	2432.51	13	1.22214e+06	1.20193e+06	1.49235e+06	1.45427e+06	1489217	1.4309e+06	3	811.508	0.13	83.7145	5.42e-05	3.006e-07	5.08
High	[K].NLLGADFAAELSK.[T]	1xTMTpro [K13]; 1xTMTpro [N-Term]	0.000108524	0.00019945	1	2	1	I1NBN5	I1NBN5 [938-950]	0	1957.12	13	150383	152529	169070	194749	183647	202912	3	653.043	-5.28	82.9026	5.42e-05	2.43e-07	4.48
High	[R].NIIHFYNLANQAVER.[G]	1xTMTpro [N-Term]	0.000837947	0.00019945	1	3	1	D7EYG6	D7EYG6 [546-560]	0	2106.14	15	4327707	3990837	5087021	4765862	4.69733e+06	3851415	3	702.715	-5.74	73.5753	5.42e-05	0.0002024	4.34
High	[K].NILWVNPDCGLK.[T]	1xCarbamidomethyl [C9]; 1xTMTpro [K12]; 1xTMTpro [N-Term]	0.000501203	0.00019945	2	5	3	A0A0R4J5Z8; Q71EW8	A0A0R4J5Z8 [725-736]; Q71EW8 [725-736]	0	2037.14	12	2.94434e+06	2.84849e+06	3.22376e+06	3.48331e+06	3.69832e+06	5.26989e+06	2	1019.07	-3.63	79.8392	5.42e-05	8e-05	4.46
High	[R].NLNEVYENDPGNFNK.[I]	1xTMTpro [K15]; 1xTMTpro [N-Term]	0.000399747	0.00019945	1	3	1	I1K0Q2	I1K0Q2 [181-195]	0	2375.21	15	377278	360868	415534	405707	457336	430459	3	792.409	-0.44	69.7407	5.42e-05	4.978e-05	3.41
High	[RK].NILEASYDTK.[F]	1xDeamidated [N1]; 1xTMTpro [K10]; 1xTMTpro [N-Term]	0.000163198	0.00019945	4	13	46	P11827; Q948Y0; Q948X9; P0DO16	P11827 [356-365]; Q948Y0 [356-365]; Q948X9 [358-367]; P0DO16 [340-349]	0	1762.97	10	4.70716e+07	4.54831e+07	4.99451e+07	5.46101e+07	5.63966e+07	5.10774e+07	2	881.989	-0.26	69.6716	5.42e-05	2.962e-06	4.09
High	[R].NLPANVTEAEIDQEFK.[N]	1xTMTpro [K16]; 1xTMTpro [N-Term]	0.000125545	0.00019945	1	1	2	I1JP73	I1JP73 [324-339]	0	2426.31	16	525736	444944	534551	522548	535168	416729	3	809.436	-5.53	80.2671	5.42e-05	6.413e-07	4.16
High	[K].NLPLVGEVGLGADLVR.[L]	1xTMTpro [N-Term]	0.000134894	0.00019945	1	6	5	C6TGN6	C6TGN6 [214-229]	0	1926.13	16	4.74688e+06	4.70425e+06	5.60766e+06	5.43028e+06	5.80462e+06	6.28104e+06	3	642.714	-3.59	84.0089	5.42e-05	1.02e-06	4.63
High	[R].NLPPSAIGDSSNFNAR.[DA]	1xTMTpro [N-Term]	0.000114634	0.00019945	2	2	2	I1K565; I1KP14	I1K565 [162-177]; I1KP14 [162-177]	0	1964.02	16	167763	189817	212272	206790	245831	266053	2	982.509	-2.57	60.7876	5.42e-05	3.474e-07	3.38
High	[R].NLQDAMSVAR.[N]	1xTMTpro [N-Term]	0.000265876	0.00019945	2	3	4	I1MQD0; I1L3P6	I1MQD0 [389-398]; I1L3P6 [389-398]	0	1408.75	10	4.28044e+06	4.32455e+06	5.06576e+06	5.21542e+06	5.2396e+06	6.09796e+06	2	704.878	-3.65	56.7576	5.42e-05	1.8e-05	3.66
High	[R].NLQGENEEEDSGAIVTVK.[G]	1xTMTpro [K18]; 1xTMTpro [N-Term]	2.87945e-06	0.00019945	2	3	440	P04405; A0A0R0KRW0	P04405 [239-256]; A0A0R0KRW0 [141-158]	0	2540.33	18	1.45508e+09	1.44082e+09	1.67698e+09	1.73095e+09	1.80293e+09	2.02636e+09	2	1270.67	0.31	57.0562	5.42e-05	7.491e-15	7.35
High	[R].NLQGENEEEDSGAIVTVK.[G]	1xDeamidated [N/Q]; 1xTMTpro [K18]; 1xTMTpro [N-Term]	2.971e-06	0.00019945	2	3	56	P04405; A0A0R0KRW0	P04405 [239-256]; A0A0R0KRW0 [141-158]	0	2541.32	18	7.87215e+07	7.69665e+07	9.13077e+07	9.33618e+07	9.64933e+07	9.68748e+07	2	1271.16	0.66	63.8298	5.42e-05	8.619e-15	7.35
High	[R].NLQGENEEEDSGAIVTVK.[G]	2xDeamidated [N6; Q/N]; 1xTMTpro [K18]; 1xTMTpro [N-Term]	7.59906e-05	0.00019945	2	3	12	P04405; A0A0R0KRW0	P04405 [239-256]; A0A0R0KRW0 [141-158]	0	2542.3	18	1.57671e+07	1.54285e+07	1.81269e+07	1.90941e+07	1.94166e+07	1.93255e+07	2	1271.66	6.85	64.3366	5.42e-05	3.199e-08	3.67
High	[R].NLQGENEEEDSGAIVTVKGGLR.[V]	1xTMTpro [K18]; 1xTMTpro [N-Term]	5.1726e-07	0.00019945	2	3	5	P04405; A0A0R0KRW0	P04405 [239-260]; A0A0R0KRW0 [141-162]	1	2923.56	22	1.80532e+06	1.79962e+06	2.21803e+06	2.28514e+06	2.2625e+06	6.9603e+06	3	975.189	-2.83	67.8154	5.42e-05	2.914e-18	6.8
High	[R].NLQGENEEEDSGAIVTVKGGLR.[V]	1xDeamidated [N6]; 1xTMTpro [K18]; 1xTMTpro [N-Term]	4.92022e-06	0.00019945	2	3	2	P04405; A0A0R0KRW0	P04405 [239-260]; A0A0R0KRW0 [141-162]	1	2924.55	22	513335	541651	649642	661500	653429	2.32814e+06	3	975.523	3.31	67.8154	5.42e-05	8.654e-14	5.51
High	[K].NLQGENEGEDK.[G]	1xTMTpro [K11]; 1xTMTpro [N-Term]	9.40502e-05	0.00019945	1	1	67	A0A0R0KKD6	A0A0R0KKD6 [242-252]	0	1840.95	11	2.94594e+09	2.56382e+09	3.26438e+09	3.10741e+09	3.0253e+09	2.15513e+09	3	614.32	-4	35.5926	5.42e-05	1.025e-07	4.79
High	[K].NIPIHHIPGPEGVR.[G]	1xTMTpro [N-Term]	0.000147077	0.00019945	1	4	3	I1NIP8	I1NIP8 [290-303]	0	1840.05	14	1.02807e+06	1.04274e+06	1.20112e+06	1.13362e+06	1.15793e+06	1.2368e+06	4	460.766	-5.48	47.7792	5.42e-05	1.718e-06	5.01
High	[K].NLQGENEGEDK.[G]	1xDeamidated [N/Q]; 1xTMTpro [K11]; 1xTMTpro [N-Term]	0.000117924	0.00019945	1	1	56	A0A0R0KKD6	A0A0R0KKD6 [242-252]	0	1841.94	11	1.97093e+08	1.73534e+08	2.06898e+08	2.16037e+08	2.10161e+08	1.5622e+08	2	921.468	-4.41	42.2893	5.42e-05	4.194e-07	4.21
High	[RK].NILEASYDTK.[F]	1xTMTpro [K10]; 1xTMTpro [N-Term]	0.000155002	0.00019945	4	13	107	P11827; Q948Y0; Q948X9; P0DO16	P11827 [356-365]; Q948Y0 [356-365]; Q948X9 [358-367]; P0DO16 [340-349]	0	1761.99	10	4.9252e+09	4.95429e+09	5.44157e+09	5.75197e+09	5.93141e+09	6.06007e+09	2	881.494	-3.88	71.0967	5.42e-05	2.282e-06	4.09
High	[R].NLIEAAEQEYEKEK.[L]	2xTMTpro [K12; K14]; 1xTMTpro [N-Term]	8.90937e-06	0.00019945	1	3	2	I1MJ28	I1MJ28 [396-409]	1	2606.45	14	2.30307e+06	3.36569e+06	2.88605e+06	3.48689e+06	3.83455e+06	6.12467e+06	3	869.482	-7.26	81.4585	5.42e-05	1.305e-12	5.83
High	[K].NIETVQGADVYPAAQQMLIHQGK.[V]	1xTMTpro [K23]; 1xTMTpro [N-Term]	3.98872e-06	0.00019945	3	11	3	I1LEX5; I1NFH7; C6TIN6	I1LEX5 [29-51]; I1NFH7 [29-51]; C6TIN6 [29-51]	0	3119.68	23	1.97978e+06	1.91355e+06	2.31771e+06	2.22065e+06	2.31087e+06	1.95724e+06	3	1040.56	-0.73	75.683	5.42e-05	3.318e-14	9.6
High	[K].NIETVQGADVYPAAQQMLIHQGK.[V]	1xDeamidated [Q15]; 1xTMTpro [K23]; 1xTMTpro [N-Term]	2.58547e-05	0.00019945	3	11	3	I1LEX5; I1NFH7; C6TIN6	I1LEX5 [29-51]; I1NFH7 [29-51]; C6TIN6 [29-51]	0	3120.66	23	1.51346e+06	1.44631e+06	1.6822e+06	1.74052e+06	1.65674e+06	1.59949e+06	3	1040.9	3.85	75.1619	5.42e-05	1.746e-10	5.77
High	[K].NIEVAVMTK.[E]	1xTMTpro [K9]; 1xTMTpro [N-Term]	0.000569877	0.00019945	1	2	3	A0A0R4J2M8	A0A0R4J2M8 [204-212]	0	1612.96	9	6497796	6632422	7.40806e+06	7.32764e+06	7502675	8975167	2	806.978	-6.58	66.1846	5.42e-05	0.0001026	3.22
High	[K].NLFEEGGDWER.[K]	1xTMTpro [N-Term]	0.000217483	0.00019945	1	5	5	A0A0R4J5N5	A0A0R4J5N5 [163-173]	0	1655.8	11	6.09082e+06	6.23512e+06	7.48971e+06	7.31391e+06	7.61985e+06	7.30111e+06	2	828.396	-8.8	71.671	5.42e-05	9.586e-06	3.72
High	[K].NIFNDASVPWSEYR.[Y]	1xTMTpro [N-Term]	0.00011587	0.00019945	2	6	1	A0A0R0FQN0; I1M9F7	A0A0R0FQN0 [196-209]; I1M9F7 [196-209]	0	2002	14	828853	796457	910698	876630	915167	927661	2	1001.5	-0.69	81.2968	5.42e-05	3.729e-07	4.91
High	[R].NLGADLAIDYTK.[E]	1xTMTpro [K12]; 1xTMTpro [N-Term]	0.000183195	0.00019945	1	1	1	I1N5R7	I1N5R7 [204-215]	0	1902.08	12							2	951.539	-5.84	78.519	5.42e-05	5.003e-06	2.24
High	[R].NLGADWPIDYTK.[E]	1xTMTpro [K12]; 1xTMTpro [N-Term]	9.63374e-05	0.00019945	1	3	2	I1MLW9	I1MLW9 [203-214]	0	2001.09	12	2.68582e+06	2.75367e+06	2.99927e+06	3.09048e+06	3.17334e+06	3.2811e+06	2	1001.05	-2.47	80.1355	5.42e-05	1.177e-07	5.7
High	[K].NLGDEKPAVEEDVADGNK.[D]	2xTMTpro [K6; K18]; 1xTMTpro [N-Term]	3.73332e-05	0.00019945	2	2	3	I1N466; C6TH20	I1N466 [203-220]; C6TH20 [204-221]	0	2812.51	18	588067	484509	714547	560482	611421	405397	3	938.173	-3.5	61.5555	5.42e-05	9.723e-10	5.41
High	[K].NLGDLIANAAGGGAPVAVAAAPVAAAAGGAAAAAPAAEEK.[K]	1xTMTpro [K40]; 1xTMTpro [N-Term]	3.86702e-07	0.00019945	1	1	2	I1JS37	I1JS37 [54-93]	0	3976.17	40	755218	764963	902115	894594	932671	984392	3	1326.06	0.69	84.108	5.42e-05	7.72e-19	9.53
High	[R].NLIEAAEQEYEKEK.[L]	1xDeamidated [Q8]; 2xTMTpro [K12; K14]; 1xTMTpro [N-Term]	0.000602865	0.00019945	1	3	1	I1MJ28	I1MJ28 [396-409]	1	2607.43	14	128041	114506	129448	123640	158247	185504	4	652.614	0.07	81.5114	5.42e-05	0.0001138	1.95
High	[K].NLGDLIANAAGGGAPVAVAAAPVAAAAGGAAAAAPAAEEK.[K]	1xDeamidated [N8]; 1xTMTpro [K40]; 1xTMTpro [N-Term]	9.36369e-05	0.00019945	1	1	2	I1JS37	I1JS37 [54-93]	0	3977.16	40	1.25691e+06	1.13265e+06	1.40364e+06	1.16229e+06	1.03058e+06	1.1954e+06	4	995.042	-2.9	84.3746	5.42e-05	9.999e-08	4.65
High	[K].NLGDLIANAAGGGAPVAVAAAPVAASGGGGAAAAAPAAEEK.[K]	1xTMTpro [K41]; 1xTMTpro [N-Term]	1.51859e-05	0.00019945	1	2	1	C6SW63	C6SW63 [54-94]	0	4035.18	41	922586	907389	1.11436e+06	1.06799e+06	1.02068e+06	957703	4	1009.55	0.14	82.211	5.42e-05	1.504e-11	8.05
High	[K].NLGDLIANAAGGGAPVAVAAAPVAASGGGGAAAAAPAAEEK.[K]	1xDeamidated [N8]; 1xTMTpro [K41]; 1xTMTpro [N-Term]	7.76745e-06	0.00019945	1	2	3	C6SW63	C6SW63 [54-94]	0	4036.16	41	986273	900117	1.12571e+06	1.05265e+06	1.06206e+06	1.02767e+06	4	1009.79	-3.88	80.9849	5.42e-05	6.998e-13	7.12
High	[K].NLGDLIANAAGGGAPVAVAAAPVAASGGGGAAAAAPAAEEK.[K]	2xDeamidated [N1; N8]; 1xTMTpro [K41]; 1xTMTpro [N-Term]	4.26855e-05	0.00019945	1	2	2	C6SW63	C6SW63 [54-94]	0	4037.14	41	514157	481609	587748	559886	596819	619120	4	1010.04	1.13	80.8468	5.42e-05	1.839e-09	4.73
High	[R].NLGKPVDLAGQYYK.[D]	2xTMTpro [K4; K14]; 1xTMTpro [N-Term]	6.41298e-05	0.00019945	1	3	1	K7MQT5	K7MQT5 [307-320]	0	2478.45	14	3.24843e+06	3.46301e+06	3.73644e+06	4.02262e+06	4003350	4536016	3	826.819	-4.91	68.2382	5.42e-05	1.339e-08	4.99
High	[K].NLGSLWDDLGK.[A]	1xTMTpro [K11]; 1xTMTpro [N-Term]	0.000149305	0.00019945	1	3	1	C6SYN2	C6SYN2 [55-65]	0	1826.03	11	1.25216e+06	1.24381e+06	1.393e+06	1.46487e+06	1.41279e+06	1.58131e+06	2	913.514	-5.73	83.54	5.42e-05	1.861e-06	5.04
High	[R].NIGVALDFSK.[G]	1xTMTpro [K10]; 1xTMTpro [N-Term]	0.000249248	0.00019945	1	1	4	C6SZN6	C6SZN6 [6-15]	0	1671.99	10	3.92464e+06	3.94767e+06	4.64548e+06	4.54519e+06	4.51602e+06	5.02079e+06	2	836.493	-8.35	76.2577	5.42e-05	1.489e-05	3.9
High	[R].NLGVEYLESR.[G]	1xTMTpro [N-Term]	0.00037495	0.00019945	1	5	2	I1MCJ7	I1MCJ7 [726-735]	0	1483.81	10	1.20413e+06	1.1791e+06	1.45145e+06	1.27892e+06	1.40107e+06	1.30575e+06	2	742.403	-5.87	68.9779	5.42e-05	4.31e-05	3.91
High	[R].NILAEINEASR.[L]	1xTMTpro [N-Term]	0.000152208	0.00019945	1	2	1	I1NDH7	I1NDH7 [138-148]	0	1533.86	11	367615	366425	412241	439313	443728	417992	2	767.431	-0.29	78.9327	5.42e-05	2.069e-06	3.63
High	[R].NLIEAAEQEYEK.[E]	1xTMTpro [K12]; 1xTMTpro [N-Term]	9.02248e-05	0.00019945	1	3	5	I1MJ28	I1MJ28 [396-407]	0	2045.1	12	1.81602e+06	1.43982e+06	2.10932e+06	1.84838e+06	1.83665e+06	1.10615e+06	2	1023.05	-1.67	80.6871	5.42e-05	8.106e-08	4.95
High	[K].NLGDLIANAAGGGAPVAVAAAPVAAAAGGAAAAAPAAEEK.[K]	2xDeamidated [N1; N8]; 1xTMTpro [K40]; 1xTMTpro [N-Term]	3.6347e-05	0.00019945	1	1	3	I1JS37	I1JS37 [54-93]	0	3978.14	40	2.4684e+06	2.37524e+06	2.87399e+06	2.69111e+06	2.63992e+06	2.20043e+06	4	995.292	1.01	82.9757	5.42e-05	8.567e-10	5.99
High	[R].NIESIVIAK.[M]	1xTMTpro [K9]; 1xTMTpro [N-Term]	0.000689772	0.00019945	2	3	4	B1Q2X5; I1LQV6	B1Q2X5 [459-467]; I1LQV6 [484-492]	0	1595	9	3.71419e+06	3.8211e+06	4.23128e+06	4.2626e+06	4.24008e+06	4.85455e+06	2	798.004	-1.4	73.6919	5.42e-05	0.000145	3.84
High	[K].NLQGENEGEDK.[G]	2xDeamidated [N1; N6]; 1xTMTpro [K11]; 1xTMTpro [N-Term]	0.000220459	0.00019945	1	1	3	A0A0R0KKD6	A0A0R0KKD6 [242-252]	0	1842.92	11	1.23188e+06	1.05257e+06	1.33008e+06	1.41812e+06	1.33646e+06	1.01128e+06	2	921.962	-2.28	41.8686	5.42e-05	1.006e-05	4.04
High	[K].NLQGENEGEDKGAIVTVK.[G]	1xDeamidated [N/Q]; 2xTMTpro [K11; K18]; 1xTMTpro [N-Term]	9.52863e-06	0.00019945	1	1	40	A0A0R0KKD6	A0A0R0KKD6 [242-259]	1	2814.57	18	1.07744e+08	3.30174e+08	1.69954e+08	3.03694e+08	4.73132e+08	1.41447e+09	3	938.859	-0.95	62.1039	5.42e-05	1.777e-12	6.75
High	[R].NMSVIAHVDHGK.[S]	1xOxidation [M2]; 1xTMTpro [K12]; 1xTMTpro [N-Term]	0.000501203	0.00019945	2	2	3	I1KU21; I1MJ86	I1KU21 [21-32]; I1MJ86 [21-32]	0	1932.06	12	6.62866e+06	6.38807e+06	7.44128e+06	7.29092e+06	7.25519e+06	7.21037e+06	4	483.769	-3.7	36.4752	5.42e-05	8e-05	4.79
High	[R].NMSVIAHVNHGK.[S]	1xDeamidated [N9]; 1xTMTpro [K12]; 1xTMTpro [N-Term]	0.000186203	0.00019945	1	1	2	K7MDZ1	K7MDZ1 [21-32]	0	1916.07	12	1.2774e+06	1.26219e+06	1.46596e+06	1.55002e+06	1.53531e+06	1.94963e+06	4	479.767	-9.91	40.7152	5.42e-05	5.358e-06	4.54
High	[R].NNAEEALQK.[L]	1xTMTpro [K9]; 1xTMTpro [N-Term]	0.000459192	0.00019945	1	3	2	I1M8J4	I1M8J4 [341-349]	0	1624.92	9	435403	368550	462867	406050	406367	419206	2	812.96	-1.37	48.7198	5.42e-05	6.699e-05	2.97
High	[K].NNAFPSPSPDGK.[W]	1xTMTpro [K12]; 1xTMTpro [N-Term]	0.000153894	0.00019945	1	1	2	I1KAD3	I1KAD3 [516-527]	0	1838.99	12	695758	736432	856744	803183	857308	901827	2	919.995	-4	55.8176	5.42e-05	2.199e-06	3.96
High	[K].NNAGFPHNVVFDEDEIPSGVDAGK.[I]	1xDeamidated [N8]; 1xTMTpro [K24]; 1xTMTpro [N-Term]	3.52587e-05	0.00019945	1	3	1	I1JSY7	I1JSY7 [97-120]	0	3137.57	24	301220	295881	325203	355161	343189	398996	3	1046.52	-3.83	77.869	5.42e-05	7.42e-10	5.53
High	[R].NNDPSLQGNR.[L]	1xTMTpro [N-Term]	0.0002489	0.00019945	1	4	14	B3TDK4	B3TDK4 [800-809]	0	1418.73	10	1.00352e+08	1.0369e+08	1.3301e+08	9.35152e+07	1.05676e+08	1.34232e+08	2	709.865	-5.11	23.0091	5.42e-05	1.481e-05	3.33
High	[K].NNDQSLSNR.[L]	1xDeamidated [N1]; 1xTMTpro [N-Term]	0.000885459	0.00019945	1	6	4	I1M596	I1M596 [828-836]	0	1352.67	9	1.69471e+06	1.57612e+06	1.98654e+06	1.82254e+06	1.91754e+06	1.86638e+06	2	676.837	-3.79	22.2167	5.42e-05	0.0002219	2.86
High	[K].NNDVDSLADGVIK.[E]	1xTMTpro [K13]; 1xTMTpro [N-Term]	0.000199205	0.00019945	1	2	1	I1KKG6	I1KKG6 [313-325]	0	1968.09	13	81575.7	74063.4	95587.4	93174.8	99570.8	91292.3	3	656.7	-1.31	73.8094	5.42e-05	6.995e-06	3.59
High	[K].NNEVLAEEISER.[D]	1xTMTpro [N-Term]	0.000556134	0.00019945	2	12	1	A0A0R0FHA5; I1LY07	A0A0R0FHA5 [134-145]; I1LY07 [134-145]	0	1706.89	12	1664534	1.68943e+06	1.75649e+06	1.94126e+06	1.97573e+06	1.93929e+06	2	853.944	-4.66	57.0901	5.42e-05	9.793e-05	2.77
High	[K].NMITGTSQADCAVLIIDSTTGGFEAGISK.[D]	1xCarbamidomethyl [C11]; 1xOxidation [M2]; 1xTMTpro [K29]; 1xTMTpro [N-Term]	6.19914e-06	0.00019945	3	8	1	A0A0R0JTV5; C6EVF9; A0A0R0ESZ8	A0A0R0JTV5 [101-129]; C6EVF9 [101-129]; A0A0R0ESZ8 [101-129]	0	3581.83	29	263863	259001	296985	312807	331231	318033	3	1194.62	-0.11	84.8959	5.42e-05	2.494e-13	7.53
High	[K].NNEVLAEEISERDEGALK.[Y]	1xTMTpro [K18]; 1xTMTpro [N-Term]	5.82299e-06	0.00019945	2	12	3	A0A0R0FHA5; I1LY07	A0A0R0FHA5 [134-151]; I1LY07 [134-151]	1	2624.4	18	4.59545e+06	4.92722e+06	5.92638e+06	5.79599e+06	5.96074e+06	7.20435e+06	3	875.47	-2.91	65.8752	5.42e-05	1.867e-13	5.62
High	[R].NNLEAGVIEPAMSK.[V]	1xDeamidated [N1]; 1xTMTpro [K14]; 1xTMTpro [N-Term]	0.000149875	0.00019945	1	2	2	I1K467	I1K467 [500-513]	0	2082.14	14	243552	224699	218468	250049	280512	261232	3	694.716	-2.32	74.0779	5.42e-05	1.906e-06	4.26
High	[R].NNLEAGVIEPAMSK.[V]	1xOxidation [M12]; 1xTMTpro [K14]; 1xTMTpro [N-Term]	0.000636974	0.00019945	1	2	2	I1K467	I1K467 [500-513]	0	2097.15	14	602462	588308	679849	718857	725125	837322	3	699.728	9.32	63.5358	5.42e-05	0.0001261	3.63
High	[R].NNLQHPNEYIR.[G]	1xTMTpro [N-Term]	0.000474581	0.00019945	2	3	2	I1KVR6; I1KG56	I1KVR6 [103-113]; I1KG56 [103-113]	0	1701.9	11	340828	324096	365613	374763	381011	452470	3	567.971	-1.16	40.367	5.42e-05	7.166e-05	3.48
High	[R].NNMNINALAR.[Q]	1xTMTpro [N-Term]	0.000226957	0.00019945	1	5	8	B3TDK4	B3TDK4 [534-543]	0	1434.78	10	7.81447e+07	1.00517e+08	101196040	1.01571e+08	1.12909e+08	1.83382e+08	2	717.89	-5.7	52.0921	5.42e-05	1.105e-05	2.96
High	[R].NNMNINALAR.[Q]	1xDeamidated [N]; 1xTMTpro [N-Term]	0.000240171	0.00019945	1	5	19	B3TDK4	B3TDK4 [534-543]	0	1435.76	10	3.29748e+07	3.30026e+07	3.68919e+07	3.60974e+07	3.78497e+07	3.76122e+07	2	718.385	-0.85	51.7558	5.42e-05	1.329e-05	2.97
High	[K].NNNPFSFLVPPK.[E]	1xTMTpro [K12]; 1xTMTpro [N-Term]	0.000140247	0.00019945	1	1	12	A0A0R0EZ76	A0A0R0EZ76 [462-473]	0	1982.14	12	2.31431e+08	2.56881e+08	2.86376e+08	2.72392e+08	2.94904e+08	4.28117e+08	2	991.57	-1.52	83.8531	5.42e-05	1.301e-06	3.41
High	[K].NNNPFSFLVPPK.[E]	1xDeamidated [N1]; 1xTMTpro [K12]; 1xTMTpro [N-Term]	0.000347468	0.00019945	1	1	9	A0A0R0EZ76	A0A0R0EZ76 [462-473]	0	1983.12	12	1.6716e+07	1.5673e+07	1.84878e+07	2.01028e+07	19712930	2.02502e+07	2	992.06	-3.87	83.8395	5.42e-05	3.617e-05	2.98
High	[K].NNNPFSFLVPPQESQR.[R]	1xTMTpro [N-Term]	5.01518e-05	0.00019945	2	3	24	P04405; A0A0R0KRW0	P04405 [466-481]; A0A0R0KRW0 [368-383]	0	2178.13	16	4.65213e+08	5.29383e+08	6.39409e+08	5.7574e+08	6.08294e+08	9.49628e+08	3	726.71	-5.23	81.9421	5.42e-05	3.989e-09	4.85
High	[K].NNNPFSFLVPPQESQR.[R]	1xDeamidated [N/Q]; 1xTMTpro [N-Term]	1.78591e-05	0.00019945	2	3	30	P04405; A0A0R0KRW0	P04405 [466-481]; A0A0R0KRW0 [368-383]	0	2179.11	16	2.31789e+08	2.52824e+08	2.58273e+08	2.94709e+08	2.97043e+08	3.00573e+08	2	1090.05	-3.78	82.9856	5.42e-05	3.162e-11	4.31
High	[R].NNLEAGVIEPAMSK.[V]	1xTMTpro [K14]; 1xTMTpro [N-Term]	0.000110816	0.00019945	1	2	9	I1K467	I1K467 [500-513]	0	2081.16	14	4.45514e+06	4.18934e+06	4.98523e+06	4.87705e+06	5.16122e+06	5.45225e+06	3	694.386	-5.13	72.6426	5.42e-05	2.782e-07	4.98
High	[K].NLQGENEGEDKGAIVTVK.[G]	2xTMTpro [K11; K18]; 1xTMTpro [N-Term]	6.16499e-06	0.00019945	1	1	54	A0A0R0KKD6	A0A0R0KKD6 [242-259]	1	2813.58	18	1.10356e+08	2.92127e+08	1.60639e+08	2.60782e+08	3.89566e+08	1.11223e+09	2	1407.28	-7.4	59.1341	5.42e-05	2.429e-13	7.01
High	[K].NMITGTSQADCAVLIIDSTTGGFEAGISK.[D]	1xCarbamidomethyl [C11]; 1xTMTpro [K29]; 1xTMTpro [N-Term]	2.33111e-05	0.00019945	3	8	1	A0A0R0JTV5; C6EVF9; A0A0R0ESZ8	A0A0R0JTV5 [101-129]; C6EVF9 [101-129]; A0A0R0ESZ8 [101-129]	0	3565.84	29	491755	455476	524934	536336	535858	493556	3	1189.28	-3.7	85.0395	5.42e-05	1.083e-10	4.45
High	[R].NMDDDEVFTFAK.[NS]	1xTMTpro [K12]; 1xTMTpro [N-Term]	0.00029892	0.00019945	1	3	4	I1MEW6	I1MEW6 [194-205]	0	2040.02	12	834393	796517	957615	987095	989945	888146	2	1020.51	-2.78	80.3922	5.42e-05	2.487e-05	4.54
High	[K].NLQGENEGEDKGAIVTVK.[G]	2xDeamidated [N6; Q/N]; 2xTMTpro [K11; K18]; 1xTMTpro [N-Term]	7.25152e-05	0.00019945	1	1	11	A0A0R0KKD6	A0A0R0KKD6 [242-259]	1	2815.55	18	4.34375e+06	8.31442e+06	5.95154e+06	7.97343e+06	1.14137e+07	2.18789e+07	3	939.194	6.19	63.9422	5.42e-05	2.509e-08	4.52
High	[R].NLQLILNSCGR.[S]	1xCarbamidomethyl [C9]; 1xTMTpro [N-Term]	0.000387045	0.00019945	1	4	3	P24337	P24337 [59-69]	0	1591.89	11	4.73442e+06	4.67437e+06	5.78781e+06	5.15155e+06	5.11446e+06	5.58479e+06	2	796.45	0.67	71.5024	5.42e-05	4.636e-05	3.03
High	[R].NLQLILNSCGR.[S]	1xCarbamidomethyl [C9]; 1xDeamidated [N7]; 1xTMTpro [N-Term]	0.000205402	0.00019945	1	4	10	P24337	P24337 [59-69]	0	1592.87	11	2.19196e+07	2.25362e+07	2.30143e+07	2.13213e+07	2.38648e+07	2.34987e+07	2	796.938	-3.41	71.1303	5.42e-05	7.815e-06	3.78
High	[K].NLQYYEISAK.[S]	1xTMTpro [K10]; 1xTMTpro [N-Term]	0.000287293	0.00019945	1	8	9	C6SW66	C6SW66 [146-155]	0	1837.04	10	9.51216e+06	9.08964e+06	1.07284e+07	1.06836e+07	1.12035e+07	9.56327e+06	2	919.018	-3.26	66.9769	5.42e-05	2.234e-05	4.84
High	[K].NISFTVWDVGGQDK.[I]	1xTMTpro [K14]; 1xTMTpro [N-Term]	3.33826e-05	0.00019945	1	17	6	I1NBF8	I1NBF8 [60-73]	0	2174.17	14	6.03234e+06	6.09332e+06	6.97534e+06	6.84593e+06	7.14829e+06	5.9071e+06	2	1087.59	-2.64	80.9376	5.42e-05	5.752e-10	6.35
High	[K].NISPPLEWYNLPEGTK.[T]	1xTMTpro [K16]; 1xTMTpro [N-Term]	0.000101538	0.00019945	2	2	3	I1JL98; I1J7G5	I1JL98 [36-51]; I1J7G5 [36-51]	0	2466.35	16	4.005e+06	3.9634e+06	4.64438e+06	4.38551e+06	4.73846e+06	5.6112e+06	2	1233.68	-3.33	81.4073	5.42e-05	1.612e-07	6.08
High	[R].NLSQTNLNALAK.[V]	1xTMTpro [K12]; 1xTMTpro [N-Term]	0.000103739	0.00019945	1	1	3	A0A0R4J2U8	A0A0R4J2U8 [425-436]	0	1895.12	12	4.72595e+06	4.83423e+06	5.65014e+06	5974657	5.64098e+06	5.9843e+06	2	948.057	-7.75	64.9091	5.42e-05	1.833e-07	5.15
High	[R].NITGLNPETTLVVVVSK.[T]	1xTMTpro [K17]; 1xTMTpro [N-Term]	1.21038e-05	0.00019945	1	3	2	I1JTB8	I1JTB8 [197-213]	0	2392.43	17	2416945	2.34652e+06	2.70803e+06	2.5844e+06	2.64375e+06	2.84075e+06	2	1196.71	-5.97	83.0282	5.42e-05	5.305e-12	6.67
High	[R].NITGLNPETTLVVVVSK.[T]	1xDeamidated [N6]; 1xTMTpro [K17]; 1xTMTpro [N-Term]	0.000196146	0.00019945	1	3	1	I1JTB8	I1JTB8 [197-213]	0	2393.41	17	294116	240409	358211	336893	334327	354742	3	798.478	2.12	83.1084	5.42e-05	6.586e-06	3.07
High	[K].NMDTANTLTR.[A]	1xTMTpro [N-Term]	0.000311371	0.00019945	1	1	3	I1KXG9	I1KXG9 [470-479]	0	1440.74	10	1.03034e+06	966422	1.16318e+06	1.15873e+06	1.22419e+06	1.44912e+06	2	720.873	-2.91	41.6882	5.42e-05	2.757e-05	2.47
High	[K].NITGLVECFGK.[NS]	1xCarbamidomethyl [C8]; 1xTMTpro [K11]; 1xTMTpro [N-Term]	0.000148181	0.00019945	2	7	1	K7KGC7; K7MBG3	K7KGC7 [587-597]; K7MBG3 [580-590]	0	1846.04	11	3431620	3.15685e+06	3.65021e+06	3657458	3824733	4.81066e+06	2	923.519	-4.79	80.4998	5.42e-05	1.785e-06	5.31
High	[R].NITVNAVAPGFIASDMTAK.[L]	1xOxidation [M16]; 1xTMTpro [K19]; 1xTMTpro [N-Term]	0.000179234	0.00019945	2	4	1	I1LNB1; A0A0R0F5Q2	I1LNB1 [249-267]; A0A0R0F5Q2 [249-267]	0	2544.4	19	1.18583e+06	1.30742e+06	1.40931e+06	1.51325e+06	1.46722e+06	1.59963e+06	3	848.801	-3.77	75.1658	5.42e-05	4.552e-06	4.7
High	[R].NITVNEAQSR.[G]	1xTMTpro [N-Term]	0.000241149	0.00019945	4	9	11	C6SV67; K7LP96; Q9SWA8; A0A0R4J3E9	C6SV67 [78-87]; K7LP96 [78-87]; Q9SWA8 [78-87]; A0A0R4J3E9 [78-87]	0	1435.78	10	2.61809e+07	2.58737e+07	3.18271e+07	3.03978e+07	3.16636e+07	3.94257e+07	2	718.395	-0.17	37.3073	5.42e-05	1.344e-05	3.72
High	[R].NITVNEAQSR.[G]	1xDeamidated [N5]; 1xTMTpro [N-Term]	0.000316067	0.00019945	4	9	3	C6SV67; K7LP96; Q9SWA8; A0A0R4J3E9	C6SV67 [78-87]; K7LP96 [78-87]; Q9SWA8 [78-87]; A0A0R4J3E9 [78-87]	0	1436.77	10	1.39746e+06	1.34453e+06	1.59967e+06	1.57007e+06	1.68259e+06	1.81525e+06	2	718.882	-6.45	36.2811	5.42e-05	2.862e-05	3.52
High	[R].NITVNEAQTR.[A]	1xTMTpro [N-Term]	0.00038128	0.00019945	1	2	3	K7LP97	K7LP97 [78-87]	0	1449.8	10	5.75974e+06	5.33286e+06	6.00423e+06	5.97022e+06	6579122	9.21994e+06	2	725.399	-4.91	36.4943	5.42e-05	4.493e-05	4.01
High	[R].NIVEQAAVR.[D]	1xTMTpro [N-Term]	0.000542838	0.00019945	1	9	13	C6SXR4	C6SXR4 [43-51]	0	1303.77	9	2.05099e+07	1.91182e+07	2.62778e+07	2.58101e+07	2.72904e+07	2.78527e+07	2	652.386	-0.85	48.8718	5.42e-05	9.365e-05	3.04
High	[K].NIVNLDDLAAGHNK.[R]	1xTMTpro [K14]; 1xTMTpro [N-Term]	0.000160983	0.00019945	1	2	2	I1MCE2	I1MCE2 [58-71]	0	2102.18	14	1.63178e+06	1.65045e+06	1.84988e+06	1.84892e+06	1.86066e+06	1.98754e+06	3	701.396	-5.09	68.9264	5.42e-05	2.775e-06	4.93
High	[K].NLVPGEAVYNEK.[R]	1xTMTpro [K12]; 1xTMTpro [N-Term]	0.00074654	0.00019945	2	4	7	I1JXQ3; K7LRU2	I1JXQ3 [91-102]; K7LRU2 [100-111]	0	1941.09	12	3.6943e+06	3.68587e+06	4.44159e+06	4.53615e+06	5.67486e+06	4.41793e+06	2	971.045	-5.52	67.6305	5.42e-05	0.0001667	3.39
High	[K].NLYIMDAVDGEK.[K]	1xTMTpro [K12]; 1xTMTpro [N-Term]	8.64801e-05	0.00019945	1	1	4	I1KAD3	I1KAD3 [540-551]	0	1976.07	12	840331	783385	926486	861365	875372	808929	2	988.529	-7.02	80.9273	5.42e-05	6.413e-08	5.04
High	[K].NMAVIWEEK.[T]	1xTMTpro [K9]; 1xTMTpro [N-Term]	0.000678449	0.00019945	1	2	2	C6TJ91	C6TJ91 [63-71]	0	1727.96	9	1.67895e+06	1.58563e+06	1.81498e+06	1.73416e+06	1.82033e+06	1.90946e+06	2	864.486	0.37	78.7672	5.42e-05	0.0001407	4.11
High	[R].NITVNAVAPGFIASDMTAK.[L]	1xTMTpro [K19]; 1xTMTpro [N-Term]	0.000179059	0.00019945	2	4	1	I1LNB1; A0A0R0F5Q2	I1LNB1 [249-267]; A0A0R0F5Q2 [249-267]	0	2528.4	19	1.58411e+06	1.58078e+06	1.87193e+06	1.87776e+06	1.79175e+06	2031855	3	843.468	-5.59	80.3392	5.42e-05	4.54e-06	5.4
High	[R].NGGGGGGGYGGGR.[D]	1xTMTpro [N-Term]	0.000174801	0.00019945	1	2	1	K7LP97	K7LP97 [131-143]	0	1326.65	13	251380	236469	279213	308917	333158	338980	2	663.823	-5.6	14.5389	5.42e-05	4.084e-06	3.07
High	[K].NIEQSVEPAATGPWGAQLYDK.[A]	1xDeamidated [Q17]; 1xTMTpro [K21]; 1xTMTpro [N-Term]	0.000249248	0.00019945	1	1	1	I1N8B5	I1N8B5 [263-283]	0	2883.5	21	33320.5	48990	44376.1	43247.5	49217	49947.6	2	1442.26	2.16	80.6128	5.42e-05	1.49e-05	3.74
High	[R].NIEQHASDNVNK.[IV]	1xTMTpro [K12]; 1xTMTpro [N-Term]	0.000305787	0.00019945	3	16	1	I1LFC6; A0A0R0L273; C6TGI0	I1LFC6 [112-123]; A0A0R0L273 [112-123]; C6TGI0 [112-123]	0	1977.06	12	393116	414216	449735	467843	481297	469084	3	659.691	-3.75	39.0097	5.42e-05	2.631e-05	3.97
High	[R].NGMFDNSHIR.[L]	1xDeamidated [N1]; 1xTMTpro [N-Term]	0.000278542	0.00019945	2	4	1	K7LJM5; I1JRF2	K7LJM5 [315-324]; I1JRF2 [343-352]	0	1495.73	10	72561.8	67522.7	86286.5	76897.5	84641.7	68212.9	3	499.246	-4.1	47.1399	5.42e-05	2.049e-05	4.41
High	[R].NGMFDNSHIR.[L]	1xDeamidated [N1]; 1xOxidation [M3]; 1xTMTpro [N-Term]	0.000405161	0.00019945	2	4	3	K7LJM5; I1JRF2	K7LJM5 [315-324]; I1JRF2 [343-352]	0	1511.72	10	611198	604341	692172	722712	711342	729453	3	504.575	-8.31	35.1049	5.42e-05	5.14e-05	3.76
High	[R].NGNGDVVAELAAAAK.[D]	2xDeamidated [N1; N3]; 1xTMTpro [K15]; 1xTMTpro [N-Term]	0.000165778	0.00019945	1	1	1	K7M352	K7M352 [149-163]	0	2010.1	15	39092.6	44428.9	51859.5	43362	45264.9	42229.5	3	670.703	-3	82.05	5.42e-05	3.194e-06	4.22
High	[K].NGPFGEIVK.[S]	1xTMTpro [K9]; 1xTMTpro [N-Term]	0.000789632	0.00019945	2	4	2	K7MZJ0; K7KGC7	K7MZJ0 [67-75]; K7KGC7 [67-75]	0	1568.93	9	4.66262e+06	4.92037e+06	5652179	5.74861e+06	5.99233e+06	6.91886e+06	2	784.965	-4.36	68.4366	5.42e-05	0.0001835	3.65
High	[K].NGPSEEEVESASFK.[M]	1xDeamidated [N1]; 1xTMTpro [K14]; 1xTMTpro [N-Term]	0.000157021	0.00019945	1	1	2	K7L8K5	K7L8K5 [344-357]	0	2119.07	14	559349	560230	610540	670904	697350	724280	3	707.023	-6.77	62.4131	5.42e-05	2.445e-06	3.97
High	[R].NGSWVGATGK.[A]	1xDeamidated [N1]; 1xTMTpro [K10]; 1xTMTpro [N-Term]	0.000273102	0.00019945	1	3	1	I1JTB8	I1JTB8 [135-144]	0	1585.88	10	1.14965e+06	1.10957e+06	1486537	1.40262e+06	1310360	1.18203e+06	2	793.443	-2.22	57.8237	5.42e-05	1.946e-05	3.47
High	[K].NGTLSTLAK.[K]	1xDeamidated [N1]; 1xTMTpro [K9]; 1xTMTpro [N-Term]	0.000844239	0.00019945	1	1	4	I1LIT2	I1LIT2 [253-261]	0	1513.91	9	3010939	3.03398e+06	3.37931e+06	3.67679e+06	4.02201e+06	4.2966e+06	2	757.454	-4.69	62.5673	5.42e-05	0.0002053	2.4
High	[K].NGTLSTPAEK.[G]	1xDeamidated [N1]; 1xTMTpro [K10]; 1xTMTpro [N-Term]	0.000898982	0.00019945	1	1	4	I1LPJ9	I1LPJ9 [253-262]	0	1626.92	10	982232	978597	1.19742e+06	1.25315e+06	1.27114e+06	1.26171e+06	2	813.961	-3.49	48.5398	5.42e-05	0.0002268	3.57
High	[R].NGVEENICTLK.[L]	1xCarbamidomethyl [C8]; 1xTMTpro [K11]; 1xTMTpro [N-Term]	0.000134535	0.00019945	2	3	4	P02858; I2E8D7	P02858 [378-388]; I2E8D7 [85-95]	0	1885.03	11	1.20541e+06	1.35506e+06	1.22708e+06	1.32264e+06	1.5677e+06	2.53127e+06	2	943.021	0.53	63.3137	5.42e-05	1.005e-06	4.96
High	[R].NGMALNCEEAPLDVDIK.[G]	1xCarbamidomethyl [C7]; 1xDeamidated [N1]; 1xOxidation [M3]; 1xTMTpro [K17]; 1xTMTpro [N-Term]	0.000199427	0.00019945	1	3	2	C6TGN6	C6TGN6 [186-202]	0	2514.27	17	298544	276000	295522	334236	357784	342158	3	838.759	-3	77.9112	5.42e-05	7.011e-06	3.83
High	[R].NGVEENICTLK.[L]	1xCarbamidomethyl [C8]; 1xDeamidated [N1]; 1xTMTpro [K11]; 1xTMTpro [N-Term]	0.000160847	0.00019945	2	3	11	P02858; I2E8D7	P02858 [378-388]; I2E8D7 [85-95]	0	1886.02	11	4.27203e+06	4.02129e+06	4.10994e+06	4.26439e+06	5.0767e+06	6.05112e+06	2	943.512	-0.62	66.8193	5.42e-05	2.761e-06	4.38
High	[R].NGVEENICTMK.[L]	1xCarbamidomethyl [C8]; 1xDeamidated [N1]; 1xTMTpro [K11]; 1xTMTpro [N-Term]	0.00014295	0.00019945	3	3	8	Q39858; A0A0R0GMV1; P04347	Q39858 [67-77]; A0A0R0GMV1 [344-354]; P04347 [344-354]	0	1903.97	11	3580299	3.27293e+06	3.56262e+06	3.51191e+06	3.86468e+06	4.32283e+06	2	952.491	0.21	61.8717	5.42e-05	1.457e-06	3.6
High	[R].NGVEENICTMK.[L]	1xCarbamidomethyl [C8]; 1xDeamidated [N1]; 1xOxidation [M10]; 1xTMTpro [K11]; 1xTMTpro [N-Term]	0.000178361	0.00019945	3	3	5	Q39858; A0A0R0GMV1; P04347	Q39858 [67-77]; A0A0R0GMV1 [344-354]; P04347 [344-354]	0	1919.97	11	1.87576e+06	2.03534e+06	1.93009e+06	2.15003e+06	2.29412e+06	2.57348e+06	2	960.483	-5.48	52.9013	5.42e-05	4.459e-06	3.72
High	[K].NGVPFVSPGDK.[S]	1xDeamidated [N1]; 1xTMTpro [K11]; 1xTMTpro [N-Term]	0.000236967	0.00019945	2	3	1	I1MTB5; K7KNG2	I1MTB5 [534-544]; K7KNG2 [561-571]	0	1725.97	11	596834	596424	637015	753368	763287	713693	2	863.481	-7.26	68.9159	5.42e-05	1.271e-05	3.94
High	[R].NHFNNPNTCK.[G]	1xCarbamidomethyl [C9]; 1xTMTpro [K10]; 1xTMTpro [N-Term]	0.000441835	0.00019945	1	1	4	I1LQR8	I1LQR8 [198-207]	0	1853.96	10	2.60346e+06	2.48922e+06	3.04431e+06	2.96624e+06	3.14172e+06	3.17456e+06	2	927.478	-4.46	27.2075	5.42e-05	6.193e-05	2.71
High	[R].NHSGDTEIESAQLR.[G]	1xTMTpro [N-Term]	0.000628212	0.00019945	1	4	1	C6TN55	C6TN55 [251-264]	0	1860.94	14	1.05205e+06	1.02459e+06	1.17616e+06	1.22374e+06	1.2637e+06	911285	3	620.99	9.89	36.1425	5.42e-05	0.0001227	2.98
High	[K].NHVDLVELLGIADTK.[K]	1xTMTpro [K15]; 1xTMTpro [N-Term]	9.0631e-05	0.00019945	2	2	6	I1NIY6; I1LBD0	I1NIY6 [142-156]; I1LBD0 [142-156]	0	2245.3	15	2.2969e+06	2.10177e+06	2.67211e+06	2.53738e+06	2.75121e+06	2.45819e+06	3	749.1	-8.86	82.9206	5.42e-05	8.304e-08	5.15
High	[R].NHYVEGGDAGNR.[E]	1xTMTpro [N-Term]	0.000226666	0.00019945	4	6	24	K7MBV6; I1KVR2; C6SW70; I1L1F3	K7MBV6 [249-260]; I1KVR2 [220-231]; C6SW70 [220-231]; I1L1F3 [219-230]	0	1592.77	12	7.08836e+06	7.03158e+06	8.8113e+06	8.34128e+06	8.86772e+06	9.57174e+06	2	796.886	-5.4	22.0869	5.42e-05	1.102e-05	3.31
High	[K].NKDVSDAIQK.[V]	2xTMTpro [K2; K10]; 1xTMTpro [N-Term]	0.000874378	0.00019945	1	6	2	C6TCX5	C6TCX5 [161-170]	1	2030.21	10	3.80446e+06	4.661e+06	4.41363e+06	5200266	5095276	7.87157e+06	3	677.401	-8.76	49.2893	5.42e-05	0.0002168	3.04
High	[R].NKEYLTVGVDNEPIFHGR.[T]	1xTMTpro [K2]; 1xTMTpro [N-Term]	3.95211e-05	0.00019945	2	8	6	Q4U3W3; Q45UE7	Q4U3W3 [132-149]; Q45UE7 [132-149]	1	2696.47	18	2.83819e+06	3.55547e+06	3142282	4.00039e+06	4.25916e+06	9.67534e+06	4	674.869	-3.41	67.0286	5.42e-05	1.275e-09	6.1
High	[R].NGVEENICTMK.[L]	1xCarbamidomethyl [C8]; 1xTMTpro [K11]; 1xTMTpro [N-Term]	0.00035057	0.00019945	3	3	3	Q39858; A0A0R0GMV1; P04347	Q39858 [67-77]; A0A0R0GMV1 [344-354]; P04347 [344-354]	0	1902.99	11	2.45202e+06	2.65606e+06	2.43815e+06	2.45722e+06	4007008	4.27871e+06	2	952.001	1.74	58.717	5.42e-05	3.698e-05	2.28
High	[R].NKEYLTVGVDNEPIFHGR.[T]	1xDeamidated [N]; 1xTMTpro [K2]; 1xTMTpro [N-Term]	0.000103739	0.00019945	2	8	2	Q4U3W3; Q45UE7	Q4U3W3 [132-149]; Q45UE7 [132-149]	1	2697.45	18	1.62483e+06	1.72915e+06	1.93854e+06	2.25934e+06	2.22946e+06	2.61064e+06	4	675.119	2.33	67.417	5.42e-05	1.837e-07	4.9
High	[RK].NGIYSPHWNLNANSVIYVTR.[G]	3xDeamidated [N1; N9; N11]; 1xTMTpro [N-Term]	0.000332595	0.00019945	3	3	1	Q39858; P02858; A0A0R0GMV1	Q39858 [124-143]; P02858 [435-454]; A0A0R0GMV1 [401-420]	0	2625.33	20	1.23103e+06	1.42815e+06	1.55408e+06	1.64706e+06	1.61948e+06	1.65739e+06	3	875.782	1.56	78.3403	5.42e-05	3.252e-05	4.79
High	[RK].NGIYSPHWNLNANSVIYVTR.[G]	1xDeamidated [N]; 1xTMTpro [N-Term]	3.00456e-05	0.00019945	3	3	11	Q39858; P02858; A0A0R0GMV1	Q39858 [124-143]; P02858 [435-454]; A0A0R0GMV1 [401-420]	0	2623.36	20	1.83937e+07	2.72799e+07	2.64553e+07	2.93184e+07	2.94046e+07	4.60627e+07	3	875.121	-4.32	79.3842	5.42e-05	3.505e-10	7.15
High	[R].NGGGGGYGGGGGYGGGGGHGGGGGYGGGGR.[D]	1xDeamidated [N1]; 1xTMTpro [N-Term]	0.000147406	0.00019945	1	1	1	K7KHJ7	K7KHJ7 [130-159]	0	2589.12	30	25968.9	21744.8	29911.6	28577.5	24326.3	42528.5	3	863.709	-2.14	33.865	5.42e-05	1.735e-06	2.55
High	[R].NGGGPYVGVSDGR.[I]	1xDeamidated [N1]; 1xTMTpro [N-Term]	9.34305e-05	0.00019945	2	3	2	I1K173; C6TC20	I1K173 [49-61]; C6TC20 [43-55]	0	1539.77	13	805853	862646	1.00128e+06	823726	836614	704542	2	770.389	-1.12	43.1305	5.42e-05	9.877e-08	3.3
High	[K].NGHVEIIANDQGNR.[I]	1xTMTpro [N-Term]	0.000202829	0.00019945	3	9	2	Q587K1; I1KPN3; I1K670	Q587K1 [55-68]; I1KPN3 [54-67]; I1K670 [54-67]	0	1840.96	14	1.52572e+06	1.43218e+06	1.73669e+06	1.81306e+06	1.9307e+06	1.79473e+06	3	614.324	0.24	36.2832	5.42e-05	7.478e-06	3.63
High	[K].NGHVEIIANDQGNR.[I]	1xDeamidated [N1]; 1xTMTpro [N-Term]	5.39777e-05	0.00019945	3	9	15	Q587K1; I1KPN3; I1K670	Q587K1 [55-68]; I1KPN3 [54-67]; I1K670 [54-67]	0	1841.94	14	1.27552e+07	1.16284e+07	1.48173e+07	1.38364e+07	1.41396e+07	1.43641e+07	2	921.472	-3.5	34.7988	5.42e-05	5.683e-09	4.74
High	[K].NGHVEIIANNQGNR.[I]	1xDeamidated [N10]; 1xTMTpro [N-Term]	0.000189924	0.00019945	1	1	2	O22639	O22639 [54-67]	0	1840.96	14	1.17925e+06	1.12154e+06	1.37022e+06	1.38875e+06	1.52607e+06	1.7511e+06	3	614.32	-6.91	33.8561	5.42e-05	5.789e-06	4.1
High	[K].NGHVEIIANNQGNR.[I]	3xDeamidated [N1; N9; N10]; 1xTMTpro [N-Term]	0.000132071	0.00019945	1	1	2	O22639	O22639 [54-67]	0	1842.93	14	1.81192e+06	1.91638e+06	2.09745e+06	2.41451e+06	2.42661e+06	2.40207e+06	2	921.962	-5.8	39.1499	5.42e-05	8.945e-07	3.73
High	[R].NGLANLYQEGSMLTFEGQK.[I]	1xDeamidated [N/Q]; 1xTMTpro [K19]; 1xTMTpro [N-Term]	5.8052e-05	0.00019945	2	2	4	C6TFP4; I1K3M8	C6TFP4 [23-41]; I1K3M8 [23-41]	0	2709.4	19	1.83805e+06	1.84302e+06	2.17036e+06	2.14726e+06	2.18445e+06	2.43252e+06	3	903.803	-3.94	84.2473	5.42e-05	8.149e-09	4.31
High	[R].NGLANLYQEGSMLTFEGQK.[I]	1xDeamidated [N1]; 1xOxidation [M12]; 1xTMTpro [K19]; 1xTMTpro [N-Term]	0.000103455	0.00019945	2	2	1	C6TFP4; I1K3M8	C6TFP4 [23-41]; I1K3M8 [23-41]	0	2725.4	19	506162	442810	639864	567142	579730	472904	3	909.134	-4.52	82.796	5.42e-05	1.804e-07	5.82
High	[R].NGIDETICTMR.[L]	1xCarbamidomethyl [C8]; 1xTMTpro [N-Term]	0.000160037	0.00019945	4	5	1	A0A0R0EZ76; P04405; A0A0R0KKD6; A0A0R0KRW0	A0A0R0EZ76 [296-306]; P04405 [300-310]; A0A0R0KKD6 [310-320]; A0A0R0KRW0 [202-212]	0	1613.79	11	963619	930706	1.07593e+06	1.02486e+06	1.05247e+06	1.67586e+06	2	807.393	-9.99	56.9762	5.42e-05	2.697e-06	4.23
High	[RK].NGIYSPHWNLNANSVIYVTR.[G]	2xDeamidated [N1; N9]; 1xTMTpro [N-Term]	0.000144191	0.00019945	3	3	3	Q39858; P02858; A0A0R0GMV1	Q39858 [124-143]; P02858 [435-454]; A0A0R0GMV1 [401-420]	0	2624.34	20	6.4958e+06	11661010	9.86836e+06	1.19303e+07	1.2445e+07	2.31073e+07	2	1312.69	9.15	78.5487	5.42e-05	1.529e-06	3.61
High	[R].NGLHLPSYSPYPQMIIVVQGK.[G]	1xDeamidated [N1]; 1xTMTpro [K21]; 1xTMTpro [N-Term]	6.12354e-05	0.00019945	1	1	4	A0A0R0GMV1	A0A0R0GMV1 [79-99]	0	2950.64	21	7.08264e+06	7.11454e+06	7.7188e+06	8.00997e+06	8.61554e+06	9.04617e+06	4	738.409	-7.43	82.5633	5.42e-05	1.06e-08	5.75
High	[R].NGLHLPSYSPYPQMIIVVQGK.[G]	1xDeamidated [N/Q]; 1xOxidation [M14]; 1xTMTpro [K21]; 1xTMTpro [N-Term]	6.59733e-05	0.00019945	1	1	8	A0A0R0GMV1	A0A0R0GMV1 [79-99]	0	2966.63	21	7.20658e+06	7.51424e+06	8.43783e+06	8.26595e+06	8.60493e+06	9.98641e+06	4	742.406	-9.12	78.3852	5.42e-05	1.546e-08	5.91
High	[R].NGLHLPSYSPYPQMIIVVQGK.[G]	2xDeamidated [N1; Q13]; 1xOxidation [M14]; 1xTMTpro [K21]; 1xTMTpro [N-Term]	5.66337e-05	0.00019945	1	1	3	A0A0R0GMV1	A0A0R0GMV1 [79-99]	0	2967.61	21	6.81802e+06	7.14984e+06	8.39724e+06	8.02318e+06	7.97901e+06	9.66252e+06	4	742.655	-5.91	79.4029	5.42e-05	7.223e-09	5.1
High	[R].NGLHLPSYSPYPQMIIVVQGK.[G]	3xDeamidated [N1; Q13; Q19]; 1xOxidation [M14]; 1xTMTpro [K21]; 1xTMTpro [N-Term]	0.000753819	0.00019945	1	1	2	A0A0R0GMV1	A0A0R0GMV1 [79-99]	0	2968.6	21	4.65706e+06	4.59581e+06	5370521	5.16886e+06	5.35603e+06	6045612	3	990.203	-1.13	79.4062	5.42e-05	0.0001692	3.96
High	[R].NGLHLPSYSPYPR.[M]	1xTMTpro [N-Term]	0.000356908	0.00019945	1	1	7	P02858	P02858 [78-90]	0	1804.97	13	5.57939e+06	5.32078e+06	6.55235e+06	6.41e+06	6.42141e+06	7.83429e+06	2	902.981	-6.62	55.6986	5.42e-05	3.854e-05	4.05
High	[R].NGLHLPSYSPYPR.[M]	1xDeamidated [N1]; 1xTMTpro [N-Term]	0.000170303	0.00019945	1	1	61	P02858	P02858 [78-90]	0	1805.95	13	7.16631e+07	6.84572e+07	7.5909e+07	7.9109e+07	8.63033e+07	8.49916e+07	2	903.472	-7.52	64.2761	5.42e-05	3.634e-06	4.27
High	[R].NGIINAAELASYDQVK.[Q]	1xTMTpro [K16]; 1xTMTpro [N-Term]	0.000195291	0.00019945	2	7	1	C6T891; K7K348	C6T891 [189-204]; K7K348 [189-204]	0	2314.29	16	103449	85440.4	108379	113263	129891	127094	3	772.098	-4.55	80.7724	5.42e-05	6.461e-06	4.25
High	[K].NGLLVLGGDGR.[Y]	1xDeamidated [N1]; 1xTMTpro [N-Term]	0.0002305	0.00019945	1	3	2	I1LDX0	I1LDX0 [123-133]	0	1375.79	11	760549	743922	852922	786807	820339	722463	2	688.396	-0.97	72.9743	5.42e-05	1.166e-05	2.48
High	[R].NGIPLTTAAAANFTR.[G]	1xDeamidated [N1]; 1xTMTpro [N-Term]	2.83832e-05	0.00019945	1	2	2	C6SW24	C6SW24 [71-85]	0	1823	15	4714497	4.6e+06	4916123	5.24452e+06	5307281	5.28515e+06	2	911.998	-4.84	72.8466	5.42e-05	2.691e-10	4.46
High	[RK].NGIYSPHWNLNANSVIYVTR.[G]	1xTMTpro [N-Term]	7.79611e-06	0.00019945	3	3	8	Q39858; P02858; A0A0R0GMV1	Q39858 [124-143]; P02858 [435-454]; A0A0R0GMV1 [401-420]	0	2622.37	20	1.21154e+07	1.12653e+07	1.54159e+07	1.65659e+07	1.49908e+07	1.56564e+07	3	874.79	-7.59	77.4487	5.42e-05	7.099e-13	6.96
High	[R].NGLHLPSYSPYPQMIIVVQGK.[G]	2xDeamidated [Q13; N/Q]; 1xTMTpro [K21]; 1xTMTpro [N-Term]	2.31421e-05	0.00019945	1	1	2	A0A0R0GMV1	A0A0R0GMV1 [79-99]	0	2951.62	21	1.5714e+06	1.51307e+06	1.42899e+06	1.66437e+06	2.09816e+06	2.15685e+06	2	1476.32	1.25	82.2699	5.42e-05	1.044e-10	4.16
High	[K].NIEQSVEPAATGPWGAQLYDK.[A]	1xTMTpro [K21]; 1xTMTpro [N-Term]	2.36959e-05	0.00019945	1	1	6	I1N8B5	I1N8B5 [263-283]	0	2882.52	21	2.01183e+06	1.922e+06	2.27225e+06	2.38739e+06	2.40592e+06	2.47378e+06	3	961.509	-2.32	80.543	5.42e-05	1.165e-10	7.39
High	[K].NKNPFHFNSK.[R]	2xTMTpro [K2; K10]; 1xTMTpro [N-Term]	0.000169529	0.00019945	2	4	4	P11827; Q948Y0	P11827 [208-217]; Q948Y0 [208-217]	1	2145.24	10	3.44359e+06	6.98573e+06	4.13428e+06	7.67537e+06	9.34578e+06	2.46669e+07	3	715.749	-2.95	46.1774	5.42e-05	3.549e-06	4.15
High	[K].NKPLVVEFQK.[F]	2xTMTpro [K2; K10]; 1xTMTpro [N-Term]	0.000632573	0.00019945	1	1	3	P25273	P25273 [189-198]	0	2114.32	10	4.33095e+06	4.73919e+06	5.67926e+06	5.16583e+06	5.13354e+06	5.7324e+06	2	1057.65	-8.63	63.6184	5.42e-05	0.0001242	3.58
High	[R].NLATACADGVVR.[V]	1xCarbamidomethyl [C6]; 1xTMTpro [N-Term]	0.000225512	0.00019945	2	4	2	K7MTZ5; I1L6V1	K7MTZ5 [95-106]; I1L6V1 [101-112]	0	1550.83	12	486453	430888	522171	497286	545636	655453	2	775.917	-0.76	51.953	5.42e-05	1.084e-05	3.4
High	[R].NIAVGRPEEATHPDTLK.[A]	1xTMTpro [K17]; 1xTMTpro [N-Term]	9.30183e-05	0.00019945	1	2	5	A0A0R4J629	A0A0R4J629 [5-21]	0	2456.38	17	1.06833e+07	9.82453e+06	1.36697e+07	1.22117e+07	1.34802e+07	1.2039e+07	3	819.461	-2.84	49.8401	5.42e-05	9.646e-08	3.08
High	[K].NLDDTISDEK.[L]	1xTMTpro [K10]; 1xTMTpro [N-Term]	0.000304294	0.00019945	1	2	1	I1MXM6	I1MXM6 [323-332]	0	1757.94	10	1.55343e+06	1593591	1.90696e+06	1.93758e+06	2.00466e+06	1.65167e+06	2	879.47	-4.64	55.1079	5.42e-05	2.604e-05	4.41
High	[R].NLDQLEALSK.[K]	1xTMTpro [K10]; 1xTMTpro [N-Term]	0.000903545	0.00019945	1	3	1	I1M5S3	I1M5S3 [35-44]	0	1739.02	10	457938	424892	533229	518509	540406	459536	2	870.006	-8.38	77.0467	5.42e-05	0.0002288	2.26
High	[K].NLDQNIGALAVK.[L]	1xTMTpro [K12]; 1xTMTpro [N-Term]	9.11061e-05	0.00019945	1	3	4	C6TBN2	C6TBN2 [289-300]	0	1864.11	12	1.95437e+06	1.95055e+06	2.31355e+06	2.1664e+06	2252015	2.16805e+06	2	932.556	-5.01	71.9417	5.42e-05	8.548e-08	5.44
High	[R].NIDQVLLEFK.[E]	1xTMTpro [K10]; 1xTMTpro [N-Term]	0.000247863	0.00019945	2	5	2	I1JAF7; I1LG61	I1JAF7 [350-359]; I1LG61 [350-359]	0	1827.09	10	683288	635718	757951	836645	797634	546755	2	914.044	-3.81	84.7045	5.42e-05	1.464e-05	5
High	[R].NLDSHIEEQFGGGR.[L]	1xTMTpro [N-Term]	0.000131298	0.00019945	1	1	6	C6T968	C6T968 [163-176]	0	1862.93	14	1.30617e+06	1.25531e+06	1.46323e+06	1.57472e+06	1.65386e+06	1.54756e+06	2	931.967	-2.52	55.8214	5.42e-05	8.588e-07	3.97
High	[RK].NLDSLNFDGR.[L]	1xTMTpro [N-Term]	0.000302321	0.00019945	1	2	4	C6TID4	C6TID4 [224-233]	0	1454.76	10	4.24595e+06	4.02573e+06	4.57517e+06	4.52677e+06	4.79846e+06	4.43665e+06	2	727.881	-1.02	68.3377	5.42e-05	2.558e-05	2.54
High	[R].NIDSLVIAK.[M]	1xTMTpro [K9]; 1xTMTpro [N-Term]	0.000831712	0.00019945	1	1	4	I1M4K9	I1M4K9 [464-472]	0	1580.99	9	7.52246e+06	7.36739e+06	8.5479e+06	8.60663e+06	9.16234e+06	9.3966e+06	2	790.994	-3.91	71.655	5.42e-05	0.0002002	3.7
High	[R].NIAQADASVK.[A]	1xTMTpro [K10]; 1xTMTpro [N-Term]	0.000281551	0.00019945	1	1	5	I1NFX7	I1NFX7 [167-176]	0	1624.95	10	5.31722e+06	4.43165e+06	4.62497e+06	5.631e+06	6.18782e+06	4.77108e+06	2	812.976	-4.26	50.1005	5.42e-05	2.118e-05	2.39
High	[R].NIDWDGMAK.[L]	1xTMTpro [K9]; 1xTMTpro [N-Term]	0.000641415	0.00019945	2	2	6	C6SZJ2; C6SYC1	C6SZJ2 [18-26]; C6SYC1 [18-26]	0	1657.89	9	4.978e+06	5.0087e+06	5.9198e+06	5.60971e+06	5.82185e+06	5.38569e+06	2	829.443	-5	73.3042	5.42e-05	0.0001273	3.94
High	[K].NIEDLILNAGGGGAAVAVAAPAGGGGGAAAAAAPAAEEK.[K]	1xTMTpro [K39]; 1xTMTpro [N-Term]	5.82481e-07	0.00019945	1	1	8	I1JYI8	I1JYI8 [54-92]	0	3909.1	39	2.23862e+06	2.16876e+06	2.48866e+06	2.45614e+06	2.67962e+06	2.42121e+06	4	978.025	-4.08	83.9508	5.42e-05	5.03e-18	10.04
High	[K].NIEDLILNAGGGGAAVAVAAPAGGGGGAAAAAAPAAEEK.[K]	1xDeamidated [N8]; 1xTMTpro [K39]; 1xTMTpro [N-Term]	2.14871e-06	0.00019945	1	1	1	I1JYI8	I1JYI8 [54-92]	0	3910.08	39	214818	204724	259351	259473	279382	243808	4	978.276	0.33	83.8105	5.42e-05	1.965e-15	7.32
High	[K].NIEDLILNAGGGGAAVAVAAPAGGGGGAAAAAAPAAEEK.[K]	2xDeamidated [N1; N8]; 1xTMTpro [K39]; 1xTMTpro [N-Term]	0.00074654	0.00019945	1	1	2	I1JYI8	I1JYI8 [54-92]	0	3911.06	39	74208.7	56998.9	71687.1	91886.6	78584.2	67268.2	5	783.022	4.08	83.9608	5.42e-05	0.0001666	2.6
High	[K].NIEDLILNAGGGGGAAAAVAAPAAGGGAAAAAAPAAEEK.[K]	1xTMTpro [K39]; 1xTMTpro [N-Term]	4.28699e-07	0.00019945	1	1	9	I1KB09	I1KB09 [54-92]	0	3895.08	39	939507	930829	918681	960691	1.04497e+06	910980	3	1299.02	-8.68	83.2968	5.42e-05	1.234e-18	9.96
High	[K].NIEDLILNAGGGGGAAAAVAAPAAGGGAAAAAAPAAEEK.[K]	1xDeamidated [N8]; 1xTMTpro [K39]; 1xTMTpro [N-Term]	4.1766e-06	0.00019945	1	1	2	I1KB09	I1KB09 [54-92]	0	3896.06	39	314221	300473	343286	369383	459109	464885	4	974.774	2.23	83.1538	5.42e-05	4.098e-14	8.69
High	[K].NLEGVAGGAGEKPIPLGENVLQK.[H]	1xDeamidated [N19]; 2xTMTpro [K12; K23]; 1xTMTpro [N-Term]	9.92079e-05	0.00019945	1	1	2	C6TFE2	C6TFE2 [11-33]	0	3203.85	23	2.76253e+06	2.71639e+06	3.51822e+06	3.07862e+06	3.11949e+06	2.84918e+06	4	801.717	0.11	76.9126	5.42e-05	1.402e-07	4.76
High	[R].NIELEGSFEQIK.[E]	1xTMTpro [K12]; 1xTMTpro [N-Term]	0.00019093	0.00019945	1	7	3	I1N979	I1N979 [215-226]	0	2015.13	12	640518	632460	751893	746165	796091	707096	3	672.377	-6.97	78.8274	5.42e-05	5.932e-06	4.64
High	[K].NIEIGIIGADK.[KN]	1xTMTpro [K11]; 1xTMTpro [N-Term]	0.000123199	0.00019945	2	7	6	C6TH59; C6TKI4	C6TH59 [207-217]; C6TKI4 [207-217]	0	1751.06	11	7.48295e+06	6.06608e+06	8.34124e+06	7.55068e+06	7.60929e+06	5.43819e+06	2	876.027	-5.09	77.0449	5.42e-05	5.641e-07	4.84
High	[K].NLELLLTAGIGSDHVDLK.[A]	1xTMTpro [K18]; 1xTMTpro [N-Term]	1.41499e-05	0.00019945	1	4	3	I1N5R9	I1N5R9 [110-127]	0	2516.46	18	2.80043e+06	2.77515e+06	2.81342e+06	3174998	3.86108e+06	4.04696e+06	3	839.487	-4.89	83.4259	5.42e-05	1.088e-11	6.05
High	[K].NLEAWGGLMGK.[G]	1xTMTpro [K11]; 1xTMTpro [N-Term]	0.000903545	0.00019945	1	1	1	I1KT36	I1KT36 [67-77]	0	1784	11	1.8504e+06	1.81636e+06	2.20389e+06	2.11164e+06	2034138	2.49872e+06	2	892.496	-9.48	80.6328	5.42e-05	0.0002289	3.26
High	[K].NKNPFLFGSNR.[F]	1xTMTpro [K2]; 1xTMTpro [N-Term]	0.000576277	0.00019945	1	5	2	P0DO16	P0DO16 [192-202]	1	1902.08	11	8.78655e+07	1.82757e+08	1.15066e+08	2.25126e+08	294573182	485629142	2	951.537	-9.52	56.3204	5.42e-05	0.0001045	3.06
High	[R].NLAPLNQVSK.[A]	1xTMTpro [K10]; 1xTMTpro [N-Term]	0.000285505	0.00019945	1	1	5	C6SYG6	C6SYG6 [46-55]	0	1692.03	10	1.56069e+07	1.73445e+07	2.0672e+07	1.85294e+07	1.96658e+07	2.27403e+07	2	846.511	-8.78	59.6259	5.42e-05	2.196e-05	4.02
High	[K].NLANNMGQSLNAGNAASLPGK.[C]	3xDeamidated [N5; N11; N14]; 1xOxidation [M6]; 1xTMTpro [K21]; 1xTMTpro [N-Term]	0.000407516	0.00019945	2	2	1	C6TFC1; C6TFP9	C6TFC1 [82-102]; C6TFP9 [82-102]	0	2669.37	21	830936	734302	892573	859366	903489	751708	3	890.467	6.58	61.9214	5.42e-05	5.209e-05	1.87
High	[K].NKPLVVQFQK.[FVL]	2xTMTpro [K2; K10]; 1xTMTpro [N-Term]	0.000142848	0.00019945	3	11	54	P25272; P01071; C6T488	P25272 [188-197]; P01071 [166-175]; C6T488 [191-200]	0	2113.33	10	3.87038e+09	4.37483e+09	4.76191e+09	4.50782e+09	4.55919e+09	6.0452e+09	3	705.111	-6.24	60.2562	5.42e-05	1.45e-06	5.99
High	[K].NKPLVVQFQK.[FVL]	1xDeamidated [N/Q]; 2xTMTpro [K2; K10]; 1xTMTpro [N-Term]	0.000110243	0.00019945	3	11	18	P25272; P01071; C6T488	P25272 [188-197]; P01071 [166-175]; C6T488 [191-200]	0	2114.32	10	1.97456e+08	2.12198e+08	2.30171e+08	2.24688e+08	2.36667e+08	2.30474e+08	3	705.437	-9.06	66.718	5.42e-05	2.692e-07	3.93
High	[K].NKPQFLAGAASLLR.[T]	1xTMTpro [K2]; 1xTMTpro [N-Term]	0.000326374	0.00019945	1	5	1	Q9AVK8	Q9AVK8 [397-410]	0	2094.27	14	99528392	90295616	124675080	102789632	110541016	113830008	3	698.754	-9.81	78.4175	5.42e-05	3.11e-05	4.14
High	[K].NKTAETAEAAK.[Q]	1xDeamidated [N1]; 2xTMTpro [K2; K11]; 1xTMTpro [N-Term]	0.000506564	0.00019945	1	1	1	I1L957	I1L957 [344-354]	1	2047.19	11	372712	461399	459769	517859	577148	642839	3	683.065	-2.09	41.0892	5.42e-05	8.165e-05	3.62
High	[K].NKTAETAEVTK.[N]	2xTMTpro [K2; K11]; 1xTMTpro [N-Term]	0.000481547	0.00019945	1	1	2	Q39871	Q39871 [342-352]	1	2104.24	11	900958	820657	917694	1.04913e+06	885379	2.60216e+06	3	702.082	-4.92	45.1012	5.42e-05	7.392e-05	2.85
High	[K].NIAAPYDLVMQTK.[Q]	1xTMTpro [K13]; 1xTMTpro [N-Term]	0.000265484	0.00019945	1	2	1	I1MEW6	I1MEW6 [206-218]	0	2072.17	13	1.17901e+06	1.21172e+06	1.32126e+06	1.32536e+06	1.31271e+06	1.52063e+06	2	1036.59	-2.67	79.5754	5.42e-05	1.794e-05	4.47
High	[R].NLADMPPDEAAK.[Y]	1xOxidation [M5]; 1xTMTpro [K12]; 1xTMTpro [N-Term]	0.000313444	0.00019945	1	2	3	C6TI33	C6TI33 [269-280]	0	1896	12	699051	730281	817272	915328	870292	861352	2	948.505	-0.03	50.9428	5.42e-05	2.801e-05	3.71
High	[K].NIAEFVEELAHR.[C]	1xTMTpro [N-Term]	0.000509818	0.00019945	1	1	1	I1MP01	I1MP01 [462-473]	0	1731.93	12	22616.9	22828	29251.9	23076.5	31658.3	21021.3	3	577.979	-8.04	84.8837	5.42e-05	8.257e-05	3.49
High	[R].NLAGEIAQEYAK.[R]	1xTMTpro [K12]; 1xTMTpro [N-Term]	7.90153e-05	0.00019945	1	1	8	I1LS70	I1LS70 [150-161]	0	1915.08	12	2.16035e+06	2.09949e+06	2.41111e+06	2.46039e+06	2.59684e+06	2.51417e+06	2	958.037	-6.15	77.3021	5.42e-05	3.925e-08	5.37
High	[K].NLANSALIAK.[V]	1xTMTpro [K10]; 1xTMTpro [N-Term]	0.000259361	0.00019945	2	2	1	I1J5B4; I1JC08	I1J5B4 [112-121]; I1JC08 [105-114]	0	1623.01	10	901966	884786	1057641	1.02906e+06	1.04334e+06	1198683	2	812.004	-5.05	62.4746	5.42e-05	1.677e-05	4.05
High	[R].NLAGEIAQEYTK.[R]	1xTMTpro [K12]; 1xTMTpro [N-Term]	0.000141036	0.00019945	1	1	7	I1KEY6	I1KEY6 [150-161]	0	1945.09	12	2.33048e+06	2.34164e+06	2.60667e+06	2.50218e+06	2.52095e+06	2.6389e+06	3	649.03	-6.12	77.1648	5.42e-05	1.342e-06	4.52
High	[K].NIAKPIIAEQIPK.[Y]	2xTMTpro [K4; K13]; 1xTMTpro [N-Term]	0.000540467	0.00019945	1	2	1	I1LJ17	I1LJ17 [95-107]	0	2347.49	13	5.54116e+06	5363102	6061577	5805761	5.98374e+06	7.28908e+06	3	783.166	-3.09	69.1726	5.42e-05	9.269e-05	3.89
High	[R].NIAIGRPEEATHPDTLK.[A]	1xTMTpro [K17]; 1xTMTpro [N-Term]	0.000171402	0.00019945	1	4	5	C6T446	C6T446 [5-21]	0	2470.39	17	1.99329e+06	1.91277e+06	2.40376e+06	2.31318e+06	2.42546e+06	2.3732e+06	3	824.132	-4.05	53.3343	5.42e-05	3.745e-06	1.17
High	[K].NLANNMGQSLNAGNAASLPGK.[C]	1xTMTpro [K21]; 1xTMTpro [N-Term]	1.79738e-05	0.00019945	2	2	6	C6TFC1; C6TFP9	C6TFC1 [82-102]; C6TFP9 [82-102]	0	2650.42	21	5.85178e+06	6.61236e+06	7.65119e+06	6.95928e+06	7.02047e+06	8.9517e+06	2	1325.7	-7.56	68.1953	5.42e-05	3.263e-11	6.42
High	[K].NLANNMGQSLNAGNAASLPGK.[C]	1xDeamidated [N]; 1xTMTpro [K21]; 1xTMTpro [N-Term]	2.15554e-05	0.00019945	2	2	15	C6TFC1; C6TFP9	C6TFC1 [82-102]; C6TFP9 [82-102]	0	2651.41	21	1.50038e+07	1.48338e+07	1.8177e+07	1.69905e+07	1.68636e+07	1.564e+07	3	884.47	-4.41	69.7433	5.42e-05	7.531e-11	7.32
High	[K].NLANNMGQSLNAGNAASLPGK.[C]	2xDeamidated [Q/N]; 1xTMTpro [K21]; 1xTMTpro [N-Term]	3.76339e-05	0.00019945	2	2	10	C6TFC1; C6TFP9	C6TFC1 [82-102]; C6TFP9 [82-102]	0	2652.39	21	3.6874e+06	3.65858e+06	4.41901e+06	4.2901e+06	4.29816e+06	4.35421e+06	3	884.8	-2.29	72.1603	5.42e-05	1.011e-09	5.08
High	[K].NLANNMGQSLNAGNAASLPGK.[C]	3xDeamidated [N5; N11; N14]; 1xTMTpro [K21]; 1xTMTpro [N-Term]	6.43446e-05	0.00019945	2	2	3	C6TFC1; C6TFP9	C6TFC1 [82-102]; C6TFP9 [82-102]	0	2653.37	21	351925	339982	396432	397068	383993	334345	3	885.131	1.92	73.7422	5.42e-05	1.36e-08	5.31
High	[K].NLANNMGQSLNAGNAASLPGK.[C]	1xOxidation [M6]; 1xTMTpro [K21]; 1xTMTpro [N-Term]	1.38288e-05	0.00019945	2	2	8	C6TFC1; C6TFP9	C6TFC1 [82-102]; C6TFP9 [82-102]	0	2666.42	21	1.15683e+07	1.20805e+07	1.37903e+07	1.21599e+07	1.24757e+07	1.46313e+07	2	1333.71	-4.06	58.4149	5.42e-05	9.787e-12	6.6
High	[K].NLANNMGQSLNAGNAASLPGK.[C]	1xDeamidated [N]; 1xOxidation [M6]; 1xTMTpro [K21]; 1xTMTpro [N-Term]	4.26855e-05	0.00019945	2	2	3	C6TFC1; C6TFP9	C6TFC1 [82-102]; C6TFP9 [82-102]	0	2667.4	21	2.70896e+06	2.61568e+06	3.23405e+06	2.94281e+06	2.90855e+06	3.20559e+06	3	889.804	-1.7	58.3294	5.42e-05	1.834e-09	7.13
High	[K].NLANNMGQSLNAGNAASLPGK.[C]	2xDeamidated [N/Q]; 1xOxidation [M6]; 1xTMTpro [K21]; 1xTMTpro [N-Term]	0.000153651	0.00019945	2	2	3	C6TFC1; C6TFP9	C6TFC1 [82-102]; C6TFP9 [82-102]	0	2668.39	21	634088	593893	721693	693174	758132	593471	3	890.136	3.36	61.6343	5.42e-05	2.184e-06	3.52
High	[R].NLAGEIAQEYTK.[R]	1xDeamidated [Q8]; 1xTMTpro [K12]; 1xTMTpro [N-Term]	0.000263543	0.00019945	1	1	1	I1KEY6	I1KEY6 [150-161]	0	1946.07	12	123499	133950	138698	147024	152253	153696	3	649.365	4.5	77.1648	5.42e-05	1.755e-05	3.55
High	[R].MNEASHPDSIR.[A]	1xOxidation [M1]; 1xTMTpro [N-Term]	0.000139856	0.00019945	1	2	22	A0A0R4J467	A0A0R4J467 [11-21]	0	1576.77	11	7.28871e+06	7.3411e+06	8.8766e+06	1.07303e+07	8.35708e+06	9.61938e+06	3	526.261	-2.41	23.6058	5.42e-05	1.275e-06	4.6
High	[R].MNEASHPDSIR.[A]	1xTMTpro [N-Term]	0.00012911	0.00019945	1	2	13	A0A0R4J467	A0A0R4J467 [11-21]	0	1560.78	11	9.06811e+07	8.50861e+07	1.0537e+08	1.06661e+08	1.11508e+08	1.06536e+08	3	520.928	-5	32.0807	5.42e-05	7.701e-07	4.47
High	[K].MNAEDQTQMDMATK.[R]	2xOxidation [M9; M]; 1xTMTpro [K14]; 1xTMTpro [N-Term]	0.000515309	0.00019945	1	1	2	I1L2M6	I1L2M6 [40-53]	0	2254.06	14	2.06042e+06	1.19224e+06	1.92582e+06	1.73015e+06	1.49982e+06	946006	3	752.026	-0.09	42.3531	5.42e-05	8.44e-05	3.06
High	[K].LVDLALASGK.[FI]	1xTMTpro [K10]; 1xTMTpro [N-Term]	0.000253851	0.00019945	2	2	1	I1L6W0; A0A0R0F2Z4	I1L6W0 [100-109]; A0A0R0F2Z4 [100-109]	0	1595	10	2885691	2.58259e+06	3.15585e+06	3649993	3.43171e+06	3.95772e+06	2	798	-5.66	79.9376	5.42e-05	1.571e-05	4.43
High	[R].LVDIGTVTAQQAK.[D]	1xTMTpro [K13]; 1xTMTpro [N-Term]	7.7031e-05	0.00019945	1	1	2	M1FQK8	M1FQK8 [203-215]	0	1952.17	13	1.22083e+06	1.16898e+06	1.36129e+06	1.35093e+06	1401976	1.36709e+06	2	976.582	-5.22	70.2922	5.42e-05	3.434e-08	5.21
High	[K].LVDLTNKPEWFLK.[V]	2xTMTpro [K7; K13]; 1xTMTpro [N-Term]	0.000292312	0.00019945	2	4	1	Q4JR86; C6TGU0	Q4JR86 [88-100]; C6TGU0 [90-102]	0	2515.51	13	10486937	10900546	12911718	12695469	13042981	14647208	3	839.171	-4.28	83.0975	5.42e-05	2.338e-05	4.65
High	[K].IVDPVTGEALSPGQK.[G]	1xTMTpro [K15]; 1xTMTpro [N-Term]	0.000184685	0.00019945	1	2	2	I1KC55	I1KC55 [424-438]	0	2119.23	15	329232	325390	390106	330698	374919	340547	3	707.075	-6.49	74.7001	5.42e-05	5.177e-06	3.2
High	[K].IVEAVGDLK.[L]	1xTMTpro [K9]; 1xTMTpro [N-Term]	0.000552464	0.00019945	2	3	9	C6SVX3; C6SZN6	C6SVX3 [111-119]; C6SZN6 [111-119]	0	1551.96	9	8.81295e+06	8.26225e+06	9.00412e+06	9.37288e+06	9.86706e+06	1.21939e+07	2	776.478	-7.33	78.0413	5.42e-05	9.677e-05	3.42
High	[R].IVEAVQGEQR.[A]	1xTMTpro [N-Term]	0.000859147	0.00019945	1	1	2	I1NJ89	I1NJ89 [335-344]	0	1432.81	10	2.84504e+06	2.7497e+06	3.21065e+06	3.34355e+06	3.50519e+06	3.67385e+06	2	716.907	-0.15	53.1261	5.42e-05	0.000211	2.98
High	[K].LVEFGLDHGVR.[I]	1xTMTpro [N-Term]	0.000609767	0.00019945	1	1	2	I1KTS3	I1KTS3 [252-262]	0	1545.87	11	36006.2	38340.3	37475.7	31355.6	34843.3	40028.5	3	515.96	-3.51	69.1571	5.42e-05	0.0001164	3.74
High	[K].IVEGVLSHQMK.[Q]	1xTMTpro [K11]; 1xTMTpro [N-Term]	4.35217e-05	0.00019945	3	13	5	I1JLC4; C6TCX5; I1J7C8	I1JLC4 [179-189]; C6TCX5 [179-189]; I1J7C8 [179-189]	0	1849.09	11	4.0384e+06	4.02953e+06	4.69505e+06	4.8269e+06	4.91094e+06	5.02952e+06	3	617.03	-5.36	68.4101	5.42e-05	2.01e-09	5.76
High	[K].IVEGVLSHQMK.[Q]	1xOxidation [M10]; 1xTMTpro [K11]; 1xTMTpro [N-Term]	0.000329743	0.00019945	3	13	1	I1JLC4; C6TCX5; I1J7C8	I1JLC4 [179-189]; C6TCX5 [179-189]; I1J7C8 [179-189]	0	1865.08	11	970853	1.00451e+06	1205545	1.21281e+06	1.17897e+06	1.22527e+06	2	933.042	-2.71	58.4078	5.42e-05	3.187e-05	3.53
High	[R].LVDEVDTQNLPYIR.[A]	1xTMTpro [N-Term]	7.07054e-05	0.00019945	1	30	5	A0A411P320	A0A411P320 [344-357]	0	1979.08	14	2.11008e+06	1.97081e+06	2.38037e+06	2.47608e+06	2.74188e+06	2.59492e+06	2	990.042	0.07	80.5897	5.42e-05	2.199e-08	4.41
High	[R].IVEIQEPIGHR.[D]	1xTMTpro [N-Term]	0.000269445	0.00019945	1	3	6	A0A0R4J460	A0A0R4J460 [216-226]	0	1594.92	11	1.86831e+06	1.8855e+06	2.13443e+06	2.12561e+06	2.45526e+06	2.62052e+06	3	532.312	-1.83	57.7744	5.42e-05	1.869e-05	4.13
High	[R].LVESTDGWNTASVVGTFSGPK.[H]	1xTMTpro [K21]; 1xTMTpro [N-Term]	9.3568e-05	0.00019945	1	1	1	I1JBG1	I1JBG1 [268-288]	0	2760.47	21	1.18406e+06	1.13496e+06	1.34242e+06	1.29704e+06	1.36734e+06	1.50707e+06	3	920.831	2.72	81.5965	5.42e-05	9.966e-08	5.51
High	[K].IVEVNALAK.[A]	1xTMTpro [K9]; 1xTMTpro [N-Term]	0.000360145	0.00019945	2	5	10	A0A0R4J5Z8; Q71EW8	A0A0R4J5Z8 [358-366]; Q71EW8 [358-366]	0	1564.99	9	3.61568e+07	3.65536e+07	4.12073e+07	4.23762e+07	4.45109e+07	4.493e+07	2	782.996	-4.82	68.9964	5.42e-05	3.938e-05	3.93
High	[K].IVEVNALAK.[A]	1xDeamidated [N5]; 1xTMTpro [K9]; 1xTMTpro [N-Term]	0.000495922	0.00019945	2	5	3	A0A0R4J5Z8; Q71EW8	A0A0R4J5Z8 [358-366]; Q71EW8 [358-366]	0	1565.98	9	2.74778e+06	2.51944e+06	2.86273e+06	2.86913e+06	2.95823e+06	2.606e+06	2	783.487	-5.51	68.87	5.42e-05	7.843e-05	2.27
High	[K].LVFCPQEAEDNKCEDIGIQIDNDGIRR.[L]	2xCarbamidomethyl [C4; C13]; 2xDeamidated [N11; N22]; 1xTMTpro [K12]; 1xTMTpro [N-Term]	0.000112037	0.00019945	1	1	1	P25273	P25273 [157-183]	2	3814.89	27	1.76535e+06	2.10509e+06	1.99173e+06	2187514	2.42442e+06	5048946	4	954.484	6.88	78.5832	5.42e-05	2.992e-07	5.42
High	[K].LVFCPQQAEDDK.[C]	1xCarbamidomethyl [C4]; 1xTMTpro [K12]; 1xTMTpro [N-Term]	0.00012266	0.00019945	1	8	33	C6T488	C6T488 [158-169]	0	2058.08	12	3.95763e+08	2.33205e+08	3.58613e+08	3.26114e+08	3.4573e+08	2.38773e+08	2	1029.54	-3.77	72.0545	5.42e-05	5.473e-07	4.73
High	[K].LVFCPQQAEDDK.[C]	1xCarbamidomethyl [C4]; 1xDeamidated [Q]; 1xTMTpro [K12]; 1xTMTpro [N-Term]	0.000238559	0.00019945	1	8	6	C6T488	C6T488 [158-169]	0	2059.07	12	5.0295e+06	3.91546e+06	5275400	4.73725e+06	4.85174e+06	3.55648e+06	2	1030.03	-3.21	73.1266	5.42e-05	1.302e-05	4.87
High	[K].LVFCPQQAEDDKCGDIGISIDHDDGTR.[R]	2xCarbamidomethyl [C4; C13]; 1xTMTpro [K12]; 1xTMTpro [N-Term]	1.196e-05	0.00019945	1	6	19	C6T488	C6T488 [158-184]	1	3669.78	27	9.53624e+06	8.87502e+06	9.62906e+06	1.08398e+07	1.217e+07	1.52757e+07	4	918.197	-3.41	76.4335	5.42e-05	5.016e-12	8.04
High	[K].LVFCPQQAEDDKCGDIGISIDHDDGTR.[R]	2xCarbamidomethyl [C4; C13]; 1xDeamidated [Q7]; 1xTMTpro [K12]; 1xTMTpro [N-Term]	5.09858e-05	0.00019945	1	6	5	C6T488	C6T488 [158-184]	1	3670.76	27	1.74434e+06	1.80402e+06	1.76231e+06	2.03738e+06	2.2061e+06	2.48101e+06	4	918.454	8.61	77.5768	5.42e-05	4.314e-09	6.77
High	[K].LVFCPQQAEDDKCGDIGISIDHDDGTR.[R]	2xCarbamidomethyl [C4; C13]; 2xDeamidated [Q6; Q7]; 1xTMTpro [K12]; 1xTMTpro [N-Term]	7.69081e-05	0.00019945	1	6	3	C6T488	C6T488 [158-184]	1	3671.74	27	319297	319689	338798	378968	413667	491030	3	1224.6	7.71	77.6524	5.42e-05	3.406e-08	3.88
High	[K].LVERPQNYTLAPESSK.[Q]	1xTMTpro [K16]; 1xTMTpro [N-Term]	0.000441835	0.00019945	2	3	1	I1KVR6; I1KG56	I1KVR6 [770-785]; I1KG56 [770-785]	0	2440.37	16	901120	892831	1.0189e+06	1.06552e+06	1.16462e+06	861460	3	814.125	-3.2	58.1762	5.42e-05	6.189e-05	3.94
High	[K].LVFCPQQAEDDKCGDIGISIDHDDGTRR.[L]	2xCarbamidomethyl [C4; C13]; 1xTMTpro [K12]; 1xTMTpro [N-Term]	7.74005e-05	0.00019945	1	6	5	C6T488	C6T488 [158-185]	2	3825.88	28	5.26745e+06	5.90854e+06	5.34664e+06	7.25839e+06	6.67098e+06	1.62665e+07	4	957.22	-5.2	72.0412	5.42e-05	3.52e-08	6.06
High	[R].LVDETVNSQLR.[E]	1xTMTpro [N-Term]	0.000160712	0.00019945	1	3	1	I1JUS7	I1JUS7 [336-346]	0	1577.88	11	260524	274939	291776	312190	342935	321629	2	789.444	-1.06	63.4959	5.42e-05	2.746e-06	3.7
High	[K].IVCENTLDAR.[L]	1xCarbamidomethyl [C3]; 1xTMTpro [N-Term]	0.000191133	0.00019945	1	9	2	I1KPH3	I1KPH3 [201-210]	0	1494.79	10	642702	520521	667065	663842	698646	674837	2	747.898	-1.3	54.9881	5.42e-05	5.94e-06	2.72
High	[R].ITVQNEDGTKEEYR.[V]	1xTMTpro [K10]; 1xTMTpro [N-Term]	0.000405944	0.00019945	1	1	1	K7LRU2	K7LRU2 [113-126]	1	2290.22	14	779696	686292	854221	899529	934576	787202	3	764.076	-1.46	50.2572	5.42e-05	5.15e-05	1.7
High	[R].LTVQVSDVK.[N]	1xTMTpro [K9]; 1xTMTpro [N-Term]	0.000903545	0.00019945	1	3	4	A0A0R4J2L9	A0A0R4J2L9 [172-180]	0	1596.98	9	5.99282e+07	5.92234e+07	6.61664e+07	6.8875e+07	7.58655e+07	7.05131e+07	2	798.992	-3.33	62.6055	5.42e-05	0.0002287	3.12
High	[K].ITVTSDSNFSK.[R]	1xTMTpro [K11]; 1xTMTpro [N-Term]	0.000153166	0.00019945	1	3	3	C6SVK2	C6SVK2 [61-71]	0	1807.01	11	7.73372e+06	7.57716e+06	8.86854e+06	8.7644e+06	8.83302e+06	8.47982e+06	2	904.005	-3.27	60.0888	5.42e-05	2.147e-06	4.9
High	[K].LTWANDDGTSTIR.[L]	1xTMTpro [N-Term]	6.79704e-05	0.00019945	2	2	8	I1LHP6; K7K4G2	I1LHP6 [106-118]; K7K4G2 [105-117]	0	1753.9	13	2.19722e+07	2.09025e+07	2.39568e+07	2.21239e+07	2.45348e+07	2.05396e+07	2	877.454	-1.32	66.0737	5.42e-05	1.797e-08	4.34
High	[K].LTWANDDGTSTIR.[L]	1xDeamidated [N5]; 1xTMTpro [N-Term]	6.00061e-05	0.00019945	2	2	7	I1LHP6; K7K4G2	I1LHP6 [106-118]; K7K4G2 [105-117]	0	1754.89	13	4.7832e+06	4.60926e+06	4.9666e+06	5.01554e+06	5.29025e+06	4.91785e+06	2	877.947	-0.35	69.2587	5.42e-05	9.606e-09	3.39
High	[K].LTYYTPDYETK.[D]	1xTMTpro [K11]; 1xTMTpro [N-Term]	0.00027727	0.00019945	1	26	19	P27066	P27066 [22-32]	0	2002.07	11	1.9479e+07	1.93043e+07	2.09532e+07	2.23004e+07	2.45085e+07	2.35076e+07	2	1001.54	-1.07	70.0136	5.42e-05	2.022e-05	4.84
High	[K].LVADLNSAK.[L]	1xTMTpro [K9]; 1xTMTpro [N-Term]	0.000827587	0.00019945	1	3	1	C6TK22	C6TK22 [78-86]	0	1538.94	9	1518523	1.57502e+06	1.72049e+06	1.75969e+06	1.85581e+06	2.37196e+06	2	769.968	-6.54	64.5582	5.42e-05	0.000198	3.04
High	[K].LVAEAAQSALK.[RS]	1xTMTpro [K11]; 1xTMTpro [N-Term]	0.000103953	0.00019945	2	2	12	I1NDJ4; C6TMA8	I1NDJ4 [26-36]; C6TMA8 [25-35]	0	1709.05	11	2.08328e+07	2.21943e+07	2.44701e+07	2.27127e+07	2.41381e+07	2.66615e+07	2	855.022	-4.79	72.5844	5.42e-05	1.86e-07	3.54
High	[K].LVAEAGIGTVASGVAK.[G]	1xTMTpro [K16]; 1xTMTpro [N-Term]	0.000197881	0.00019945	1	7	1	K7MY54	K7MY54 [665-680]	0	2051.24	16	614234	605218	726281	719734	714509	805778	3	684.411	-7.65	74.5263	5.42e-05	6.806e-06	3.89
High	[K].IVDDQSILEDEPR.[L]	1xTMTpro [N-Term]	7.55651e-05	0.00019945	1	3	8	I1M561	I1M561 [280-292]	0	1832.96	13	6.98002e+06	7.09712e+06	8.10504e+06	8.44315e+06	8.50629e+06	9.09412e+06	2	916.977	-5.16	68.9819	5.42e-05	3.108e-08	4.97
High	[R].LVAEDFLPLPSK.[G]	1xTMTpro [K12]; 1xTMTpro [N-Term]	0.000133028	0.00019945	1	1	4	C6T7U2	C6T7U2 [168-179]	0	1937.16	12	3.48434e+06	3.50088e+06	3.9982e+06	4.29166e+06	4.32391e+06	4.87469e+06	2	969.078	-5.58	84.2114	5.42e-05	9.356e-07	4.13
High	[R].LVAEPSIDDQIR.[Q]	1xTMTpro [N-Term]	0.000206595	0.00019945	2	2	2	K7MET7; K7KZU4	K7MET7 [49-60]; K7KZU4 [49-60]	0	1659.92	12	906571	855572	1.01285e+06	1.03377e+06	1.07142e+06	1.07774e+06	2	830.463	-2.9	65.5796	5.42e-05	7.98e-06	3.79
High	[RK].LVAGLLGVESGQDAVIR.[TA]	1xTMTpro [N-Term]	9.99828e-05	0.00019945	1	3	2	K7MB89	K7MB89 [202-218]	0	2001.17	17	2.0963e+06	2.15011e+06	2.49093e+06	2.1814e+06	1.92542e+06	1.5244e+06	3	667.726	-2.2	83.7305	5.42e-05	1.469e-07	5.24
High	[R].LVAGLVFLHENDFNEALK.[H]	1xTMTpro [K18]; 1xTMTpro [N-Term]	5.44909e-05	0.00019945	1	4	1	K7MB75	K7MB75 [108-125]	0	2637.49	18	1.40724e+06	1.50425e+06	1.73086e+06	1.581e+06	1.77969e+06	2.12603e+06	3	879.831	-4.53	84.1321	5.42e-05	5.958e-09	6.41
High	[K].LVAGPNGGSAGK.[L]	1xDeamidated [N6]; 1xTMTpro [K12]; 1xTMTpro [N-Term]	0.000842135	0.00019945	1	4	1	P26987	P26987 [104-115]	0	1636.95	12	79551.5	93206.7	92524.4	96881.3	99515.3	96864.2	2	818.975	-4.99	53.7475	5.42e-05	0.0002037	3.3
High	[K].IVAGSVDQSDGSFLDDNQLK.[E]	1xTMTpro [K20]; 1xTMTpro [N-Term]	3.0981e-05	0.00019945	1	1	4	C6TNZ4	C6TNZ4 [110-129]	0	2716.43	20	1.21508e+06	1.1855e+06	1.41191e+06	1.33132e+06	1.36167e+06	1.34664e+06	3	906.147	-1.01	79.7894	5.42e-05	4.051e-10	6.11
High	[K].LVAPATVGADGEFMVGAAVGTR.[E]	1xTMTpro [N-Term]	9.74541e-05	0.00019945	2	5	1	K7L746; I1MJD7	K7L746 [55-76]; I1MJD7 [222-243]	0	2393.28	22	372599	382110	401724	447414	481689	791810	3	798.426	-7.13	81.9357	5.42e-05	1.26e-07	5.87
High	[R].LVAPTESSANPAETTTEVK.[S]	1xTMTpro [K19]; 1xTMTpro [N-Term]	0.000562324	0.00019945	1	2	1	I1MCM4	I1MCM4 [75-93]	0	2553.39	19	282993	310497	355969	324352	391939	245280	3	851.806	5.14	65.5099	5.42e-05	9.989e-05	3.61
High	[K].LVASDHQDSPLEYNEYAVYDK.[K]	1xTMTpro [K21]; 1xTMTpro [N-Term]	1.24194e-05	0.00019945	2	3	2	A0A0R0H3L4; K7LQ69	A0A0R0H3L4 [768-788]; K7LQ69 [768-788]	0	3064.54	21	449755	538330	511638	603295	667724	657397	3	1022.19	1.85	75.4733	5.42e-05	5.972e-12	8.68
High	[K].LVASLPDGGVLLLENVR.[F]	1xTMTpro [N-Term]	6.70771e-05	0.00019945	2	3	1	I1KTX8; A0A0R0GFW6	I1KTX8 [185-201]; A0A0R0GFW6 [183-199]	0	2069.23	17	1.6174e+06	1.68074e+06	1.94677e+06	2.07198e+06	2.09674e+06	2.12876e+06	2	1035.12	-1.86	84.9873	5.42e-05	1.679e-08	4.7
High	[K].IVAELQAVK.[H]	1xTMTpro [K9]; 1xTMTpro [N-Term]	0.000795479	0.00019945	1	2	2	I1L7G1	I1L7G1 [8-16]	0	1579.01	9	5.13975e+06	5.41406e+06	5.68758e+06	5.82941e+06	5792431	7.29039e+06	2	790.003	-5.6	77.878	5.42e-05	0.0001859	3.03
High	[R].ITVQNEDGTK.[E]	1xTMTpro [K10]; 1xTMTpro [N-Term]	0.000258614	0.00019945	1	1	1	K7LRU2	K7LRU2 [113-122]	0	1712.97	10	163572	130976	196236	162387	173116	109856	2	856.986	-1.02	49.1499	5.42e-05	1.662e-05	3.62
High	[K].LVFCPQQAEDDKCGDIGISIDHDDGTRR.[L]	2xCarbamidomethyl [C4; C13]; 1xDeamidated [Q7]; 1xTMTpro [K12]; 1xTMTpro [N-Term]	6.70215e-05	0.00019945	1	6	1	C6T488	C6T488 [158-185]	2	3826.86	28	96044.4	135204	101367	152912	182634	917048	4	957.473	2.16	72.0412	5.42e-05	1.672e-08	5.99
High	[K].LVFCPQQAEDNK.[C]	1xCarbamidomethyl [C4]; 1xDeamidated [N11]; 1xTMTpro [K12]; 1xTMTpro [N-Term]	0.00012747	0.00019945	1	2	23	P25272	P25272 [156-167]	0	2058.08	12	1.6217e+08	1.03233e+08	1.42415e+08	1.36003e+08	1.45588e+08	1.06623e+08	2	1029.54	-3.41	73.0283	5.42e-05	7.069e-07	4.63
High	[K].LVLNISVGESGDR.[L]	1xTMTpro [N-Term]	0.000250296	0.00019945	2	10	1	C6SX50; C6SXI7	C6SX50 [19-31]; C6SXI7 [19-31]	0	1662.93	13	345404	302208	361472	372248	395780	364903	2	831.968	-3.01	78.4666	5.42e-05	1.509e-05	3.96
High	[R].LVLPGELAK.[H]	1xTMTpro [K9]; 1xTMTpro [N-Term]	0.00068814	0.00019945	3	12	8	A0A0R0HPZ5; I1LQT0; A0A0R0GW87	A0A0R0HPZ5 [119-127]; I1LQT0 [125-133]; A0A0R0GW87 [115-123]	0	1548	9	3.10281e+07	3.09912e+07	3.72125e+07	3.86568e+07	4.05024e+07	4.26369e+07	2	774.501	-4.71	76.0296	5.42e-05	0.0001448	3.01
High	[K].LVLPVPAFNVINGGSHAGNK.[L]	1xTMTpro [K20]; 1xTMTpro [N-Term]	0.000161668	0.00019945	2	3	1	I1NAI7; I1JPW5	I1NAI7 [148-167]; I1JPW5 [148-167]	0	2612.52	20	1376345	1.37984e+06	1.76681e+06	1508627	1463048	1.43466e+06	3	871.508	-2.76	82.639	5.42e-05	2.832e-06	4.65
High	[K].LVLPVPAFNVINGGSHAGNK.[L]	1xDeamidated [N12]; 1xTMTpro [K20]; 1xTMTpro [N-Term]	1.12556e-05	0.00019945	2	3	3	I1NAI7; I1JPW5	I1NAI7 [148-167]; I1JPW5 [148-167]	0	2613.5	20	6.54411e+06	6.32473e+06	7.41502e+06	8.21612e+06	7.9519e+06	7.9653e+06	3	871.834	-5.08	83.1304	5.42e-05	3.807e-12	7.38
High	[K].LVLPVPAFNVINGGSHAGNK.[L]	2xDeamidated [N9; N12]; 1xTMTpro [K20]; 1xTMTpro [N-Term]	0.000150914	0.00019945	2	3	3	I1NAI7; I1JPW5	I1NAI7 [148-167]; I1JPW5 [148-167]	0	2614.48	20	1.70733e+06	1.68049e+06	2.01752e+06	1.922e+06	1.99527e+06	2.1793e+06	3	872.161	-6.64	82.8149	5.42e-05	1.978e-06	6.12
High	[R].LVISDGNPFLFK.[L]	1xTMTpro [K12]; 1xTMTpro [N-Term]	0.000102886	0.00019945	1	2	2	C6SYK2	C6SYK2 [187-198]	0	1958.16	12	1.99881e+06	2.08625e+06	2.51892e+06	2.43241e+06	2.50116e+06	2.8425e+06	2	979.591	7.12	84.6494	5.42e-05	1.744e-07	5.04
High	[K].LVISECKPK.[A]	1xCarbamidomethyl [C6]; 2xTMTpro [K7; K9]; 1xTMTpro [N-Term]	0.000484577	0.00019945	1	6	1	C6TCX5	C6TCX5 [35-43]	0	1986.22	9	1.38027e+06	1.24315e+06	1.40242e+06	1.52503e+06	1.85545e+06	1.86576e+06	3	662.741	-8.07	55.1907	5.42e-05	7.488e-05	3.77
High	[R].LVLSENTPLVVQFQK.[F]	1xTMTpro [K15]; 1xTMTpro [N-Term]	7.58375e-06	0.00019945	1	1	5	C6K8D0	C6K8D0 [208-222]	0	2323.39	15	8.88026e+06	8.69296e+06	10438935	1.00275e+07	1.00906e+07	1.09183e+07	3	775.129	-6.45	82.7678	5.42e-05	6.255e-13	6.43
High	[K].LVIVGDGGTGK.[T]	1xTMTpro [K11]; 1xTMTpro [N-Term]	0.000114634	0.00019945	1	9	7	C6SW66	C6SW66 [16-26]	0	1623.99	11	7.82001e+06	7.75057e+06	8.99379e+06	9.01606e+06	9.26021e+06	9.15292e+06	2	812.496	-5.02	64.4609	5.42e-05	3.483e-07	3.92
High	[K].IVLIGDSAVGK.[S]	1xTMTpro [K11]; 1xTMTpro [N-Term]	0.00015884	0.00019945	1	4	1	C6TGP8	C6TGP8 [17-27]	0	1680.06	11	1.77027e+06	1.76453e+06	1.96157e+06	2.04219e+06	2.02684e+06	2.46455e+06	2	840.527	-5.57	73.8121	5.42e-05	2.59e-06	4.37
High	[R].IVMELYADVTPR.[T]	1xTMTpro [N-Term]	0.000120457	0.00019945	1	2	2	A0A0R0HEL8	A0A0R0HEL8 [20-31]	0	1710.94	12	3.14165e+06	2944828	3.07293e+06	3.52381e+06	3.69789e+06	3.78025e+06	2	855.975	-0.13	84.9404	5.42e-05	4.852e-07	4.56
High	[R].IVMELYADVTPSTAENFR.[A]	1xOxidation [M3]; 1xTMTpro [N-Term]	2.86669e-05	0.00019945	1	1	6	A0A0R0H9T5	A0A0R0H9T5 [20-37]	0	2376.21	18	1.25848e+06	1.14851e+06	1.36735e+06	1.3019e+06	1.4049e+06	1.38287e+06	2	1188.6	-3.92	83.5058	5.42e-05	2.827e-10	4.17
High	[K].IVNDGVTVAK.[E]	1xTMTpro [K10]; 1xTMTpro [N-Term]	0.000122277	0.00019945	1	3	9	I1MJ28	I1MJ28 [95-104]	0	1623.99	10	8.25983e+06	8.01105e+06	9.46308e+06	9.35815e+06	9.71975e+06	8.21427e+06	2	812.496	-4.47	62.7164	5.42e-05	5.357e-07	3.73
High	[K].IVNDNYLYAK.[V]	1xTMTpro [K10]; 1xTMTpro [N-Term]	0.00021563	0.00019945	1	2	1	I1K096	I1K096 [206-215]	0	1821.04	10	460066	470254	523838	569029	534161	557815	2	911.02	-4.3	69.1133	5.42e-05	9.287e-06	4.85
High	[R].LVNDVGAVVNSDPEVNGYLK.[V]	1xTMTpro [K20]; 1xTMTpro [N-Term]	5.23274e-05	0.00019945	1	1	1	I1KYU6	I1KYU6 [634-653]	0	2710.49	20	328788	313387	404127	369599	351256	448603	3	904.167	-2.1	82.3778	5.42e-05	4.895e-09	6.09
High	[R].LVNDVGAVVNSDPEVNGYLK.[V]	2xDeamidated [N10; N16]; 1xTMTpro [K20]; 1xTMTpro [N-Term]	0.000156383	0.00019945	1	1	1	I1KYU6	I1KYU6 [634-653]	0	2712.46	20	155384	146116	165787	180396	167970	169670	3	904.828	3.67	82.9761	5.42e-05	2.387e-06	4.33
High	[K].LVNSTGIPFLPTPMGK.[G]	1xTMTpro [K16]; 1xTMTpro [N-Term]	8.37299e-05	0.00019945	2	2	2	I1MBN8; I1JHQ1	I1MBN8 [233-248]; I1JHQ1 [233-248]	0	2280.33	16	1130461	1.22067e+06	1419304	1.55755e+06	1.62654e+06	1.92281e+06	3	760.781	-0.46	84.3356	5.42e-05	5.357e-08	5.31
High	[K].LVNYQHLMPTR.[Y]	1xTMTpro [N-Term]	0.000261247	0.00019945	4	5	3	C6TMU7; I1KRI7; C6T3R4; I1MGV6	C6TMU7 [74-84]; I1KRI7 [74-84]; C6T3R4 [74-84]; I1MGV6 [74-84]	0	1675.93	11	7.93691e+06	8.634e+06	9.83543e+06	10442132	10813699	1.23889e+07	2	838.46	-8.97	58.0678	5.42e-05	1.71e-05	4.19
High	[K].LVPGATAASLLDPEDPPQK.[R]	1xTMTpro [K19]; 1xTMTpro [N-Term]	0.000240496	0.00019945	1	3	2	K7LI85	K7LI85 [606-624]	0	2527.43	19	262170	252176	306101	271432	262561	252388	3	843.143	-4.57	81.7062	5.42e-05	1.33e-05	5.05
High	[K].LVPGGGATELTVSAALK.[Q]	1xTMTpro [K17]; 1xTMTpro [N-Term]	3.16296e-05	0.00019945	2	2	2	I1MQD0; I1L3P6	I1MQD0 [406-422]; I1L3P6 [406-422]	0	2192.31	17	2.02774e+06	2.06166e+06	2.32002e+06	2.43156e+06	2.52045e+06	2.51062e+06	2	1096.66	-2.31	79.4574	5.42e-05	4.463e-10	6.17
High	[R].IVMELYADVTPR.[T]	1xOxidation [M3]; 1xTMTpro [N-Term]	0.000345017	0.00019945	1	2	5	A0A0R0HEL8	A0A0R0HEL8 [20-31]	0	1726.94	12	2.22846e+06	2.11016e+06	2.44314e+06	2.41287e+06	2.59347e+06	2.63515e+06	3	576.313	-6.88	83.0651	5.42e-05	3.55e-05	3.4
High	[K].LVFCPQQAEDNK.[C]	1xCarbamidomethyl [C4]; 1xTMTpro [K12]; 1xTMTpro [N-Term]	0.000122124	0.00019945	1	2	18	P25272	P25272 [156-167]	0	2057.1	12	2.06063e+07	1.55734e+07	2.0957e+07	1.59032e+07	1.67527e+07	1.16013e+07	2	1029.05	-5.01	71.7823	5.42e-05	5.324e-07	4.65
High	[R].IVIGLYGDDVPQTAENFR.[A]	1xDeamidated [Q12]; 1xTMTpro [N-Term]	0.000139178	0.00019945	1	5	1	I1NJE9	I1NJE9 [64-81]	0	2312.21	18	194226	188550	215013	225292	221209	184572	3	771.409	1.23	82.1947	5.42e-05	1.239e-06	3.8
High	[K].LVLGDQAAQASPSNVAR.[G]	1xTMTpro [N-Term]	0.000515309	0.00019945	1	2	1	A0A0R0FSS2	A0A0R0FSS2 [329-345]	0	2001.1	17	370442	354806	431462	423337	466275	442223	3	667.703	-5.6	63.2644	5.42e-05	8.464e-05	3.43
High	[K].LVFCPQQAEDNKCEDIGIQIDDDGIR.[R]	2xCarbamidomethyl [C4; C13]; 1xTMTpro [K12]; 1xTMTpro [N-Term]	4.26855e-05	0.00019945	1	2	3	P25272	P25272 [156-181]	1	3656.82	26	1.51373e+06	1.33777e+06	1.62921e+06	1.43414e+06	1.52216e+06	1.22338e+06	3	1219.6	-8.05	80.7778	5.42e-05	1.837e-09	6.38
High	[K].LVFCPQQAEDNKCEDIGIQIDDDGIR.[R]	2xCarbamidomethyl [C4; C13]; 1xDeamidated [N11]; 1xTMTpro [K12]; 1xTMTpro [N-Term]	5.98539e-05	0.00019945	1	2	1	P25272	P25272 [156-181]	1	3657.8	26	403149	391508	397928	381887	431819	459280	4	915.206	-0.27	80.6956	5.42e-05	9.467e-09	6.61
High	[R].LVFEEPEAGVTVVK.[L]	1xTMTpro [K14]; 1xTMTpro [N-Term]	0.000266268	0.00019945	1	2	2	I1N9A4	I1N9A4 [300-313]	0	2125.24	14	592997	585378	698132	657071	669348	560365	3	709.08	-7.44	80.878	5.42e-05	1.81e-05	3.49
High	[R].IVFLGEGGDAELQTLPK.[D]	1xTMTpro [K17]; 1xTMTpro [N-Term]	8.19258e-05	0.00019945	1	1	1	I1K195	I1K195 [183-199]	0	2395.37	17	128723	135703	156846	150483	174892	176764	3	799.123	-7.56	83.1703	5.42e-05	4.771e-08	4.73
High	[K].LVFSSSATVYGWPK.[E]	1xTMTpro [K14]; 1xTMTpro [N-Term]	0.000343802	0.00019945	2	11	1	I1LG74; I1JAE3	I1LG74 [163-176]; I1JAE3 [167-180]	0	2150.21	14	406551	394288	497235	479761	456917	469521	3	717.405	-5.93	82.6838	5.42e-05	3.527e-05	5.1
High	[R].LVGDVDFEEASK.[V]	1xTMTpro [K12]; 1xTMTpro [N-Term]	9.06988e-05	0.00019945	1	2	10	I1NB44	I1NB44 [247-258]	0	1917.05	12	4.27698e+06	4.54853e+06	4.46836e+06	4.47494e+06	5.22559e+06	4.66162e+06	2	959.027	0.58	77.8092	5.42e-05	8.351e-08	5.43
High	[R].LVGDVDFGEASK.[V]	1xTMTpro [K12]; 1xTMTpro [N-Term]	5.88972e-05	0.00019945	1	1	17	C6TMV9	C6TMV9 [247-258]	0	1845.02	12	1.1354e+07	1.11538e+07	1.26194e+07	1.30012e+07	1.32998e+07	1.33005e+07	2	923.012	-4.9	75.8664	5.42e-05	8.754e-09	4.75
High	[R].LVGEANDYVGK.[G]	1xTMTpro [K11]; 1xTMTpro [N-Term]	0.000264705	0.00019945	1	7	1	K7MY54	K7MY54 [955-965]	0	1773	11	280967	256088	298501	291849	324956	308679	2	887.006	-0.03	67.8182	5.42e-05	1.78e-05	4.06
High	[R].IVGNDPTTSPK.[A]	1xTMTpro [K11]; 1xTMTpro [N-Term]	0.000329178	0.00019945	1	1	1	I1LFW4	I1LFW4 [207-217]	0	1737	11	91772.9	97293.6	114352	113249	97241	109972	2	869.003	-3.24	52.6256	5.42e-05	3.176e-05	3.93
High	[R].IVIGLYGDDVPQTAENFR.[A]	1xTMTpro [N-Term]	2.05385e-05	0.00019945	1	5	2	I1NJE9	I1NJE9 [64-81]	0	2311.23	18	611679	583000	638942	690044	707355	641932	2	1156.12	-0.37	82.2143	5.42e-05	6.009e-11	5.45
High	[K].LVGPGGFVVTEAGFGADIGAEK.[F]	1xTMTpro [K22]; 1xTMTpro [N-Term]	5.14411e-07	0.00019945	2	2	6	I1LFG6; I1NJ85	I1LFG6 [359-380]; I1NJ85 [359-380]	0	2699.49	22	3.5116e+06	3.36312e+06	3.79809e+06	3.99947e+06	4.18991e+06	4.45675e+06	2	1350.25	-1.52	84.0692	5.42e-05	2.84e-18	7.8
High	[K].IVGPNEVEVTQLDGTK.[L]	1xDeamidated [Q/N]; 1xTMTpro [K16]; 1xTMTpro [N-Term]	0.000224654	0.00019945	2	2	5	I1JD78; I1MNX4	I1JD78 [148-163]; I1MNX4 [148-163]	0	2308.29	16	1.32232e+06	1.20686e+06	1.47621e+06	1.47025e+06	1.50919e+06	1.40316e+06	3	770.108	8.19	76.3796	5.42e-05	1.071e-05	4.38
High	[K].LVGTLLEEK.[V]	1xTMTpro [K9]; 1xTMTpro [N-Term]	0.000846349	0.00019945	1	1	3	A0A368UK73	A0A368UK73 [819-827]	0	1610	9	3.89764e+06	3.76691e+06	4.43472e+06	4.49648e+06	4.71126e+06	4.60397e+06	2	805.502	-3.86	80.8891	5.42e-05	0.0002062	3.9
High	[R].IVGVAHVEDFESIADAAK.[R]	1xTMTpro [K18]; 1xTMTpro [N-Term]	0.000291849	0.00019945	1	2	1	C6T7R6	C6T7R6 [365-382]	0	2479.37	18	1.28366e+06	1.27343e+06	1370346	968716	1.05347e+06	1157203	3	827.123	-6.19	80.96	5.42e-05	2.33e-05	2.56
High	[R].LVGVSEETTTGVK.[R]	1xTMTpro [K13]; 1xTMTpro [N-Term]	4.82667e-05	0.00019945	3	5	19	I1LN30; F8SMB9; I1K3S5	I1LN30 [199-211]; F8SMB9 [199-211]; I1K3S5 [199-211]	0	1928.12	13	1.37775e+07	1.40074e+07	1.66854e+07	1.72831e+07	1.74775e+07	1.71442e+07	2	964.561	-2.36	65.9913	5.42e-05	3.308e-09	4.56
High	[K].LVHGATTLFK.[F]	1xTMTpro [K10]; 1xTMTpro [N-Term]	0.000329743	0.00019945	2	6	2	I1MQV2; Q27SZ6	I1MQV2 [294-303]; Q27SZ6 [293-302]	0	1695.04	10	1.9184e+06	1.84887e+06	2329448	2.18025e+06	2.10442e+06	2.20415e+06	3	565.681	-9.69	62.4554	5.42e-05	3.184e-05	4.24
High	[R].LVHLWTLDSAER.[D]	1xTMTpro [N-Term]	0.00014567	0.00019945	1	2	3	G3E7M9	G3E7M9 [76-87]	0	1743.97	12	1.88116e+06	1.84906e+06	2.14534e+06	2.12692e+06	2.20021e+06	2.34374e+06	2	872.483	-7.35	74.9764	5.42e-05	1.62e-06	3.89
High	[K].LVLAGGLDFK.[V]	1xTMTpro [K10]; 1xTMTpro [N-Term]	0.000396702	0.00019945	2	3	1	I1JGR4; A0A2L0RIP6	I1JGR4 [725-734]; A0A2L0RIP6 [730-739]	0	1641.02	10	872702	845257	1060256	1.03469e+06	1.01204e+06	934404	2	821.009	-7.37	81.505	5.42e-05	4.902e-05	4.05
High	[K].IVLDSDDALFGGFSR.[L]	1xTMTpro [N-Term]	0.000759336	0.00019945	2	5	1	A0A0R0KL80; I1NAK9	A0A0R0KL80 [696-710]; I1NAK9 [794-808]	0	1916.01	15	127003	132750	152889	167196	191929	203778	2	958.505	-3.47	84.4999	5.42e-05	0.0001715	3.08
High	[R].LVLEVAQHLGEGVVR.[T]	1xTMTpro [N-Term]	1.80067e-05	0.00019945	2	3	4	A0A0R4J4C8; I1NFS4	A0A0R4J4C8 [122-136]; I1NFS4 [122-136]	0	1923.13	15	3.9436e+06	4.00787e+06	4.74142e+06	4.61342e+06	4.9748e+06	5.19565e+06	3	641.713	-5.39	82.909	5.42e-05	3.285e-11	7.12
High	[K].IVGPNEVEVTQLDGTK.[L]	1xTMTpro [K16]; 1xTMTpro [N-Term]	3.95562e-05	0.00019945	2	2	13	I1JD78; I1MNX4	I1JD78 [148-163]; I1MNX4 [148-163]	0	2307.31	16	5.45812e+06	5.29898e+06	6.35013e+06	6.50208e+06	6.66311e+06	7.71187e+06	3	769.769	-5.67	75.6874	5.42e-05	1.276e-09	5.13
High	[R].LVPSAASGDSK.[V]	1xTMTpro [K11]; 1xTMTpro [N-Term]	0.000479542	0.00019945	1	4	3	A0A0R4J5A5	A0A0R4J5A5 [114-124]	0	1639.95	11	1.27285e+06	1.2187e+06	1.41848e+06	1.38668e+06	1.49551e+06	1.31522e+06	2	820.473	-7.17	56.1007	5.42e-05	7.335e-05	3.31
High	[R].ITVQNEDGSKDEYR.[V]	1xTMTpro [K10]; 1xTMTpro [N-Term]	5.52921e-05	0.00019945	1	2	3	I1JXQ3	I1JXQ3 [104-117]	1	2262.19	14	1.45662e+06	1.47077e+06	1.91426e+06	1939387	2.03959e+06	2.00372e+06	3	754.731	-2.69	47.0836	5.42e-05	6.4e-09	5.27
High	[R].ITVITQGADPVCVAEDGK.[V]	1xCarbamidomethyl [C12]; 1xTMTpro [K18]; 1xTMTpro [N-Term]	0.00026049	0.00019945	1	2	1	I1LZ92	I1LZ92 [257-274]	0	2481.35	18	367492	369773	405376	450428	503391	422701	3	827.786	-3.67	79.4919	5.42e-05	1.699e-05	4.64
High	[K].LTAEVGTNVQIVGDDLLVTNPK.[R]	1xTMTpro [K22]; 1xTMTpro [N-Term]	2.06135e-05	0.00019945	1	1	6	I1JPW5	I1JPW5 [314-335]	0	2904.65	22	1.08382e+06	1.01485e+06	1.16375e+06	1.23996e+06	1.31777e+06	1.24477e+06	3	968.885	-4.99	83.535	5.42e-05	6.131e-11	6.51
High	[R].LTAFELVHEK.[IL]	1xTMTpro [K10]; 1xTMTpro [N-Term]	0.000451765	0.00019945	1	2	1	A0A0R0IDW9	A0A0R0IDW9 [218-227]	0	1795.06	10	326888	333296	375215	405009	399033	432216	3	599.024	-2.59	70.5921	5.42e-05	6.481e-05	4.38
High	[K].LTATVDPHGCK.[M]	1xCarbamidomethyl [C10]; 1xTMTpro [K11]; 1xTMTpro [N-Term]	0.000791575	0.00019945	2	2	3	I1N3A6; I1L6Y9	I1N3A6 [392-402]; I1L6Y9 [392-402]	0	1807	11	2.59326e+06	2.28201e+06	2.63012e+06	2.69219e+06	2.88261e+06	3102586	3	603.002	-5.5	46.612	5.42e-05	0.0001839	3.71
High	[K].ITDEGATVFPPFSLK.[T]	1xTMTpro [K15]; 1xTMTpro [N-Term]	0.000172197	0.00019945	2	5	3	I1NC65; I1JRK8	I1NC65 [199-213]; I1JRK8 [199-213]	0	2230.26	15	6.69094e+06	6.17939e+06	7.45102e+06	7171474	6.96567e+06	7.05796e+06	3	744.085	-9.85	83.3759	5.42e-05	3.817e-06	5.17
High	[R].LTDEYTEELLK.[I]	1xTMTpro [K11]; 1xTMTpro [N-Term]	0.000260868	0.00019945	1	1	2	A0A0R0I7Q2	A0A0R0I7Q2 [624-634]	0	1962.09	11	589440	535980	628044	725547	680808	656125	2	981.55	-0.06	80.6395	5.42e-05	1.701e-05	4.23
High	[R].LTDFGVEGADAK.[N]	1xTMTpro [K12]; 1xTMTpro [N-Term]	7.496e-05	0.00019945	2	4	11	A0A0R0HR30; A0A0R0I177	A0A0R0HR30 [128-139]; A0A0R0I177 [128-139]	0	1831.01	12	8.08009e+06	7.03591e+06	9.30288e+06	9.01017e+06	1.0084e+07	5.84104e+06	2	916.008	-0.08	73.8753	5.42e-05	2.974e-08	5.04
High	[K].LTDGTVFDSSFER.[N]	1xTMTpro [N-Term]	5.52921e-05	0.00019945	1	5	9	A0A0R0FW30	A0A0R0FW30 [64-76]	0	1777.89	13	1.6518e+07	1.56294e+07	1.77838e+07	1.72404e+07	1.77178e+07	1.73978e+07	2	889.45	-0.27	78.4778	5.42e-05	6.42e-09	3.32
High	[K].LTDGVDIADDGTIYFTDASHK.[Y]	1xTMTpro [K21]; 1xTMTpro [N-Term]	1.81058e-05	0.00019945	1	1	1	I1MMY1	I1MMY1 [166-186]	0	2862.47	21	996694	932773	1.04914e+06	1.0286e+06	1.06536e+06	921298	3	954.823	-3.81	81.3066	5.42e-05	3.365e-11	7.33
High	[RK].LTDQILAIAPGDEDALR.[C]	1xTMTpro [N-Term]	4.26855e-05	0.00019945	2	2	4	I1K3J0; K7L5V1	I1K3J0 [40-56]; K7L5V1 [40-56]	0	2115.16	17	686543	656854	775184	778635	793484	684111	2	1058.08	-4.45	82.5869	5.42e-05	1.833e-09	5.14
High	[K].LTAEVGQQVQIVGDDLLVTNPK.[R]	1xTMTpro [K22]; 1xTMTpro [N-Term]	2.38255e-05	0.00019945	1	3	3	I1MQ89	I1MQ89 [315-336]	0	2945.68	22	535191	472288	532427	489672	526355	509548	3	982.563	-1.97	84.9077	5.42e-05	1.198e-10	7.23
High	[K].ITEDGSQAAQGLVVR.[-]	1xTMTpro [N-Term]	3.24949e-05	0.00019945	2	7	3	C6TED0; I1LAW7	C6TED0 [396-410]; I1LAW7 [300-314]	0	1848.01	15	1.651e+06	1.65258e+06	1.76666e+06	1.80146e+06	1964546	1.76572e+06	2	924.511	0.11	61.3102	5.42e-05	5.074e-10	4.14
High	[K].LTETPGLVNSSPYEDGWMIK.[V]	1xTMTpro [K20]; 1xTMTpro [N-Term]	4.81405e-05	0.00019945	1	2	1	C6T0B7	C6T0B7 [151-170]	0	2845.49	20	387944	370294	486349	439948	410972	460640	3	949.165	-4.45	83.0067	5.42e-05	3.267e-09	6.22
High	[K].ITETTTGSVTLK.[L]	1xTMTpro [K12]; 1xTMTpro [N-Term]	8.72088e-05	0.00019945	4	7	5	I1K099; A0A0R0JQZ9; I1K5P1; I1MUN6	I1K099 [408-419]; A0A0R0JQZ9 [336-347]; I1K5P1 [415-426]; I1MUN6 [409-420]	0	1859.1	12	5.18608e+06	5.1351e+06	6.10621e+06	6.1411e+06	6.38158e+06	6.03014e+06	2	930.05	-3.31	61.2734	5.42e-05	6.703e-08	5.25
High	[R].LTEVGPDDDEK.[S]	1xTMTpro [K11]; 1xTMTpro [N-Term]	0.000128861	0.00019945	2	3	45	I1L860; Q04672	I1L860 [328-338]; Q04672 [328-338]	0	1825.97	11	3.54839e+08	3.34719e+08	3.86972e+08	3.87533e+08	3.96084e+08	2.13923e+08	2	913.484	-3.77	56.097	5.42e-05	7.618e-07	4.63
High	[R].LTEVGPDDDEKSWLQR.[L]	1xTMTpro [K11]; 1xTMTpro [N-Term]	3.62173e-05	0.00019945	2	3	36	I1L860; Q04672	I1L860 [328-343]; Q04672 [328-343]	1	2496.32	16	1.75874e+07	4.58785e+07	2.34347e+07	4.78212e+07	7.19039e+07	3.79018e+08	3	832.774	-5.84	72.3119	5.42e-05	8.444e-10	4.65
High	[R].LTEVGPDDDEKSWLQR.[L]	1xDeamidated [Q15]; 1xTMTpro [K11]; 1xTMTpro [N-Term]	0.000218556	0.00019945	2	3	3	I1L860; Q04672	I1L860 [328-343]; Q04672 [328-343]	1	2497.31	16	1.08612e+06	1.17444e+06	1.21424e+06	1.29896e+06	1.46829e+06	2.97061e+06	3	833.112	5.38	71.4075	5.42e-05	9.744e-06	3.21
High	[R].LTEVGPDDEK.[S]	1xTMTpro [K10]; 1xTMTpro [N-Term]	0.000237919	0.00019945	2	3	24	I1JF86; Q9SP11	I1JF86 [332-341]; Q9SP11 [315-324]	0	1710.94	10	1.39184e+08	1.39363e+08	1.55108e+08	1.5967e+08	1.70578e+08	1.36543e+08	2	855.971	-2.87	54.0361	5.42e-05	1.291e-05	3.93
High	[R].LTEVGPDDEKSWLQR.[L]	1xTMTpro [K10]; 1xTMTpro [N-Term]	0.000101113	0.00019945	2	3	4	I1JF86; Q9SP11	I1JF86 [332-346]; Q9SP11 [315-329]	1	2381.3	15	1.72993e+06	1.86506e+06	1.98326e+06	3.58835e+06	3.79334e+06	2.4847e+07	3	794.436	-1.21	71.8839	5.42e-05	1.567e-07	4.17
High	[K].LTEVTVSDQLEGFR.[A]	1xTMTpro [N-Term]	8.55576e-05	0.00019945	2	8	4	I1J8Y0; I1LHN4	I1J8Y0 [396-409]; I1LHN4 [396-409]	0	1898.02	14	1.83438e+06	1.68194e+06	2.07661e+06	2.13841e+06	2.15537e+06	1.96154e+06	2	949.515	2.16	80.0676	5.42e-05	6.041e-08	3.85
High	[K].ITFLEDGETK.[F]	1xTMTpro [K10]; 1xTMTpro [N-Term]	0.000206595	0.00019945	2	7	23	C6T588; P26987	C6T588 [56-65]; P26987 [56-65]	0	1760.99	10	2.18841e+08	1.97119e+08	2.35385e+08	2.14228e+08	2.11972e+08	1.37099e+08	2	880.997	-3.18	78.83	5.42e-05	7.997e-06	2.22
High	[K].LTEQSGVPIPTYLK.[T]	1xTMTpro [K14]; 1xTMTpro [N-Term]	7.16353e-05	0.00019945	1	1	2	I1JRF2	I1JRF2 [543-556]	0	2154.27	14	3.9416e+06	3.97855e+06	4.46486e+06	4.42806e+06	4640175	5.07432e+06	2	1077.64	-1.18	78.8267	5.42e-05	2.35e-08	5.64
High	[R].ITFPGYEGNPDELLNPK.[K]	1xTMTpro [K17]; 1xTMTpro [N-Term]	0.000102602	0.00019945	1	3	4	K7LSI5	K7LSI5 [743-759]	0	2512.36	17	4.28291e+06	4.08495e+06	4.86525e+06	4.80302e+06	5.03794e+06	4.38768e+06	2	1256.68	-0.68	82.5606	5.42e-05	1.714e-07	5.53
High	[K].LTAEVGANVQIVGDDLLVTNPK.[R]	1xTMTpro [K22]; 1xTMTpro [N-Term]	2.94281e-05	0.00019945	1	2	4	I1NAI7	I1NAI7 [314-335]	0	2874.64	22	2.64196e+06	2.46446e+06	2.83202e+06	3.10685e+06	3.10635e+06	3.13091e+06	3	958.883	-3.41	84.8684	5.42e-05	3.181e-10	7.33
High	[K].ITADSLDLDGYTMDEALGSR.[R]	1xTMTpro [N-Term]	4.32529e-06	0.00019945	1	6	22	B3TDK4	B3TDK4 [383-402]	0	2447.19	20	8.68836e+06	8.38554e+06	1.00457e+07	9.32378e+06	9.75043e+06	9.8852e+06	2	1224.1	-0.06	82.7146	5.42e-05	4.804e-14	5.39
High	[R].ISTLNSLTLPALR.[Q]	1xTMTpro [N-Term]	9.57809e-05	0.00019945	5	6	15	Q39858; P02858; A0A0R0GMV1; P04347; I2E8D7	Q39858 [98-110]; P02858 [409-421]; A0A0R0GMV1 [375-387]; P04347 [375-387]; I2E8D7 [116-128]	0	1703.04	13	5.79612e+08	5.72994e+08	6.01032e+08	6.34048e+08	6.81126e+08	4.74164e+08	2	852.018	-5.96	82.1965	5.42e-05	1.138e-07	5.31
High	[R].ISTLNSLTLPALR.[Q]	1xDeamidated [N5]; 1xTMTpro [N-Term]	8.12237e-05	0.00019945	5	6	10	Q39858; P02858; A0A0R0GMV1; P04347; I2E8D7	Q39858 [98-110]; P02858 [409-421]; A0A0R0GMV1 [375-387]; P04347 [375-387]; I2E8D7 [116-128]	0	1704.02	13	7.25631e+07	6.45149e+07	7.49592e+07	8.21974e+07	8.03848e+07	4.90968e+07	2	852.513	-2.77	82.4699	5.42e-05	4.56e-08	2.28
High	[K].LSTMTADEYFEK.[H]	1xTMTpro [K12]; 1xTMTpro [N-Term]	9.99123e-05	0.00019945	2	2	7	C6SZJ2; C6SYC1	C6SZJ2 [138-149]; C6SYC1 [138-149]	0	2043.06	12	4.78029e+06	4378441	5.4111e+06	4.84652e+06	5.15981e+06	3.9205e+06	2	1022.03	-4.2	79.2902	5.42e-05	1.462e-07	5.48
High	[K].ISTSTNCATIK.[FV]	1xCarbamidomethyl [C7]; 1xTMTpro [K11]; 1xTMTpro [N-Term]	8.49022e-05	0.00019945	3	3	7	C6TFC1; C6TFP9; I1J7P1	C6TFC1 [111-121]; C6TFP9 [111-121]; I1J7P1 [107-117]	0	1804.01	11	1.99689e+07	1.9882e+07	20703933	1.86335e+07	2.03683e+07	2.98744e+07	2	902.507	-3.38	49.5602	5.42e-05	5.788e-08	4.02
High	[K].ISTSTNCATIK.[FV]	1xCarbamidomethyl [C7]; 1xDeamidated [N6]; 1xTMTpro [K11]; 1xTMTpro [N-Term]	0.000106879	0.00019945	3	3	10	C6TFC1; C6TFP9; I1J7P1	C6TFC1 [111-121]; C6TFP9 [111-121]; I1J7P1 [107-117]	0	1805	11	4543296	4.37463e+06	4.76243e+06	4.48664e+06	4.83306e+06	5.34949e+06	2	902.999	-3.64	56.2356	5.42e-05	2.204e-07	4.97
High	[K].ISTSTNCNSIK.[-]	1xCarbamidomethyl [C7]; 1xTMTpro [K11]; 1xTMTpro [N-Term]	0.000294174	0.00019945	1	1	3	I1J7M1	I1J7M1 [107-117]	0	1833	11	1.74285e+06	1.86755e+06	1.93784e+06	1.74635e+06	1.91284e+06	2.7666e+06	2	916.999	-6.29	46.5411	5.42e-05	2.381e-05	4.97
High	[K].ISTSTNCNSIR.[-]	1xCarbamidomethyl [C7]; 1xTMTpro [N-Term]	0.000178188	0.00019945	1	1	5	I1JL08	I1JL08 [107-117]	0	1556.8	11	2.61276e+06	2.56604e+06	2.71885e+06	3.47072e+06	3.80934e+06	5.16591e+06	2	778.903	-2.44	36.6958	5.42e-05	4.448e-06	2.65
High	[R].ISTTMETNNMFYTDSNGR.[D]	1xDeamidated [N16]; 1xTMTpro [N-Term]	0.000410686	0.00019945	1	2	1	A0A0R0FLG8	A0A0R0FLG8 [718-735]	0	2387.08	18	97930.7	90802.6	106832	105192	115047	85655.1	2	1194.04	-1.92	76.4173	5.42e-05	5.299e-05	2.21
High	[R].ISTTMETNNMFYTDSNGR.[D]	1xDeamidated [N16]; 1xOxidation [M10]; 1xTMTpro [N-Term]	0.000259361	0.00019945	1	2	1	A0A0R0FLG8	A0A0R0FLG8 [718-735]	0	2403.08	18	61583	53848.5	53846	64744.7	59310.6	57437.4	2	1202.04	-0.41	67.0949	5.42e-05	1.676e-05	2.95
High	[K].ITADSLDLDGYTMDEALGSR.[R]	1xOxidation [M13]; 1xTMTpro [N-Term]	1.21149e-05	0.00019945	1	6	40	B3TDK4	B3TDK4 [383-402]	0	2463.19	20	3.40485e+07	3.32803e+07	3.8777e+07	3.82487e+07	3.94868e+07	3.78038e+07	3	821.73	-5.1	79.3879	5.42e-05	5.336e-12	8.11
High	[K].ISVEPQVLSFK.[E]	1xTMTpro [K11]; 1xTMTpro [N-Term]	0.000161256	0.00019945	2	2	1	A0A0R4J5Q8; I1K2B5	A0A0R4J5Q8 [705-715]; I1K2B5 [700-710]	0	1855.12	11	3.06757e+06	2951772	3.59167e+06	3478981	3.38123e+06	5.58704e+06	2	928.059	-3.76	79.6266	5.42e-05	2.801e-06	4.09
High	[K].LSVFDVAEK.[Y]	1xTMTpro [K9]; 1xTMTpro [N-Term]	0.000837947	0.00019945	1	1	3	I1J8H1	I1J8H1 [756-764]	0	1615.96	9	9664056	9.14399e+06	8.8348e+06	9.20128e+06	9.12394e+06	9.08096e+06	2	808.483	1.85	80.0233	5.42e-05	0.0002028	3.97
High	[K].LSVGYSLDQIPNDITK.[K]	1xTMTpro [K16]; 1xTMTpro [N-Term]	0.000152566	0.00019945	2	2	1	K7M9L4; K7M387	K7M9L4 [396-411]; K7M387 [401-416]	0	2371.34	16	201487	227126	230250	279309	328894	472023	3	791.113	-4.93	81.4414	5.42e-05	2.101e-06	4.52
High	[R].ISVNDLVIK.[A]	1xTMTpro [K9]; 1xTMTpro [N-Term]	0.000699672	0.00019945	2	3	2	I1MJX0; I1KH71	I1MJX0 [373-381]; I1KH71 [373-381]	0	1609.02	9	3.27744e+06	3674916	4.07195e+06	4.13857e+06	3.93361e+06	4.47783e+06	2	805.009	-4.67	77.5539	5.42e-05	0.0001486	2.56
High	[R].ISVPDFLTLEESR.[A]	1xTMTpro [N-Term]	0.000259736	0.00019945	1	1	2	I1KQ70	I1KQ70 [54-66]	0	1809.99	13	358131	327314	374344	353874	382470	288480	2	905.499	-0.93	84.6373	5.42e-05	1.679e-05	3.67
High	[R].ISYAESLTTLQAAVER.[VI]	1xTMTpro [N-Term]	0.0001142	0.00019945	1	3	1	I1KT56	I1KT56 [435-450]	0	2056.12	16	48233.1	35511.1	39196.5	46459.3	45137.6	44705.5	3	686.044	-3.85	82.5639	5.42e-05	3.393e-07	4.52
High	[K].LSYGESQMLDK.[A]	1xTMTpro [K11]; 1xTMTpro [N-Term]	0.000835862	0.00019945	1	2	2	A0A0R0IG71	A0A0R0IG71 [225-235]	0	1879.01	11	833859	842404	959355	938312	1.01338e+06	908714	2	940.006	-3.82	71.8527	5.42e-05	0.0002019	3.88
High	[K].LSYIALDYEQELETAR.[T]	1xTMTpro [N-Term]	0.000153287	0.00019945	1	4	2	C6TGZ9	C6TGZ9 [218-233]	0	2218.16	16	195421	172553	197073	189211	217318	237607	2	1109.58	-4.47	84.6857	5.42e-05	2.153e-06	3.97
High	[K].ITADALDLDGYTVDEALASR.[R]	1xTMTpro [N-Term]	1.29915e-05	0.00019945	1	6	28	I1M596	I1M596 [412-431]	0	2413.24	20	2.80298e+07	2.39411e+07	3.18583e+07	2.91587e+07	2.89205e+07	2.4238e+07	2	1207.12	-3.1	83.8861	5.42e-05	7.346e-12	4.08
High	[R].ITADEGVLALWK.[G]	1xTMTpro [K12]; 1xTMTpro [N-Term]	9.39813e-05	0.00019945	1	4	3	A0A368UI56	A0A368UI56 [160-171]	0	1924.14	12	2.27307e+06	2.31741e+06	2.67786e+06	2.67033e+06	2.57733e+06	2.70384e+06	2	962.57	-4.12	84.0996	5.42e-05	1.022e-07	3.12
High	[K].LSVFDAAEK.[Y]	1xTMTpro [K9]; 1xTMTpro [N-Term]	0.000584085	0.00019945	1	2	4	K7LNL2	K7LNL2 [756-764]	0	1587.92	9	4.40042e+06	4.1979e+06	5.18693e+06	5.14325e+06	5.1033e+06	5.208e+06	2	794.466	0.69	76.9933	5.42e-05	0.0001076	3.95
High	[R].LTVQGAGLR.[N]	1xTMTpro [N-Term]	0.000487635	0.00019945	1	1	3	C6TID4	C6TID4 [257-265]	0	1218.75	9	3.71023e+06	3.7022e+06	4.37813e+06	4.26534e+06	4.2431e+06	4.74001e+06	2	609.875	-4.38	49.8125	5.42e-05	7.578e-05	2.59
High	[K].ITFVEDGESK.[F]	1xTMTpro [K10]; 1xTMTpro [N-Term]	0.000204224	0.00019945	1	2	3	Q43453	Q43453 [56-65]	0	1732.96	10	1.17073e+06	1.15284e+06	1.28817e+06	1.27574e+06	1.35631e+06	1.23279e+06	2	866.984	-0.08	69.4423	5.42e-05	7.653e-06	3.62
High	[R].ITGDDWDTWGDVK.[A]	1xTMTpro [K13]; 1xTMTpro [N-Term]	0.000166365	0.00019945	1	3	2	I1LNG3	I1LNG3 [167-179]	0	2116.08	13	647825	624601	745857	743831	789147	761186	2	1058.54	-5.79	81.6073	5.42e-05	3.252e-06	4.35
High	[R].ITNFYTNFQVDEIGR.[V]	1xTMTpro [N-Term]	6.84205e-05	0.00019945	1	2	3	Q01915	Q01915 [18-32]	0	2121.09	15	1.58137e+06	1.62959e+06	1.89381e+06	1.826e+06	1.97834e+06	2.00834e+06	2	1061.04	-9.2	82.2024	5.42e-05	1.858e-08	4.69
High	[R].ITNFYTNFQVDEIGR.[V]	1xDeamidated [Q/N]; 1xTMTpro [N-Term]	0.000118219	0.00019945	1	2	2	Q01915	Q01915 [18-32]	0	2122.08	15	725854	700239	826855	846549	905267	740961	2	1061.54	-3.11	82.7798	5.42e-05	4.271e-07	3.87
High	[K].ITPAHDPNDFEVGK.[R]	1xTMTpro [K14]; 1xTMTpro [N-Term]	0.000817384	0.00019945	1	2	1	A0A0R0I5G1	A0A0R0I5G1 [424-437]	0	2148.16	14	196977	176191	211000	215923	213273	206627	3	716.723	-1.07	56.9801	5.42e-05	0.0001939	3.3
High	[R].LTPDYDALDVANK.[I]	1xTMTpro [K13]; 1xTMTpro [N-Term]	8.45756e-05	0.00019945	2	8	11	I1LK73; C6T5B2	I1LK73 [135-147]; C6T5B2 [139-151]	0	2043.13	13	9.03339e+06	8.41756e+06	9.68683e+06	1.05248e+07	1.07593e+07	1.03698e+07	2	1022.06	-3.34	77.3851	5.42e-05	5.671e-08	4.86
High	[K].LTPEDMAELESFAAADAVK.[G]	1xOxidation [M6]; 1xTMTpro [K19]; 1xTMTpro [N-Term]	0.000114707	0.00019945	1	1	2	I1KWT3	I1KWT3 [299-317]	0	2632.37	19	361999	361468	413557	412986	431924	362325	3	878.123	-4.46	82.7619	5.42e-05	3.489e-07	4.59
High	[K].LTPEQVEQISK.[L]	1xTMTpro [K11]; 1xTMTpro [N-Term]	0.000156765	0.00019945	1	2	12	I1JFL5	I1JFL5 [104-114]	0	1880.1	11	1.0752e+07	1.02703e+07	1.21327e+07	9.39551e+06	1.04798e+07	1.01071e+07	2	940.549	-4.24	68.6223	5.42e-05	2.418e-06	4.63
High	[R].ITPNQNIILTDVR.[A]	1xTMTpro [N-Term]	0.000130617	0.00019945	2	3	4	I1LP98; I1LIJ6	I1LP98 [454-466]; I1LIJ6 [453-465]	0	1801.05	13	8602920	8.47741e+06	9.38287e+06	9.82149e+06	1.03886e+07	1.10348e+07	2	901.026	-3.51	71.9037	5.42e-05	8.322e-07	4.02
High	[R].ITPSWVAFTDSER.[L]	1xTMTpro [N-Term]	0.000196361	0.00019945	4	10	3	Q587K1; O22639; I1KPN3; I1K670	Q587K1 [69-81]; O22639 [68-80]; I1KPN3 [68-80]; I1K670 [68-80]	0	1812.95	13	3894961	4.05569e+06	4.38155e+06	4.69512e+06	4.82679e+06	5.05967e+06	2	906.974	-2.31	79.3758	5.42e-05	6.607e-06	4.5
High	[K].LTQAQLAQLINEKPQVIQEYESGK.[A]	2xTMTpro [K13; K24]; 1xTMTpro [N-Term]	9.26755e-05	0.00019945	1	1	1	C6T1P5	C6T1P5 [96-119]	0	3641.07	24	920816	846136	984514	989660	1.02769e+06	1.05208e+06	4	911.025	0.88	82.566	5.42e-05	9.448e-08	8.36
High	[K].LTNAEVVSLLQYHAAAK.[Y]	1xTMTpro [K17]; 1xTMTpro [N-Term]	2.32053e-05	0.00019945	2	2	1	I1L6T4; I1N3G2	I1L6T4 [237-253]; I1N3G2 [237-253]	0	2436.41	17	851003	972233	1.10462e+06	1.10833e+06	1.21476e+06	1.37829e+06	3	812.801	-9.09	79.3775	5.42e-05	1.06e-10	6.93
High	[K].ITQLTDNVYVCR.[S]	1xCarbamidomethyl [C11]; 1xTMTpro [N-Term]	0.000113189	0.00019945	2	3	2	I1K964; A0A0R4J321	I1K964 [48-59]; A0A0R4J321 [48-59]	0	1785.95	12	3.46468e+06	3.37871e+06	3660661	3.94532e+06	4163994	4.34393e+06	2	893.473	-5.49	71.7138	5.42e-05	3.191e-07	3.91
High	[K].ITSFLDPDGWK.[T]	1xTMTpro [K11]; 1xTMTpro [N-Term]	0.000146749	0.00019945	1	5	3	I1KZT2	I1KZT2 [263-273]	0	1887.05	11	4.34178e+06	4.37725e+06	4.79918e+06	4.9585e+06	4.77902e+06	5.5937e+06	2	944.021	-8.3	84.8105	5.42e-05	1.69e-06	3.97
High	[R].ITSPLLEPSSVEK.[I]	1xTMTpro [K13]; 1xTMTpro [N-Term]	5.74615e-05	0.00019945	2	7	8	C6TGU2; I1JBH2	C6TGU2 [54-66]; I1JBH2 [54-66]	0	2008.18	13	5.45218e+06	5.06803e+06	6.01604e+06	6.13112e+06	6.07032e+06	5.36455e+06	2	1004.59	-3.61	75.7496	5.42e-05	7.735e-09	4.46
High	[R].LTTFEDSEK.[E]	1xTMTpro [K9]; 1xTMTpro [N-Term]	0.000850589	0.00019945	1	3	4	D7EYG6	D7EYG6 [9-17]	0	1677.92	9	4.02935e+06	3.26717e+06	4.57274e+06	4.19905e+06	4.122e+06	2.47868e+06	2	839.463	0.14	67.446	5.42e-05	0.0002077	3.38
High	[R].ITTHPLQELQPTK.[T]	1xTMTpro [K13]; 1xTMTpro [N-Term]	6.47217e-05	0.00019945	1	2	3	C6TCX5	C6TCX5 [329-341]	0	2114.25	13	1.98515e+07	2.35913e+07	2.48724e+07	2.53918e+07	2.54314e+07	2.24711e+07	2	1057.62	-2.6	58.4144	5.42e-05	1.4e-08	5.14
High	[K].ITTSTVDIK.[D]	1xTMTpro [K9]; 1xTMTpro [N-Term]	0.000665801	0.00019945	3	5	2	A0A0R0IYN3; C6T433; C6SVJ8	A0A0R0IYN3 [82-90]; C6T433 [80-88]; C6SVJ8 [89-97]	0	1585.97	9	3.65357e+06	3.24391e+06	3.71687e+06	3.98284e+06	4.1617e+06	2.7033e+06	2	793.48	-7.61	65.2936	5.42e-05	0.0001365	3.43
High	[R].LTVEDPVTVEYITR.[Y]	1xTMTpro [N-Term]	0.000140051	0.00019945	1	3	6	A0A0R4J2M8	A0A0R4J2M8 [97-110]	0	1939.07	14	4.28675e+06	4.21651e+06	4.88824e+06	5.00197e+06	5.37558e+06	5.34054e+06	3	647.028	-1.41	80.0163	5.42e-05	1.288e-06	5.12
High	[R].LTVEPCNEYIQSCDIVAFNK.[I]	2xCarbamidomethyl [C6; C13]; 1xTMTpro [K20]; 1xTMTpro [N-Term]	0.000125784	0.00019945	2	3	3	I1M786; C6T034	I1M786 [203-222]; C6T034 [203-222]	0	3008.54	20	479806	416520	477423	463104	444784	479675	3	1003.51	-5.13	81.8178	5.42e-05	6.488e-07	6.07
High	[K].LTVIGTVDPVNVVSK.[L]	1xTMTpro [K15]; 1xTMTpro [N-Term]	0.000156383	0.00019945	1	3	1	C6SVJ9	C6SVJ9 [41-55]	0	2149.31	15	2454883	2.63178e+06	3.08112e+06	3.07937e+06	2.91849e+06	2.79749e+06	2	1075.15	-8.09	80.815	5.42e-05	2.389e-06	4.58
High	[R].ITVITQGADPICVAEDGK.[V]	1xCarbamidomethyl [C12]; 1xTMTpro [K18]; 1xTMTpro [N-Term]	1.90917e-05	0.00019945	1	2	7	C6TBG9	C6TBG9 [257-274]	0	2495.37	18	1.94905e+06	1.70279e+06	1.97269e+06	2.18753e+06	2.35254e+06	2.58678e+06	2	1248.19	-1.74	80.8463	5.42e-05	4.295e-11	6.06
High	[K].LTQSQLAQLINEKPQVIQEYESGK.[A]	2xDeamidated [Q8; Q15]; 2xTMTpro [K13; K24]; 1xTMTpro [N-Term]	0.000139662	0.00019945	1	2	1	C6SXJ2	C6SXJ2 [96-119]	0	3659.04	24	2.07784e+06	1.87795e+06	2211382	2.15362e+06	2.16216e+06	2.56771e+06	4	915.521	6.84	82.4714	5.42e-05	1.265e-06	6.96
High	[K].LTGAQVLLSR.[L]	1xTMTpro [N-Term]	0.0003922	0.00019945	1	2	1	I1MQV2	I1MQV2 [379-388]	0	1361.84	10	4.00281e+06	3.44689e+06	4.25883e+06	3.87531e+06	4054886	3.79855e+06	2	681.42	-8.43	64.7035	5.42e-05	4.781e-05	3.06
High	[K].ITIVDPADDPVEK.[L]	1xTMTpro [K13]; 1xTMTpro [N-Term]	6.75226e-05	0.00019945	1	2	7	C6TP03	C6TP03 [30-42]	0	2020.15	13	1.81657e+06	1.75457e+06	2.02701e+06	1.98001e+06	2.13607e+06	1.75945e+06	2	1010.58	2.34	77.1163	5.42e-05	1.738e-08	4.24
High	[K].LTLQFTEDYPNKPPTVR.[F]	1xTMTpro [K12]; 1xTMTpro [N-Term]	9.2607e-05	0.00019945	1	7	1	C6SVL7	C6SVL7 [55-71]	0	2627.47	17	1.77434e+06	1.71445e+06	1.86166e+06	1.97684e+06	1.9329e+06	2.0074e+06	3	876.495	0.18	73.7938	5.42e-05	9.396e-08	5.77
High	[K].ITGFENGDIDLSK.[S]	1xDeamidated [N6]; 1xTMTpro [K13]; 1xTMTpro [N-Term]	5.32847e-05	0.00019945	1	2	3	Q6X0N7	Q6X0N7 [618-630]	0	2018.09	13	848497	758539	906291	921419	941568	731750	2	1009.55	2.08	79.4669	5.42e-05	5.336e-09	5.15
High	[K].LTGQVWVGGLIQK.[G]	1xTMTpro [K13]; 1xTMTpro [N-Term]	8.41196e-05	0.00019945	1	3	2	I1MYB0	I1MYB0 [357-369]	0	2007.22	13	1.66524e+06	1.66027e+06	2.11469e+06	1.83656e+06	1.8307e+06	2.01575e+06	2	1004.11	-6.48	81.7003	5.42e-05	5.5e-08	5.09
High	[K].LTGVLNDSK.[A]	1xTMTpro [K9]; 1xTMTpro [N-Term]	0.000825534	0.00019945	2	2	2	I1LS70; I1KEY6	I1LS70 [500-508]; I1KEY6 [500-508]	0	1554.93	9	6.21182e+06	4.73145e+06	6.62861e+06	6.04196e+06	6.27455e+06	5.02212e+06	2	777.967	-5.05	63.6625	5.42e-05	0.0001977	2.8
High	[K].ITGYADAAQEPELFTTAPSLAIPK.[A]	1xTMTpro [K24]; 1xTMTpro [N-Term]	5.7022e-05	0.00019945	1	5	2	A0A0R0GDY6	A0A0R0GDY6 [290-313]	0	3112.71	24	1.35204e+06	1.2859e+06	1.56849e+06	1.48721e+06	1598475	1.32348e+06	3	1038.24	-4.6	83.6857	5.42e-05	7.445e-09	5.6
High	[K].LTGYDNTVPGEFK.[I]	1xTMTpro [K13]; 1xTMTpro [N-Term]	0.000126262	0.00019945	1	2	2	I1KYX2	I1KYX2 [125-137]	0	2049.11	13	1.56514e+06	1.3214e+06	1.56641e+06	1.57368e+06	1.30222e+06	1.1687e+06	2	1025.06	-3.13	73.4759	5.42e-05	6.653e-07	4.71
High	[K].LTHGAPEDEVR.[H]	1xTMTpro [N-Term]	0.000183751	0.00019945	1	5	7	I1LKZ3	I1LKZ3 [119-129]	0	1527.81	11	3.5378e+06	3.51573e+06	4346936	4.00955e+06	4.3353e+06	4.7228e+06	3	509.939	-4.09	32.7582	5.42e-05	5.059e-06	4.24
High	[K].LTHLHFFYHDILEGK.[N]	1xTMTpro [K15]; 1xTMTpro [N-Term]	0.00042542	0.00019945	1	2	1	C6SX05	C6SX05 [44-58]	0	2478.38	15	141948	137043	204208	148475	183913	149662	4	620.347	-5.43	75.2642	5.42e-05	5.7e-05	4.96
High	[K].LTHVYTAILKPDNELQILIDGEEK.[K]	2xTMTpro [K10; K24]; 1xTMTpro [N-Term]	0.000120532	0.00019945	2	6	1	Q39817; A0A0R0KAL0	Q39817 [188-211]; A0A0R0KAL0 [189-212]	0	3665.1	24	704776	723588	752963	829706	850526	965790	4	917.027	-2.96	83.045	5.42e-05	4.859e-07	7.31
High	[K].LTHVYTAILKPDNELQILIDGEEK.[K]	1xDeamidated [Q16]; 2xTMTpro [K10; K24]; 1xTMTpro [N-Term]	9.59199e-05	0.00019945	2	6	1	Q39817; A0A0R0KAL0	Q39817 [188-211]; A0A0R0KAL0 [189-212]	0	3666.08	24	676638	727638	802264	839853	902462	881992	4	917.278	2.55	83.6093	5.42e-05	1.151e-07	7.72
High	[K].LTITDDDVIEK.[S]	1xTMTpro [K11]; 1xTMTpro [N-Term]	0.000127632	0.00019945	3	6	7	I1MZW3; K7M828; K7KA83	I1MZW3 [556-566]; K7M828 [538-548]; K7KA83 [536-546]	0	1870.07	11	4.3458e+06	4.3232e+06	4.63808e+06	4.84468e+06	5.07534e+06	4.91668e+06	2	935.531	-6.64	76.3964	5.42e-05	7.14e-07	3.41
High	[R].LTLADALVYACNQGVEK.[I]	1xCarbamidomethyl [C11]; 1xDeamidated [N12]; 1xTMTpro [K17]; 1xTMTpro [N-Term]	0.000185631	0.00019945	2	3	1	I1MT23; I1JGP8	I1MT23 [426-442]; I1JGP8 [426-442]	0	2474.35	17	671585	658581	729097	787209	822274	997169	3	825.451	-3.27	83.5088	5.42e-05	5.286e-06	3.7
High	[K].ITIDPEDPAAVSHYAK.[V]	1xTMTpro [K16]; 1xTMTpro [N-Term]	7.3641e-05	0.00019945	1	5	2	I1K4S0	I1K4S0 [70-85]	0	2335.28	16	4.68747e+06	4.76977e+06	5.47407e+06	5.38186e+06	5.60376e+06	5.76702e+06	3	779.094	-4.85	68.1437	5.42e-05	2.713e-08	5.72
High	[K].ITLEPGDMIHIPAGTPLYIVNR.[D]	1xTMTpro [N-Term]	6.74701e-06	0.00019945	4	7	10	I1JF86; Q9SP11; I1L860; Q04672	I1JF86 [198-219]; Q9SP11 [181-202]; I1L860 [192-213]; Q04672 [192-213]	0	2724.51	22	2.71225e+07	2.22705e+07	2.83505e+07	2.1793e+07	2.09597e+07	2.54748e+07	2	1362.76	-1.67	82.9289	5.42e-05	3.664e-13	5.83
High	[K].ITLEPGDMIHIPAGTPLYIVNR.[D]	1xOxidation [M8]; 1xTMTpro [N-Term]	4.26478e-05	0.00019945	4	7	7	I1JF86; Q9SP11; I1L860; Q04672	I1JF86 [198-219]; Q9SP11 [181-202]; I1L860 [192-213]; Q04672 [192-213]	0	2740.5	22	1.23773e+07	1.05567e+07	1.35696e+07	1.07643e+07	1.07416e+07	1.12921e+07	2	1370.75	-3.27	80.6594	5.42e-05	1.825e-09	4.61
High	[K].ITLEPGDMIHIPAGTPLYIVNR.[D]	1xDeamidated [N21]; 1xOxidation [M8]; 1xTMTpro [N-Term]	0.000196146	0.00019945	4	7	1	I1JF86; Q9SP11; I1L860; Q04672	I1JF86 [198-219]; Q9SP11 [181-202]; I1L860 [192-213]; Q04672 [192-213]	0	2741.49	22	441115	360749	501444	337235	329304	347257	2	1371.25	2.28	80.8351	5.42e-05	6.595e-06	2.28
High	[K].ITLEPGDMIHIPAGTPLYIVNRDENDK.[L]	1xTMTpro [K27]; 1xTMTpro [N-Term]	8.7076e-05	0.00019945	2	3	4	I1L860; Q04672	I1L860 [192-218]; Q04672 [192-218]	1	3629.95	27	3.06308e+07	3.06624e+07	3.18849e+07	2.47691e+07	2.2752e+07	3.27899e+07	4	908.241	-1.65	81.8161	5.42e-05	6.646e-08	4.95
High	[K].ITLEPGDMIHIPAGTPLYIVNRDENEK.[L]	1xTMTpro [K27]; 1xTMTpro [N-Term]	3.00998e-05	0.00019945	2	4	5	I1JF86; Q9SP11	I1JF86 [198-224]; Q9SP11 [181-207]	1	3643.96	27	1.95426e+07	3.06166e+07	2.21259e+07	3.10571e+07	3.38939e+07	5.26736e+07	4	911.743	-3.67	82.0646	5.42e-05	3.538e-10	5.98
High	[K].ITLEPGDMIHIPAGTPLYIVNRDENEK.[L]	2xDeamidated [N21; N25]; 1xTMTpro [K27]; 1xTMTpro [N-Term]	0.000119856	0.00019945	2	4	1	I1JF86; Q9SP11	I1JF86 [198-224]; Q9SP11 [181-207]	1	3645.93	27	750001	1.01842e+06	898646	1.05798e+06	1.1058e+06	1.59209e+06	3	1215.99	8.2	81.4173	5.42e-05	4.695e-07	3.12
High	[K].ITLEPGDMIHIPAGTPLYIVNRDENEK.[L]	1xOxidation [M8]; 1xTMTpro [K27]; 1xTMTpro [N-Term]	0.000243126	0.00019945	2	4	1	I1JF86; Q9SP11	I1JF86 [198-224]; Q9SP11 [181-207]	1	3659.96	27	7.31079e+06	10706765	8.67669e+06	11166693	12088375	18040918	4	915.743	-2.76	79.321	5.42e-05	1.379e-05	5.8
High	[K].LTLGELWDLTEGNR.[N]	1xTMTpro [N-Term]	5.57681e-05	0.00019945	1	2	2	O23959	O23959 [168-181]	0	1921.04	14	4.54777e+07	3.89097e+07	5.09912e+07	4.43243e+07	4.5986e+07	2.78067e+07	2	961.018	-3.58	85.103	5.42e-05	6.688e-09	4.5
High	[K].ITIDDDGVLTIK.[G]	1xTMTpro [K12]; 1xTMTpro [N-Term]	0.000250648	0.00019945	1	2	2	C6TDB4	C6TDB4 [148-159]	0	1911.13	12	996694	932773	1.04914e+06	1.0286e+06	1.06536e+06	921298	2	956.065	-3.84	81.3066	5.42e-05	1.514e-05	2.48
High	[K].LVQEAFNVQK.[E]	1xTMTpro [K10]; 1xTMTpro [N-Term]	0.000297961	0.00019945	1	2	2	I1LJE0	I1LJE0 [75-84]	0	1784.06	10	2135253	2.1391e+06	2.56396e+06	2.57543e+06	2.71795e+06	2.53897e+06	2	892.527	-4.79	73.1057	5.42e-05	2.456e-05	3.81
High	[R].LVQHQPTQYPTSEELSIGK.[I]	1xTMTpro [K19]; 1xTMTpro [N-Term]	5.59116e-05	0.00019945	1	5	2	C6TKK5	C6TKK5 [45-63]	0	2763.52	19	1.48341e+06	1.33906e+06	1.6399e+06	1.78158e+06	1.78016e+06	1.6801e+06	3	921.844	-0.4	67.7059	5.42e-05	6.763e-09	6.02
High	[R].LVQHQPTQYPTSEELSIGK.[I]	1xDeamidated [Q8]; 1xTMTpro [K19]; 1xTMTpro [N-Term]	8.94825e-05	0.00019945	1	5	1	C6TKK5	C6TKK5 [45-63]	0	2764.5	19	475066	444077	542314	549002	516765	492592	3	922.178	6.41	67.6338	5.42e-05	7.735e-08	4.65
High	[R].MEPVTHGAYGGGMYGTEK.[G]	2xOxidation [M1; M13]; 1xTMTpro [K18]; 1xTMTpro [N-Term]	0.000154261	0.00019945	2	2	5	I1JSX0; I1K7E6	I1JSX0 [34-51]; I1K7E6 [21-38]	0	2525.23	18	2.5897e+06	1.79543e+06	2.3494e+06	1.62141e+06	1.90669e+06	1.43623e+06	3	842.411	-3.86	43.9601	5.42e-05	2.228e-06	4.98
High	[-].MESQQANREELDEK.[A]	1xAcetyl [N-Term]; 1xTMTpro [K14]; 1xTMTpro [N-Term]	0.00016222	0.00019945	1	1	2	A0A0R0FBK4	A0A0R0FBK4 [1-14]	1	2357.19	14	9.55061e+06	9.62069e+06	11178352	1.01568e+07	10185606	12832439	3	786.4	-1.45	41.8326	5.42e-05	2.877e-06	2.94
High	[K].MFEINFENEK.[G]	1xTMTpro [K10]; 1xTMTpro [N-Term]	0.000394442	0.00019945	2	4	3	I1NBI4; I1JQX3	I1NBI4 [269-278]; I1JQX3 [269-278]	0	1909	10	3.45229e+06	3.42707e+06	3.87651e+06	3.97863e+06	4.0698e+06	3.73323e+06	2	954.998	-7.25	79.6761	5.42e-05	4.844e-05	1.96
High	[K].MFVDYSEPQVER.[V]	1xTMTpro [N-Term]	0.000155376	0.00019945	2	4	5	K7LNL2; I1J8H1	K7LNL2 [347-358]; I1J8H1 [347-358]	0	1803.89	12	1.44222e+06	1.40484e+06	1.54946e+06	1.65871e+06	1.74233e+06	1.7738e+06	2	902.448	-0.6	71.413	5.42e-05	2.312e-06	3.57
High	[KR].MFVLDEADEMLSR.[G]	1xOxidation [M]; 1xTMTpro [N-Term]	0.000181551	0.00019945	4	13	5	C6T8X3; A0A0R0FUV4; A0A0R4J5N3; A0A0R0K474	C6T8X3 [185-197]; A0A0R0FUV4 [185-197]; A0A0R4J5N3 [185-197]; A0A0R0K474 [185-197]	0	1875.92	13	1.5258e+06	1.74615e+06	1.73424e+06	2.08595e+06	2.14997e+06	3.62826e+06	2	938.456	-5.22	81.5721	5.42e-05	4.812e-06	3.81
High	[R].MFYGPGGPYALFAGK.[D]	1xTMTpro [K15]; 1xTMTpro [N-Term]	0.000238239	0.00019945	4	5	2	I1NGS1; K7MIH4; I1L386; I1LDS8	I1NGS1 [106-120]; K7MIH4 [106-120]; I1L386 [105-119]; I1LDS8 [105-119]	0	2184.18	15	1.08116e+06	1.2675e+06	1.35322e+06	1.37706e+06	1.54613e+06	2.17704e+06	2	1092.6	1.99	84.5857	5.42e-05	1.294e-05	5.58
High	[R].MFYGPGGPYALFAGK.[D]	1xOxidation [M1]; 1xTMTpro [K15]; 1xTMTpro [N-Term]	0.00021304	0.00019945	4	5	1	I1NGS1; K7MIH4; I1L386; I1LDS8	I1NGS1 [106-120]; K7MIH4 [106-120]; I1L386 [105-119]; I1LDS8 [105-119]	0	2200.18	15	249322	274797	293432	293124	346740	425409	3	734.058	-8.01	82.1664	5.42e-05	8.928e-06	4.34
High	[K].MGAILASGILDAGGR.[N]	1xTMTpro [N-Term]	0.000101255	0.00019945	2	3	2	I1K5H2; I1KQE8	I1K5H2 [743-757]; I1KQE8 [743-757]	0	1705.96	15	2.3721e+06	2.47624e+06	2.77621e+06	3.14624e+06	3.32161e+06	4.59437e+06	2	853.478	-5.93	83.5902	5.42e-05	1.583e-07	4.3
High	[K].MGDPSVEVTEENR.[D]	1xOxidation [M1]; 1xTMTpro [N-Term]	0.00022352	0.00019945	2	4	2	I1K0G0; I1MUT2	I1K0G0 [100-112]; I1MUT2 [102-114]	0	1782.85	13	2.03126e+06	1.99489e+06	2.51236e+06	2.47752e+06	2.41323e+06	2.35897e+06	2	891.925	-4.09	36.0104	5.42e-05	1.05e-05	3.33
High	[R].MEPVTHGAYGGGMYGTEK.[G]	1xOxidation [M]; 1xTMTpro [K18]; 1xTMTpro [N-Term]	6.28533e-06	0.00019945	2	2	14	I1JSX0; I1K7E6	I1JSX0 [34-51]; I1K7E6 [21-38]	0	2509.23	18	8.80071e+06	1.03253e+07	9.3214e+06	1.01337e+07	1.13522e+07	1.36416e+07	3	837.08	-3.39	48.7879	5.42e-05	2.65e-13	6.9
High	[K].MGEYADYATQK.[A]	1xTMTpro [K11]; 1xTMTpro [N-Term]	0.00019154	0.00019945	1	1	4	I1NAH1	I1NAH1 [129-139]	0	1884.97	11	3.5837e+06	3.94051e+06	4.20559e+06	4.66155e+06	4.74895e+06	3.98696e+06	2	942.982	-4.28	64.3305	5.42e-05	5.99e-06	2.91
High	[K].MGEYKDYTAEK.[A]	2xTMTpro [K5; K11]; 1xTMTpro [N-Term]	0.000340795	0.00019945	2	3	3	I1L957; Q39871	I1L957 [244-254]; Q39871 [242-252]	1	2247.21	11	8.17285e+06	7.23496e+06	6.21095e+06	1.41421e+07	1.28212e+07	7.81396e+07	3	749.74	-4.05	56.3348	5.42e-05	3.448e-05	2.52
High	[K].MGEYSDYATQK.[A]	1xTMTpro [K11]; 1xTMTpro [N-Term]	0.000119259	0.00019945	1	3	24	I1JPV0	I1JPV0 [115-125]	0	1900.96	11	3.11473e+07	3.22415e+07	3.56013e+07	3.9742e+07	4.26136e+07	4.42959e+07	2	950.98	-4.27	55.9835	5.42e-05	4.541e-07	4.35
High	[K].MGEYSDYATQK.[A]	1xDeamidated [Q10]; 1xTMTpro [K11]; 1xTMTpro [N-Term]	0.000343197	0.00019945	1	3	3	I1JPV0	I1JPV0 [115-125]	0	1901.94	11	2.50755e+06	2.90157e+06	2.76454e+06	3.39595e+06	3.13542e+06	6.34369e+06	2	951.479	3.66	60.0671	5.42e-05	3.515e-05	2.65
High	[K].MGEYSDYATQK.[A]	1xOxidation [M1]; 1xTMTpro [K11]; 1xTMTpro [N-Term]	0.000104594	0.00019945	1	3	28	I1JPV0	I1JPV0 [115-125]	0	1916.96	11	2.26371e+07	2.23352e+07	2.55901e+07	2.60831e+07	2.80294e+07	2.80698e+07	3	639.656	-1.86	50.2267	5.42e-05	1.927e-07	4.57
High	[R].MGIDYEEER.[K]	1xTMTpro [N-Term]	0.000831712	0.00019945	1	3	8	I1LN49	I1LN49 [178-186]	0	1445.69	9	11190245	1.12286e+07	1.22932e+07	1.22533e+07	1.27007e+07	1.60741e+07	2	723.349	0.4	54.3042	5.42e-05	0.0001996	3.21
High	[K].MGSQTTAGK.[S]	1xTMTpro [K9]; 1xTMTpro [N-Term]	0.000635502	0.00019945	1	3	1	C6SXX4	C6SXX4 [173-181]	0	1488.83	9	482937	500173	574827	552077	585535	596925	2	744.916	-5.47	34.9142	5.42e-05	0.0001252	3.78
High	[R].MGTLIDKFDEHDGPVR.[G]	1xTMTpro [K7]; 1xTMTpro [N-Term]	0.000445409	0.00019945	1	2	1	I1LCN7	I1LCN7 [40-55]	1	2438.3	16	113409	111519	126005	133674	159578	140328	4	610.327	-5.76	78.2955	5.42e-05	6.293e-05	4.74
High	[K].MGVEVYHNLK.[S]	1xTMTpro [K10]; 1xTMTpro [N-Term]	0.00010924	0.00019945	2	3	5	I1NAI7; I1JPW5	I1NAI7 [189-198]; I1JPW5 [189-198]	0	1798.02	10	3.28138e+06	3.30766e+06	3.6235e+06	3.55477e+06	3.82871e+06	3.74311e+06	3	600.008	-4.6	57.8509	5.42e-05	2.533e-07	4.36
High	[K].MGVEVYHNLK.[S]	1xOxidation [M1]; 1xTMTpro [K10]; 1xTMTpro [N-Term]	0.000487635	0.00019945	2	3	7	I1NAI7; I1JPW5	I1NAI7 [189-198]; I1JPW5 [189-198]	0	1814.01	10	1.39367e+07	1.30466e+07	1.64042e+07	1.59299e+07	1.65916e+07	1.73302e+07	3	605.341	-2.14	49.0142	5.42e-05	7.577e-05	3.12
High	[K].MGEYKDYAAEK.[AT]	2xTMTpro [K5; K11]; 1xTMTpro [N-Term]	0.000726978	0.00019945	1	2	3	Q39871	Q39871 [198-208]; [220-230]	1	2217.2	11	1.9395e+06	2.46691e+06	1.94745e+06	4.06939e+06	3.94048e+06	1.77455e+07	3	739.737	-2.91	58.7552	5.42e-05	0.0001593	3.27
High	[K].MGVTQCTIAHALEK.[T]	1xCarbamidomethyl [C6]; 1xTMTpro [K14]; 1xTMTpro [N-Term]	0.000426262	0.00019945	2	4	3	K7MZJ0; K7KGC7	K7MZJ0 [430-443]; K7KGC7 [430-443]	0	2167.19	14	1.08218e+07	1.13727e+07	13177520	13455183	1.3519e+07	17563483	3	723.061	-7.83	69.7758	5.42e-05	5.741e-05	5.09
High	[R].MEPVTHGAYGGGMYGTEK.[G]	1xTMTpro [K18]; 1xTMTpro [N-Term]	2.24778e-05	0.00019945	2	2	2	I1JSX0; I1K7E6	I1JSX0 [34-51]; I1K7E6 [21-38]	0	2493.24	18	4.22768e+06	3.98597e+06	4.64254e+06	3.95149e+06	4.29875e+06	4.34296e+06	3	831.747	-5.03	53.6503	5.42e-05	9.147e-11	7.35
High	[K].MELVDAAFPLLK.[G]	1xOxidation [M1]; 1xTMTpro [K12]; 1xTMTpro [N-Term]	9.97009e-05	0.00019945	2	4	5	H2D5S3; A0A0R4J2L9	H2D5S3 [56-67]; A0A0R4J2L9 [56-67]	0	1971.15	12	8.62929e+06	8.49643e+06	9.64019e+06	1.02251e+07	9.82366e+06	1.1009e+07	2	986.076	-1.44	84.7557	5.42e-05	1.444e-07	3.6
High	[R].MAVLNEPKPYPEPK.[L]	2xTMTpro [K8; K14]; 1xTMTpro [N-Term]	7.17522e-05	0.00019945	1	1	3	K7LDT9	K7LDT9 [228-241]	0	2525.46	14	1.41185e+07	1.68844e+07	1.59711e+07	2.00058e+07	2.19216e+07	2.73683e+07	3	842.489	-4.08	63.8337	5.42e-05	2.368e-08	5.35
High	[R].MDENVPLVIPEVNPEAMQNIK.[A]	1xTMTpro [K21]; 1xTMTpro [N-Term]	0.000185251	0.00019945	1	1	1	I1KQD8	I1KQD8 [140-160]	0	2988.6	21	85328.2	83037.4	99977.7	96296.6	95104.4	79189.7	3	996.87	-2.56	84.2841	5.42e-05	5.248e-06	4.3
High	[R].MDENVPLVIPEVNPEAMQNIK.[A]	1xDeamidated [N13]; 1xTMTpro [K21]; 1xTMTpro [N-Term]	0.000653459	0.00019945	1	1	1	I1KQD8	I1KQD8 [140-160]	0	2989.59	21	60890.6	43629.5	43818.2	48662	58472.3	41466.6	3	997.203	2.66	84.152	5.42e-05	0.0001316	2.91
High	[R].MDENVPLVIPEVNPEAMQNIK.[A]	1xDeamidated [N13]; 1xOxidation [M1]; 1xTMTpro [K21]; 1xTMTpro [N-Term]	0.000193395	0.00019945	1	1	1	I1KQD8	I1KQD8 [140-160]	0	3005.58	21	108246	93065.3	129979	115937	105939	84250.8	3	1002.53	0.2	83.0776	5.42e-05	6.232e-06	4.65
High	[K].MDEPTVQWSK.[E]	1xTMTpro [K10]; 1xTMTpro [N-Term]	0.000307293	0.00019945	2	5	4	I1K5F2; I1KQH1	I1K5F2 [228-237]; I1KQH1 [228-237]	0	1828.98	10	5.97421e+06	5.8916e+06	6.794e+06	6.91794e+06	7.27746e+06	5.48884e+06	2	914.994	2.45	67.5679	5.42e-05	2.662e-05	2.23
High	[R].MDFIPGIDGPSEGVPR.[V]	1xTMTpro [N-Term]	9.8435e-05	0.00019945	2	7	1	I1LKW8; A0A0R0H2Q4	I1LKW8 [218-233]; A0A0R0H2Q4 [216-231]	0	1991.02	16	442327	427935	465972	498123	545269	531361	2	996.01	-4.91	81.3814	5.42e-05	1.336e-07	3.1
High	[R].MDFVPDVSAIR.[T]	1xTMTpro [N-Term]	0.000372876	0.00019945	1	2	3	I1L9G9	I1L9G9 [82-92]	0	1553.83	11	8.19014e+06	7.31993e+06	8.70176e+06	8.75313e+06	8.7827e+06	8.3768e+06	2	777.416	-4.97	80.9898	5.42e-05	4.255e-05	3.37
High	[K].MDGTTNEHPR.[A]	1xOxidation [M1]; 1xTMTpro [N-Term]	0.000166218	0.00019945	4	5	9	B1Q2X5; I1LQV6; I1LL59; I1M4K9	B1Q2X5 [468-477]; I1LQV6 [493-502]; I1LL59 [500-509]; I1M4K9 [473-482]	0	1477.7	10	4.92069e+06	4.94878e+06	5.88978e+06	5.79485e+06	5.60554e+06	6.37602e+06	3	493.237	-3.7	12.1396	5.42e-05	3.243e-06	4.05
High	[-].MEDHPGGDEVLLSATGK.[D]	1xTMTpro [K17]; 1xTMTpro [N-Term]	6.26954e-05	0.00019945	1	1	1	I1KAY1	I1KAY1 [1-17]	0	2364.24	17	344762	232467	356858	307818	301856	181082	3	788.749	-1.95	67.6255	5.42e-05	1.197e-08	5.71
High	[K].MEMHVGAVQPGER.[A]	1xTMTpro [N-Term]	0.000815362	0.00019945	1	5	1	A0A0R4J336	A0A0R4J336 [165-177]	0	1744.88	13	220521	218314	316381	328893	270427	375009	3	582.297	-2.33	47.9531	5.42e-05	0.0001932	2.83
High	[K].MEESRPGAVADALK.[A]	1xTMTpro [K14]; 1xTMTpro [N-Term]	0.000136076	0.00019945	2	4	8	I1NAH1; I1JPV0	I1NAH1 [218-231]; I1JPV0 [271-284]	0	2082.15	14	1.14346e+07	1.36459e+07	1.3783e+07	1.59018e+07	1.77107e+07	1.94168e+07	2	1041.58	0.46	57.5411	5.42e-05	1.079e-06	3.62
High	[R].MEGDEEIWAGPLSGYR.[V]	1xOxidation [M1]; 1xTMTpro [N-Term]	0.000150335	0.00019945	1	1	1	I1L6Y9	I1L6Y9 [328-343]	0	2130.01	16	412347	403582	468911	407229	437975	458774	2	1065.51	2.67	80.2907	5.42e-05	1.937e-06	3.69
High	[R].MEGDQEIWAGPLSGYR.[V]	1xTMTpro [N-Term]	8.41196e-05	0.00019945	1	1	3	I1N3A6	I1N3A6 [328-343]	0	2113.03	16	738279	680839	733194	765880	820541	783190	2	1057.01	-6.4	81.4291	5.42e-05	5.495e-08	4.59
High	[R].MEGDQEIWAGPLSGYR.[V]	1xDeamidated [Q5]; 1xTMTpro [N-Term]	0.00014567	0.00019945	1	1	6	I1N3A6	I1N3A6 [328-343]	0	2114.02	16	1.26911e+06	1.10122e+06	1.32709e+06	1.18745e+06	1.27171e+06	1.01795e+06	2	1057.5	-7.97	82.13	5.42e-05	1.622e-06	3.64
High	[K].MEGVESFDIDLK.[E]	1xOxidation [M1]; 1xTMTpro [K12]; 1xTMTpro [N-Term]	0.000608378	0.00019945	2	6	2	Q9SE03; C6SVX9	Q9SE03 [28-39]; C6SVX9 [28-39]	0	2007.06	12	328106	296362	372697	368252	391767	374701	3	669.69	-2.05	79.8159	5.42e-05	0.0001158	3.46
High	[R].MEIAADSLYK.[A]	1xTMTpro [K10]; 1xTMTpro [N-Term]	0.000345627	0.00019945	2	4	1	I1KXM1; I1JBV5	I1KXM1 [77-86]; I1JBV5 [79-88]	0	1748.97	10	173495	149912	177205	199735	199711	193366	2	874.988	-4.05	76.5153	5.42e-05	3.577e-05	4.4
High	[K].MELHEAK.[A]	1xOxidation [M1]; 1xTMTpro [K7]; 1xTMTpro [N-Term]	0.000408305	0.00019945	2	2	24	Q9ZTZ2; Q9XES9	Q9ZTZ2 [57-63]; Q9XES9 [57-63]	0	1481.83	7	2.09715e+07	2.0678e+07	2.45383e+07	2.30621e+07	2.42809e+07	2.47375e+07	3	494.614	-0.32	33.5107	5.42e-05	5.223e-05	3.76
High	[K].MELPEWTDIVK.[T]	1xTMTpro [K11]; 1xTMTpro [N-Term]	0.000307293	0.00019945	3	7	8	C6T4Z6; C6SVR8; I1JW21	C6T4Z6 [29-39]; C6SVR8 [29-39]; I1JW21 [29-39]	0	1969.1	11	2.92456e+06	2.83911e+06	3.2876e+06	3.57796e+06	3.6532e+06	3.91202e+06	3	657.034	-4.68	84.1534	5.42e-05	2.667e-05	3.13
High	[K].MELPEWTDIVK.[T]	1xOxidation [M1]; 1xTMTpro [K11]; 1xTMTpro [N-Term]	0.000175466	0.00019945	3	7	9	C6T4Z6; C6SVR8; I1JW21	C6T4Z6 [29-39]; C6SVR8 [29-39]; I1JW21 [29-39]	0	1985.09	11	7.43876e+06	6.91839e+06	8.19924e+06	8.57751e+06	8.7e+06	8.46897e+06	2	993.046	-2.78	81.2852	5.42e-05	4.155e-06	3.84
High	[K].MELVDAAFPLLK.[G]	1xTMTpro [K12]; 1xTMTpro [N-Term]	0.000518643	0.00019945	2	4	1	H2D5S3; A0A0R4J2L9	H2D5S3 [56-67]; A0A0R4J2L9 [56-67]	0	1955.15	12	565242	525155	676075	619995	638967	651477	2	978.078	-2.27	85.1754	5.42e-05	8.57e-05	3.75
High	[R].MEGDEEIWAGPLSGYR.[V]	1xTMTpro [N-Term]	0.000642905	0.00019945	1	1	2	I1L6Y9	I1L6Y9 [328-343]	0	2114.02	16	262608	209186	273357	242002	254001	170884	3	705.343	-2.27	82.2878	5.42e-05	0.0001279	3.6
High	[R].MAVHNEPKPYPEPK.[L]	2xTMTpro [K8; K14]; 1xTMTpro [N-Term]	0.000260868	0.00019945	1	2	3	K7MID0	K7MID0 [228-241]	0	2549.44	14	2.3708e+06	2.65519e+06	2.72009e+06	3.48515e+06	3.71647e+06	5.11671e+06	4	638.111	-5.55	47.761	5.42e-05	1.704e-05	4.27
High	[K].MHADQDYCANPQK.[Y]	1xCarbamidomethyl [C8]; 1xTMTpro [K13]; 1xTMTpro [N-Term]	6.13905e-05	0.00019945	2	8	22	Q4U3W3; Q45UE7	Q4U3W3 [442-454]; Q45UE7 [442-454]	0	2186.06	13	1.68953e+07	1.70898e+07	1.82077e+07	1.99813e+07	2.25991e+07	2.52483e+07	2	1093.53	-0.22	40.3898	5.42e-05	1.077e-08	4.27
High	[K].MHADQDYCANPQK.[Y]	1xCarbamidomethyl [C8]; 1xOxidation [M1]; 1xTMTpro [K13]; 1xTMTpro [N-Term]	5.50554e-05	0.00019945	2	8	17	Q4U3W3; Q45UE7	Q4U3W3 [442-454]; Q45UE7 [442-454]	0	2202.06	13	4.6855e+06	4.57248e+06	4.60658e+06	4.62817e+06	5.24621e+06	6.21739e+06	3	734.686	-6.44	30.8642	5.42e-05	6.265e-09	3.89
High	[R].MISTSEEIAQVGTISANGER.[E]	1xDeamidated [N17]; 1xOxidation [M1]; 1xTMTpro [N-Term]	0.000200773	0.00019945	3	3	1	I1LCI1; I1LAL4; I1NHW4	I1LCI1 [168-187]; I1LAL4 [168-187]; I1NHW4 [168-187]	0	2414.2	20	397593	417590	420019	426267	447438	455828	3	805.402	-4.74	68.23	5.42e-05	7.188e-06	2.73
High	[R].MISTSEEIAQVGTISANGER.[E]	2xDeamidated [Q10; N17]; 1xOxidation [M1]; 1xTMTpro [N-Term]	0.000118812	0.00019945	3	3	2	I1LCI1; I1LAL4; I1NHW4	I1LCI1 [168-187]; I1LAL4 [168-187]; I1NHW4 [168-187]	0	2415.19	20	248122	238289	286654	249645	263404	247790	3	805.742	9.51	69.7209	5.42e-05	4.426e-07	5.04
High	[K].MISTSSDEVIITNDGATILNK.[M]	1xTMTpro [K21]; 1xTMTpro [N-Term]	5.84982e-05	0.00019945	1	8	3	I1K5G1	I1K5G1 [53-73]	0	2830.54	21	1.78686e+06	1.73903e+06	2.08162e+06	2.2266e+06	2.17849e+06	2.35509e+06	3	944.181	-3.12	81.4213	5.42e-05	8.451e-09	6.09
High	[K].MISTSSDEVIITNDGATILNK.[M]	1xOxidation [M1]; 1xTMTpro [K21]; 1xTMTpro [N-Term]	4.32541e-05	0.00019945	1	8	3	I1K5G1	I1K5G1 [53-73]	0	2846.53	21	1.00857e+06	953486	1.10504e+06	1.12404e+06	1.18754e+06	1.11771e+06	3	949.511	-4.44	79.9003	5.42e-05	1.953e-09	7.23
High	[K].MITGDQLAIGK.[E]	1xTMTpro [K11]; 1xTMTpro [N-Term]	0.000380568	0.00019945	2	20	1	I1LWI1; I1JZT5	I1LWI1 [445-455]; I1JZT5 [513-523]	0	1755.03	11	186317	185338	212104	204281	204172	222326	3	585.681	-2.03	70.1554	5.42e-05	4.471e-05	4.33
High	[R-].MITLAIPVNKPGR.[F]	1xTMTpro [K10]; 1xTMTpro [N-Term]	4.72654e-05	0.00019945	2	6	17	P11827; Q948Y0	P11827 [322-334]; Q948Y0 [322-334]	0	2018.24	13	1.10372e+09	1.10212e+09	1.18795e+09	1.09077e+09	9.3682e+08	1.11919e+09	3	673.415	-6.59	72.2999	5.42e-05	2.993e-09	4.74
High	[R-].MITLAIPVNKPGR.[F]	1xDeamidated [N9]; 1xTMTpro [K10]; 1xTMTpro [N-Term]	4.9287e-05	0.00019945	2	6	2	P11827; Q948Y0	P11827 [322-334]; Q948Y0 [322-334]	0	2019.23	13	2.73708e+07	2.638e+07	2.85556e+07	2.33311e+07	2.19246e+07	2.07717e+07	3	673.741	-9.37	74.6272	5.42e-05	3.657e-09	5.66
High	[R-].MITLAIPVNKPGR.[F]	1xOxidation [M1]; 1xTMTpro [K10]; 1xTMTpro [N-Term]	9.29497e-05	0.00019945	2	6	4	P11827; Q948Y0	P11827 [322-334]; Q948Y0 [322-334]	0	2034.24	13	569748592	604409440	646459648	550562416	572115168	5.65671e+08	3	678.746	-8.31	67.7117	5.42e-05	9.608e-08	4.75
High	[R-].MITLAIPVNKPGR.[F]	1xDeamidated [N9]; 1xOxidation [M1]; 1xTMTpro [K10]; 1xTMTpro [N-Term]	0.000288194	0.00019945	2	6	2	P11827; Q948Y0	P11827 [322-334]; Q948Y0 [322-334]	0	2035.22	13	6.48015e+06	6.61283e+06	7.58069e+06	6.8584e+06	6.40605e+06	6.60935e+06	3	679.075	-6.65	68.4125	5.42e-05	2.254e-05	4.57
High	[R].MISTSEEIAQVGTISANGER.[E]	1xOxidation [M1]; 1xTMTpro [N-Term]	7.42984e-05	0.00019945	3	3	2	I1LCI1; I1LAL4; I1NHW4	I1LCI1 [168-187]; I1LAL4 [168-187]; I1NHW4 [168-187]	0	2413.22	20	141017	125486	147409	116644	140198	135044	3	805.078	-0.21	69.3134	5.42e-05	2.846e-08	2.43
High	[R].MITIDNKPIK.[L]	2xTMTpro [K7; K10]; 1xTMTpro [N-Term]	0.000548827	0.00019945	1	3	1	I1L068	I1L068 [47-56]	0	2085.29	10	3.11147e+06	3.04862e+06	3.61189e+06	3.55439e+06	3.65137e+06	4206630	3	695.762	-9.41	63.7807	5.42e-05	9.544e-05	3.92
High	[K].MLVDDIGDVTITNDGATILK.[M]	1xOxidation [M1]; 1xTMTpro [K20]; 1xTMTpro [N-Term]	4.16057e-05	0.00019945	1	2	2	I1K467	I1K467 [47-66]	0	2728.49	20	418276	400140	449205	481458	495924	486868	3	910.166	-3.58	83.1126	5.42e-05	1.625e-09	6.32
High	[K].MLVFPDGTVPK.[C]	1xOxidation [M1]; 1xTMTpro [K11]; 1xTMTpro [N-Term]	0.000807336	0.00019945	1	2	2	I1NBD9	I1NBD9 [632-642]	0	1828.05	11	1.6883e+06	1.59825e+06	1.87971e+06	2.0171e+06	1.96389e+06	2.03228e+06	2	914.526	-4.85	72.561	5.42e-05	0.0001905	3.54
High	[K].MLVGGAGDIK.[L]	1xTMTpro [K10]; 1xTMTpro [N-Term]	0.000258987	0.00019945	1	2	2	I1N5D5	I1N5D5 [45-54]	0	1568.93	10	4.98559e+06	4.71124e+06	5.38321e+06	5516439	5.43507e+06	5.83742e+06	2	784.967	-3.86	61.7452	5.42e-05	1.671e-05	3.48
High	[K].MLVGGAGDIK.[L]	1xOxidation [M1]; 1xTMTpro [K10]; 1xTMTpro [N-Term]	0.000296057	0.00019945	1	2	2	I1N5D5	I1N5D5 [45-54]	0	1584.93	10	1.82121e+06	1.882e+06	2.18155e+06	2.19441e+06	2.26565e+06	2.40425e+06	2	792.965	-3.35	53.912	5.42e-05	2.419e-05	2.95
High	[R].MLVGMVDVIFSDVAQPDQAR.[I]	1xTMTpro [N-Term]	0.000500141	0.00019945	2	4	1	I1JXQ3; K7LRU2	I1JXQ3 [207-226]; K7LRU2 [216-235]	0	2495.3	20	504230	448935	569986	514362	516552	481588	3	832.436	-1.15	85.2933	5.42e-05	7.962e-05	2.09
High	[R].MMMTSGEAVK.[Y]	1xTMTpro [K10]; 1xTMTpro [N-Term]	0.000233844	0.00019945	4	10	3	C6T977; A0A0R0GXN6; I1KTM3; I1M3R5	C6T977 [304-313]; A0A0R0GXN6 [302-311]; I1KTM3 [321-330]; I1M3R5 [299-308]	0	1692.9	10	4.38085e+06	4.3285e+06	4.89836e+06	5.33164e+06	5.47297e+06	5.2811e+06	2	846.95	-3.17	56.4109	5.42e-05	1.22e-05	4.59
High	[R].MMMTSGEAVK.[Y]	1xOxidation [M]; 1xTMTpro [K10]; 1xTMTpro [N-Term]	0.000292312	0.00019945	4	10	12	C6T977; A0A0R0GXN6; I1KTM3; I1M3R5	C6T977 [304-313]; A0A0R0GXN6 [302-311]; I1KTM3 [321-330]; I1M3R5 [299-308]	0	1708.89	10	6.12902e+06	5.90765e+06	7.24186e+06	7.17639e+06	7.43814e+06	6.98334e+06	2	854.951	0.94	50.5295	5.42e-05	2.339e-05	3.36
High	[K].MNAEDQTQMDMATK.[R]	1xTMTpro [K14]; 1xTMTpro [N-Term]	4.27987e-05	0.00019945	1	1	4	I1L2M6	I1L2M6 [40-53]	0	2222.07	14	1.84008e+06	1.79229e+06	2.09979e+06	2.10613e+06	2.17958e+06	2.25069e+06	2	1111.54	-0.83	59.5623	5.42e-05	1.86e-09	5.71
High	[K].MNAEDQTQMDMATK.[R]	1xOxidation [M]; 1xTMTpro [K14]; 1xTMTpro [N-Term]	0.00020756	0.00019945	1	1	8	I1L2M6	I1L2M6 [40-53]	0	2238.07	14	2.47899e+06	2.27239e+06	2.84542e+06	3.0073e+06	3.18038e+06	3.13091e+06	3	746.693	-1.67	52.1005	5.42e-05	8.121e-06	4.79
High	[K].MLVDDIGDVTITNDGATILK.[M]	1xDeamidated [N13]; 1xTMTpro [K20]; 1xTMTpro [N-Term]	0.000104523	0.00019945	1	2	1	I1K467	I1K467 [47-66]	0	2713.48	20	201742	180813	210897	189323	196492	168275	3	905.169	3.34	84.6568	5.42e-05	1.923e-07	3.58
High	[K].MHADQDYCANPQK.[Y]	1xCarbamidomethyl [C8]; 1xDeamidated [N10]; 1xTMTpro [K13]; 1xTMTpro [N-Term]	0.000152805	0.00019945	2	8	5	Q4U3W3; Q45UE7	Q4U3W3 [442-454]; Q45UE7 [442-454]	0	2187.05	13	694094	699747	750174	791672	874497	967772	3	729.688	1.61	40.3961	5.42e-05	2.115e-06	4.16
High	[R].MISTSEEIAQVGTISANGER.[E]	1xDeamidated [N17]; 1xTMTpro [N-Term]	9.42572e-05	0.00019945	3	3	4	I1LCI1; I1LAL4; I1NHW4	I1LCI1 [168-187]; I1LAL4 [168-187]; I1NHW4 [168-187]	0	2398.21	20	1.10474e+06	938972	1.13625e+06	1.05819e+06	990265	1.21147e+06	3	800.074	-1.08	78.3235	5.42e-05	1.041e-07	6.13
High	[K].MLSCAGADR.[L]	1xCarbamidomethyl [C4]; 1xTMTpro [N-Term]	0.000651938	0.00019945	3	8	9	C6SVX5; A0A0R0JKN5; A0A0R4J2Q7	C6SVX5 [102-110]; A0A0R0JKN5 [102-110]; A0A0R4J2Q7 [102-110]	0	1284.64	9	9787609	9.68501e+06	1.03672e+07	1.27304e+07	1.28963e+07	1.98933e+07	2	642.821	-1.09	42.788	5.42e-05	0.0001313	3.36
High	[K].MHADQDYCANPQK.[Y]	1xCarbamidomethyl [C8]; 1xDeamidated [N10]; 1xOxidation [M1]; 1xTMTpro [K13]; 1xTMTpro [N-Term]	0.000827587	0.00019945	2	8	2	Q4U3W3; Q45UE7	Q4U3W3 [442-454]; Q45UE7 [442-454]	0	2203.04	13	320530	299785	339229	333084	345783	350961	4	551.518	4.12	35.6052	5.42e-05	0.0001985	3.13
High	[K].MHNLIEEYNLHGQFR.[W]	1xTMTpro [N-Term]	5.08975e-05	0.00019945	1	5	3	K7MBG3	K7MBG3 [624-638]	0	2205.12	15	979910	991952	1.18584e+06	1.22815e+06	1.24749e+06	1.20578e+06	4	552.033	-5.1	65.7719	5.42e-05	4.283e-09	5.06
High	[K].MHNLIEEYNLHGQFR.[W]	1xDeamidated [N3]; 1xTMTpro [N-Term]	0.000177156	0.00019945	1	5	1	K7MBG3	K7MBG3 [624-638]	0	2206.1	15	133565	119521	139144	137808	151954	156023	4	552.284	4.14	65.7719	5.42e-05	4.329e-06	4.2
High	[K].MKDTDSEEELK.[E]	2xTMTpro [K2; K11]; 1xTMTpro [N-Term]	0.00022101	0.00019945	1	7	5	I1N8I7	I1N8I7 [77-87]	1	2237.22	11	1.79782e+07	1.70606e+07	2.15613e+07	2.02382e+07	1.96428e+07	1.31782e+07	3	746.407	-3.87	52.49	5.42e-05	1.011e-05	3.83
High	[K].MKDTDSEEELKEAFR.[V]	2xTMTpro [K2; K11]; 1xTMTpro [N-Term]	2.15947e-05	0.00019945	1	6	3	I1N8I7	I1N8I7 [77-91]	2	2740.46	15	1.91074e+06	3.12027e+06	2.52141e+06	3.02674e+06	3.87159e+06	6.45967e+06	3	914.154	-5.67	69.2895	5.42e-05	7.598e-11	4.97
High	[R].MKEQAITNLTK.[L]	2xTMTpro [K2; K11]; 1xTMTpro [N-Term]	0.00030037	0.00019945	1	4	1	C6TGF3	C6TGF3 [45-55]	1	2189.31	11	1741490	2.26737e+06	2185957	2.59235e+06	2.64882e+06	3.81228e+06	3	730.436	-9.67	61.2028	5.42e-05	2.511e-05	3.87
High	[K].MKETAEAFLGK.[K]	2xTMTpro [K2; K11]; 1xTMTpro [N-Term]	0.000118145	0.00019945	4	11	5	Q587K1; O22639; I1KPN3; I1K670	Q587K1 [160-170]; O22639 [159-169]; I1KPN3 [159-169]; I1K670 [159-169]	1	2137.25	11	6.57712e+06	8.66905e+06	7.38977e+06	9334785	9.71258e+06	14326785	3	713.086	-3.08	77.7151	5.42e-05	4.253e-07	5.07
High	[K].MLDADVTDSVIGEGCVIK.[N]	1xCarbamidomethyl [C15]; 1xTMTpro [K18]; 1xTMTpro [N-Term]	0.000191133	0.00019945	1	2	1	I1JJP2	I1JJP2 [387-404]	0	2530.34	18	192258	151301	193455	200228	210658	178919	3	844.114	-4.51	82.2882	5.42e-05	5.952e-06	3.55
High	[K].MLEVEHPAAK.[V]	1xTMTpro [K10]; 1xTMTpro [N-Term]	0.000199427	0.00019945	1	2	5	I1K467	I1K467 [67-76]	0	1732.99	10	5.18325e+06	4.98774e+06	5.86656e+06	5.90235e+06	6.15265e+06	6.07842e+06	2	866.997	-2.65	52.6884	5.42e-05	7.004e-06	3.78
High	[R].MLSPLILGADHYETAR.[G]	1xTMTpro [N-Term]	5.14296e-05	0.00019945	2	2	2	A0A0R4J4C8; I1NFS4	A0A0R4J4C8 [436-451]; I1NFS4 [436-451]	0	2091.12	16	380108	352141	430726	395837	461479	551426	3	697.711	-1.64	78.6453	5.42e-05	4.495e-09	6.08
High	[K].MLEVEHPAAK.[V]	1xOxidation [M1]; 1xTMTpro [K10]; 1xTMTpro [N-Term]	0.000872183	0.00019945	1	2	6	I1K467	I1K467 [67-76]	0	1748.99	10	5.65139e+06	5.48385e+06	6331014	6.78197e+06	7.34847e+06	8.52877e+06	3	583.665	-3.29	46.2978	5.42e-05	0.000216	3.04
High	[K].MLFQPGHIER.[R]	1xTMTpro [N-Term]	0.000803359	0.00019945	2	3	2	A0A0R0I854; I1MPM4	A0A0R0I854 [695-704]; I1MPM4 [696-705]	0	1531.84	10	239563	234567	285712	268155	291593	280429	3	511.282	-3.73	54.4339	5.42e-05	0.0001887	3.01
High	[R].MLGGGGADGAIHR.[A]	1xTMTpro [N-Term]	1.37529e-05	0.00019945	1	2	1	C6TAC5	C6TAC5 [54-66]	0	1515.8	13	267493	288589	306540	355959	357016	367159	3	505.936	-6.57	42.9859	5.42e-05	9.527e-12	5.87
High	[K].MLLDAQGGIVVTNDGNAILR.[E]	1xTMTpro [N-Term]	8.77409e-05	0.00019945	2	3	1	I1MQD0; I1L3P6	I1MQD0 [47-66]; I1L3P6 [47-66]	0	2374.31	20	272988	238163	302301	288152	316458	331357	3	792.104	-5.12	81.7652	5.42e-05	6.943e-08	6.36
High	[K].MLNDGAVEYEDGTPATEAQMGK.[D]	1xTMTpro [K22]; 1xTMTpro [N-Term]	8.74081e-05	0.00019945	1	2	1	C6TJ17	C6TJ17 [229-250]	0	2935.43	22	362719	374266	446869	433913	419631	361085	3	979.145	-3.72	71.1637	5.42e-05	6.794e-08	4.21
High	[K].MIPTKPMVVETFSEYPPLGR.[F]	1xTMTpro [K5]; 1xTMTpro [N-Term]	7.63981e-06	0.00019945	3	9	6	C6EVF9; A0A0R0ESZ8; A0A0R0EV63	C6EVF9 [392-411]; A0A0R0ESZ8 [392-411]; A0A0R0EV63 [101-120]	0	2900.59	20	1.68079e+07	1.77179e+07	1.9058e+07	2.1704e+07	2.19594e+07	2.457e+07	3	967.528	-7.77	82.4181	5.42e-05	6.487e-13	4.67
High	[K].MIPTKPMVVETFSEYPPLGR.[F]	1xOxidation [M]; 1xTMTpro [K5]; 1xTMTpro [N-Term]	0.000313965	0.00019945	3	9	3	C6EVF9; A0A0R0ESZ8; A0A0R0EV63	C6EVF9 [392-411]; A0A0R0ESZ8 [392-411]; A0A0R0EV63 [101-120]	0	2916.59	20	1.10724e+07	1.10586e+07	1.2619e+07	1.34083e+07	1.32118e+07	1.48515e+07	3	972.859	-8.25	80.0972	5.42e-05	2.817e-05	4.19
High	[K].MIPTKPMVVETFSEYPPLGR.[F]	2xOxidation [M1; M7]; 1xTMTpro [K5]; 1xTMTpro [N-Term]	0.000286844	0.00019945	3	9	3	C6EVF9; A0A0R0ESZ8; A0A0R0EV63	C6EVF9 [392-411]; A0A0R0ESZ8 [392-411]; A0A0R0EV63 [101-120]	0	2932.58	20	4.52745e+06	4798704	5.36656e+06	5.87578e+06	5.73351e+06	6181599	3	978.189	-9.29	77.9502	5.42e-05	2.221e-05	3.78
High	[R].MLQADQVALAEK.[T]	1xTMTpro [K12]; 1xTMTpro [N-Term]	7.82672e-05	0.00019945	3	5	4	I1MCL5; I1M5N2; I1KH61	I1MCL5 [458-469]; I1M5N2 [458-469]; I1KH61 [458-469]	0	1925.1	12	2.6568e+06	2.60277e+06	3.34501e+06	3.18492e+06	3.19625e+06	2.53643e+06	2	963.048	-6.62	74.7034	5.42e-05	3.737e-08	5.09
High	[K].MLQSPDGDVTITNDGATILDQMDVDNQIAK.[L]	1xDeamidated [N/Q]; 1xTMTpro [K30]; 1xTMTpro [N-Term]	0.000772408	0.00019945	1	2	2	I1MYL7	I1MYL7 [56-85]	0	3827.92	30	142807	161006	177859	207246	200381	178724	3	1276.65	2.23	84.3279	5.42e-05	0.0001768	4.2
High	[-].MIFPGCPSTYQEPQESQQR.[G]	1xCarbamidomethyl [C6]; 1xTMTpro [N-Term]	0.000606994	0.00019945	1	1	1	A0A0R0KRW0	A0A0R0KRW0 [1-19]	0	2587.22	19	163262	144996	180560	165080	181222	172477	3	863.077	-2.6	72.8885	5.42e-05	0.0001152	4.51
High	[K].MATVDKAEELLEK.[L]	2xTMTpro [K6; K13]; 1xTMTpro [N-Term]	0.000115797	0.00019945	2	2	4	I1L4U3; I1J4X9	I1L4U3 [380-392]; I1J4X9 [380-392]	1	2389.38	13	3.45847e+06	4.06265e+06	4.03906e+06	4.6656e+06	4.86458e+06	5.89501e+06	3	797.129	-3.95	80.6561	5.42e-05	3.712e-07	4.5
High	[K].MATHFEHLAEQAK.[E]	1xOxidation [M1]; 1xTMTpro [K13]; 1xTMTpro [N-Term]	0.000110171	0.00019945	1	3	13	Q39846	Q39846 [28-40]	0	2137.14	13	1.0206e+07	9.91796e+06	1.11843e+07	1.24935e+07	1.30519e+07	1.42083e+07	3	713.048	-3.47	51.5418	5.42e-05	2.677e-07	4.39
High	[K].MATHFEHLAEQAK.[E]	1xTMTpro [K13]; 1xTMTpro [N-Term]	4.38681e-05	0.00019945	1	3	9	Q39846	Q39846 [28-40]	0	2121.14	13	1.71931e+07	1.78912e+07	2.00028e+07	2.17569e+07	2.2187e+07	2.35351e+07	2	1061.07	-1.31	60.3899	5.42e-05	2.092e-09	5.59
High	[K].LVVANAGDSR.[C]	1xTMTpro [N-Term]	0.000699672	0.00019945	2	7	3	I1KVP0; I1KGR4	I1KVP0 [173-182]; I1KGR4 [173-182]	0	1305.74	10	3.80709e+06	3708438	4.2853e+06	4.637e+06	4.57752e+06	4.62188e+06	2	653.373	-4.79	44.4284	5.42e-05	0.0001489	2.17
High	[R].LVVAPPNFVIK.[I]	1xTMTpro [K11]; 1xTMTpro [N-Term]	0.000262008	0.00019945	1	2	1	C6SW24	C6SW24 [170-180]	0	1805.15	11	1.48305e+06	1.46403e+06	1.55777e+06	1.64649e+06	1.62421e+06	1.59137e+06	3	602.384	-9.27	81.9256	5.42e-05	1.725e-05	3.72
High	[K].LVVDAETDK.[V]	1xTMTpro [K9]; 1xTMTpro [N-Term]	0.00042542	0.00019945	2	2	6	I1JD78; I1MNX4	I1JD78 [426-434]; I1MNX4 [426-434]	0	1597.93	9	5.53434e+06	4.84763e+06	6.19888e+06	5.72147e+06	5.8896e+06	4.09585e+06	2	799.467	-1.06	62.2501	5.42e-05	5.713e-05	3.33
High	[R].LVVDEAINDENSVVTLHPETMEK.[L]	1xDeamidated [N11]; 1xTMTpro [K23]; 1xTMTpro [N-Term]	2.39967e-06	0.00019945	1	1	1	I1JXA0	I1JXA0 [39-61]	0	3191.66	23	393387	407566	473645	491062	475701	507709	3	1064.56	-0.86	81.0348	5.42e-05	3.254e-15	7.46
High	[R].LVVEHGLGHLPFTEK.[Q]	1xTMTpro [K15]; 1xTMTpro [N-Term]	0.000428801	0.00019945	1	9	1	K7MQF6	K7MQF6 [295-309]	0	2284.33	15	200568	193514	243289	253090	264143	263865	4	571.836	-3.3	70.1192	5.42e-05	5.812e-05	5.32
High	[R].LVVETTANQDPLVTK.[G]	1xTMTpro [K15]; 1xTMTpro [N-Term]	2.18123e-05	0.00019945	2	4	20	A5JVZ7; C6T5D0	A5JVZ7 [177-191]; C6T5D0 [176-190]	0	2236.3	15	1.83127e+07	1.79257e+07	2.07529e+07	2.0526e+07	2.18188e+07	2.08299e+07	2	1118.65	-1.87	75.6644	5.42e-05	7.956e-11	6.11
High	[R].LVVETTANQDPLVTK.[G]	1xDeamidated [N/Q]; 1xTMTpro [K15]; 1xTMTpro [N-Term]	7.97052e-05	0.00019945	2	4	6	A5JVZ7; C6T5D0	A5JVZ7 [177-191]; C6T5D0 [176-190]	0	2237.29	15	1.56564e+06	1.39332e+06	1.73451e+06	1.69243e+06	1.72356e+06	1.43635e+06	2	1119.15	4.16	76.2421	5.42e-05	4.108e-08	3.5
High	[K].IVVGNNFDEIVLDESK.[D]	1xTMTpro [K16]; 1xTMTpro [N-Term]	8.438e-05	0.00019945	4	5	5	B1Q2X5; I1LQV6; I1LL59; I1M4K9	B1Q2X5 [414-429]; I1LQV6 [439-454]; I1LL59 [446-461]; I1M4K9 [419-434]	0	2399.33	16	3.31627e+06	2.96035e+06	3.69408e+06	3.46786e+06	3.47491e+06	2.21656e+06	3	800.446	-3.9	83.1946	5.42e-05	5.595e-08	5.52
High	[R].LVVNNAIAVPR.[L]	1xTMTpro [N-Term]	0.000174305	0.00019945	1	4	1	I1MGH2	I1MGH2 [77-87]	0	1469.91	11	1.84187e+06	1.79865e+06	2.23497e+06	1.88052e+06	1.94254e+06	2.21091e+06	2	735.456	-5.36	64.2383	5.42e-05	4.038e-06	4.19
High	[K].LVTVDRPFAEK.[H]	1xTMTpro [K11]; 1xTMTpro [N-Term]	0.000294643	0.00019945	3	6	14	I1KJI7; Q39839; I1JMQ0	I1KJI7 [38-48]; Q39839 [38-48]; I1JMQ0 [38-48]	0	1883.12	11	7.79917e+07	7.47696e+07	8.61312e+07	8.83447e+07	9.06151e+07	8.97634e+07	2	942.062	-3.83	59.5603	5.42e-05	2.389e-05	3.85
High	[R].LVVSEENILR.[V]	1xTMTpro [N-Term]	0.000309831	0.00019945	1	2	3	I1KYX2	I1KYX2 [176-185]	0	1475.88	10	780949	790593	955599	983806	1.06095e+06	1.0185e+06	2	738.441	-1.02	75.9109	5.42e-05	2.723e-05	3.37
High	[K].IVVVDGAMPGEGSDR.[R]	1xOxidation [M8]; 1xTMTpro [N-Term]	0.000244462	0.00019945	1	1	2	A0A0R0IQ92	A0A0R0IQ92 [314-328]	0	1821.93	15	562142	553521	614620	671529	685324	620308	3	607.983	0.59	57.7016	5.42e-05	1.403e-05	2.89
High	[K].LVYGAEQNEEHIGLLNDR.[S]	1xTMTpro [N-Term]	2.09982e-06	0.00019945	1	5	6	K7MBG3	K7MBG3 [547-564]	0	2374.23	18	3.61e+06	3.55414e+06	3.97452e+06	4.14735e+06	4.09559e+06	4.07405e+06	3	792.079	-4.36	71.037	5.42e-05	1.768e-15	5.95
High	[K].LVYNIDVAHPENVVENAGIVK.[T]	1xTMTpro [K21]; 1xTMTpro [N-Term]	0.00010967	0.00019945	1	3	3	I1KSR6	I1KSR6 [192-212]	0	2901.63	21	2.99128e+06	2765307	3.28067e+06	3.39758e+06	3.7738e+06	3.60386e+06	3	967.879	-3.93	80.393	5.42e-05	2.606e-07	4.4
High	[K].LVYNIDVAHPENVVENAGIVK.[T]	1xDeamidated [N12]; 1xTMTpro [K21]; 1xTMTpro [N-Term]	0.000105807	0.00019945	1	3	1	I1KSR6	I1KSR6 [192-212]	0	2902.62	21	1.86599e+06	1.735e+06	1850680	1.98945e+06	2.03395e+06	1.86909e+06	3	968.211	0.22	80.1066	5.42e-05	2.074e-07	2.57
High	[K].LWCTDHAPEDVPEALDR.[T]	1xCarbamidomethyl [C3]; 1xTMTpro [N-Term]	0.000254573	0.00019945	1	2	1	C6T7J5	C6T7J5 [82-98]	0	2328.12	17	837187	788012	988912	914057	995340	783249	3	776.71	-3.82	71.6661	5.42e-05	1.585e-05	3.53
High	[K].LWDDVVAGPQPER.[G]	1xTMTpro [N-Term]	0.00020756	0.00019945	1	4	7	I1MEL2	I1MEL2 [7-19]	0	1785.95	13	3.27068e+06	3.11592e+06	3.70263e+06	3.69268e+06	3.81178e+06	3.85029e+06	2	893.475	-2.06	78.3233	5.42e-05	8.129e-06	4.2
High	[R].LWDLAAGTSAR.[R]	1xTMTpro [N-Term]	0.00018678	0.00019945	2	3	5	I1K5E6; C6TJD3	I1K5E6 [89-99]; C6TJD3 [89-99]	0	1464.81	11	1.98686e+07	1.96759e+07	2.29713e+07	24282109	24722251	2.09113e+07	2	732.907	-3.73	75.1977	5.42e-05	5.422e-06	2.11
High	[K].IWENFVEGEEVSNGAAVENK.[Q]	1xTMTpro [K20]; 1xTMTpro [N-Term]	7.02439e-05	0.00019945	2	2	2	I1JXS8; I1KBV2	I1JXS8 [711-730]; I1KBV2 [711-730]	0	2829.46	20	179003	204218	218863	256004	267942	234874	3	943.816	-7.27	83.6301	5.42e-05	2.125e-08	6.14
High	[K].IWENFVEGEEVSNGAAVENK.[Q]	1xDeamidated [N13]; 1xTMTpro [K20]; 1xTMTpro [N-Term]	0.000176475	0.00019945	2	2	3	I1JXS8; I1KBV2	I1JXS8 [711-730]; I1KBV2 [711-730]	0	2830.44	20	1.89368e+06	1.81026e+06	2.12936e+06	2.2044e+06	2.38014e+06	2.4143e+06	3	944.145	-6.81	83.7366	5.42e-05	4.27e-06	5.51
High	[K].IVVVDGAMPGEGSDR.[R]	1xTMTpro [N-Term]	6.37021e-05	0.00019945	1	1	5	A0A0R0IQ92	A0A0R0IQ92 [314-328]	0	1805.94	15	1.34748e+06	1.15737e+06	1.35551e+06	1.37305e+06	1.48711e+06	1.09495e+06	2	903.474	1.18	67.3432	5.42e-05	1.294e-08	4.57
High	[RK].IWENYVEGEEVSNGAPVENK.[Q]	2xDeamidated [N4; N13]; 1xTMTpro [K20]; 1xTMTpro [N-Term]	0.000835862	0.00019945	2	2	1	I1K565; I1KP14	I1K565 [713-732]; I1KP14 [717-736]	0	2873.43	20	540912	534522	645401	607417	650809	554255	3	958.484	1.28	80.0877	5.42e-05	0.0002018	3.35
High	[R].LVTVDMLVSK.[R]	1xTMTpro [K10]; 1xTMTpro [N-Term]	0.000226957	0.00019945	1	1	1	I1JPV8	I1JPV8 [138-147]	0	1713.05	10	1.08884e+06	1.05467e+06	1.09822e+06	1.29149e+06	1.3329e+06	1.36757e+06	2	857.021	-7.15	81.455	5.42e-05	1.107e-05	3
High	[K].IVTTLNEAK.[V]	1xTMTpro [K9]; 1xTMTpro [N-Term]	0.000225512	0.00019945	2	6	11	A0A0R0G6T3; Q38IW8	A0A0R0G6T3 [23-31]; Q38IW8 [23-31]	0	1596.98	9	6.03831e+07	6.24721e+07	6.7819e+07	6.99176e+07	7.36239e+07	7.23839e+07	2	798.991	-3.86	61.1296	5.42e-05	1.083e-05	3.44
High	[R].LVQHQPTQYPTSEELSIGR.[I]	1xTMTpro [N-Term]	0.000198761	0.00019945	1	3	2	C6T2S4	C6T2S4 [45-63]	0	2487.32	19	1.02856e+06	1.05744e+06	1.14623e+06	1.15901e+06	1342378	1.22059e+06	3	829.771	-6.61	60.3414	5.42e-05	6.914e-06	4.69
High	[K].LVQIEHALTAVGSGQTSLGIK.[A]	1xTMTpro [K21]; 1xTMTpro [N-Term]	1.51581e-05	0.00019945	2	9	1	C6TH59; C6TKI4	C6TH59 [19-39]; C6TKI4 [19-39]	0	2730.6	21	846135	832782	835718	969858	1.02363e+06	1.12614e+06	3	910.869	-3.09	83.5703	5.42e-05	1.486e-11	8.3
High	[R].LVQSGVESGAR.[L]	1xTMTpro [N-Term]	0.000324159	0.00019945	2	4	3	I1KQX0; I1KL66	I1KQX0 [377-387]; I1KL66 [373-383]	0	1406.79	11	1.179e+06	1.14631e+06	1.29005e+06	1.33067e+06	1.44366e+06	1.45387e+06	2	703.9	-0.05	42.0889	5.42e-05	3.054e-05	2.96
High	[R].LVQSPNSFFMDVK.[C]	1xTMTpro [K13]; 1xTMTpro [N-Term]	0.000534603	0.00019945	1	3	2	C6SWV6	C6SWV6 [26-38]	0	2120.17	13	1.92061e+06	2.37411e+06	2.33695e+06	2.72751e+06	2.89856e+06	2.97841e+06	2	1060.58	-3.86	81.8326	5.42e-05	9.082e-05	4.63
High	[K].LVQVLNIYEER.[L]	1xTMTpro [N-Term]	0.000236967	0.00019945	1	3	1	Q9FQD4	Q9FQD4 [139-149]	0	1679.97	11	4.49376e+06	4532471	5040416	5307320	5.51149e+06	5.50448e+06	2	840.481	-5.87	82.1149	5.42e-05	1.271e-05	4.19
High	[R].IVSDGMLQAAAER.[L]	1xTMTpro [N-Term]	0.000144505	0.00019945	1	1	3	I1JMI9	I1JMI9 [527-539]	0	1664.9	13	1.40657e+06	1.44121e+06	1.6775e+06	1.73071e+06	1.66406e+06	1.41962e+06	2	832.948	-4.94	71.1911	5.42e-05	1.551e-06	3.93
High	[R].LVSEGYVLTVLAPNDEAMAK.[L]	1xTMTpro [K20]; 1xTMTpro [N-Term]	9.50178e-05	0.00019945	2	6	2	I1JQB4; I1M469	I1JQB4 [297-316]; I1M469 [291-310]	0	2728.51	20	645096	564740	693668	785273	749981	733688	3	910.171	-4	84.5577	5.42e-05	1.087e-07	5.98
High	[R].IVSEWPDLDLEASK.[F]	1xTMTpro [K14]; 1xTMTpro [N-Term]	0.000141434	0.00019945	1	1	4	I1KUN0	I1KUN0 [1579-1592]	0	2210.22	14	486199	473771	581932	574791	585419	521410	2	1105.61	-0.95	83.7918	5.42e-05	1.365e-06	4.41
High	[K].IVSGSVDQSDGSFLDDNQLK.[E]	1xTMTpro [K20]; 1xTMTpro [N-Term]	3.76675e-05	0.00019945	1	1	2	C6SVS3	C6SVS3 [106-125]	0	2732.42	20	566706	482312	639088	575245	643965	683870	3	911.472	-7.62	79.3578	5.42e-05	1.016e-09	6.85
High	[K].IVTTLNEAK.[V]	1xDeamidated [N6]; 1xTMTpro [K9]; 1xTMTpro [N-Term]	0.000626767	0.00019945	2	6	4	A0A0R0G6T3; Q38IW8	A0A0R0G6T3 [23-31]; Q38IW8 [23-31]	0	1597.97	9	7109975	6.48796e+06	7.47164e+06	7.69057e+06	7.5207e+06	6.09574e+06	2	799.482	-5.22	65.7115	5.42e-05	0.0001222	3.37
High	[K].LVSLSEQQLLDCDNK.[C]	1xCarbamidomethyl [C12]; 1xTMTpro [K15]; 1xTMTpro [N-Term]	8.9079e-05	0.00019945	1	2	3	Q43448	Q43448 [184-198]	0	2370.28	15	1.0474e+06	939477	1.18996e+06	1.24081e+06	1.36192e+06	1.03819e+06	2	1185.64	-3.32	80.6	5.42e-05	7.554e-08	4.32
High	[K].LVSPSEVSVDTTEGGNTVVK.[G]	1xTMTpro [K20]; 1xTMTpro [N-Term]	0.000173001	0.00019945	1	1	3	O81413	O81413 [150-169]	0	2626.44	20	3.70675e+06	3566051	3.8945e+06	4.13044e+06	4.4254e+06	4.58352e+06	3	876.151	-2.03	73.4591	5.42e-05	3.9e-06	4.61
High	[K].IVSVGTDAK.[G]	1xTMTpro [K9]; 1xTMTpro [N-Term]	0.000622459	0.00019945	2	5	1	I1MXB2; I1JTW7	I1MXB2 [702-710]; I1JTW7 [677-685]	0	1497.91	9	971277	938939	1112765	1.19442e+06	1.15388e+06	1225554	2	749.457	-4.51	53.5841	5.42e-05	0.0001209	3.82
High	[K].LVSWDAVSSR.[L]	1xTMTpro [N-Term]	0.000373565	0.00019945	2	10	6	I1LCI3; A0A0R0EQT1	I1LCI3 [229-238]; A0A0R0EQT1 [228-237]	0	1423.79	10	2.77885e+07	2.70079e+07	3.23687e+07	3.3053e+07	33561766	3.27755e+07	2	712.393	-5.6	67.6843	5.42e-05	4.277e-05	3.64
High	[K].LVSWEEGGYLTSDKPMPR.[G]	1xTMTpro [K14]; 1xTMTpro [N-Term]	4.44901e-05	0.00019945	3	3	2	I1NDV2; I1LXQ1; K7N1D8	I1NDV2 [463-480]; I1LXQ1 [514-531]; K7N1D8 [514-531]	0	2673.42	18	3.27053e+06	3.61893e+06	3.80916e+06	4.53595e+06	4.53669e+06	6.34252e+06	3	891.806	-6.62	77.6756	5.42e-05	2.233e-09	4.96
High	[K].LVSWYDNEWGYSSR.[V]	1xTMTpro [N-Term]	8.21821e-05	0.00019945	4	11	6	Q07CZ3; A0A0R0KA84; C6TN36; C6TD56	Q07CZ3 [312-325]; A0A0R0KA84 [312-325]; C6TN36 [315-328]; C6TD56 [315-328]	0	2065.99	14	2.13701e+07	2.32329e+07	24361098	2.66166e+07	2.77765e+07	2.94271e+07	2	1033.5	-4.05	82.644	5.42e-05	4.842e-08	4.95
High	[K].LVSWYDNEWGYSSR.[V]	1xDeamidated [N7]; 1xTMTpro [N-Term]	7.55651e-05	0.00019945	4	11	4	Q07CZ3; A0A0R0KA84; C6TN36; C6TD56	Q07CZ3 [312-325]; A0A0R0KA84 [312-325]; C6TN36 [315-328]; C6TD56 [315-328]	0	2066.98	14	7.35162e+06	7.18779e+06	7.59097e+06	8.40744e+06	8.27684e+06	7.41637e+06	2	1033.99	-3.17	82.3538	5.42e-05	3.106e-08	3.76
High	[R].IVTPQGIISGSVEINDGK.[I]	1xTMTpro [K18]; 1xTMTpro [N-Term]	6.5645e-05	0.00019945	2	2	4	I1M261; I1MEH3	I1M261 [58-75]; I1MEH3 [58-75]	0	2435.4	18	2.59692e+06	2.61936e+06	3112957	3.1219e+06	3.29517e+06	3.59421e+06	2	1218.2	-5.37	80.7641	5.42e-05	1.503e-08	5.74
High	[R].IVTPQGIISGSVEINDGK.[I]	1xDeamidated [N15]; 1xTMTpro [K18]; 1xTMTpro [N-Term]	0.000180295	0.00019945	2	2	1	I1M261; I1MEH3	I1M261 [58-75]; I1MEH3 [58-75]	0	2436.38	18	148037	135139	178442	180096	179811	132418	3	812.796	-4.59	82.0466	5.42e-05	4.678e-06	4.28
High	[K].LVTQLPEGGVLLLENVR.[F]	1xTMTpro [N-Term]	3.56712e-05	0.00019945	1	1	2	A0A368UH36	A0A368UH36 [106-122]	0	2154.28	17	8.97226e+06	8.94723e+06	1.03893e+07	1.07768e+07	1.08367e+07	1.19673e+07	2	1077.64	-1.52	84.9822	5.42e-05	7.831e-10	4.2
High	[R].LVSPAFSNEGK.[L]	1xTMTpro [K11]; 1xTMTpro [N-Term]	0.000102531	0.00019945	1	1	7	I1J7G5	I1J7G5 [11-21]	0	1757.01	11	1.80213e+07	1.72724e+07	1.98123e+07	1.86437e+07	1.88959e+07	2.03099e+07	2	879.005	-4.01	61.4447	5.42e-05	1.704e-07	3.74
High	[R].LWGENFFDPATK.[K]	1xTMTpro [K12]; 1xTMTpro [N-Term]	0.000107165	0.00019945	2	3	7	I1KU21; I1MJ86	I1KU21 [244-255]; I1MJ86 [244-255]	0	2033.1	12	3.54681e+07	3.52739e+07	3.93821e+07	4.5821e+07	4.03307e+07	4.30754e+07	2	1017.05	-3	83.5503	5.42e-05	2.248e-07	5.02
High	[R].IWGTSPDSIDIAEDR.[E]	1xTMTpro [N-Term]	0.000130787	0.00019945	2	2	3	K7M9L4; K7M387	K7M9L4 [742-756]; K7M387 [747-761]	0	1979	15	689871	526455	734700	744383	724015	406782	2	990.007	1.68	79.8804	5.42e-05	8.365e-07	3.82
High	[K].LWHSHAYEIK.[S]	1xTMTpro [K10]; 1xTMTpro [N-Term]	0.000178361	0.00019945	1	4	5	C6SWV3	C6SWV3 [115-124]	0	1892.07	10	3.16628e+06	3.17616e+06	3.6299e+06	3.35897e+06	3.64906e+06	4.34913e+06	3	631.357	-5.55	52.1096	5.42e-05	4.472e-06	5.16
High	[K].IYEIDPSLLAHR.[ED]	1xTMTpro [N-Term]	0.000840038	0.00019945	2	7	1	A0A0R0KL80; I1NAK9	A0A0R0KL80 [69-80]; I1NAK9 [167-178]	0	1730.98	12	41634.3	40974.7	55335.8	50078.1	53699.2	48201.7	3	577.662	-3.49	77.728	5.42e-05	0.0002031	3.57
High	[K].LYEIGAGTSEIR.[R]	1xTMTpro [N-Term]	0.00033607	0.00019945	1	1	3	K7LTG4	K7LTG4 [387-398]	0	1612.89	12	992618	960094	1.05793e+06	1.02266e+06	1.18001e+06	1.05303e+06	2	806.943	-4.84	69.8426	5.42e-05	3.333e-05	3.3
High	[R].LYEQQIEQLGNFQLR.[I]	1xTMTpro [N-Term]	0.000143878	0.00019945	1	5	2	I1J4E1	I1J4E1 [68-82]	0	2183.18	15	746803	663274	806348	777240	803345	779562	2	1092.09	-3.37	82.7387	5.42e-05	1.514e-06	2.56
High	[K].LYGVEPAESPVLNGGQPGK.[H]	1xDeamidated [N13]; 1xTMTpro [K19]; 1xTMTpro [N-Term]	0.000124835	0.00019945	1	4	2	I1NIU6	I1NIU6 [204-222]	0	2521.38	19	448947	445219	518692	502074	542532	441021	3	841.125	-7.58	75.1702	5.42e-05	6.171e-07	3.57
High	[R].LYIEQYEKDPSK.[I]	2xTMTpro [K8; K12]; 1xTMTpro [N-Term]	0.000133733	0.00019945	2	2	3	I1KQ93; I1K5M9	I1KQ93 [536-547]; I1K5M9 [536-547]	1	2425.38	12	2.50629e+06	3.18556e+06	2.82138e+06	3.85376e+06	4.16695e+06	5.86655e+06	3	809.131	-0.74	67.4236	5.42e-05	9.677e-07	3.72
High	[R].LYIVSALAGTK.[V]	1xTMTpro [K11]; 1xTMTpro [N-Term]	0.000142137	0.00019945	1	5	1	I1KA77	I1KA77 [57-67]	0	1744.09	11	1.12204e+06	1.11104e+06	1.1837e+06	1210565	1.3098e+06	1.26557e+06	2	872.546	-1.35	83.3008	5.42e-05	1.404e-06	3.87
High	[K].IYPVIPLPK.[E]	1xTMTpro [K9]; 1xTMTpro [N-Term]	0.000730486	0.00019945	1	2	1	I1LZ92	I1LZ92 [277-285]	0	1648.07	9	1.84393e+06	1.90178e+06	2.18076e+06	2290636	2323468	2.85409e+06	2	824.531	-9.38	80.536	5.42e-05	0.0001606	3.21
High	[R].LYQMQANGTLLFPAINVNDSVTK.[S]	1xTMTpro [K23]; 1xTMTpro [N-Term]	2.40431e-05	0.00019945	2	4	1	F8SMB9; I1K3S5	F8SMB9 [213-235]; I1K3S5 [213-235]	0	3145.72	23	593138	632192	773512	793986	848494	1.3903e+06	3	1049.25	5.49	84.8464	5.42e-05	1.246e-10	8.07
High	[R].LYQMQANGTLLFPAINVNDSVTK.[S]	2xDeamidated [N7; N16]; 1xTMTpro [K23]; 1xTMTpro [N-Term]	7.04744e-05	0.00019945	2	4	1	F8SMB9; I1K3S5	F8SMB9 [213-235]; I1K3S5 [213-235]	0	3147.69	23	703587	694193	792243	813872	866141	920432	3	1049.9	0.24	84.8274	5.42e-05	2.165e-08	5.48
High	[K].LYEGLSTAGTAILDEAER.[V]	1xTMTpro [N-Term]	0.000146641	0.00019945	1	2	1	I1LJJ4	I1LJJ4 [245-262]	0	2213.16	18	33120.3	28706.4	32901.6	34849.8	32158.3	36322.8	3	738.385	-9.68	84.8442	5.42e-05	1.689e-06	4.43
High	[R].LYQMQANGTLLFPAINVNDSVTK.[S]	3xDeamidated [N7; N16; N18]; 1xTMTpro [K23]; 1xTMTpro [N-Term]	8.26317e-05	0.00019945	2	4	1	F8SMB9; I1K3S5	F8SMB9 [213-235]; I1K3S5 [213-235]	0	3148.67	23	703587	694193	792243	813872	866141	920432	3	1050.23	1.86	84.8274	5.42e-05	4.997e-08	5.28
High	[R].LYSIASSALGDFGDSK.[T]	1xTMTpro [K16]; 1xTMTpro [N-Term]	0.00035057	0.00019945	1	2	1	C6TBX4	C6TBX4 [142-157]	0	2239.21	16	333337	307598	343902	388677	392592	348665	3	747.071	-5.55	84.1371	5.42e-05	3.691e-05	2.65
High	[R].LYTYDDVVEK.[V]	1xTMTpro [K10]; 1xTMTpro [N-Term]	0.000197881	0.00019945	2	5	2	A0A0R0L2F3; A0A0R0GKM7	A0A0R0L2F3 [824-833]; A0A0R0GKM7 [825-834]	0	1853.02	10	319357	330346	343686	353533	402689	338002	2	927.011	-1.66	74.3377	5.42e-05	6.819e-06	4.21
High	[RK].IYVPEEQLLK.[QRK]	1xTMTpro [K10]; 1xTMTpro [N-Term]	0.000340795	0.00019945	1	6	5	C6TB98	C6TB98 [243-252]	0	1840.11	10	1.1494e+07	1.10416e+07	1.25368e+07	1.37691e+07	1.39907e+07	1.44693e+07	2	920.554	-3.53	80.3188	5.42e-05	3.455e-05	3.7
High	[K].IYVSNVGADLDPQK.[L]	1xTMTpro [K14]; 1xTMTpro [N-Term]	0.000311371	0.00019945	1	2	2	A0A0R0KRZ3	A0A0R0KRZ3 [238-251]	0	2127.19	14	439460	414919	480439	522834	558490	752990	3	709.73	-8.65	76.2506	5.42e-05	2.758e-05	3.9
High	[R].LYYPDEGVLQALR.[G]	1xTMTpro [N-Term]	0.000202829	0.00019945	1	5	2	I1LIL5	I1LIL5 [64-76]	0	1841.01	13	3.26245e+06	3.46059e+06	3.80313e+06	3.1501e+06	3.11562e+06	3446449	2	921.008	-1.73	82.5074	5.42e-05	7.486e-06	3.61
High	[R-].MAAFYAGFPETVPVR.[T]	1xTMTpro [N-Term]	0.000207318	0.00019945	2	7	1	I1NEH3; B0M1A9	I1NEH3 [118-132]; B0M1A9 [118-132]	0	1960.03	15	2.42252e+06	2.49639e+06	2.77801e+06	3.04899e+06	3032315	3.45527e+06	2	980.523	3.32	81.4783	5.42e-05	8.096e-06	2.56
High	[R].MANLIGFNLETKPESR.[E]	1xTMTpro [K12]; 1xTMTpro [N-Term]	3.99443e-05	0.00019945	2	3	2	K7MYU5; I1JPD4	K7MYU5 [354-369]; I1JPD4 [354-369]	0	2428.35	16	1.34663e+06	1.41183e+06	1.56315e+06	1.70113e+06	1.69378e+06	2.16581e+06	3	810.119	-4.23	78.6275	5.42e-05	1.337e-09	6.01
High	[R].MASILEPSKPTFFPAMTK.[I]	2xTMTpro [K9; K18]; 1xTMTpro [N-Term]	0.000111749	0.00019945	2	3	2	I1LCQ1; A0A0R4J669	I1LCQ1 [14-31]; A0A0R4J669 [14-31]	0	2908.65	18	1.32091e+06	1.26339e+06	1.55541e+06	1.49027e+06	1.58261e+06	1.67539e+06	3	970.215	-7.09	82.4214	5.42e-05	2.939e-07	3.96
High	[K].MASTPGVSASLFNALAK.[A]	1xTMTpro [K17]; 1xTMTpro [N-Term]	0.000173001	0.00019945	1	6	1	I1K3R3	I1K3R3 [498-514]	0	2273.28	17	1.5839e+06	1.21898e+06	1.59262e+06	1.28907e+06	1.13834e+06	946602	3	758.431	-1.69	82.9116	5.42e-05	3.893e-06	1.9
High	[R].LYQMQANGTLLFPAINVNDSVTK.[S]	1xDeamidated [N7]; 1xOxidation [M4]; 1xTMTpro [K23]; 1xTMTpro [N-Term]	8.62819e-05	0.00019945	2	4	1	F8SMB9; I1K3S5	F8SMB9 [213-235]; I1K3S5 [213-235]	0	3162.7	23	1.40637e+06	1.50585e+06	1.45149e+06	1.62946e+06	1.68998e+06	1.97273e+06	3	1054.89	-9.42	83.3484	5.42e-05	6.322e-08	6.45
High	[R].IYEEYLAVPVIK.[G]	1xTMTpro [K12]; 1xTMTpro [N-Term]	0.000290469	0.00019945	2	3	3	I1NBI4; I1JQX3	I1NBI4 [214-225]; I1JQX3 [214-225]	0	2045.22	12	2.40687e+06	2.32387e+06	2.73507e+06	2.76865e+06	2.89221e+06	3.00154e+06	3	682.408	-4.83	83.6293	5.42e-05	2.3e-05	3.76
High	[R].IYDYDVYNDLGNPDKSEK.[L]	2xDeamidated [N8; N12]; 2xTMTpro [K15; K18]; 1xTMTpro [N-Term]	6.84205e-05	0.00019945	1	6	3	B3TDK4	B3TDK4 [183-200]	1	3062.57	18	998628	1.25948e+06	1.02955e+06	1.45852e+06	1.61927e+06	2.04711e+06	3	1021.53	6.26	76.3829	5.42e-05	1.857e-08	3.32
High	[R].IYDYDVYNDLGNPDKSEK.[L]	1xDeamidated [N]; 2xTMTpro [K15; K18]; 1xTMTpro [N-Term]	5.51973e-05	0.00019945	1	6	11	B3TDK4	B3TDK4 [183-200]	1	3061.58	18	3.81365e+06	4.76904e+06	4.21762e+06	5585055	5.83906e+06	8.28728e+06	3	1021.2	5.31	79.0392	5.42e-05	6.356e-09	6.06
High	[R].LWHSHLYEVK.[S]	1xTMTpro [K10]; 1xTMTpro [N-Term]	0.000253851	0.00019945	1	3	6	I1LN49	I1LN49 [100-109]	0	1920.1	10	2.07702e+07	2.10932e+07	24162761	2.32955e+07	2.25862e+07	1.89489e+07	2	960.544	-9.11	57.1442	5.42e-05	1.57e-05	4.55
High	[K].IWNLGSPDPNFTLDAHQK.[G]	1xTMTpro [K18]; 1xTMTpro [N-Term]	0.000142137	0.00019945	2	8	1	I1M5M3; I1KH65	I1M5M3 [169-186]; I1KH65 [169-186]	0	2661.43	18	2.13072e+06	2.21813e+06	2.47794e+06	2244970	2.29614e+06	2.36026e+06	3	887.81	-4.36	79.6716	5.42e-05	1.408e-06	4.65
High	[K].LWNTDHAPEDVPLALDR.[T]	1xTMTpro [N-Term]	0.000558599	0.00019945	1	4	1	I1J700	I1J700 [82-98]	0	2266.18	17	124380	124833	154331	141318	145398	139196	3	756.064	-0.76	79.1539	5.42e-05	9.881e-05	5.8
High	[K].LWNTLGECK.[Y]	1xCarbamidomethyl [C8]; 1xTMTpro [K9]; 1xTMTpro [N-Term]	0.000831712	0.00019945	2	3	2	I1K5E6; C6TJD3	I1K5E6 [131-139]; C6TJD3 [131-139]	0	1728.96	9	9.8697e+06	8.17632e+06	8.77718e+06	1.12339e+07	1.33702e+07	1.87478e+07	3	576.988	-5.74	73.7255	5.42e-05	0.0002001	4.77
High	[K].LWSLLPQEAK.[D]	1xTMTpro [K10]; 1xTMTpro [N-Term]	0.000292775	0.00019945	2	2	2	C6T3W3; C6SX86	C6T3W3 [78-87]; C6SX86 [78-87]	0	1793.08	10	7.67826e+06	6.96708e+06	9.27634e+06	9.01557e+06	9.08557e+06	7.82947e+06	2	897.045	0.28	83.9979	5.42e-05	2.347e-05	4.07
High	[R].LYALDDELK.[L]	1xTMTpro [K9]; 1xTMTpro [N-Term]	0.000516417	0.00019945	2	2	11	I1JL98; I1J7G5	I1JL98 [133-141]; I1J7G5 [133-141]	0	1687.98	9	1.37947e+07	1.44186e+07	1.6014e+07	1.57009e+07	1.69081e+07	2.1445e+07	2	844.486	-6.9	80.1154	5.42e-05	8.477e-05	3.82
High	[R].IYAMFTNTDDNTYDPSIGAYSR.[I]	1xTMTpro [N-Term]	3.83103e-05	0.00019945	2	2	7	I1LHP6; K7K4G2	I1LHP6 [148-169]; K7K4G2 [147-168]	0	2819.32	22	2.40563e+06	2.5069e+06	2.59325e+06	2.59429e+06	2.92127e+06	3.47129e+06	2	1410.15	-6.08	82.8524	5.42e-05	1.097e-09	4.54
High	[R].IYAMFTNTDDNTYDPSIGAYSR.[I]	2xDeamidated [N7; N11]; 1xOxidation [M4]; 1xTMTpro [N-Term]	0.000572426	0.00019945	2	2	1	I1LHP6; K7K4G2	I1LHP6 [148-169]; K7K4G2 [147-168]	0	2837.28	22	643674	666172	774814	769289	792221	740498	3	946.44	9.79	79.2688	5.42e-05	0.0001036	3.93
High	[K].LYATIDLEK.[A]	1xTMTpro [K9]; 1xTMTpro [N-Term]	0.000699672	0.00019945	2	4	1	I1KH24; A0A0R0IQ92	I1KH24 [50-58]; A0A0R0IQ92 [50-58]	0	1674	9	1.879e+06	1.81819e+06	2.12238e+06	2.12687e+06	2.14962e+06	1.82819e+06	2	837.495	-8.9	75.7225	5.42e-05	0.000149	4.19
High	[R].IYATYFGGDDK.[S]	1xTMTpro [K11]; 1xTMTpro [N-Term]	0.000257131	0.00019945	1	1	3	A0A368UK73	A0A368UK73 [188-198]	0	1857.99	11	1.14057e+06	1.06684e+06	1.21004e+06	1.22986e+06	1.27642e+06	1.25397e+06	2	929.495	-3.19	74.1827	5.42e-05	1.631e-05	3.19
High	[K].LYDNSAMENLFK.[S]	1xTMTpro [K12]; 1xTMTpro [N-Term]	0.000105165	0.00019945	1	2	2	K7N0I2	K7N0I2 [230-241]	0	2053.09	12	1.64501e+06	1.88331e+06	1.78565e+06	2.3601e+06	2.59729e+06	4.06871e+06	2	1027.04	-4.77	82.5488	5.42e-05	1.998e-07	5.47
High	[K].LYDSIFDKFDGDR.[S]	1xTMTpro [K8]; 1xTMTpro [N-Term]	0.000191949	0.00019945	2	2	4	I1MIA8; K7L8B5	I1MIA8 [73-85]; K7L8B5 [73-85]	1	2199.16	13	1.03325e+06	1.95185e+06	1.25121e+06	1.85448e+06	2.37039e+06	5.34294e+06	2	1100.08	-0.72	83.453	5.42e-05	6.047e-06	4.34
High	[R].IYDTASHVK.[D]	1xTMTpro [K9]; 1xTMTpro [N-Term]	0.000251	0.00019945	2	3	13	I1MUH0; I1K198	I1MUH0 [127-135]; I1K198 [134-142]	0	1641.95	9	1.6451e+07	1.54592e+07	1.85096e+07	1.60849e+07	1.99517e+07	2.41718e+07	3	547.982	-8.73	43.3942	5.42e-05	1.522e-05	3.8
High	[K].IYDVNPDILR.[A]	1xTMTpro [N-Term]	0.000799407	0.00019945	1	3	3	K7MVE6	K7MVE6 [57-66]	0	1521.86	10	2.43537e+06	2.197e+06	2.40056e+06	3.29664e+06	3.569e+06	3.74507e+06	2	761.43	-4.61	77.9364	5.42e-05	0.0001873	3.54
High	[R].IYDYDVYNDLGDPDK.[G]	1xTMTpro [K15]; 1xTMTpro [N-Term]	6.41298e-05	0.00019945	1	7	5	B3TDK6	B3TDK6 [201-215]	0	2413.21	15	5.62825e+06	4.45501e+06	5.8742e+06	4.56108e+06	4.73639e+06	2.73864e+06	2	1207.1	-5.71	80.5125	5.42e-05	1.338e-08	5.32
High	[R].IYDYDVYNDLGDPDKGENHARPVLGGNDTFPYPR.[R]	1xTMTpro [K15]; 1xTMTpro [N-Term]	0.000102247	0.00019945	1	2	2	B3TDK6	B3TDK6 [201-234]	1	4491.21	34	2.4156e+06	3.62961e+06	2.46158e+06	4.6825e+06	4.67236e+06	12265471	5	899.045	-3.67	79.1308	5.42e-05	1.679e-07	5.6
High	[R].IYDYDVYNDLGDPDKGENHARPVLGGNDTFPYPR.[R]	2xDeamidated [N18; N]; 1xTMTpro [K15]; 1xTMTpro [N-Term]	2.34387e-05	0.00019945	1	2	3	B3TDK6	B3TDK6 [201-234]	1	4493.18	34	1.04804e+06	1.51854e+06	1.25939e+06	1.91794e+06	1.9117e+06	4.58976e+06	4	1124.06	5.38	79.1424	5.42e-05	1.107e-10	4.36
High	[R].IYDYDVYNDLGDPDKGENHARPVLGGNDTFPYPR.[R]	3xDeamidated [N8; N18; N27]; 1xTMTpro [K15]; 1xTMTpro [N-Term]	0.00029324	0.00019945	1	2	1	B3TDK6	B3TDK6 [201-234]	1	4494.17	34	171542	207448	203630	262675	265695	361545	5	899.639	0.39	78.8982	5.42e-05	2.36e-05	4.34
High	[R].IYDYDVYNDLGNPDK.[SD]	1xTMTpro [K15]; 1xTMTpro [N-Term]	4.04433e-05	0.00019945	2	11	22	K7KYV6; B3TDK4	K7KYV6 [210-224]; B3TDK4 [183-197]	0	2412.22	15	6.10561e+07	5.71333e+07	6.86321e+07	5.83822e+07	6.4557e+07	5.09451e+07	2	1206.61	0.36	78.6642	5.42e-05	1.421e-09	5.37
High	[R].IYDYDVYNDLGNPDK.[SD]	1xDeamidated [N]; 1xTMTpro [K15]; 1xTMTpro [N-Term]	2.18919e-05	0.00019945	2	11	15	K7KYV6; B3TDK4	K7KYV6 [210-224]; B3TDK4 [183-197]	0	2413.21	15	8.24601e+06	7.26626e+06	8.89614e+06	7.95271e+06	8.12221e+06	6.00084e+06	2	1207.1	-2.22	79.2217	5.42e-05	8.068e-11	5.97
High	[R].IYDYDVYNDLGNPDKSEK.[L]	2xTMTpro [K15; K18]; 1xTMTpro [N-Term]	6.84712e-06	0.00019945	1	6	9	B3TDK4	B3TDK4 [183-200]	1	3060.6	18	7.92597e+06	1.00516e+07	8.53824e+06	1.17369e+07	1.19256e+07	2.01174e+07	3	1020.86	-8	73.6614	5.42e-05	3.917e-13	5.56
High	[K].LSTGQGLMQVDK.[A]	1xTMTpro [K12]; 1xTMTpro [N-Term]	0.000101325	0.00019945	2	3	7	A0A0R0I854; I1MPM4	A0A0R0I854 [531-542]; I1MPM4 [532-543]	0	1885.07	12	1.03358e+07	1.0647e+07	1.21927e+07	1.25925e+07	1.26495e+07	1.28161e+07	2	943.033	-6.33	65.6295	5.42e-05	1.588e-07	4.73
High	[K].IFSHPDVAAEEPWYGIEQEYTLLQK.[D]	1xTMTpro [K25]; 1xTMTpro [N-Term]	1.55381e-05	0.00019945	2	5	2	I1L432; K7L0W4	I1L432 [91-115]; K7L0W4 [113-137]	0	3571.86	25	1.60163e+06	1.5458e+06	1.71796e+06	1.87734e+06	2.03092e+06	1972438	3	1191.29	-4.43	84.9725	5.42e-05	1.665e-11	8.36
High	[R].LFQVEYAMEAVK.[Q]	1xTMTpro [K12]; 1xTMTpro [N-Term]	0.000106093	0.00019945	1	3	2	I1M8A5	I1M8A5 [19-30]	0	2036.14	12	3.5553e+06	3.70632e+06	3.85215e+06	4.11817e+06	4.31227e+06	3.92943e+06	2	1018.56	-8.57	83.7959	5.42e-05	2.111e-07	5.87
High	[R].LFQVEYAIEAIK.[L]	1xTMTpro [K12]; 1xTMTpro [N-Term]	0.000136076	0.00019945	2	7	1	C6TGU2; I1JBH2	C6TGU2 [21-32]; I1JBH2 [21-32]	0	2032.2	12	2353461	2.30653e+06	2.52792e+06	2.63454e+06	2961658	2.87469e+06	2	1016.6	-4.27	85.1369	5.42e-05	1.079e-06	5.21
High	[K].GTSAVEGVATLIQEDDGPTTVSVR.[I]	1xTMTpro [N-Term]	4.42949e-05	0.00019945	1	4	1	I1LKZ3	I1LKZ3 [61-84]	0	2706.41	24	1.67553e+06	1.57644e+06	1.90155e+06	1.9541e+06	1.96694e+06	1.86999e+06	3	902.801	-8.38	81.054	5.42e-05	2.194e-09	7.52
High	[K].GTSAVEGVATLIQEDDGPTTVSVR.[I]	1xDeamidated [Q13]; 1xTMTpro [N-Term]	3.80384e-05	0.00019945	1	4	1	I1LKZ3	I1LKZ3 [61-84]	0	2707.4	24	1.5598e+06	1.58776e+06	1939742	1.86144e+06	1.82483e+06	2.08994e+06	2	1354.21	5.35	81.0987	5.42e-05	1.063e-09	3.32
High	[R].GTSIEAQVHGK.[R]	1xTMTpro [K11]; 1xTMTpro [N-Term]	0.000835862	0.00019945	1	3	2	K7MK54	K7MK54 [170-180]	0	1735	11	2.52824e+06	2.38157e+06	2.67213e+06	2.91755e+06	2.88723e+06	3.33777e+06	3	579.002	-4.01	43.2691	5.42e-05	0.0002017	2.44
High	[K].GTTALVTGGTR.[G]	1xTMTpro [N-Term]	0.000169529	0.00019945	1	3	2	A0A0R0HXT4	A0A0R0HXT4 [17-27]	0	1337.77	11	961238	824771	959422	956647	993965	952001	2	669.387	-3.05	38.3957	5.42e-05	3.561e-06	3.08
High	[R].GTTMMTVLPEQAK.[R]	1xTMTpro [K13]; 1xTMTpro [N-Term]	5.73147e-05	0.00019945	1	1	10	A0A0R0JP17	A0A0R0JP17 [149-161]	0	2015.12	13	1.612e+07	16678532	1.8959e+07	1.71645e+07	1.88193e+07	2.11544e+07	2	1008.06	-3.76	67.5733	5.42e-05	7.635e-09	5.28
High	[R].GTTMMTVLPEQAK.[R]	1xOxidation [M]; 1xTMTpro [K13]; 1xTMTpro [N-Term]	0.000118961	0.00019945	1	1	36	A0A0R0JP17	A0A0R0JP17 [149-161]	0	2031.11	13	4.35333e+07	4.23592e+07	5.02439e+07	4.62586e+07	4.93997e+07	4.92467e+07	2	1016.05	-5.66	57.9409	5.42e-05	4.458e-07	4.68
High	[R].GTTMMTVLPEQAK.[R]	2xOxidation [M4; M5]; 1xTMTpro [K13]; 1xTMTpro [N-Term]	0.000116601	0.00019945	1	1	13	A0A0R0JP17	A0A0R0JP17 [149-161]	0	2047.11	13	1.07275e+07	1.01097e+07	1.35234e+07	1.19231e+07	1.2461e+07	1.17665e+07	3	683.037	-4.3	51.7457	5.42e-05	3.891e-07	3.84
High	[K].GTTNVLEASLEAK.[V]	1xTMTpro [K13]; 1xTMTpro [N-Term]	0.000157149	0.00019945	1	1	1	A0A0R4J3K7	A0A0R4J3K7 [106-118]	0	1941.11	13	153745	146815	157660	159046	168531	155267	3	647.708	-3.24	78.1785	5.42e-05	2.449e-06	4.07
[truncated: 16,508 more rows]
