# Supplementary material for: Multi-Omics Analysis of a Chromosome Segment Substitution Line Reveals a New Regulation Network for Soybean Seed Storage Profile
Source: Int J Mol Sci. 2024 May 21;25(11):5614. doi: 10.3390/ijms25115614 (PMC11171932; doi:10.3390/ijms25115614)
Supplement: Supplementary file 1 [file ijms-25-05614-s001.zip › Table S8. All expressed proteins annotated between SN14 and R122.xlsx]

## Sheet: Sheet1
Table S8. All expressed proteins annotated between SN14 and R122
Accession	Gene.Symbol	Protein.Name	Description	R122_1	R122_2	R122_3	SN14_1	SN14_2	SN14_3	ttestPvalue	ControlMean	ControlSD	ControlSE	ControlCV	TestMean	TestSD	TestSE	TestCV	FC	Log2FC	FDR	threshold
P02858	GY4	Glycinin G4	Glycinin G4 OS=Glycine max OX=3847 GN=GY4 PE=1 SV=2	2.01128e+10	2.12352e+10	2.50125e+10	1.96048e+10	2.00878e+10	1.8338e+10	0.151928	1.93435e+10	9.03678e+08	5.21739e+08	4.67173	2.21202e+10	2.56695e+09	1.48203e+09	11.6046	1.14354	0.193513	0.434171	NoSig
P04405	GY2	Glycinin G2	Glycinin G2 OS=Glycine max OX=3847 GN=GY2 PE=1 SV=2	1.6782e+10	1.74006e+10	2.05375e+10	1.63024e+10	1.68583e+10	1.53256e+10	0.170666	1.61621e+10	7.75926e+08	4.47981e+08	4.80091	1.824e+10	2.01359e+09	1.16254e+09	11.0394	1.12857	0.174496	0.453158	NoSig
A0A0R0GMV1	GLYMA_13G123500	(Fragment)	Uncharacterized protein (Fragment) OS=Glycine max OX=3847 GN=GLYMA_13G123500 PE=3 SV=1	5.04249e+09	5.22499e+09	6.10675e+09	5.28775e+09	5.52434e+09	4.9647e+09	0.615676	5.25893e+09	2.80931e+08	1.62196e+08	5.34198	5.45808e+09	5.6913e+08	3.28588e+08	10.4273	1.03787	0.0536239	0.795537	NoSig
A0A0R0KKD6	GLYMA_03G163500	#N/A	Uncharacterized protein OS=Glycine max OX=3847 GN=GLYMA_03G163500 PE=3 SV=1	5.41836e+10	5.42438e+10	5.64752e+10	5.35863e+10	5.32711e+10	4.98873e+10	0.124774	5.22483e+10	2.05069e+09	1.18397e+09	3.9249	5.49675e+10	1.30602e+09	7.54031e+08	2.37598	1.05205	0.0731965	0.408536	NoSig
P11827	CG-1	Beta-conglycinin alpha' subunit	Beta-conglycinin alpha' subunit OS=Glycine max OX=3847 GN=CG-1 PE=1 SV=2	4.66396e+10	4.66272e+10	5.01432e+10	4.55129e+10	4.64651e+10	4.46091e+10	0.151899	4.5529e+10	9.28101e+08	5.3584e+08	2.03848	4.78033e+10	2.02641e+09	1.16995e+09	4.23906	1.04995	0.0703254	0.434171	NoSig
A0A0R0KRW0	547901	Cupin type-1 domain-containing protein	Cupin type-1 domain-containing protein OS=Glycine max OX=3847 GN=547901 PE=3 SV=1	165051	176107	168529	184449	167191	179580	0.303607	177073	8897.58	5137.02	5.0248	169896	5653.06	3263.8	3.32737	0.959464	-0.0596992	0.561189	NoSig
B3TDK4	#N/A	Lipoxygenase	Lipoxygenase OS=Glycine max OX=3847 PE=3 SV=1	5.15764e+09	5.25551e+09	5.84675e+09	5.38464e+09	5.73353e+09	5.42556e+09	0.715525	5.51458e+09	1.90716e+08	1.1011e+08	3.4584	5.41997e+09	3.7283e+08	2.15254e+08	6.87883	0.982844	-0.0249659	0.857359	NoSig
P0DO16	CG-3	Beta-conglycinin alpha subunit 1	Beta-conglycinin alpha subunit 1 OS=Glycine max OX=3847 GN=CG-3 PE=1 SV=1	3.63552e+10	3.6373e+10	3.92926e+10	3.57e+10	3.63669e+10	3.40178e+10	0.174675	3.53616e+10	1.21055e+09	6.98909e+08	3.42333	3.73403e+10	1.69079e+09	9.76179e+08	4.52806	1.05596	0.0785497	0.456628	NoSig
A0A0R0EZ76	GLYMA_19G164900	#N/A	Uncharacterized protein OS=Glycine max OX=3847 GN=GLYMA_19G164900 PE=3 SV=2	4.80812e+09	4.77244e+09	4.78954e+09	4.87492e+09	4.67496e+09	4.59703e+09	0.422767	4.71564e+09	1.43341e+08	8.2758e+07	3.03969	4.79003e+09	1.78468e+07	1.03039e+07	0.372583	1.01578	0.0225831	0.655974	NoSig
P04347	GY5	Glycinin G5	Glycinin G5 OS=Glycine max OX=3847 GN=GY5 PE=1 SV=1	3.56939e+08	3.55613e+08	3.54038e+08	3.55127e+08	3.4622e+08	3.42017e+08	0.121871	3.47788e+08	6.69404e+06	3.86481e+06	1.92475	3.5553e+08	1.45209e+06	838364	0.408429	1.02226	0.0317641	0.402505	NoSig
Q948Y0	#N/A	Beta-conglycinin alpha prime subunit	Beta-conglycinin alpha prime subunit OS=Glycine max OX=3847 PE=2 SV=1	7.7171e+06	7.50939e+06	8.04197e+06	7.1192e+06	7.43205e+06	7.18598e+06	0.0484717	7.24575e+06	164763	95125.7	2.27392	7.75615e+06	268429	154977	3.46085	1.07044	0.0982072	0.280122	NoSig
F7J077	CG-4	Beta-conglycinin beta subunit 2	Beta-conglycinin beta subunit 2 OS=Glycine max OX=3847 GN=CG-4 PE=1 SV=1	1.05052e+09	1.01489e+09	5.72942e+08	1.29215e+09	1.09275e+09	1.20232e+09	0.12613	1.19574e+09	9.98612e+07	5.76549e+07	8.3514	8.79453e+08	2.66044e+08	1.536e+08	30.251	0.735488	-0.443227	0.408798	NoSig
O22121	#N/A	Beta subunit of beta conglycinin (Fragment)	Beta subunit of beta conglycinin (Fragment) OS=Glycine max OX=3847 PE=2 SV=2	1.736e+10	1.72669e+10	1.83713e+10	2.00256e+10	1.93895e+10	1.91147e+10	0.0143118	1.95099e+10	4.67251e+08	2.69768e+08	2.39494	1.7666e+10	6.12514e+08	3.53635e+08	3.46718	0.90549	-0.143229	0.171002	NoSig
C6T9L1	#N/A	#N/A	Uncharacterized protein OS=Glycine max OX=3847 PE=2 SV=1	1.0434e+09	1.05466e+09	1.08146e+09	1.15315e+09	1.0972e+09	1.07457e+09	0.135084	1.1083e+09	4.04505e+07	2.33541e+07	3.64977	1.05984e+09	1.95486e+07	1.12864e+07	1.84449	0.956273	-0.0645055	0.418993	NoSig
B3TDK6	547869	Lipoxygenase	Lipoxygenase OS=Glycine max OX=3847 GN=547869 PE=3 SV=1	6.29659e+09	6.42519e+09	6.92153e+09	6.7286e+09	6.96858e+09	6.7044e+09	0.291818	6.80053e+09	1.4604e+08	8.43164e+07	2.14749	6.54777e+09	3.3001e+08	1.90531e+08	5.04003	0.962832	-0.0546438	0.548907	NoSig
I1L860	GLYMA_10G028300	#N/A	Uncharacterized protein OS=Glycine max OX=3847 GN=GLYMA_10G028300 PE=4 SV=1	5.96144e+09	5.9638e+09	6.40031e+09	6.01254e+09	6.22404e+09	5.85413e+09	0.687719	6.03024e+09	1.85586e+08	1.07148e+08	3.07759	6.10852e+09	2.52708e+08	1.45901e+08	4.13697	1.01298	0.0186071	0.840272	NoSig
I1M596	547774	Lipoxygenase	Lipoxygenase OS=Glycine max OX=3847 GN=547774 PE=2 SV=1	3.85988e+09	3.9055e+09	4.11985e+09	3.79761e+09	3.96875e+09	3.82149e+09	0.361794	3.86262e+09	9.269e+07	5.35146e+07	2.39967	3.96174e+09	1.38816e+08	8.01453e+07	3.50391	1.02566	0.0365568	0.607736	NoSig
Q39801	732633	51 kDa seed maturation protein	51 kDa seed maturation protein OS=Glycine max OX=3847 GN=732633 PE=2 SV=1	1.13426e+09	1.1669e+09	1.37526e+09	1.0002e+09	1.1186e+09	1.02375e+09	0.100678	1.04752e+09	6.26773e+07	3.61867e+07	5.9834	1.22547e+09	1.30744e+08	7.54849e+07	10.6688	1.16988	0.226364	0.375423	NoSig
Q04672	SBP	Sucrose-binding protein	Sucrose-binding protein OS=Glycine max OX=3847 GN=SBP PE=1 SV=1	4.60646e+08	4.9289e+08	7.89438e+08	4.77102e+08	4.52877e+08	3.83509e+08	0.256846	4.3783e+08	4.85769e+07	2.80459e+07	11.0949	5.80991e+08	1.81238e+08	1.04638e+08	31.1947	1.32698	0.408148	0.523659	NoSig
Q948X9	#N/A	Beta-conglycinin alpha-subunit	Beta-conglycinin alpha-subunit OS=Glycine max OX=3847 PE=2 SV=1	1.60585e+07	1.68351e+07	1.80817e+07	1.4234e+07	1.56265e+07	1.41844e+07	0.0377302	1.46816e+07	818643	472644	5.57597	1.69918e+07	1.0207e+06	589300	6.00701	1.15735	0.210823	0.255652	NoSig
Q39873	732637	Lea protein	Lea protein OS=Glycine max OX=3847 GN=732637 PE=2 SV=1	2.48559e+09	2.51882e+09	2.8041e+09	2.29315e+09	2.46421e+09	2.34013e+09	0.104469	2.36583e+09	8.83789e+07	5.10256e+07	3.73564	2.60284e+09	1.75088e+08	1.01087e+08	6.72681	1.10018	0.137739	0.379534	NoSig
A0A0R0JWF4	GLYMA_06G283900	#N/A	Uncharacterized protein OS=Glycine max OX=3847 GN=GLYMA_06G283900 PE=4 SV=1	1.9175e+09	1.94414e+09	2.02743e+09	1.76138e+09	1.89833e+09	1.80313e+09	0.0532613	1.82095e+09	7.01926e+07	4.05257e+07	3.85473	1.96302e+09	5.73437e+07	3.31074e+07	2.92119	1.07802	0.108388	0.292678	NoSig
K7LDT9	547559	#N/A	Uncharacterized protein OS=Glycine max OX=3847 GN=547559 PE=4 SV=1	5.70392e+08	5.77954e+08	6.17193e+08	5.46893e+08	5.67137e+08	5.47906e+08	0.0960371	5.53979e+08	1.14067e+07	6.58566e+06	2.05905	5.88513e+08	2.51235e+07	1.45051e+07	4.26898	1.06234	0.0872447	0.371704	NoSig
Q39846	SBP65	Seed biotin-containing protein SBP65	Seed biotin-containing protein SBP65 OS=Glycine max OX=3847 GN=SBP65 PE=2 SV=1	2.2539e+09	2.29957e+09	2.53964e+09	2.09944e+09	2.19576e+09	2.12022e+09	0.0727263	2.13847e+09	5.069e+07	2.92659e+07	2.37038	2.36437e+09	1.53497e+08	8.86218e+07	6.4921	1.10564	0.144877	0.33121	NoSig
A0A0R0KVB4	GLYMA_03G239700	Peptidase A1 domain-containing protein	Peptidase A1 domain-containing protein OS=Glycine max OX=3847 GN=GLYMA_03G239700 PE=4 SV=1	1.91415e+09	1.99467e+09	2.11066e+09	2.26808e+09	2.08856e+09	2.05046e+09	0.216219	2.1357e+09	1.16216e+08	6.70972e+07	5.44158	2.00649e+09	9.87877e+07	5.70351e+07	4.9234	0.939502	-0.0900323	0.491785	NoSig
I1L957	100786618	#N/A	Uncharacterized protein OS=Glycine max OX=3847 GN=100786618 PE=3 SV=1	4.05295e+09	4.09861e+09	4.41493e+09	3.66549e+09	3.8612e+09	3.71818e+09	0.0262246	3.74829e+09	1.01272e+08	5.84695e+07	2.70182	4.18883e+09	1.97137e+08	1.13817e+08	4.70625	1.11753	0.160315	0.220584	NoSig
I1JF86	GLYMA_02G145700	#N/A	Uncharacterized protein OS=Glycine max OX=3847 GN=GLYMA_02G145700 PE=4 SV=2	1.41455e+09	1.45408e+09	1.89282e+09	1.23766e+09	1.41078e+09	1.26164e+09	0.155764	1.30336e+09	9.38012e+07	5.41562e+07	7.19688	1.58715e+09	2.65457e+08	1.53262e+08	16.7254	1.21774	0.284203	0.437087	NoSig
Q39871	MP2	Late embryongenesis abundant protein	Late embryongenesis abundant protein OS=Glycine max OX=3847 GN=MP2 PE=2 SV=1	4.93954e+08	5.05005e+08	5.86517e+08	4.51827e+08	4.69505e+08	4.6309e+08	0.086588	4.61474e+08	8.94903e+06	5.16673e+06	1.93923	5.28492e+08	5.05544e+07	2.91876e+07	9.56579	1.14523	0.195633	0.356263	NoSig
Q9SP11	SBP	Sucrose binding protein homolog S-64	Sucrose binding protein homolog S-64 OS=Glycine max OX=3847 GN=SBP PE=2 SV=1	1.48768e+07	1.3984e+07	1.26874e+07	1.41737e+07	1.3906e+07	1.38683e+07	0.845904	1.39827e+07	166491	96123.4	1.19069	1.38494e+07	1.10091e+06	635608	7.94913	0.99047	-0.0138151	0.920666	NoSig
A0A0R0HYM3	GLYMA_10G246500	#N/A	Uncharacterized protein OS=Glycine max OX=3847 GN=GLYMA_10G246500 PE=4 SV=1	2.09547e+09	2.10949e+09	2.19082e+09	2.2039e+09	2.18128e+09	2.12149e+09	0.392157	2.16889e+09	4.2579e+07	2.4583e+07	1.96317	2.13193e+09	5.14784e+07	2.97211e+07	2.41464	0.982957	-0.0247994	0.632512	NoSig
I1NGG4	GLYMA_20G147600	#N/A	Uncharacterized protein OS=Glycine max OX=3847 GN=GLYMA_20G147600 PE=3 SV=1	1.05895e+09	1.06007e+09	1.14748e+09	1.01022e+09	1.0576e+09	1.03278e+09	0.16264	1.03353e+09	2.36986e+07	1.36824e+07	2.29297	1.08883e+09	5.079e+07	2.93236e+07	4.66464	1.05351	0.0751976	0.445872	NoSig
Q8RVH5	#N/A	Basic 7S globulin 2	Basic 7S globulin 2 OS=Glycine max OX=3847 PE=1 SV=1	5.05498e+08	5.18802e+08	5.00446e+08	6.14672e+08	5.46175e+08	5.68228e+08	0.0311885	5.76358e+08	3.49646e+07	2.01868e+07	6.06647	5.08249e+08	9.48212e+06	5.47451e+06	1.86565	0.881828	-0.181431	0.239345	NoSig
Q9XET0	PM30	Seed maturation protein PM30	Seed maturation protein PM30 OS=Glycine max OX=3847 GN=PM30 PE=2 SV=1	4.39508e+09	4.48619e+09	4.97016e+09	4.16434e+09	4.31413e+09	4.30304e+09	0.125905	4.2605e+09	8.346e+07	4.81856e+07	1.95892	4.61715e+09	3.09098e+08	1.78458e+08	6.69457	1.08371	0.115978	0.408798	NoSig
I7FST9	Gm pdil-1	Protein disulfide-isomerase	Protein disulfide-isomerase OS=Glycine max OX=3847 GN=Gm pdil-1 PE=2 SV=1	9.00738e+08	8.8583e+08	9.52721e+08	8.01358e+08	8.36637e+08	8.18413e+08	0.0141923	8.18802e+08	1.76427e+07	1.0186e+07	2.15469	9.13096e+08	3.5116e+07	2.02743e+07	3.84582	1.11516	0.157252	0.171002	NoSig
Q70EM0	lea-D-11	Dehydrin	Dehydrin OS=Glycine max OX=3847 GN=lea-D-11 PE=4 SV=1	5.39133e+07	5.62984e+07	5.89495e+07	5.46811e+07	5.34556e+07	5.40989e+07	0.19789	5.40785e+07	613002	353917	1.13354	5.6387e+07	2.51923e+06	1.45448e+06	4.46774	1.04269	0.0603083	0.476819	NoSig
I1MT10	100782173	#N/A	Uncharacterized protein OS=Glycine max OX=3847 GN=100782173 PE=3 SV=1	6.66489e+08	6.86315e+08	7.11199e+08	6.6384e+08	6.86818e+08	6.55707e+08	0.294499	6.68788e+08	1.61352e+07	9.31567e+06	2.4126	6.88001e+08	2.24029e+07	1.29343e+07	3.25623	1.02873	0.0408616	0.551475	NoSig
I1MJ86	100788357	Tr-type G domain-containing protein	Tr-type G domain-containing protein OS=Glycine max OX=3847 GN=100788357 PE=3 SV=1	2.44472e+07	2.47001e+07	3.02127e+07	2.41009e+07	2.26294e+07	2.43981e+07	0.233915	2.37095e+07	947096	546806	3.99459	2.64533e+07	3.25813e+06	1.88108e+06	12.3165	1.11573	0.157985	0.507831	NoSig
I1KU21	100804251	Tr-type G domain-containing protein	Tr-type G domain-containing protein OS=Glycine max OX=3847 GN=100804251 PE=3 SV=1	5.62645e+08	5.59893e+08	6.15949e+08	5.21597e+08	5.44749e+08	5.30231e+08	0.0718655	5.32192e+08	1.16999e+07	6.75495e+06	2.19844	5.79495e+08	3.15999e+07	1.82442e+07	5.453	1.08888	0.122851	0.33031	NoSig
Q39805	#N/A	Dehydrin-like protein	Dehydrin-like protein OS=Glycine max OX=3847 PE=2 SV=1	2.30097e+09	2.34926e+09	2.4051e+09	2.20734e+09	2.31893e+09	2.23105e+09	0.0936733	2.25244e+09	5.87915e+07	3.39433e+07	2.61013	2.35178e+09	5.21095e+07	3.00854e+07	2.21575	1.0441	0.0622648	0.368341	NoSig
I1L849	100809281	#N/A	Uncharacterized protein OS=Glycine max OX=3847 GN=100809281 PE=3 SV=1	9.37223e+08	9.36578e+08	9.66359e+08	8.76214e+08	9.29652e+08	9.05211e+08	0.0784462	9.03693e+08	2.67513e+07	1.54449e+07	2.96022	9.4672e+08	1.70113e+07	9.82148e+06	1.79687	1.04761	0.0671054	0.341384	NoSig
I1K3K3	547716	Urease	Urease OS=Glycine max OX=3847 GN=547716 PE=3 SV=1	6.47706e+08	6.43004e+08	6.93633e+08	6.05828e+08	6.23256e+08	6.01326e+08	0.0425807	6.10136e+08	1.15827e+07	6.68727e+06	1.89838	6.61447e+08	2.79723e+07	1.61498e+07	4.22895	1.0841	0.116494	0.26644	NoSig
A0A0R4J4D6	100812707	#N/A	Uncharacterized protein OS=Glycine max OX=3847 GN=100812707 PE=3 SV=1	4.90911e+07	4.83254e+07	4.53819e+07	4.76094e+07	4.81256e+07	4.86193e+07	0.679883	4.81181e+07	504960	291539	1.04942	4.75995e+07	1.95824e+06	1.13059e+06	4.114	0.989222	-0.0156338	0.836456	NoSig
A0A0R0H3L4	GLYMA_12G088300	Poly [ADP-ribose] polymerase	Poly [ADP-ribose] polymerase OS=Glycine max OX=3847 GN=GLYMA_12G088300 PE=4 SV=1	2.22374e+08	2.2122e+08	2.24152e+08	2.07711e+08	2.13698e+08	2.12403e+08	0.0048936	2.11271e+08	3.15028e+06	1.81882e+06	1.49111	2.22582e+08	1.47685e+06	852660	0.663508	1.05354	0.0752432	0.109934	NoSig
A0A0R4J681	GLYMA_20G233000	#N/A	Uncharacterized protein OS=Glycine max OX=3847 GN=GLYMA_20G233000 PE=4 SV=1	1.17913e+09	1.20608e+09	1.18475e+09	1.22051e+09	1.25122e+09	1.19968e+09	0.118635	1.22381e+09	2.59251e+07	1.49679e+07	2.1184	1.18999e+09	1.42157e+07	8.20746e+06	1.19461	0.972365	-0.0404308	0.39954	NoSig
K7LQ69	100788978	Poly [ADP-ribose] polymerase	Poly [ADP-ribose] polymerase OS=Glycine max OX=3847 GN=100788978 PE=4 SV=1	6.54368e+07	6.72731e+07	7.09178e+07	6.29526e+07	6.47675e+07	6.25614e+07	0.0636572	6.34272e+07	1.17715e+06	679625	1.8559	6.78759e+07	2.78975e+06	1.61066e+06	4.11007	1.07014	0.0977983	0.320711	NoSig
A0A0R0I4F6	GLYMA_10G155300	#N/A	Uncharacterized protein OS=Glycine max OX=3847 GN=GLYMA_10G155300 PE=4 SV=1	2.16042e+08	2.14123e+08	2.21752e+08	2.21778e+08	2.2522e+08	2.19537e+08	0.159617	2.22178e+08	2.86231e+06	1.65256e+06	1.2883	2.17305e+08	3.96836e+06	2.29113e+06	1.82617	0.978067	-0.0319942	0.442445	NoSig
I1K670	GLYMA_05G219400	#N/A	Uncharacterized protein OS=Glycine max OX=3847 GN=GLYMA_05G219400 PE=3 SV=1	5.29487e+08	5.34742e+08	5.62251e+08	5.02625e+08	5.14248e+08	5.08381e+08	0.0343927	5.08418e+08	5.81137e+06	3.3552e+06	1.14303	5.4216e+08	1.75969e+07	1.01596e+07	3.2457	1.06637	0.0927032	0.247779	NoSig
I1LE41	GLYMA_10G247500	#N/A	Uncharacterized protein OS=Glycine max OX=3847 GN=GLYMA_10G247500 PE=3 SV=1	2.24367e+08	2.25707e+08	2.50205e+08	2.17365e+08	2.28911e+08	2.31317e+08	0.467892	2.25865e+08	7.45816e+06	4.30597e+06	3.30205	2.33426e+08	1.45459e+07	8.39806e+06	6.23146	1.03348	0.0475089	0.686156	NoSig
I1KAB7	100788687	Protein disulfide-isomerase	Protein disulfide-isomerase OS=Glycine max OX=3847 GN=100788687 PE=3 SV=1	1.91985e+08	1.94831e+08	1.91009e+08	1.7406e+08	1.78983e+08	1.71617e+08	0.00194054	1.74887e+08	3.75173e+06	2.16606e+06	2.14523	1.92609e+08	1.98602e+06	1.14663e+06	1.03112	1.10133	0.139252	0.0849607	NoSig
Q45UE7	#N/A	Beta-amylase	Beta-amylase OS=Glycine max OX=3847 PE=2 SV=1	9.32912e+08	9.33345e+08	9.0745e+08	9.78862e+08	9.886e+08	9.65482e+08	0.00814552	9.77648e+08	1.16064e+07	6.70093e+06	1.18717	9.24569e+08	1.4827e+07	8.5604e+06	1.60367	0.945707	-0.0805347	0.129986	NoSig
I1KPN3	547838	#N/A	Uncharacterized protein OS=Glycine max OX=3847 GN=547838 PE=3 SV=1	2.80777e+07	2.87578e+07	3.3548e+07	2.67892e+07	2.78597e+07	2.89991e+07	0.288454	2.78827e+07	1.10512e+06	638038	3.96345	3.01278e+07	2.98141e+06	1.72132e+06	9.89587	1.08052	0.111727	0.54787	NoSig
I1LQR4	GLYMA_12G064000	#N/A	Uncharacterized protein OS=Glycine max OX=3847 GN=GLYMA_12G064000 PE=3 SV=1	9.05038e+06	9.01421e+06	8.9413e+06	8.71928e+06	8.4012e+06	8.82666e+06	0.055253	8.64905e+06	221252	127740	2.55811	9.00196e+06	55561.9	32078.7	0.61722	1.0408	0.0576986	0.298917	NoSig
Q587K1	Gm bip	BiP	BiP OS=Glycine max OX=3847 GN=Gm bip PE=2 SV=1	6.11067e+06	6.20554e+06	6.18257e+06	5.74955e+06	5.81352e+06	5.56227e+06	0.0047458	5.70845e+06	130571	75385.2	2.28733	6.16626e+06	49493.4	28575	0.802648	1.0802	0.111297	0.108771	NoSig
A0A0R4J626	100777767	#N/A	Uncharacterized protein OS=Glycine max OX=3847 GN=100777767 PE=3 SV=1	2.5395e+08	2.55216e+08	2.73074e+08	2.35899e+08	2.46903e+08	2.3646e+08	0.0423222	2.39754e+08	6.19777e+06	3.57828e+06	2.58505	2.60747e+08	1.06946e+07	6.17454e+06	4.10154	1.08756	0.121093	0.266299	NoSig
K7MID0	100801440	#N/A	Uncharacterized protein OS=Glycine max OX=3847 GN=100801440 PE=4 SV=1	1.68086e+08	1.69397e+08	1.75021e+08	1.59677e+08	1.62815e+08	1.59603e+08	0.0129874	1.60698e+08	1.83317e+06	1.05838e+06	1.14075	1.70835e+08	3.68421e+06	2.12708e+06	2.15659	1.06308	0.0882451	0.165493	NoSig
I1LHP6	100813415	Cupin type-1 domain-containing protein	Cupin type-1 domain-containing protein OS=Glycine max OX=3847 GN=100813415 PE=4 SV=2	4.13476e+08	4.19728e+08	4.07608e+08	4.41085e+08	4.44255e+08	4.40659e+08	0.00151628	4.42e+08	1.96483e+06	1.1344e+06	0.444533	4.13604e+08	6.06106e+06	3.49936e+06	1.46543	0.935756	-0.0957962	0.07994	NoSig
Q4U3W3	#N/A	Beta-amylase	Beta-amylase OS=Glycine max OX=3847 PE=3 SV=1	3.46014e+07	3.45677e+07	3.11023e+07	3.66922e+07	3.58718e+07	3.63212e+07	0.0724904	3.62951e+07	410843	237200	1.13195	3.34238e+07	2.01053e+06	1.16078e+06	6.01525	0.920892	-0.118897	0.33121	NoSig
I1JPV0	547500	#N/A	Uncharacterized protein OS=Glycine max OX=3847 GN=547500 PE=3 SV=1	1.08976e+09	1.11351e+09	1.23489e+09	9.71485e+08	1.03493e+09	9.71554e+08	0.0366248	9.92655e+08	3.66082e+07	2.11358e+07	3.68791	1.14606e+09	7.78473e+07	4.49451e+07	6.79263	1.15453	0.207312	0.252304	NoSig
Q9SEK9	PM25	Seed maturation protein PM25	Seed maturation protein PM25 OS=Glycine max OX=3847 GN=PM25 PE=2 SV=1	128753	139816	144401	133458	128361	142360	0.660586	134726	7085.13	4090.6	5.2589	137656	8044.56	4644.53	5.84394	1.02175	0.0310402	0.826337	NoSig
A0A0R0KKU3	100798307	#N/A	Uncharacterized protein OS=Glycine max OX=3847 GN=100798307 PE=3 SV=1	4.28109e+06	4.26916e+06	4.34314e+06	3.93837e+06	4.15374e+06	4.08123e+06	0.0234486	4.05778e+06	109585	63268.9	2.70061	4.2978e+06	39720.7	22932.7	0.924211	1.05915	0.0829063	0.207453	NoSig
I1JGR5	100790356	#N/A	Uncharacterized protein OS=Glycine max OX=3847 GN=100790356 PE=3 SV=1	4.4016e+07	4.61809e+07	6.42474e+07	3.94404e+07	4.72829e+07	4.09564e+07	0.262609	4.25599e+07	4.15989e+06	2.40171e+06	9.77419	5.14815e+07	1.11085e+07	6.41348e+06	21.5776	1.20962	0.274558	0.52878	NoSig
A0A0R4J4U4	GLYMA_13G035200	#N/A	Uncharacterized protein OS=Glycine max OX=3847 GN=GLYMA_13G035200 PE=3 SV=1	2.36021e+09	2.41521e+09	2.50228e+09	2.26206e+09	2.32572e+09	2.21572e+09	0.0389021	2.26783e+09	5.5227e+07	3.18853e+07	2.43523	2.4259e+09	7.1636e+07	4.1359e+07	2.95296	1.0697	0.0972071	0.258968	NoSig
D6C500	100819568	HSP90-2	HSP90-2 OS=Glycine max OX=3847 GN=100819568 PE=2 SV=1	1.45016e+07	1.45786e+07	1.36262e+07	1.41868e+07	1.48445e+07	1.43798e+07	0.552247	1.44704e+07	338106	195206	2.33654	1.42354e+07	529065	305456	3.71654	0.983764	-0.0236154	0.75136	NoSig
I1NAI7	GLYMA_19G190900	Phosphopyruvate hydratase	Phosphopyruvate hydratase OS=Glycine max OX=3847 GN=GLYMA_19G190900 PE=3 SV=1	5.39523e+07	5.46485e+07	5.05629e+07	5.36728e+07	5.35329e+07	5.30033e+07	0.798683	5.3403e+07	353119	203874	0.661235	5.30546e+07	2.18578e+06	1.26196e+06	4.11987	0.993476	-0.00944351	0.901106	NoSig
D6C4Z9	100194423	HSP90-1	HSP90-1 OS=Glycine max OX=3847 GN=100194423 PE=2 SV=1	3.31684e+08	3.35275e+08	3.52815e+08	3.08459e+08	3.22163e+08	3.11234e+08	0.0285714	3.13952e+08	7.2451e+06	4.18296e+06	2.30771	3.39925e+08	1.1307e+07	6.52811e+06	3.32633	1.08273	0.114671	0.230665	NoSig
A0A0R0GVW3	GLYMA_13G288100	AAI domain-containing protein	AAI domain-containing protein OS=Glycine max OX=3847 GN=GLYMA_13G288100 PE=4 SV=1	4.62607e+09	5.07864e+09	6.73866e+09	4.39011e+09	4.6882e+09	4.11995e+09	0.178029	4.39942e+09	2.84238e+08	1.64105e+08	6.4608	5.48112e+09	1.11232e+09	6.422e+08	20.2937	1.24587	0.317159	0.459851	NoSig
O22639	BIP	Endoplasmic reticulum HSC70-cognate binding protein	Endoplasmic reticulum HSC70-cognate binding protein OS=Glycine max OX=3847 GN=BIP PE=2 SV=1	3.80259e+06	3.84112e+06	4.0581e+06	3.37934e+06	3.50296e+06	3.44886e+06	0.00634464	3.44372e+06	61969	35777.8	1.79948	3.9006e+06	137750	79530.1	3.53151	1.13267	0.179727	0.119647	NoSig
I1JPW5	100811084	Phosphopyruvate hydratase	Phosphopyruvate hydratase OS=Glycine max OX=3847 GN=100811084 PE=3 SV=1	3.4203e+08	3.45105e+08	3.53831e+08	3.35919e+08	3.29788e+08	3.30218e+08	0.0206937	3.31975e+08	3.42233e+06	1.97588e+06	1.0309	3.46989e+08	6.12165e+06	3.53434e+06	1.76422	1.04522	0.0638131	0.197735	NoSig
C6T8W9	#N/A	#N/A	Uncharacterized protein OS=Glycine max OX=3847 PE=2 SV=1	4.09823e+06	3.66201e+06	3.86892e+06	3.82964e+06	3.95056e+06	4.12864e+06	0.575256	3.96961e+06	150411	86840	3.78907	3.87639e+06	218206	125981	5.62909	0.976515	-0.0342852	0.765441	NoSig
I1JH86	GLYMA_02G222400	Fructose-bisphosphate aldolase	Fructose-bisphosphate aldolase OS=Glycine max OX=3847 GN=GLYMA_02G222400 PE=3 SV=1	5.19332e+08	5.2949e+08	5.56114e+08	5.04734e+08	5.21556e+08	5.01489e+08	0.110948	5.0926e+08	1.07721e+07	6.21929e+06	2.11525	5.34979e+08	1.89952e+07	1.09669e+07	3.55065	1.0505	0.0710802	0.388227	NoSig
Q9LLQ6	PM34	Seed maturation protein PM34	Seed maturation protein PM34 OS=Glycine max OX=3847 GN=PM34 PE=2 SV=1	5.62361e+06	5.92318e+06	3.54842e+06	6.80701e+06	6.43101e+06	6.52403e+06	0.108467	6.58735e+06	195836	113066	2.9729	5.03174e+06	1.29329e+06	746684	25.7028	0.763848	-0.388642	0.383557	NoSig
I1JJL6	GLYMA_02G302500	HATPase_c domain-containing protein	HATPase_c domain-containing protein OS=Glycine max OX=3847 GN=GLYMA_02G302500 PE=3 SV=1	4.93287e+07	4.99441e+07	4.52428e+07	4.84291e+07	4.78343e+07	4.74869e+07	0.873265	4.79167e+07	476460	275085	0.994351	4.81719e+07	2.55526e+06	1.47528e+06	5.30446	1.00532	0.00766068	0.934216	NoSig
I1MPM4	100798235	Tripeptidyl-peptidase II	Tripeptidyl-peptidase II OS=Glycine max OX=3847 GN=100798235 PE=3 SV=2	1.70624e+08	1.75488e+08	1.69602e+08	1.70829e+08	1.82134e+08	1.64696e+08	0.910531	1.72553e+08	8.84552e+06	5.10696e+06	5.12626	1.71904e+08	3.14529e+06	1.81593e+06	1.82967	0.996242	-0.00543237	0.952866	NoSig
I1N7G4	100808230	CYTOSOL_AP domain-containing protein	CYTOSOL_AP domain-containing protein OS=Glycine max OX=3847 GN=100808230 PE=3 SV=1	1.3223e+08	1.27558e+08	1.27749e+08	1.32608e+08	1.29477e+08	1.3243e+08	0.273333	1.31505e+08	1.75852e+06	1.01528e+06	1.33723	1.29179e+08	2.64373e+06	1.52636e+06	2.04657	0.982313	-0.0257448	0.537072	NoSig
Q9ZNZ4	547892	Napin-type 2S albumin 1	Napin-type 2S albumin 1 OS=Glycine max OX=3847 GN=547892 PE=2 SV=1	2.577e+09	2.63975e+09	2.90768e+09	2.57125e+09	2.59429e+09	2.46897e+09	0.206623	2.54483e+09	6.6705e+07	3.85121e+07	2.62119	2.70814e+09	1.75632e+08	1.01401e+08	6.48531	1.06417	0.089734	0.483994	NoSig
I1JXS8	100802766	Ribonuclease	Ribonuclease OS=Glycine max OX=3847 GN=100802766 PE=4 SV=1	1.33175e+07	1.38081e+07	1.37098e+07	1.27316e+07	1.34128e+07	1.21222e+07	0.100074	1.27555e+07	645675	372780	5.06192	1.36118e+07	259603	149882	1.90719	1.06713	0.0937356	0.375423	NoSig
Q71EW8	547643	5-methyltetrahydropteroyltriglutamate--homocysteine S-methyltransferase	5-methyltetrahydropteroyltriglutamate--homocysteine S-methyltransferase OS=Glycine max OX=3847 GN=547643 PE=2 SV=1	4.25675e+08	4.28813e+08	4.46147e+08	4.09466e+08	4.14352e+08	4.18136e+08	0.0459952	4.13985e+08	4.34637e+06	2.50938e+06	1.04989	4.33545e+08	1.10259e+07	6.36582e+06	2.5432	1.04725	0.0666034	0.273647	NoSig
I1KBV2	100794481	Ribonuclease	Ribonuclease OS=Glycine max OX=3847 GN=100794481 PE=4 SV=1	1.27575e+08	1.30146e+08	1.3141e+08	1.22324e+08	1.23153e+08	1.22192e+08	0.00359817	1.22556e+08	521040	300823	0.425144	1.2971e+08	1.95459e+06	1.12849e+06	1.50689	1.05837	0.0818489	0.0937996	NoSig
C6SYA7	#N/A	AAI domain-containing protein	AAI domain-containing protein OS=Glycine max OX=3847 PE=2 SV=1	5.05698e+06	4.79839e+06	3.97014e+06	4.07888e+06	3.71028e+06	4.96231e+06	0.509889	4.25049e+06	643414	371475	15.1374	4.6085e+06	567757	327795	12.3198	1.08423	0.11667	0.719762	NoSig
K7LZH1	GLYMA_13G130900	#N/A	Uncharacterized protein OS=Glycine max OX=3847 GN=GLYMA_13G130900 PE=3 SV=1	5.07076e+06	5.23421e+06	5.8615e+06	4.8543e+06	4.89947e+06	4.94354e+06	0.113431	4.8991e+06	44621.7	25762.4	0.910814	5.38882e+06	417425	241001	7.74613	1.09996	0.137453	0.392468	NoSig
A0A0R4J5Z8	GLYMA_19G114500	5-methyltetrahydropteroyltriglutamate--homocysteine S-methyltransferase	5-methyltetrahydropteroyltriglutamate--homocysteine S-methyltransferase OS=Glycine max OX=3847 GN=GLYMA_19G114500 PE=3 SV=1	2.41934e+07	2.44626e+07	2.63686e+07	2.28734e+07	2.4306e+07	2.33225e+07	0.134328	2.35006e+07	732766	423063	3.11807	2.50082e+07	1.1858e+06	684624	4.74166	1.06415	0.0897015	0.417904	NoSig
A0A0R0J965	100809384	#N/A	Uncharacterized protein OS=Glycine max OX=3847 GN=100809384 PE=4 SV=1	1.06571e+09	1.10396e+09	1.16547e+09	1.09903e+09	1.15421e+09	1.08344e+09	0.989372	1.11223e+09	3.71888e+07	2.1471e+07	3.34364	1.11171e+09	5.03261e+07	2.90558e+07	4.52689	0.99954	-0.00066427	0.994907	NoSig
I1JGP8	100787686	CYTOSOL_AP domain-containing protein	CYTOSOL_AP domain-containing protein OS=Glycine max OX=3847 GN=100787686 PE=3 SV=1	4.63561e+07	4.58217e+07	4.76387e+07	4.70668e+07	4.51064e+07	4.59928e+07	0.520667	4.60553e+07	981716	566794	2.1316	4.66055e+07	933824	539144	2.00368	1.01195	0.0171311	0.729618	NoSig
I1LWR4	100800659	Alpha-1,4 glucan phosphorylase	Alpha-1,4 glucan phosphorylase OS=Glycine max OX=3847 GN=100800659 PE=3 SV=1	1.51104e+07	1.52333e+07	1.67497e+07	1.49382e+07	1.48328e+07	1.45865e+07	0.164884	1.47858e+07	180519	104223	1.2209	1.56978e+07	913033	527140	5.8163	1.06168	0.0863509	0.447955	NoSig
I1MB71	GLYMA_14G189400	Fructose-bisphosphate aldolase	Fructose-bisphosphate aldolase OS=Glycine max OX=3847 GN=GLYMA_14G189400 PE=3 SV=1	6.21835e+07	6.18176e+07	6.16254e+07	5.56011e+07	5.64556e+07	5.81684e+07	0.00265917	5.67417e+07	1.30731e+06	754776	2.30397	6.18755e+07	283510	163684	0.458194	1.09048	0.124959	0.0884544	NoSig
I1MT23	100797187	CYTOSOL_AP domain-containing protein	CYTOSOL_AP domain-containing protein OS=Glycine max OX=3847 GN=100797187 PE=3 SV=1	2.17279e+08	2.13326e+08	2.24741e+08	2.08088e+08	2.10696e+08	2.11108e+08	0.0712249	2.09964e+08	1.63764e+06	945489	0.77996	2.18449e+08	5.79673e+06	3.34675e+06	2.65359	1.04041	0.057154	0.33004	NoSig
A0A0R0I854	GLYMA_09G137200	Tripeptidyl-peptidase II	Tripeptidyl-peptidase II OS=Glycine max OX=3847 GN=GLYMA_09G137200 PE=3 SV=1	1.1153e+07	1.08596e+07	1.07716e+07	1.10844e+07	1.10867e+07	1.14018e+07	0.16773	1.1191e+07	182619	105435	1.63184	1.09281e+07	199723	115310	1.82762	0.976507	-0.0342979	0.451607	NoSig
I1N6A5	100806646	Alpha-1,4 glucan phosphorylase	Alpha-1,4 glucan phosphorylase OS=Glycine max OX=3847 GN=100806646 PE=3 SV=1	1.49603e+08	1.49314e+08	1.45508e+08	1.53519e+08	1.51144e+08	1.49551e+08	0.136044	1.51404e+08	1.99662e+06	1.15275e+06	1.31873	1.48142e+08	2.2852e+06	1.31936e+06	1.54258	0.97845	-0.0314294	0.4198	NoSig
I1NFS4	100789705	ATP synthase subunit beta	ATP synthase subunit beta OS=Glycine max OX=3847 GN=100789705 PE=3 SV=1	1.86344e+07	1.85207e+07	1.69039e+07	1.84862e+07	1.84972e+07	1.86969e+07	0.391462	1.85601e+07	118631	68491.5	0.63917	1.80197e+07	967958	558851	5.37168	0.970881	-0.042634	0.632512	NoSig
I1MBR7	100790112	UTP--glucose-1-phosphate uridylyltransferase	UTP--glucose-1-phosphate uridylyltransferase OS=Glycine max OX=3847 GN=100790112 PE=3 SV=1	9.078e+07	9.18432e+07	9.52566e+07	8.10148e+07	8.18044e+07	8.34617e+07	0.00233768	8.20936e+07	1.24885e+06	721024	1.52125	9.26266e+07	2.33884e+06	1.35033e+06	2.52502	1.1283	0.174156	0.0884544	NoSig
A0A0R4J4C8	100797948	ATP synthase subunit beta	ATP synthase subunit beta OS=Glycine max OX=3847 GN=100797948 PE=3 SV=1	2.15849e+08	2.25161e+08	2.52558e+08	2.04897e+08	2.15064e+08	2.08035e+08	0.128162	2.09332e+08	5.2061e+06	3.00574e+06	2.48701	2.31189e+08	1.90827e+07	1.10174e+07	8.25414	1.10441	0.143282	0.410011	NoSig
C6T488	#N/A	#N/A	Uncharacterized protein OS=Glycine max OX=3847 PE=2 SV=1	1.72802e+10	1.73647e+10	2.10504e+10	1.76318e+10	1.85967e+10	1.71933e+10	0.593987	1.78073e+10	7.17997e+08	4.14536e+08	4.03204	1.85651e+10	2.15276e+09	1.24289e+09	11.5957	1.04256	0.0601278	0.778255	NoSig
A0A0R0JL19	100801918	#N/A	Uncharacterized protein OS=Glycine max OX=3847 GN=100801918 PE=3 SV=1	3.8741e+08	3.86312e+08	4.03347e+08	3.65624e+08	3.71581e+08	3.67975e+08	0.0142306	3.68394e+08	3.00043e+06	1.7323e+06	0.814463	3.92356e+08	9.5338e+06	5.50434e+06	2.42988	1.06505	0.0909152	0.171002	NoSig
I1JWK3	100776541	5-methyltetrahydropteroyltriglutamate--homocysteine S-methyltransferase	5-methyltetrahydropteroyltriglutamate--homocysteine S-methyltransferase OS=Glycine max OX=3847 GN=100776541 PE=3 SV=1	4.69682e+07	4.88849e+07	4.07894e+07	4.99409e+07	5.03376e+07	4.24199e+07	0.599973	4.75662e+07	4.46117e+06	2.57566e+06	9.37888	4.55475e+07	4.23062e+06	2.44255e+06	9.28836	0.957561	-0.0625638	0.782026	NoSig
I1LXY1	100779947	5-methyltetrahydropteroyltriglutamate--homocysteine S-methyltransferase	5-methyltetrahydropteroyltriglutamate--homocysteine S-methyltransferase OS=Glycine max OX=3847 GN=100779947 PE=3 SV=1	3.09195e+08	3.11655e+08	3.28675e+08	3.00315e+08	3.07075e+08	2.99764e+08	0.097662	3.02384e+08	4.07133e+06	2.35058e+06	1.34641	3.16508e+08	1.06085e+07	6.12482e+06	3.35173	1.04671	0.0658597	0.373035	NoSig
I1JXA0	100798680	#N/A	Uncharacterized protein OS=Glycine max OX=3847 GN=100798680 PE=4 SV=1	2.44962e+08	2.48489e+08	2.42343e+08	2.43389e+08	2.45746e+08	2.42478e+08	0.530052	2.43871e+08	1.68673e+06	973834	0.691648	2.45265e+08	3.08403e+06	1.78057e+06	1.25743	1.00571	0.00822018	0.736723	NoSig
Q8LJR2	#N/A	Alcohol dehydrogenase 1 (Fragment)	Alcohol dehydrogenase 1 (Fragment) OS=Glycine max OX=3847 PE=2 SV=1	1.57507e+08	1.57673e+08	1.50732e+08	1.44538e+08	1.43729e+08	1.45222e+08	0.00970191	1.44496e+08	747419	431522	0.517258	1.55304e+08	3.96072e+06	2.28672e+06	2.5503	1.0748	0.104065	0.144052	NoSig
A0A0R0KA84	GLYMA_04G193500	Glyceraldehyde-3-phosphate dehydrogenase	Glyceraldehyde-3-phosphate dehydrogenase OS=Glycine max OX=3847 GN=GLYMA_04G193500 PE=3 SV=1	2.19822e+09	2.19633e+09	2.32845e+09	2.06849e+09	2.14393e+09	2.06984e+09	0.0432921	2.09409e+09	4.3169e+07	2.49236e+07	2.06147	2.241e+09	7.57394e+07	4.37282e+07	3.37971	1.07016	0.0978217	0.268082	NoSig
C6TN36	100782924	Glyceraldehyde-3-phosphate dehydrogenase	Glyceraldehyde-3-phosphate dehydrogenase OS=Glycine max OX=3847 GN=100782924 PE=2 SV=1	2.48378e+08	2.50743e+08	2.70299e+08	2.27232e+08	2.3459e+08	2.23084e+08	0.0217716	2.28302e+08	5.82717e+06	3.36432e+06	2.5524	2.56473e+08	1.20315e+07	6.94639e+06	4.69113	1.1234	0.167866	0.20149	NoSig
C6SWV3	100305847	#N/A	Uncharacterized protein OS=Glycine max OX=3847 GN=100305847 PE=2 SV=1	2.4488e+08	2.17107e+08	2.71667e+08	2.37684e+08	2.43283e+08	2.36693e+08	0.754013	2.3922e+08	3.55352e+06	2.05163e+06	1.48546	2.44551e+08	2.72812e+07	1.57508e+07	11.1556	1.02229	0.0317983	0.87817	NoSig
Q07CZ3	#N/A	Glyceraldehyde-3-phosphate dehydrogenase	Glyceraldehyde-3-phosphate dehydrogenase OS=Glycine max OX=3847 PE=2 SV=1	7.25353e+07	7.01407e+07	6.77572e+07	7.51147e+07	6.79511e+07	7.53971e+07	0.393194	7.28209e+07	4.21977e+06	2.43628e+06	5.79472	7.01444e+07	2.38902e+06	1.3793e+06	3.40586	0.963245	-0.0540255	0.632512	NoSig
C6T7U2	#N/A	UTP--glucose-1-phosphate uridylyltransferase	UTP--glucose-1-phosphate uridylyltransferase OS=Glycine max OX=3847 PE=2 SV=1	1.81924e+08	1.82169e+08	1.88011e+08	1.80937e+08	1.81926e+08	1.78025e+08	0.180693	1.80296e+08	2.02826e+06	1.17102e+06	1.12496	1.84035e+08	3.44616e+06	1.98964e+06	1.87256	1.02074	0.0296084	0.460498	NoSig
I1MJ28	100819369	#N/A	Uncharacterized protein OS=Glycine max OX=3847 GN=100819369 PE=3 SV=1	1.64698e+08	1.51824e+08	1.52551e+08	1.45585e+08	1.4933e+08	1.49829e+08	0.138089	1.48248e+08	2.31981e+06	1.33934e+06	1.56482	1.56358e+08	7.23229e+06	4.17557e+06	4.62548	1.0547	0.0768379	0.419924	NoSig
I1M005	100794313	Formate dehydrogenase, mitochondrial	Formate dehydrogenase, mitochondrial OS=Glycine max OX=3847 GN=100794313 PE=3 SV=1	1.17574e+09	1.21019e+09	1.29872e+09	1.11621e+09	1.17666e+09	1.07898e+09	0.0878614	1.12395e+09	4.92963e+07	2.84612e+07	4.38598	1.22821e+09	6.34402e+07	3.66272e+07	5.16523	1.09277	0.127984	0.35859	NoSig
Q38IW8	#N/A	Triosephosphate isomerase	Triosephosphate isomerase OS=Glycine max OX=3847 PE=2 SV=1	2.74058e+08	2.77875e+08	2.8562e+08	2.64636e+08	2.69905e+08	2.60775e+08	0.0308677	2.65105e+08	4.58278e+06	2.64587e+06	1.72866	2.79185e+08	5.8911e+06	3.40123e+06	2.11011	1.05311	0.0746541	0.238491	NoSig
I1LN49	GLYMA_11G252800	#N/A	Uncharacterized protein OS=Glycine max OX=3847 GN=GLYMA_11G252800 PE=3 SV=1	2.74609e+08	2.79879e+08	2.98516e+08	2.79531e+08	2.83039e+08	2.74199e+08	0.520613	2.78923e+08	4.45149e+06	2.57007e+06	1.59595	2.84335e+08	1.25607e+07	7.25192e+06	4.41757	1.0194	0.0277226	0.729618	NoSig
P05046	LE1	Lectin	Lectin OS=Glycine max OX=3847 GN=LE1 PE=1 SV=1	1.94443e+09	1.95984e+09	2.40871e+09	1.73553e+09	2.02038e+09	1.8047e+09	0.224587	1.85353e+09	1.48572e+08	8.57783e+07	8.01562	2.10433e+09	2.63717e+08	1.52257e+08	12.5321	1.1353	0.18308	0.496739	NoSig
C6T7M2	#N/A	Annexin	Annexin OS=Glycine max OX=3847 PE=2 SV=1	8.3773e+08	8.47989e+08	8.27876e+08	8.0185e+08	8.46672e+08	7.73597e+08	0.238948	8.07373e+08	3.68496e+07	2.12751e+07	4.56414	8.37865e+08	1.00568e+07	5.80629e+06	1.20029	1.03777	0.0534827	0.511978	NoSig
Q9XET1	PM31	Seed maturation protein PM31	Seed maturation protein PM31 OS=Glycine max OX=3847 GN=PM31 PE=2 SV=1	1.75913e+09	1.77219e+09	1.75829e+09	1.95492e+09	1.98531e+09	1.88331e+09	0.00433353	1.94118e+09	5.23673e+07	3.02343e+07	2.6977	1.76321e+09	7.79476e+06	4.50031e+06	0.442079	0.908317	-0.138732	0.103489	NoSig
C6TD56	100807342	Glyceraldehyde-3-phosphate dehydrogenase	Glyceraldehyde-3-phosphate dehydrogenase OS=Glycine max OX=3847 GN=100807342 PE=2 SV=1	8.25451e+06	8.25294e+06	9.49715e+06	7.7366e+06	8.51543e+06	7.29428e+06	0.20848	7.84877e+06	618254	356949	7.87708	8.6682e+06	717892	414475	8.28191	1.1044	0.143265	0.484326	NoSig
Q42447	MAT1	Maturation protein	Maturation protein OS=Glycine max OX=3847 GN=MAT1 PE=2 SV=1	5.46091e+08	5.6671e+08	5.28442e+08	5.19202e+08	5.17104e+08	5.16554e+08	0.0565563	5.1762e+08	1.3971e+06	806615	0.269908	5.47081e+08	1.91529e+07	1.10579e+07	3.50093	1.05692	0.0798612	0.301535	NoSig
I1KCD7	100776762	#N/A	Uncharacterized protein OS=Glycine max OX=3847 GN=100776762 PE=4 SV=2	4.77038e+06	4.83531e+06	4.24008e+06	4.49423e+06	4.59468e+06	4.43042e+06	0.605675	4.50644e+06	82809.5	47810.1	1.83758	4.61526e+06	326535	188525	7.07511	1.02415	0.0344225	0.786755	NoSig
Q9AVK8	#N/A	Allergen Gly m Bd 28K	Allergen Gly m Bd 28K OS=Glycine max OX=3847 PE=2 SV=2	5.4546e+08	5.70046e+08	6.27348e+08	5.59599e+08	5.76029e+08	5.72743e+08	0.666783	5.69457e+08	8.69414e+06	5.01957e+06	1.52674	5.80951e+08	4.20192e+07	2.42598e+07	7.23282	1.02019	0.0288312	0.829532	NoSig
I1NJ85	100806844	Formyltetrahydrofolate synthetase	Formyltetrahydrofolate synthetase OS=Glycine max OX=3847 GN=100806844 PE=3 SV=1	1.36355e+08	1.396e+08	1.61834e+08	1.31277e+08	1.36158e+08	1.27373e+08	0.163303	1.31602e+08	4.4016e+06	2.54126e+06	3.34462	1.45929e+08	1.38686e+07	8.00703e+06	9.50362	1.10887	0.149086	0.446501	NoSig
A0A0R0IRH4	GLYMA_08G165400	Phosphoglycerate kinase	Phosphoglycerate kinase OS=Glycine max OX=3847 GN=GLYMA_08G165400 PE=3 SV=1	3.28194e+08	3.30788e+08	3.9515e+08	3.0167e+08	3.18552e+08	3.08498e+08	0.135958	3.09573e+08	8.49235e+06	4.90306e+06	2.74324	3.51377e+08	3.79303e+07	2.18991e+07	10.7948	1.13504	0.182739	0.4198	NoSig
I1MY38	100819942	HATPase_c domain-containing protein	HATPase_c domain-containing protein OS=Glycine max OX=3847 GN=100819942 PE=3 SV=2	2.96461e+07	2.90932e+07	2.99725e+07	2.88655e+07	2.81925e+07	2.86211e+07	0.0353019	2.85597e+07	340675	196689	1.19285	2.95706e+07	444483	256622	1.50312	1.0354	0.0501832	0.247779	NoSig
A0A368UH36	GLYMA_15G262100	Phosphoglycerate kinase	Phosphoglycerate kinase OS=Glycine max OX=3847 GN=GLYMA_15G262100 PE=3 SV=1	1.52362e+07	1.52109e+07	1.65213e+07	1.47295e+07	1.48621e+07	1.48219e+07	0.121511	1.48045e+07	68020.1	39271.4	0.459455	1.56561e+07	749347	432636	4.78629	1.05752	0.0806879	0.401811	NoSig
I1LIN2	100801514	#N/A	Uncharacterized protein OS=Glycine max OX=3847 GN=100801514 PE=4 SV=1	4.91536e+07	4.89296e+07	4.54815e+07	5.12031e+07	4.94463e+07	4.92256e+07	0.19239	4.99583e+07	1.08368e+06	625661	2.16916	4.78549e+07	2.0585e+06	1.18848e+06	4.30155	0.957897	-0.062058	0.471645	NoSig
I1JLC8	SLE2	Protein SLE2	Protein SLE2 OS=Glycine max OX=3847 GN=SLE2 PE=2 SV=1	7.89488e+08	8.5805e+08	9.88341e+08	1.13719e+09	8.7331e+08	9.64559e+08	0.308076	9.91688e+08	1.34017e+08	7.73748e+07	13.514	8.78626e+08	1.01011e+08	5.83187e+07	11.4965	0.885991	-0.174636	0.564635	NoSig
I1KS58	606297	#N/A	Uncharacterized protein OS=Glycine max OX=3847 GN=606297 PE=3 SV=1	7.51698e+07	7.45543e+07	8.35861e+07	7.13734e+07	7.32537e+07	7.12649e+07	0.123575	7.1964e+07	1.11822e+06	645604	1.55386	7.77701e+07	5.04625e+06	2.91346e+06	6.48869	1.08068	0.111939	0.406479	NoSig
I1LFG6	GLYMA_10G293800	Formyltetrahydrofolate synthetase	Formyltetrahydrofolate synthetase OS=Glycine max OX=3847 GN=GLYMA_10G293800 PE=3 SV=1	2.78765e+07	2.80355e+07	2.99188e+07	2.67983e+07	2.7997e+07	2.64878e+07	0.13143	2.70943e+07	796960	460125	2.94142	2.86103e+07	1.13602e+06	655880	3.97066	1.05595	0.0785413	0.415973	NoSig
I1KXG9	100811891	Aldedh domain-containing protein	Aldedh domain-containing protein OS=Glycine max OX=3847 GN=100811891 PE=3 SV=2	2.47651e+08	2.3932e+08	2.17286e+08	2.65525e+08	2.31641e+08	2.52473e+08	0.32187	2.4988e+08	1.709e+07	9.86692e+06	6.8393	2.34752e+08	1.5689e+07	9.05807e+06	6.68323	0.939461	-0.0900947	0.576072	NoSig
A0A0R0K6C1	100810595	#N/A	Uncharacterized protein OS=Glycine max OX=3847 GN=100810595 PE=3 SV=1	8.43379e+07	8.44744e+07	9.62192e+07	8.22277e+07	8.06411e+07	8.33705e+07	0.193881	8.20798e+07	1.3707e+06	791372	1.66996	8.83438e+07	6.82058e+06	3.93786e+06	7.7205	1.07632	0.106102	0.472042	NoSig
I1LCI1	100818544	#N/A	Uncharacterized protein OS=Glycine max OX=3847 GN=100818544 PE=3 SV=1	9.64949e+06	9.37024e+06	7.74977e+06	9.90147e+06	9.36126e+06	9.74764e+06	0.290396	9.67013e+06	278322	160689	2.87817	8.92317e+06	1.02574e+06	592212	11.4953	0.922756	-0.115979	0.548826	NoSig
I1MC32	100779976	HATPase_c domain-containing protein	HATPase_c domain-containing protein OS=Glycine max OX=3847 GN=100779976 PE=3 SV=1	1.43122e+08	1.43894e+08	1.45583e+08	1.37559e+08	1.40083e+08	1.36951e+08	0.00755111	1.38197e+08	1.66084e+06	958887	1.20179	1.442e+08	1.25892e+06	726838	0.87304	1.04343	0.0613391	0.126407	NoSig
C6T7Y1	100807341	#N/A	Uncharacterized protein OS=Glycine max OX=3847 GN=100807341 PE=2 SV=1	1.10944e+08	1.16142e+08	1.22217e+08	1.12851e+08	1.16448e+08	1.11351e+08	0.466914	1.1355e+08	2.61941e+06	1.51232e+06	2.30683	1.16434e+08	5.64224e+06	3.25755e+06	4.84585	1.0254	0.0361895	0.686102	NoSig
I1MDF8	100815472	#N/A	Uncharacterized protein OS=Glycine max OX=3847 GN=100815472 PE=3 SV=1	1.33652e+06	1.43685e+06	1.66628e+06	1.59952e+06	1.40917e+06	1.33001e+06	0.802883	1.44623e+06	138524	79976.7	9.57824	1.47989e+06	169040	97595.4	11.4225	1.02327	0.0331854	0.904302	NoSig
I1KUG6	100797704	#N/A	Uncharacterized protein OS=Glycine max OX=3847 GN=100797704 PE=3 SV=1	2.5202e+08	2.57036e+08	2.77695e+08	2.5769e+08	2.61956e+08	2.50734e+08	0.556273	2.56793e+08	5.6646e+06	3.27046e+06	2.2059	2.6225e+08	1.36087e+07	7.85697e+06	5.18919	1.02125	0.0303374	0.753241	NoSig
I1MJU7	100800698	#N/A	Uncharacterized protein OS=Glycine max OX=3847 GN=100800698 PE=3 SV=1	2.29162e+08	2.41615e+08	2.33537e+08	2.41448e+08	2.54871e+08	2.25317e+08	0.567922	2.40545e+08	1.47975e+07	8.54336e+06	6.15167	2.34771e+08	6.31731e+06	3.6473e+06	2.69083	0.975998	-0.03505	0.760271	NoSig
Q39858	#N/A	Soybean glycinin A3-B4 subunit (Fragment)	Soybean glycinin A3-B4 subunit (Fragment) OS=Glycine max OX=3847 PE=2 SV=1	5.83702e+08	5.80393e+08	6.71987e+08	5.59694e+08	5.7944e+08	5.29596e+08	0.169332	5.56243e+08	2.51009e+07	1.4492e+07	4.51258	6.12027e+08	5.19531e+07	2.99952e+07	8.48869	1.10029	0.13788	0.451607	NoSig
I1JNK9	100781142	#N/A	Uncharacterized protein OS=Glycine max OX=3847 GN=100781142 PE=3 SV=1	4.44445e+06	4.31929e+06	4.60034e+06	4.14829e+06	4.42836e+06	4.00826e+06	0.153824	4.19497e+06	213905	123498	5.09909	4.45469e+06	140805	81294	3.16083	1.06191	0.0866645	0.435811	NoSig
I1LL25	100806471	#N/A	Uncharacterized protein OS=Glycine max OX=3847 GN=100806471 PE=3 SV=1	6.29782e+07	6.21697e+07	5.79005e+07	6.465e+07	6.26239e+07	6.52318e+07	0.148162	6.41686e+07	1.36899e+06	790386	2.13342	6.10161e+07	2.7283e+06	1.57518e+06	4.47144	0.950872	-0.0726767	0.428875	NoSig
I1NHW4	100820546	#N/A	Uncharacterized protein OS=Glycine max OX=3847 GN=100820546 PE=3 SV=1	4.37796e+06	4.15212e+06	4.51575e+06	4.19273e+06	4.21766e+06	4.16588e+06	0.217495	4.19209e+06	25894.6	14950.2	0.6177	4.34861e+06	183584	105992	4.22167	1.03734	0.0528844	0.492414	NoSig
P27066	rbcL	Ribulose bisphosphate carboxylase large chain	Ribulose bisphosphate carboxylase large chain OS=Glycine max OX=3847 GN=rbcL PE=1 SV=3	2.22554e+08	2.33381e+08	2.39888e+08	2.12249e+08	2.19153e+08	2.13707e+08	0.0366512	2.15036e+08	3.63899e+06	2.10097e+06	1.69227	2.31941e+08	8.75618e+06	5.05538e+06	3.77518	1.07861	0.109177	0.252304	NoSig
I1LAL4	100788248	#N/A	Uncharacterized protein OS=Glycine max OX=3847 GN=100788248 PE=3 SV=1	1.56749e+08	1.55e+08	1.5306e+08	1.51209e+08	1.50705e+08	1.53357e+08	0.0766261	1.51757e+08	1.40848e+06	813189	0.928118	1.54936e+08	1.84516e+06	1.0653e+06	1.19091	1.02095	0.0299131	0.338523	NoSig
I1LR60	GLYMA_12G078100	#N/A	Uncharacterized protein OS=Glycine max OX=3847 GN=GLYMA_12G078100 PE=3 SV=1	785070	747835	628485	834637	743891	777957	0.295932	785495	45840.6	26466.1	5.83588	720463	81802.1	47228.5	11.3541	0.917209	-0.124677	0.552164	NoSig
I1JY56	100789000	#N/A	Uncharacterized protein OS=Glycine max OX=3847 GN=100789000 PE=3 SV=1	3.16007e+07	3.23746e+07	3.30419e+07	2.79856e+07	2.77258e+07	2.924e+07	0.00301846	2.83171e+07	809700	467480	2.8594	3.23391e+07	721270	416426	2.23034	1.14203	0.191602	0.0884544	NoSig
P25272	KTI1	Kunitz-type trypsin inhibitor KTI1	Kunitz-type trypsin inhibitor KTI1 OS=Glycine max OX=3847 GN=KTI1 PE=2 SV=1	1.837e+09	1.91883e+09	1.98314e+09	2.45585e+09	2.71501e+09	2.46464e+09	0.00263808	2.54517e+09	1.47154e+08	8.49595e+07	5.78171	1.91299e+09	7.32404e+07	4.22854e+07	3.82858	0.751616	-0.411932	0.0884544	Down
I1K4W1	GLYMA_05G188800	#N/A	Uncharacterized protein OS=Glycine max OX=3847 GN=GLYMA_05G188800 PE=3 SV=1	1.66606e+06	1.6862e+06	1.65968e+06	1.74956e+06	1.78576e+06	1.68164e+06	0.0961952	1.73899e+06	52857.1	30517	3.03953	1.67065e+06	13840.5	7990.83	0.828453	0.9607	-0.0578415	0.371704	NoSig
I1L4U3	100780377	Peptidase_M3 domain-containing protein	Peptidase_M3 domain-containing protein OS=Glycine max OX=3847 GN=100780377 PE=3 SV=2	9.60718e+07	9.74512e+07	9.64151e+07	9.40138e+07	9.65245e+07	9.39557e+07	0.12657	9.48313e+07	1.46663e+06	846760	1.54657	9.66461e+07	718104	414598	0.743025	1.01914	0.0273471	0.408798	NoSig
I1KRJ7	100820616	Peroxiredoxin	Peroxiredoxin OS=Glycine max OX=3847 GN=100820616 PE=3 SV=1	3.48571e+08	3.65503e+08	3.75592e+08	3.74884e+08	3.69538e+08	3.67149e+08	0.423955	3.70524e+08	3.96066e+06	2.28669e+06	1.06894	3.63222e+08	1.36542e+07	7.88327e+06	3.7592	0.980293	-0.0287151	0.656602	NoSig
I1KDL4	Gmppc2	Phosphoenolpyruvate carboxylase	Phosphoenolpyruvate carboxylase OS=Glycine max OX=3847 GN=Gmppc2 PE=2 SV=1	7.23775e+07	7.14082e+07	7.61295e+07	7.10317e+07	7.11503e+07	6.98678e+07	0.154703	7.06832e+07	708709	409173	1.00266	7.3305e+07	2.49358e+06	1.43967e+06	3.40165	1.03709	0.0525441	0.436622	NoSig
I1KQ93	100780166	Phosphoglucomutase (alpha-D-glucose-1,6-bisphosphate-dependent)	Phosphoglucomutase (alpha-D-glucose-1,6-bisphosphate-dependent) OS=Glycine max OX=3847 GN=100780166 PE=3 SV=1	1.27088e+08	1.27351e+08	1.31754e+08	1.14804e+08	1.16087e+08	1.13195e+08	0.0012528	1.14695e+08	1.44899e+06	836573	1.26334	1.28731e+08	2.62129e+06	1.5134e+06	2.03625	1.12238	0.166556	0.079035	NoSig
A0A0R0ESZ8	100785429	Elongation factor 1-alpha	Elongation factor 1-alpha OS=Glycine max OX=3847 GN=100785429 PE=3 SV=1	1.25929e+09	1.30534e+09	1.29026e+09	1.16585e+09	1.19789e+09	1.16137e+09	0.00347522	1.17504e+09	1.99175e+07	1.14994e+07	1.69505	1.28496e+09	2.34801e+07	1.35562e+07	1.8273	1.09355	0.129021	0.0927285	NoSig
I1M222	GLYMA_13G237700	#N/A	Uncharacterized protein OS=Glycine max OX=3847 GN=GLYMA_13G237700 PE=4 SV=1	5.58496e+08	5.68665e+08	5.3989e+08	5.42964e+08	5.34347e+08	5.45412e+08	0.178562	5.40908e+08	5.81239e+06	3.35578e+06	1.07456	5.55684e+08	1.45922e+07	8.42482e+06	2.62599	1.02732	0.0388822	0.459851	NoSig
A0A762	Gm crt-1	Calreticulin	Calreticulin OS=Glycine max OX=3847 GN=Gm crt-1 PE=2 SV=1	2.37238e+08	2.30904e+08	2.16871e+08	2.15216e+08	2.13838e+08	2.14277e+08	0.0826066	2.14443e+08	704110	406518	0.328343	2.28338e+08	1.0423e+07	6.01772e+06	4.56473	1.06479	0.0905724	0.346988	NoSig
C6T588	100527731	Bet_v_1 domain-containing protein	Bet_v_1 domain-containing protein OS=Glycine max OX=3847 GN=100527731 PE=2 SV=1	6.66321e+08	6.60353e+08	5.54737e+08	7.22715e+08	7.244e+08	7.0281e+08	0.0723145	7.16642e+08	1.20079e+07	6.93277e+06	1.67558	6.27137e+08	6.27714e+07	3.62411e+07	10.0092	0.875105	-0.192472	0.331037	NoSig
I1NF03	100811997	Calreticulin	Calreticulin OS=Glycine max OX=3847 GN=100811997 PE=3 SV=1	2.97389e+07	2.98894e+07	2.79417e+07	2.83326e+07	2.80726e+07	2.80763e+07	0.178414	2.81605e+07	149049	86053.7	0.529285	2.919e+07	1.08367e+06	625657	3.71247	1.03656	0.0518004	0.459851	NoSig
P51061	PPC1	Phosphoenolpyruvate carboxylase	Phosphoenolpyruvate carboxylase OS=Glycine max OX=3847 GN=PPC1 PE=2 SV=1	2.79593e+07	2.79121e+07	2.54106e+07	2.71426e+07	2.69228e+07	2.7286e+07	0.979541	2.71172e+07	182946	105624	0.67465	2.7094e+07	1.45806e+06	841812	5.38149	0.999146	-0.00123204	0.989977	NoSig
I1JIA0	100786617	Clathrin heavy chain	Clathrin heavy chain OS=Glycine max OX=3847 GN=100786617 PE=3 SV=2	9.43879e+07	9.45452e+07	9.33681e+07	9.53275e+07	9.44033e+07	9.39404e+07	0.452964	9.45571e+07	706203	407727	0.746854	9.41004e+07	639025	368941	0.679089	0.995171	-0.00698424	0.677264	NoSig
I2E8D7	#N/A	A5A4B3 glycinin (Fragment)	A5A4B3 glycinin (Fragment) OS=Glycine max OX=3847 PE=3 SV=1	4.83382e+07	5.0563e+07	7.65904e+07	3.34352e+07	4.42578e+07	3.04815e+07	0.0880076	3.60582e+07	7.25303e+06	4.18754e+06	20.1148	5.84972e+07	1.57086e+07	9.06935e+06	26.8536	1.6223	0.69804	0.35859	NoSig
Q01915	ATPA	ATP synthase subunit alpha, mitochondrial	ATP synthase subunit alpha, mitochondrial OS=Glycine max OX=3847 GN=ATPA PE=3 SV=1	1.78097e+08	1.76577e+08	1.78578e+08	1.70706e+08	1.70407e+08	1.76309e+08	0.0586366	1.72474e+08	3.32456e+06	1.91943e+06	1.92757	1.77751e+08	1.0444e+06	602986	0.587566	1.03059	0.0434751	0.307864	NoSig
I1M5L8	100813658	Ig-like domain-containing protein	Ig-like domain-containing protein OS=Glycine max OX=3847 GN=100813658 PE=4 SV=1	5.36446e+07	5.37885e+07	5.40836e+07	5.47267e+07	5.24533e+07	5.3315e+07	0.640436	5.34983e+07	1.1477e+06	662625	2.1453	5.38389e+07	223793	129207	0.415671	1.00637	0.00915554	0.813045	NoSig
Q9S7N8	PM21	Seed maturation protein PM21	Seed maturation protein PM21 OS=Glycine max OX=3847 GN=PM21 PE=2 SV=1	2.56963e+08	2.67416e+08	2.52091e+08	3.10858e+08	3.19045e+08	3.09106e+08	0.000579355	3.13003e+08	5.30542e+06	3.06309e+06	1.69501	2.58823e+08	7.83008e+06	4.5207e+06	3.02526	0.826904	-0.274209	0.066837	Down
A0A0R0IQ92	GLYMA_08G211700	Phospholipase D	Phospholipase D OS=Glycine max OX=3847 GN=GLYMA_08G211700 PE=3 SV=1	1.03763e+08	1.03269e+08	1.0464e+08	1.01356e+08	9.90043e+07	1.02149e+08	0.040856	1.00837e+08	1.63565e+06	944341	1.62208	1.03891e+08	694140	400762	0.668145	1.03029	0.043047	0.26177	NoSig
C6EVF9	EF-1A	Elongation factor 1-alpha	Elongation factor 1-alpha OS=Glycine max OX=3847 GN=EF-1A PE=2 SV=1	7.65422e+07	7.68787e+07	8.01647e+07	7.2804e+07	7.51147e+07	7.22223e+07	0.0368859	7.33803e+07	1.52988e+06	883275	2.08486	7.78619e+07	2.00141e+06	1.15552e+06	2.57047	1.06107	0.0855233	0.252304	NoSig
A0A0R0JTV5	GLYMA_05G114900	Elongation factor 1-alpha	Elongation factor 1-alpha OS=Glycine max OX=3847 GN=GLYMA_05G114900 PE=3 SV=1	3.6237e+07	3.31944e+07	3.97082e+07	3.34073e+07	3.46583e+07	3.32607e+07	0.249192	3.37754e+07	768080	443451	2.27408	3.63798e+07	3.25926e+06	1.88173e+06	8.95896	1.07711	0.107164	0.518685	NoSig
O23957	GmPM12	Dehydrin	Dehydrin OS=Glycine max OX=3847 GN=GmPM12 PE=2 SV=1	1.23358e+08	1.25036e+08	1.21664e+08	1.23202e+08	1.26365e+08	1.27834e+08	0.218382	1.258e+08	2.36717e+06	1.36669e+06	1.88169	1.23353e+08	1.68619e+06	973522	1.36697	0.980542	-0.0283484	0.492654	NoSig
I1LZ03	100779764	Ribos_L4_asso_C domain-containing protein	Ribos_L4_asso_C domain-containing protein OS=Glycine max OX=3847 GN=100779764 PE=3 SV=1	3.25451e+07	3.25153e+07	3.12388e+07	3.1113e+07	3.13442e+07	3.11731e+07	0.110954	3.12101e+07	119954	69255.5	0.384343	3.20997e+07	745744	430555	2.32321	1.0285	0.0405462	0.388227	NoSig
A0A0R0IF33	100785901	#N/A	Uncharacterized protein OS=Glycine max OX=3847 GN=100785901 PE=3 SV=1	5.36369e+06	5.47289e+06	5.324e+06	5.23626e+06	5.2172e+06	5.17278e+06	0.0210979	5.20875e+06	32574.7	18807	0.625385	5.38686e+06	77102.6	44515.2	1.43131	1.03419	0.048508	0.1985	NoSig
A0A0R0G6T3	GLYMA_15G038100	#N/A	Uncharacterized protein OS=Glycine max OX=3847 GN=GLYMA_15G038100 PE=3 SV=1	1.7995e+07	1.85901e+07	2.14614e+07	1.57224e+07	1.72463e+07	1.6291e+07	0.0648405	1.64199e+07	770093	444613	4.69	1.93488e+07	1.85358e+06	1.07017e+06	9.57982	1.17838	0.236802	0.321078	NoSig
H2D5S3	100811402	Malate dehydrogenase	Malate dehydrogenase OS=Glycine max OX=3847 GN=100811402 PE=2 SV=1	1.92931e+07	1.82617e+07	1.9414e+07	1.73949e+07	1.79943e+07	1.70847e+07	0.0296657	1.74913e+07	462433	266986	2.64379	1.89896e+07	633248	365606	3.33471	1.08566	0.118572	0.23666	NoSig
I1NH37	GLYMA_20G168100	#N/A	Uncharacterized protein OS=Glycine max OX=3847 GN=GLYMA_20G168100 PE=3 SV=1	6.20757e+07	5.98247e+07	6.30644e+07	5.68883e+07	5.89091e+07	5.60339e+07	0.026961	5.72771e+07	1.47652e+06	852469	2.57785	6.16549e+07	1.66032e+06	958587	2.69293	1.07643	0.106257	0.223227	NoSig
I1K5M9	100802789	Phosphoglucomutase (alpha-D-glucose-1,6-bisphosphate-dependent)	Phosphoglucomutase (alpha-D-glucose-1,6-bisphosphate-dependent) OS=Glycine max OX=3847 GN=100802789 PE=3 SV=1	6.34799e+06	6.11776e+06	6.41024e+06	8.96893e+06	9.35397e+06	9.17267e+06	3.56262e-05	9.16519e+06	192625	111212	2.1017	6.292e+06	154068	88951.3	2.44864	0.68651	-0.542647	0.0302053	Down
A0A0R4J2L9	GLYMA_02G005500	Malate dehydrogenase	Malate dehydrogenase OS=Glycine max OX=3847 GN=GLYMA_02G005500 PE=3 SV=1	3.75793e+08	3.85263e+08	3.75091e+08	3.61597e+08	3.71026e+08	3.53092e+08	0.0517949	3.61905e+08	8.97135e+06	5.17961e+06	2.47892	3.78716e+08	5.68063e+06	3.27971e+06	1.49997	1.04645	0.0655042	0.289492	NoSig
Q9XER5	PM22	Seed maturation protein PM22	Seed maturation protein PM22 OS=Glycine max OX=3847 GN=PM22 PE=2 SV=1	4.83103e+08	4.96753e+08	5.05127e+08	5.17473e+08	5.13343e+08	5.14202e+08	0.0376727	5.15006e+08	2.17931e+06	1.25822e+06	0.423161	4.94994e+08	1.11171e+07	6.41844e+06	2.2459	0.961143	-0.0571774	0.255652	NoSig
C6TFC1	100817318	Non-specific lipid-transfer protein	Non-specific lipid-transfer protein OS=Glycine max OX=3847 GN=100817318 PE=2 SV=1	1.2929e+08	1.34734e+08	1.64875e+08	1.44129e+08	1.4513e+08	1.44603e+08	0.888459	1.4462e+08	500635	289042	0.346172	1.42966e+08	1.91674e+07	1.10663e+07	13.4069	0.988563	-0.016595	0.943408	NoSig
A0A0R0H9T5	GLYMA_12G024700	Peptidyl-prolyl cis-trans isomerase	Peptidyl-prolyl cis-trans isomerase OS=Glycine max OX=3847 GN=GLYMA_12G024700 PE=3 SV=1	2.58565e+08	2.73869e+08	3.03426e+08	2.57026e+08	2.52257e+08	2.42468e+08	0.112878	2.50584e+08	7.42185e+06	4.28501e+06	2.96182	2.7862e+08	2.28049e+07	1.31664e+07	8.18495	1.11188	0.153003	0.392144	NoSig
I1LTA4	EF1Bgamma2	EF1Bgamma class glutathione S-transferase	EF1Bgamma class glutathione S-transferase OS=Glycine max OX=3847 GN=EF1Bgamma2 PE=2 SV=1	3.62807e+08	3.42565e+08	3.08379e+08	3.73306e+08	3.49639e+08	3.59563e+08	0.255897	3.60836e+08	1.1885e+07	6.8618e+06	3.29373	3.37917e+08	2.75103e+07	1.58831e+07	8.14114	0.936483	-0.0946746	0.523204	NoSig
C6T0L2	SLE3	Protein SLE3	Protein SLE3 OS=Glycine max OX=3847 GN=SLE3 PE=2 SV=1	2.20263e+08	2.2289e+08	2.58957e+08	2.5326e+08	2.19379e+08	2.32822e+08	0.947352	2.35154e+08	1.70603e+07	9.84974e+06	7.25493	2.34037e+08	2.16219e+07	1.24834e+07	9.23868	0.995248	-0.00687155	0.97229	NoSig
C6TI64	100813273	40S ribosomal protein S3a	40S ribosomal protein S3a OS=Glycine max OX=3847 GN=100813273 PE=2 SV=1	3.97148e+06	4.13433e+06	4.71515e+06	3.65795e+06	3.84838e+06	3.52397e+06	0.07114	3.67677e+06	163022	94120.5	4.43383	4.27365e+06	390920	225698	9.14722	1.16234	0.217033	0.33004	NoSig
A0A0R4J2U8	100818028	Transketolase	Transketolase OS=Glycine max OX=3847 GN=100818028 PE=3 SV=1	1.07861e+08	1.07151e+08	1.09813e+08	1.01518e+08	1.01607e+08	1.00921e+08	0.00109912	1.01348e+08	373058	215385	0.368095	1.08275e+08	1.3786e+06	795933	1.27324	1.06834	0.0953746	0.079035	NoSig
C6T8X3	#N/A	#N/A	Uncharacterized protein OS=Glycine max OX=3847 PE=2 SV=1	5.23079e+06	5.14706e+06	5.57726e+06	4.65981e+06	5.08859e+06	4.64321e+06	0.0568004	4.7972e+06	252485	145772	5.26317	5.31837e+06	228079	131682	4.28851	1.10864	0.148792	0.301987	NoSig
I1J4X9	100776634	Peptidase_M3 domain-containing protein	Peptidase_M3 domain-containing protein OS=Glycine max OX=3847 GN=100776634 PE=3 SV=1	1.03343e+07	1.01208e+07	1.0005e+07	1.06343e+07	1.07891e+07	1.07064e+07	0.00635578	1.07099e+07	77446	44713.5	0.723122	1.01534e+07	167020	96429.2	1.64498	0.948031	-0.0769941	0.119647	NoSig
A0A0R0K474	100806638	#N/A	Uncharacterized protein OS=Glycine max OX=3847 GN=100806638 PE=3 SV=1	1.25846e+08	1.25829e+08	1.23011e+08	1.2542e+08	1.24678e+08	1.25182e+08	0.847812	1.25093e+08	378922	218771	0.302912	1.24895e+08	1.63149e+06	941942	1.30629	0.998418	-0.00228456	0.920666	NoSig
I1N5R9	100796009	Formate dehydrogenase, mitochondrial	Formate dehydrogenase, mitochondrial OS=Glycine max OX=3847 GN=100796009 PE=3 SV=1	1.66855e+07	1.69528e+07	2.0507e+07	1.62146e+07	1.68552e+07	1.63751e+07	0.27722	1.64817e+07	333330	192448	2.02243	1.80484e+07	2.13337e+06	1.2317e+06	11.8203	1.09506	0.13101	0.539958	NoSig
I1L8R1	100786828	Ribos_L4_asso_C domain-containing protein	Ribos_L4_asso_C domain-containing protein OS=Glycine max OX=3847 GN=100786828 PE=3 SV=1	1.95409e+08	1.96754e+08	2.27853e+08	1.76169e+08	1.80933e+08	1.76111e+08	0.0541116	1.77738e+08	2.76766e+06	1.59791e+06	1.55716	2.06672e+08	1.83558e+07	1.05978e+07	8.88164	1.16279	0.217591	0.294723	NoSig
I1LE22	GLYMA_10G245200	40S ribosomal protein S3a	40S ribosomal protein S3a OS=Glycine max OX=3847 GN=GLYMA_10G245200 PE=3 SV=1	2.54747e+07	2.49324e+07	4.70368e+07	2.38705e+07	2.31267e+07	2.35005e+07	0.284962	2.34992e+07	371891	214711	1.58257	3.24813e+07	1.26083e+07	7.27942e+06	38.8172	1.38223	0.466996	0.54457	NoSig
A0A0R0I177	GLYMA_10G067500	Pyr_redox_2 domain-containing protein	Pyr_redox_2 domain-containing protein OS=Glycine max OX=3847 GN=GLYMA_10G067500 PE=4 SV=1	7.63098e+06	7.42691e+06	7.83783e+06	7.5771e+06	7.51501e+06	7.64362e+06	0.689991	7.57858e+06	64315.2	37132.4	0.848645	7.63191e+06	205462	118623	2.69214	1.00704	0.0101165	0.842445	NoSig
C6TGZ9	#N/A	#N/A	Uncharacterized protein OS=Glycine max OX=3847 PE=2 SV=1	3.61065e+07	3.63556e+07	3.91443e+07	3.66941e+07	3.75073e+07	3.69649e+07	0.890741	3.70554e+07	414081	239070	1.11746	3.72021e+07	1.68654e+06	973722	4.53344	1.00396	0.00570082	0.944683	NoSig
I1N747	GLYMA_19G063400	Oleosin	Oleosin OS=Glycine max OX=3847 GN=GLYMA_19G063400 PE=3 SV=1	3.81434e+09	3.93506e+09	4.13372e+09	3.81665e+09	3.86388e+09	3.7581e+09	0.205123	3.81288e+09	5.29943e+07	3.05963e+07	1.38988	3.96104e+09	1.61268e+08	9.31082e+07	4.07136	1.03886	0.0550001	0.483172	NoSig
I1N5D5	100811946	#N/A	Uncharacterized protein OS=Glycine max OX=3847 GN=100811946 PE=3 SV=1	8.46731e+07	8.24973e+07	8.03525e+07	8.31021e+07	8.19254e+07	8.2914e+07	0.919662	8.26472e+07	632118	364954	0.764839	8.25076e+07	2.16031e+06	1.24726e+06	2.61832	0.998312	-0.00243786	0.957798	NoSig
A0A0R0KAL0	100802236	#N/A	Uncharacterized protein OS=Glycine max OX=3847 GN=100802236 PE=3 SV=1	4.51767e+07	4.44208e+07	4.19514e+07	4.32581e+07	4.37122e+07	4.40353e+07	0.865063	4.36685e+07	390430	225415	0.894076	4.38496e+07	1.68682e+06	973885	3.84683	1.00415	0.00596993	0.929587	NoSig
O64458	P34	34 kDa maturing seed protein	34 kDa maturing seed protein OS=Glycine max OX=3847 GN=P34 PE=2 SV=1	3.05425e+09	3.0648e+09	3.09441e+09	3.17775e+09	3.32532e+09	2.99163e+09	0.389821	3.1649e+09	1.67219e+08	9.65439e+07	5.28355	3.07115e+09	2.08216e+07	1.20214e+07	0.677975	0.970379	-0.0433794	0.631522	NoSig
I1JP95	GLYMA_03G168700	S-(hydroxymethyl)glutathione dehydrogenase	S-(hydroxymethyl)glutathione dehydrogenase OS=Glycine max OX=3847 GN=GLYMA_03G168700 PE=3 SV=1	1.32523e+08	1.29821e+08	1.20613e+08	1.27637e+08	1.2505e+08	1.25815e+08	0.7077	1.26168e+08	1.3288e+06	767185	1.05321	1.27652e+08	6.24422e+06	3.6051e+06	4.89159	1.01177	0.0168772	0.852852	NoSig
I1K9V8	GLYMA_06G101500	14_3_3 domain-containing protein	14_3_3 domain-containing protein OS=Glycine max OX=3847 GN=GLYMA_06G101500 PE=3 SV=1	2.33832e+08	2.36003e+08	2.1729e+08	2.29181e+08	2.32099e+08	2.27641e+08	0.925914	2.2964e+08	2.26438e+06	1.30734e+06	0.986054	2.29041e+08	1.0235e+07	5.90917e+06	4.46861	0.997391	-0.0037684	0.960217	NoSig
C6T9B1	547551	cobW domain-containing protein	cobW domain-containing protein OS=Glycine max OX=3847 GN=547551 PE=2 SV=1	1.07112e+08	1.10326e+08	1.05506e+08	1.06775e+08	1.15515e+08	1.01862e+08	0.928875	1.08051e+08	6.91507e+06	3.99242e+06	6.39985	1.07648e+08	2.45435e+06	1.41702e+06	2.27998	0.996275	-0.00538439	0.961528	NoSig
A0A0R0JW56	GLYMA_05G000700	Pyruvate kinase	Pyruvate kinase OS=Glycine max OX=3847 GN=GLYMA_05G000700 PE=3 SV=1	8.24233e+07	8.26766e+07	8.05422e+07	7.94307e+07	7.90066e+07	8.15367e+07	0.14114	7.99914e+07	1.355e+06	782308	1.69393	8.18807e+07	1.16609e+06	673243	1.42413	1.02362	0.033679	0.421965	NoSig
Q9SPB8	Mdh1	Malate dehydrogenase	Malate dehydrogenase OS=Glycine max OX=3847 GN=Mdh1 PE=3 SV=1	1.36602e+08	1.34848e+08	1.51013e+08	1.26642e+08	1.27914e+08	1.2942e+08	0.0685987	1.27992e+08	1.39082e+06	802990	1.08664	1.40821e+08	8.87043e+06	5.12135e+06	6.29909	1.10023	0.137806	0.327553	NoSig
I1LV54	100803116	#N/A	Uncharacterized protein OS=Glycine max OX=3847 GN=100803116 PE=4 SV=1	9.33553e+07	9.38131e+07	9.15643e+07	9.24396e+07	9.21767e+07	9.37709e+07	0.898169	9.27957e+07	854725	493476	0.921082	9.29109e+07	1.1884e+06	686124	1.27908	1.00124	0.0017898	0.947625	NoSig
Q01527	gGmpm9	Maturation protein	Maturation protein OS=Glycine max OX=3847 GN=gGmpm9 PE=2 SV=1	7.79606e+08	7.91769e+08	8.09686e+08	7.82407e+08	7.92179e+08	7.82618e+08	0.441204	7.85735e+08	5.58217e+06	3.22287e+06	0.71044	7.93687e+08	1.51314e+07	8.7361e+06	1.90646	1.01012	0.0145286	0.669947	NoSig
P01064	#N/A	Bowman-Birk type proteinase inhibitor D-II	Bowman-Birk type proteinase inhibitor D-II OS=Glycine max OX=3847 PE=1 SV=2	7.52884e+08	7.7802e+08	2.06942e+09	7.48607e+08	7.65434e+08	5.68629e+08	0.313603	6.94223e+08	1.09093e+08	6.29847e+07	15.7144	1.20011e+09	7.52952e+08	4.34717e+08	62.7403	1.72871	0.789693	0.567845	NoSig
P29531	#N/A	P24 oleosin isoform B	P24 oleosin isoform B OS=Glycine max OX=3847 PE=2 SV=1	5.60634e+08	5.72299e+08	5.92927e+08	5.65703e+08	5.74737e+08	5.50049e+08	0.377172	5.63496e+08	1.24912e+07	7.21182e+06	2.21674	5.75287e+08	1.63527e+07	9.44121e+06	2.84252	1.02092	0.0298748	0.622543	NoSig
I1MNU1	100819739	CCT-theta	CCT-theta OS=Glycine max OX=3847 GN=100819739 PE=3 SV=1	1.5642e+07	1.56619e+07	1.47279e+07	1.51592e+07	1.52075e+07	1.5955e+07	0.821654	1.54406e+07	446152	257586	2.88947	1.53439e+07	533580	308063	3.47746	0.993741	-0.00905781	0.912843	NoSig
Q39817	#N/A	Calnexin homolog	Calnexin homolog OS=Glycine max OX=3847 PE=2 SV=1	1.54334e+07	1.48628e+07	1.58716e+07	1.50749e+07	1.45459e+07	1.42547e+07	0.113368	1.46252e+07	415826	240078	2.84322	1.53893e+07	505862	292059	3.28711	1.05224	0.0734693	0.392468	NoSig
I1MCN3	100778196	#N/A	Uncharacterized protein OS=Glycine max OX=3847 GN=100778196 PE=4 SV=1	5.41528e+06	5.37081e+06	4.45195e+06	5.54179e+06	5.32483e+06	5.43493e+06	0.330264	5.43385e+06	108486	62634.5	1.99649	5.07935e+06	543795	313960	10.706	0.934761	-0.0973311	0.58393	NoSig
A0A0R0GFW6	GLYMA_15G261900	Phosphoglycerate kinase	Phosphoglycerate kinase OS=Glycine max OX=3847 GN=GLYMA_15G261900 PE=3 SV=1	1.34014e+07	1.34949e+07	2.44546e+07	1.06813e+07	1.21494e+07	1.08089e+07	0.185696	1.12132e+07	813283	469549	7.2529	1.7117e+07	6.35474e+06	3.66891e+06	37.1253	1.5265	0.61023	0.466052	NoSig
K7L4G7	100807464	#N/A	Uncharacterized protein OS=Glycine max OX=3847 GN=100807464 PE=4 SV=1	7.4024e+07	7.43444e+07	7.41376e+07	7.32403e+07	7.33281e+07	7.29499e+07	0.00252964	7.31728e+07	197908	114262	0.270467	7.41687e+07	162449	93790.2	0.219027	1.01361	0.0195029	0.0884544	NoSig
I1LDE9	100806256	#N/A	Uncharacterized protein OS=Glycine max OX=3847 GN=100806256 PE=3 SV=1	4.13647e+08	4.26596e+08	4.26846e+08	3.68373e+08	3.65235e+08	3.78174e+08	0.000898312	3.70594e+08	6.74966e+06	3.89692e+06	1.82131	4.22363e+08	7.54921e+06	4.35854e+06	1.78737	1.13969	0.188645	0.0755066	NoSig
I1KTX8	100795933	Phosphoglycerate kinase	Phosphoglycerate kinase OS=Glycine max OX=3847 GN=100795933 PE=3 SV=1	1.09277e+08	1.09358e+08	1.27063e+08	1.05443e+08	1.07081e+08	1.03221e+08	0.172552	1.05248e+08	1.93703e+06	1.11834e+06	1.84043	1.15233e+08	1.02453e+07	5.91511e+06	8.89095	1.09486	0.13075	0.454454	NoSig
K7K4G2	100780895	Cupin type-1 domain-containing protein	Cupin type-1 domain-containing protein OS=Glycine max OX=3847 GN=100780895 PE=4 SV=1	1.04823e+07	1.05897e+07	1.04305e+07	1.06441e+07	1.02199e+07	1.00689e+07	0.347343	1.0311e+07	298221	172178	2.89226	1.05008e+07	81229.3	46897.8	0.773552	1.01841	0.026322	0.598172	NoSig
C6TLV6	100805519	40S ribosomal protein S3a	40S ribosomal protein S3a OS=Glycine max OX=3847 GN=100805519 PE=2 SV=1	2.24986e+08	2.26586e+08	2.3452e+08	2.02514e+08	2.0265e+08	2.02873e+08	0.000911566	2.02679e+08	181298	104673	0.0894508	2.28697e+08	5.10567e+06	2.94776e+06	2.2325	1.12837	0.174241	0.0755066	NoSig
I1KVR2	100813342	#N/A	Uncharacterized protein OS=Glycine max OX=3847 GN=100813342 PE=3 SV=1	4.38022e+07	4.37626e+07	4.5026e+07	4.21854e+07	4.15123e+07	4.1587e+07	0.00641027	4.17615e+07	368920	212996	0.883398	4.41969e+07	718273	414695	1.62516	1.05832	0.0817707	0.119647	NoSig
C6T1V2	100500475	SHSP domain-containing protein	SHSP domain-containing protein OS=Glycine max OX=3847 GN=100500475 PE=2 SV=1	2.6858e+08	2.74081e+08	3.23925e+08	2.75537e+08	2.9269e+08	2.76289e+08	0.710781	2.81505e+08	9.69379e+06	5.59671e+06	3.44355	2.88862e+08	3.049e+07	1.76034e+07	10.5552	1.02613	0.0372175	0.854389	NoSig
I1M0K3	GLYMA_13G189500	Cysteine proteinase inhibitor	Cysteine proteinase inhibitor OS=Glycine max OX=3847 GN=GLYMA_13G189500 PE=3 SV=1	2.85418e+07	2.89751e+07	3.28723e+07	2.86917e+07	2.97942e+07	3.00219e+07	0.685048	2.95026e+07	711451	410757	2.41149	3.01297e+07	2.385e+06	1.37698e+06	7.91579	1.02126	0.0303455	0.83911	NoSig
I1LGB7	100820352	S5 DRBM domain-containing protein	S5 DRBM domain-containing protein OS=Glycine max OX=3847 GN=100820352 PE=3 SV=1	2.38616e+08	2.34486e+08	2.54396e+08	2.17133e+08	2.2181e+08	2.23763e+08	0.027619	2.20902e+08	3.40716e+06	1.96713e+06	1.54239	2.42499e+08	1.05075e+07	6.0665e+06	4.333	1.09777	0.134574	0.225644	NoSig
K7LP96	100796543	RRM domain-containing protein	RRM domain-containing protein OS=Glycine max OX=3847 GN=100796543 PE=4 SV=1	9.63385e+07	9.74723e+07	1.07251e+08	1.04915e+08	1.07112e+08	1.0737e+08	0.160288	1.06466e+08	1.34919e+06	778954	1.26725	1.00354e+08	5.99992e+06	3.46406e+06	5.97876	0.942593	-0.0852935	0.443198	NoSig
I1MGE7	100795745	ATP citrate synthase	ATP citrate synthase OS=Glycine max OX=3847 GN=100795745 PE=4 SV=1	945461	947976	913316	1.00307e+06	881970	914399	0.951787	933147	62690.4	36194.3	6.71817	935584	19326.1	11157.9	2.06567	1.00261	0.0037626	0.972747	NoSig
I1M561	100814192	PfkB domain-containing protein	PfkB domain-containing protein OS=Glycine max OX=3847 GN=100814192 PE=3 SV=1	1.06776e+08	1.04135e+08	1.05423e+08	1.03816e+08	1.05442e+08	1.07222e+08	0.970877	1.05493e+08	1.70325e+06	983370	1.61455	1.05445e+08	1.32083e+06	762583	1.25263	0.999542	-0.000661184	0.984785	NoSig
I1K3S5	GLYMA_05G152000	Adenosylhomocysteinase	Adenosylhomocysteinase OS=Glycine max OX=3847 GN=GLYMA_05G152000 PE=3 SV=1	2.3698e+08	2.34309e+08	2.05416e+08	2.31702e+08	2.24735e+08	2.30665e+08	0.754223	2.29034e+08	3.75877e+06	2.17013e+06	1.64114	2.25568e+08	1.75034e+07	1.01056e+07	7.75969	0.984867	-0.0219993	0.87817	NoSig
I1K467	100805255	CCT-alpha	CCT-alpha OS=Glycine max OX=3847 GN=100805255 PE=3 SV=1	8.84133e+07	8.39329e+07	8.61689e+07	8.13885e+07	8.32679e+07	8.17823e+07	0.0465746	8.21462e+07	991177	572257	1.2066	8.61717e+07	2.24021e+06	1.29339e+06	2.5997	1.049	0.0690195	0.275112	NoSig
C6TBG9	#N/A	Adenosine kinase	Adenosine kinase OS=Glycine max OX=3847 PE=2 SV=1	6.75411e+07	6.67581e+07	7.00049e+07	6.49015e+07	6.57233e+07	6.44075e+07	0.0423427	6.50108e+07	664662	383743	1.02239	6.81014e+07	1.69438e+06	978250	2.48802	1.04754	0.0670046	0.266299	NoSig
K7MBG3	100788717	Sucrose synthase	Sucrose synthase OS=Glycine max OX=3847 GN=100788717 PE=3 SV=1	6.26586e+07	6.26062e+07	6.63444e+07	6.21691e+07	6.24516e+07	6.16891e+07	0.232733	6.21033e+07	385504	222571	0.620747	6.38697e+07	2.14332e+06	1.23744e+06	3.35576	1.02844	0.0404629	0.506803	NoSig
I1N1Y6	GLYMA_18G157300	40S ribosomal protein S8	40S ribosomal protein S8 OS=Glycine max OX=3847 GN=GLYMA_18G157300 PE=3 SV=1	8.26956e+07	8.61051e+07	7.64521e+07	7.62725e+07	7.58384e+07	7.38167e+07	0.0924845	7.53092e+07	1.31063e+06	756692	1.74033	8.17509e+07	4.89535e+06	2.82633e+06	5.98813	1.08554	0.118408	0.366823	NoSig
I1N5R7	100793908	PKS_ER domain-containing protein	PKS_ER domain-containing protein OS=Glycine max OX=3847 GN=100793908 PE=3 SV=1	7.89338e+07	7.77886e+07	8.16372e+07	7.72248e+07	7.91499e+07	7.55963e+07	0.237674	7.73237e+07	1.77889e+06	1.02704e+06	2.30058	7.94532e+07	1.9762e+06	1.14096e+06	2.48725	1.02754	0.0391947	0.511978	NoSig
I1K565	100809534	Ribonuclease	Ribonuclease OS=Glycine max OX=3847 GN=100809534 PE=4 SV=1	3.57593e+06	3.52937e+06	3.80002e+06	3.81824e+06	3.57498e+06	3.68533e+06	0.624982	3.69285e+06	121809	70326.4	3.29851	3.63511e+06	144705	83545.2	3.98075	0.984365	-0.0227347	0.803656	NoSig
I1K5K3	100797105	S5 DRBM domain-containing protein	S5 DRBM domain-containing protein OS=Glycine max OX=3847 GN=100797105 PE=3 SV=1	6.39988e+06	6.17711e+06	7.07902e+06	6.47396e+06	6.09741e+06	6.01633e+06	0.308798	6.1959e+06	244194	140986	3.94122	6.552e+06	469806	271243	7.17042	1.05747	0.0806218	0.564635	NoSig
E9KNA6	547889	SGF14a	SGF14a OS=Glycine max OX=3847 GN=547889 PE=2 SV=1	6.51384e+07	6.51341e+07	6.28175e+07	7.19045e+07	7.03116e+07	7.02496e+07	0.00238568	7.08219e+07	938032	541573	1.32449	6.43633e+07	1.33869e+06	772894	2.0799	0.908805	-0.137957	0.0884544	NoSig
I1LM73	100794066	UTP--glucose-1-phosphate uridylyltransferase	UTP--glucose-1-phosphate uridylyltransferase OS=Glycine max OX=3847 GN=100794066 PE=3 SV=1	2.84288e+06	2.76543e+06	2.98357e+06	2.79261e+06	2.71973e+06	2.75975e+06	0.188054	2.75736e+06	36498.4	21072.4	1.32367	2.86396e+06	110588	63847.9	3.86136	1.03866	0.0547215	0.4674	NoSig
C6TFP9	100815185	Non-specific lipid-transfer protein	Non-specific lipid-transfer protein OS=Glycine max OX=3847 GN=100815185 PE=2 SV=1	1.48332e+07	1.52748e+07	1.57939e+07	1.42619e+07	1.4651e+07	1.42948e+07	0.0419147	1.44026e+07	215753	124565	1.49802	1.53007e+07	480888	277641	3.14293	1.06236	0.0872682	0.26551	NoSig
I1NA39	GSTL7	Lambda class glutathione S-transferase	Lambda class glutathione S-transferase OS=Glycine max OX=3847 GN=GSTL7 PE=2 SV=1	6.6044e+07	6.8666e+07	7.02212e+07	6.71876e+07	6.83124e+07	6.59595e+07	0.453552	6.71531e+07	1.17683e+06	679445	1.75246	6.83104e+07	2.11118e+06	1.21889e+06	3.09057	1.01723	0.0246507	0.677551	NoSig
A0A368UK73	GLYMA_11G102100	Alanine--tRNA ligase	Alanine--tRNA ligase OS=Glycine max OX=3847 GN=GLYMA_11G102100 PE=3 SV=1	1.15937e+08	1.17539e+08	1.13419e+08	1.11154e+08	1.11316e+08	1.12332e+08	0.0324956	1.11601e+08	638687	368746	0.572297	1.15632e+08	2.07699e+06	1.19915e+06	1.79621	1.03612	0.0511901	0.243333	NoSig
I1M2K9	GLYMA_13G254900	#N/A	Uncharacterized protein OS=Glycine max OX=3847 GN=GLYMA_13G254900 PE=3 SV=1	1.00537e+07	9.79523e+06	9.59431e+06	1.00354e+07	9.76543e+06	1.02487e+07	0.354102	1.00165e+07	242177	139821	2.41778	9.81443e+06	230315	132973	2.3467	0.979827	-0.0294017	0.602039	NoSig
Q541U1	GLYMA_19G147200	Seed maturation protein LEA 4	Seed maturation protein LEA 4 OS=Glycine max OX=3847 GN=GLYMA_19G147200 PE=3 SV=1	5.26301e+08	5.41938e+08	6.11738e+08	5.15525e+08	5.11295e+08	5.06501e+08	0.137633	5.11107e+08	4.51449e+06	2.60644e+06	0.883276	5.59992e+08	4.54899e+07	2.62636e+07	8.12331	1.09565	0.131781	0.419924	NoSig
C6SW15	#N/A	KH type-2 domain-containing protein	KH type-2 domain-containing protein OS=Glycine max OX=3847 PE=2 SV=1	2.56101e+08	2.45123e+08	2.20548e+08	2.41851e+08	2.33656e+08	2.35705e+08	0.760718	2.37071e+08	4.26448e+06	2.4621e+06	1.79882	2.40591e+08	1.82052e+07	1.05108e+07	7.56688	1.01485	0.0212635	0.88165	NoSig
I1JD52	100793494	CCT-theta	CCT-theta OS=Glycine max OX=3847 GN=100793494 PE=3 SV=1	7.59565e+07	7.53776e+07	7.34626e+07	7.30198e+07	7.32948e+07	7.26987e+07	0.0672023	7.30044e+07	298374	172267	0.408707	7.49322e+07	1.30523e+06	753574	1.74188	1.02641	0.037603	0.323689	NoSig
I1NEH3	100807194	#N/A	Uncharacterized protein OS=Glycine max OX=3847 GN=100807194 PE=3 SV=1	4.28716e+07	4.26963e+07	4.65436e+07	4.01353e+07	4.13774e+07	4.08339e+07	0.0671421	4.07822e+07	622671	359499	1.52682	4.40372e+07	2.17238e+06	1.25422e+06	4.93306	1.07981	0.110782	0.323689	NoSig
A0A368UIF4	GLYMA_02G014000	Protein disulfide-isomerase	Protein disulfide-isomerase OS=Glycine max OX=3847 GN=GLYMA_02G014000 PE=3 SV=1	8.06975e+07	7.96924e+07	8.01875e+07	8.01305e+07	7.8442e+07	7.96131e+07	0.239608	7.93952e+07	865044	499433	1.08954	8.01925e+07	502577	290163	0.626713	1.01004	0.0144153	0.511979	NoSig
A0A0R0HR30	100500084	Pyr_redox_2 domain-containing protein	Pyr_redox_2 domain-containing protein OS=Glycine max OX=3847 GN=100500084 PE=4 SV=1	1.36547e+08	1.3742e+08	1.47085e+08	1.3666e+08	1.34383e+08	1.34399e+08	0.207092	1.35147e+08	1.31009e+06	756384	0.969383	1.40351e+08	5.84846e+06	3.37661e+06	4.16704	1.0385	0.054502	0.483994	NoSig
K7LBM2	100800904	ATP citrate synthase	ATP citrate synthase OS=Glycine max OX=3847 GN=100800904 PE=4 SV=1	4.4705e+07	4.60207e+07	4.79248e+07	4.47506e+07	4.30788e+07	4.30854e+07	0.0767535	4.36383e+07	963311	556168	2.20749	4.62168e+07	1.61886e+06	934650	3.50275	1.05909	0.0828228	0.338647	NoSig
I1ME25	100814039	#N/A	Uncharacterized protein OS=Glycine max OX=3847 GN=100814039 PE=3 SV=1	9.19103e+07	9.19372e+07	9.12054e+07	9.16104e+07	8.95137e+07	9.1537e+07	0.334695	9.0887e+07	1.18992e+06	687001	1.30923	9.16843e+07	414953	239573	0.452588	1.00877	0.0126009	0.588019	NoSig
C6TCX5	100781302	Peptidase_M24 domain-containing protein	Peptidase_M24 domain-containing protein OS=Glycine max OX=3847 GN=100781302 PE=2 SV=1	1.48429e+08	1.48519e+08	1.49169e+08	1.40371e+08	1.46805e+08	1.41495e+08	0.0436494	1.4289e+08	3.43674e+06	1.98421e+06	2.40516	1.48705e+08	403893	233188	0.271606	1.0407	0.057549	0.268082	NoSig
C6TNT2	100787125	EF1Bgamma class glutathione S-transferase	EF1Bgamma class glutathione S-transferase OS=Glycine max OX=3847 GN=100787125 PE=2 SV=1	3.53964e+07	3.48734e+07	3.57096e+07	3.34854e+07	3.43783e+07	3.32094e+07	0.0188834	3.3691e+07	610987	352754	1.8135	3.53265e+07	422433	243892	1.1958	1.04854	0.0683852	0.192944	NoSig
A0A0R4J5N3	GLYMA_17G053200	#N/A	Uncharacterized protein OS=Glycine max OX=3847 GN=GLYMA_17G053200 PE=3 SV=1	2.83578e+06	2.69294e+06	2.13486e+06	2.99254e+06	2.82165e+06	2.78643e+06	0.234118	2.86688e+06	110245	63649.7	3.84546	2.55453e+06	370389	213844	14.4993	0.891049	-0.166423	0.50795	NoSig
C6TG91	100808705	KH type-2 domain-containing protein	KH type-2 domain-containing protein OS=Glycine max OX=3847 GN=100808705 PE=2 SV=1	1.18423e+07	1.12166e+07	1.22724e+07	1.12864e+07	1.21664e+07	1.16087e+07	0.833132	1.16872e+07	445211	257043	3.8094	1.17771e+07	530878	306503	4.50772	1.0077	0.0110594	0.918014	NoSig
C6TMK3	#N/A	Cysteine proteinase inhibitor	Cysteine proteinase inhibitor OS=Glycine max OX=3847 PE=2 SV=1	9.4778e+07	9.44815e+07	9.35197e+07	9.34803e+07	9.58082e+07	9.6199e+07	0.386525	9.51625e+07	1.46987e+06	848629	1.54459	9.42597e+07	657809	379786	0.697869	0.990513	-0.0137519	0.629163	NoSig
B0M1A9	100170734	Peroxisomal 3-ketoacyl-CoA thiolase	Peroxisomal 3-ketoacyl-CoA thiolase OS=Glycine max OX=3847 GN=100170734 PE=2 SV=1	3.91661e+06	3.94973e+06	4.04336e+06	3.91479e+06	3.95231e+06	3.85466e+06	0.257028	3.90725e+06	49260.9	28440.8	1.26076	3.9699e+06	65739.5	37954.7	1.65595	1.01603	0.0229487	0.523717	NoSig
C6TMV9	100783652	Methenyltetrahydrofolate cyclohydrolase	Methenyltetrahydrofolate cyclohydrolase OS=Glycine max OX=3847 GN=100783652 PE=2 SV=1	1.16751e+08	1.15945e+08	1.22888e+08	1.16868e+08	1.14193e+08	1.15588e+08	0.269302	1.15549e+08	1.33811e+06	772556	1.15804	1.18528e+08	3.79745e+06	2.19246e+06	3.20384	1.02578	0.0367189	0.53469	NoSig
I1MZ13	GLYMA_18G026000	Clathrin heavy chain	Clathrin heavy chain OS=Glycine max OX=3847 GN=GLYMA_18G026000 PE=3 SV=2	3.44486e+06	3.38118e+06	3.49169e+06	3.36482e+06	3.5669e+06	3.48597e+06	0.644523	3.47256e+06	101707	58720.7	2.92888	3.43924e+06	55466.6	32023.7	1.61276	0.990405	-0.0139093	0.815597	NoSig
F8SMB9	#N/A	Adenosylhomocysteinase	Adenosylhomocysteinase OS=Glycine max OX=3847 PE=2 SV=1	2.59781e+06	2.66778e+06	2.42229e+06	2.92929e+06	2.7798e+06	2.6268e+06	0.130592	2.77863e+06	151246	87322.2	5.4432	2.56263e+06	126468	73016.1	4.93508	0.922263	-0.11675	0.414301	NoSig
I1NFH7	100814162	Ubiquitin receptor RAD23	Ubiquitin receptor RAD23 OS=Glycine max OX=3847 GN=100814162 PE=3 SV=1	2.83485e+07	2.87317e+07	2.98242e+07	2.67613e+07	2.68859e+07	2.79869e+07	0.0406715	2.72114e+07	674533	389442	2.47886	2.89681e+07	765763	442114	2.64347	1.06456	0.0902555	0.26175	NoSig
Q7G1G6	AAT	Aspartate aminotransferase	Aspartate aminotransferase OS=Glycine max OX=3847 GN=AAT PE=2 SV=1	2.82602e+06	2.70565e+06	2.60396e+06	3.01543e+06	2.82633e+06	3.05516e+06	0.0563981	2.96564e+06	122267	70590.9	4.12279	2.71188e+06	111161	64178.6	4.09903	0.914432	-0.129052	0.301408	NoSig
A0A0R0FBK4	GLYMA_18G203500	#N/A	Uncharacterized protein OS=Glycine max OX=3847 GN=GLYMA_18G203500 PE=3 SV=1	6.06158e+07	6.16451e+07	7.1506e+07	6.36302e+07	6.07877e+07	6.22614e+07	0.543972	6.22264e+07	1.42155e+06	820734	2.28448	6.45889e+07	6.01241e+06	3.47127e+06	9.30873	1.03797	0.0537598	0.745452	NoSig
C6TGA6	100777482	60S acidic ribosomal protein P0	60S acidic ribosomal protein P0 OS=Glycine max OX=3847 GN=100777482 PE=2 SV=1	1.39375e+08	1.39852e+08	1.34727e+08	1.31214e+08	1.34904e+08	1.29504e+08	0.0554069	1.31874e+08	2.75992e+06	1.59344e+06	2.09285	1.37985e+08	2.83101e+06	1.63448e+06	2.05168	1.04634	0.0653458	0.298917	NoSig
A0A0R4J3C9	100815417	Serine hydroxymethyltransferase	Serine hydroxymethyltransferase OS=Glycine max OX=3847 GN=100815417 PE=2 SV=1	5.15262e+06	5.037e+06	5.71638e+06	4.6454e+06	5.06599e+06	4.88291e+06	0.145881	4.86477e+06	210882	121753	4.33488	5.302e+06	363489	209860	6.8557	1.08988	0.124164	0.427994	NoSig
I1KP14	100782692	Ribonuclease	Ribonuclease OS=Glycine max OX=3847 GN=100782692 PE=4 SV=1	3.62146e+07	3.88527e+07	4.27532e+07	3.57076e+07	3.40815e+07	3.35137e+07	0.0737288	3.44343e+07	1.1387e+06	657428	3.30687	3.92735e+07	3.28957e+06	1.89923e+06	8.37605	1.14054	0.189711	0.332179	NoSig
I1N4A7	100777928	#N/A	Uncharacterized protein OS=Glycine max OX=3847 GN=100777928 PE=3 SV=2	8.30051e+07	8.08466e+07	8.0168e+07	7.92118e+07	7.86901e+07	8.00085e+07	0.0955292	7.93035e+07	663939	383325	0.837213	8.13399e+07	1.48151e+06	855351	1.82138	1.02568	0.0365794	0.37094	NoSig
I1N5N0	100037452	Pyruvate kinase	Pyruvate kinase OS=Glycine max OX=3847 GN=100037452 PE=3 SV=1	9.33604e+06	9.18157e+06	9.03126e+06	9.18876e+06	9.15727e+06	9.02791e+06	0.594009	9.12465e+06	85246.1	49216.8	0.93424	9.18296e+06	152398	87987.1	1.65958	1.00639	0.00919013	0.778255	NoSig
I1K3R6	100813286	#N/A	Uncharacterized protein OS=Glycine max OX=3847 GN=100813286 PE=3 SV=1	1.67915e+07	1.70739e+07	1.88052e+07	1.62302e+07	1.678e+07	1.58127e+07	0.136162	1.62743e+07	485134	280092	2.98098	1.75569e+07	1.09031e+06	629492	6.21018	1.07881	0.10944	0.4198	NoSig
I1MAE6	100800668	PKS_ER domain-containing protein	PKS_ER domain-containing protein OS=Glycine max OX=3847 GN=100800668 PE=3 SV=1	2.50469e+08	2.50272e+08	2.72848e+08	2.43952e+08	2.47595e+08	2.47834e+08	0.20777	2.4646e+08	2.17571e+06	1.25615e+06	0.882784	2.57863e+08	1.29774e+07	7.49249e+06	5.03266	1.04627	0.0652495	0.483994	NoSig
C6T871	100780731	#N/A	Uncharacterized protein OS=Glycine max OX=3847 GN=100780731 PE=2 SV=1	2.72863e+07	2.8616e+07	2.70404e+07	2.76356e+07	2.99052e+07	2.74167e+07	0.511855	2.83192e+07	1.37792e+06	795541	4.86567	2.76475e+07	847644	489387	3.06589	0.976283	-0.0346284	0.721712	NoSig
I1J9Y0	100776102	#N/A	Uncharacterized protein OS=Glycine max OX=3847 GN=100776102 PE=4 SV=1	1.20753e+08	1.20009e+08	1.19216e+08	1.21042e+08	1.23644e+08	1.26007e+08	0.0760198	1.23564e+08	2.48323e+06	1.43369e+06	2.00966	1.19993e+08	768708	443814	0.640628	0.971097	-0.0423127	0.336279	NoSig
I1KDM8	GLYMA_06G231500	Malate dehydrogenase	Malate dehydrogenase OS=Glycine max OX=3847 GN=GLYMA_06G231500 PE=3 SV=1	7.0478e+06	6.98346e+06	7.80471e+06	6.27829e+06	6.70632e+06	6.42353e+06	0.0503017	6.46938e+06	217668	125671	3.36458	7.27866e+06	456711	263682	6.27465	1.12509	0.170045	0.286301	NoSig
I1KYU6	100789789	Alpha-1,4 glucan phosphorylase	Alpha-1,4 glucan phosphorylase OS=Glycine max OX=3847 GN=100789789 PE=3 SV=1	4.57267e+07	4.61825e+07	4.89767e+07	4.36807e+07	4.47969e+07	4.28711e+07	0.0517764	4.37829e+07	966959	558274	2.20853	4.6962e+07	1.75963e+06	1.01592e+06	3.74693	1.07261	0.101125	0.289492	NoSig
I1NAA5	100814141	#N/A	Uncharacterized protein OS=Glycine max OX=3847 GN=100814141 PE=4 SV=1	2.00275e+07	1.96903e+07	1.98079e+07	1.91373e+07	1.92727e+07	1.92676e+07	0.00471832	1.92258e+07	76758.7	44316.7	0.399248	1.98419e+07	171173	98826.6	0.862684	1.03204	0.0455017	0.108771	NoSig
A0A0R0IZE4	GLYMA_07G043800	40S ribosomal protein SA	40S ribosomal protein SA OS=Glycine max OX=3847 GN=GLYMA_07G043800 PE=3 SV=1	8.71791e+07	8.81028e+07	8.73989e+07	8.45203e+07	8.5669e+07	8.60045e+07	0.0149773	8.53979e+07	778313	449359	0.911396	8.75603e+07	482521	278584	0.551073	1.02532	0.036075	0.174139	NoSig
C6SW70	#N/A	#N/A	Uncharacterized protein OS=Glycine max OX=3847 PE=2 SV=1	3.43229e+08	3.44275e+08	3.31603e+08	3.30762e+08	3.24263e+08	3.26188e+08	0.048315	3.27071e+08	3.3385e+06	1.92748e+06	1.02073	3.39702e+08	7.03356e+06	4.06083e+06	2.07051	1.03862	0.0546671	0.280122	NoSig
I1MJL6	100784101	Ribosomal_L6e_N domain-containing protein	Ribosomal_L6e_N domain-containing protein OS=Glycine max OX=3847 GN=100784101 PE=3 SV=1	1.60751e+08	1.61196e+08	1.67782e+08	1.4809e+08	1.50527e+08	1.4817e+08	0.00402551	1.48929e+08	1.38458e+06	799387	0.929692	1.63243e+08	3.93677e+06	2.27289e+06	2.4116	1.09611	0.132398	0.0990373	NoSig
D7EYG6	#N/A	V-ATPase 69 kDa subunit	V-ATPase 69 kDa subunit OS=Glycine max OX=3847 PE=2 SV=1	5.39124e+07	5.41314e+07	4.99348e+07	5.29233e+07	5.20725e+07	5.34931e+07	0.910733	5.28296e+07	714890	412742	1.3532	5.26595e+07	2.36221e+06	1.36382e+06	4.48582	0.99678	-0.00465264	0.952866	NoSig
G3E7M9	100784252	Annexin	Annexin OS=Glycine max OX=3847 GN=100784252 PE=2 SV=1	1.49488e+08	1.55192e+08	1.52809e+08	1.44503e+08	1.43813e+08	1.45977e+08	0.0120514	1.44764e+08	1.10556e+06	638294	0.763694	1.52496e+08	2.86494e+06	1.65407e+06	1.87869	1.05341	0.0750694	0.160763	NoSig
I1KSQ0	100784639	Guanosine nucleotide diphosphate dissociation inhibitor	Guanosine nucleotide diphosphate dissociation inhibitor OS=Glycine max OX=3847 GN=100784639 PE=3 SV=1	1.11306e+08	1.03548e+08	1.01212e+08	1.07087e+08	1.06145e+08	1.0646e+08	0.713269	1.06564e+08	479465	276819	0.449931	1.05355e+08	5.28414e+06	3.0508e+06	5.01554	0.988656	-0.0164588	0.855493	NoSig
C6TJG0	100803033	#N/A	Uncharacterized protein OS=Glycine max OX=3847 GN=100803033 PE=2 SV=1	6.83191e+07	6.97234e+07	7.3809e+07	6.9871e+07	6.81558e+07	7.00464e+07	0.512339	6.93577e+07	1.04454e+06	603068	1.50602	7.06172e+07	2.85199e+06	1.6466e+06	4.03866	1.01816	0.0259622	0.721797	NoSig
O23959	GmPM13	Ca+2-binding EF hand protein	Ca+2-binding EF hand protein OS=Glycine max OX=3847 GN=GmPM13 PE=2 SV=1	2.19333e+08	2.25968e+08	2.33942e+08	2.17284e+08	2.30996e+08	2.22231e+08	0.643412	2.23504e+08	6.9437e+06	4.00895e+06	3.10675	2.26414e+08	7.31473e+06	4.22316e+06	3.23068	1.01302	0.0186673	0.815306	NoSig
A1KR24	LEA-2-D11	Dehydrin	Dehydrin OS=Glycine max OX=3847 GN=LEA-2-D11 PE=4 SV=1	4.61344e+06	4.54695e+06	4.66255e+06	1.60863e+07	1.3836e+07	1.38964e+07	0.000174546	1.46063e+07	1.28213e+06	740235	8.77791	4.60765e+06	58017.7	33496.6	1.25916	0.315457	-1.66448	0.0433916	Down
C6TLT3	100808747	40S ribosomal protein S3a	40S ribosomal protein S3a OS=Glycine max OX=3847 GN=100808747 PE=2 SV=1	7.24246e+06	7.50032e+06	8.96158e+06	6.46692e+06	6.98108e+06	6.65038e+06	0.0966893	6.69946e+06	260570	150440	3.88942	7.90146e+06	927106	535265	11.7334	1.17942	0.238073	0.37184	NoSig
I1ND14	100819847	Pyrophosphate--fructose 6-phosphate 1-phosphotransferase subunit alpha	Pyrophosphate--fructose 6-phosphate 1-phosphotransferase subunit alpha OS=Glycine max OX=3847 GN=100819847 PE=3 SV=1	8.45503e+07	8.36949e+07	8.56318e+07	8.05184e+07	8.08859e+07	8.20395e+07	0.00862255	8.11479e+07	793707	458247	0.978098	8.46256e+07	970645	560402	1.14699	1.04286	0.0605403	0.134457	NoSig
I1N8I7	GLYMA_19G121900	#N/A	Uncharacterized protein OS=Glycine max OX=3847 GN=GLYMA_19G121900 PE=4 SV=1	1.88852e+08	1.95383e+08	1.97813e+08	1.8751e+08	1.97584e+08	1.95595e+08	0.916894	1.93563e+08	5.33564e+06	3.08053e+06	2.75654	1.94016e+08	4.63454e+06	2.67575e+06	2.38874	1.00234	0.00337467	0.956673	NoSig
I1J5B4	100812652	Threonyl-tRNA synthetase	Threonyl-tRNA synthetase OS=Glycine max OX=3847 GN=100812652 PE=3 SV=1	6.67612e+07	6.71377e+07	6.91571e+07	6.47221e+07	6.55975e+07	6.48911e+07	0.0297298	6.50702e+07	464396	268119	0.713684	6.76853e+07	1.28841e+06	743866	1.90354	1.04019	0.0568458	0.23666	NoSig
I1KH24	100794849	Phospholipase D	Phospholipase D OS=Glycine max OX=3847 GN=100794849 PE=3 SV=1	1.04112e+07	1.03708e+07	9.64544e+06	9.7258e+06	1.00659e+07	1.03361e+07	0.759784	1.00426e+07	305804	176556	3.04507	1.01425e+07	430923	248793	4.24869	1.00995	0.0142778	0.88165	NoSig
A0A0R4J5A5	GLYMA_14G176900	14_3_3 domain-containing protein	14_3_3 domain-containing protein OS=Glycine max OX=3847 GN=GLYMA_14G176900 PE=3 SV=1	4.44368e+07	4.86751e+07	4.31677e+07	4.45792e+07	5.07776e+07	3.94855e+07	0.902307	4.49474e+07	5.65502e+06	3.26493e+06	12.5814	4.54265e+07	2.88402e+06	1.66509e+06	6.34876	1.01066	0.0152963	0.948592	NoSig
I1KKN7	100800863	Pyrophosphate--fructose 6-phosphate 1-phosphotransferase subunit alpha	Pyrophosphate--fructose 6-phosphate 1-phosphotransferase subunit alpha OS=Glycine max OX=3847 GN=100800863 PE=3 SV=1	7.66611e+06	7.9399e+06	8.84265e+06	8.67769e+06	7.67001e+06	7.80941e+06	0.847911	8.05237e+06	546008	315238	6.78071	8.14955e+06	615655	355449	7.55446	1.01207	0.0173071	0.920666	NoSig
I1LP45	100500200	#N/A	Uncharacterized protein OS=Glycine max OX=3847 GN=100500200 PE=3 SV=1	8.15466e+07	8.19673e+07	8.59584e+07	8.0156e+07	8.13611e+07	7.76304e+07	0.126012	7.97158e+07	1.90388e+06	1.09921e+06	2.38834	8.31574e+07	2.4348e+06	1.40573e+06	2.92794	1.04317	0.060979	0.408798	NoSig
I1JAE3	100818509	UDP-glucose 4-epimerase	UDP-glucose 4-epimerase OS=Glycine max OX=3847 GN=100818509 PE=3 SV=1	5.69283e+07	5.64383e+07	5.83766e+07	5.30612e+07	5.48891e+07	5.3691e+07	0.013097	5.38805e+07	928591	536122	1.72343	5.72477e+07	1.00785e+06	581880	1.7605	1.06249	0.087456	0.165899	NoSig
I1JUS6	GLYMA_04G080700	Aspartate aminotransferase	Aspartate aminotransferase OS=Glycine max OX=3847 GN=GLYMA_04G080700 PE=3 SV=1	7.55094e+07	7.3648e+07	7.33505e+07	7.49679e+07	7.45482e+07	7.57216e+07	0.29605	7.50793e+07	594558	343268	0.791907	7.41693e+07	1.17009e+06	675550	1.57759	0.98788	-0.0175925	0.552164	NoSig
I1LS70	100777078	26S proteasome non-ATPase regulatory subunit 2 homolog	26S proteasome non-ATPase regulatory subunit 2 homolog OS=Glycine max OX=3847 GN=100777078 PE=3 SV=1	4.7521e+07	4.83625e+07	4.78724e+07	5.52355e+07	4.60232e+07	4.74524e+07	0.596121	4.95704e+07	4.95793e+06	2.86246e+06	10.0018	4.79186e+07	422641	244012	0.881997	0.966679	-0.0488909	0.779683	NoSig
C6T0B5	100306653	#N/A	Uncharacterized protein OS=Glycine max OX=3847 GN=100306653 PE=2 SV=1	6.15348e+08	5.60472e+08	6.71168e+08	6.2694e+08	6.52924e+08	6.31494e+08	0.550382	6.37119e+08	1.38757e+07	8.01115e+06	2.17788	6.15663e+08	5.53489e+07	3.19557e+07	8.99013	0.966323	-0.0494232	0.750431	NoSig
C6TAN1	#N/A	AAA domain-containing protein	AAA domain-containing protein OS=Glycine max OX=3847 PE=2 SV=1	2.69133e+07	2.85183e+07	2.88805e+07	2.70525e+07	2.90207e+07	2.53722e+07	0.475649	2.71484e+07	1.82614e+06	1.05432e+06	6.72649	2.81041e+07	1.04698e+06	604474	3.72537	1.0352	0.0499093	0.692169	NoSig
A0A0R0L186	100500307	SHSP domain-containing protein	SHSP domain-containing protein OS=Glycine max OX=3847 GN=100500307 PE=3 SV=1	1.03724e+08	1.0399e+08	1.22236e+08	1.13033e+08	1.18798e+08	1.11884e+08	0.518571	1.14572e+08	3.70531e+06	2.13926e+06	3.23406	1.09983e+08	1.06121e+07	6.12689e+06	9.6488	0.959953	-0.0589643	0.728174	NoSig
I1K5G1	100786888	T-complex protein 1 subunit delta	T-complex protein 1 subunit delta OS=Glycine max OX=3847 GN=100786888 PE=3 SV=1	8.8413e+07	8.73568e+07	9.36272e+07	8.54901e+07	8.54589e+07	8.8006e+07	0.17501	8.63183e+07	1.46165e+06	843883	1.69332	8.9799e+07	3.35715e+06	1.93825e+06	3.73851	1.04032	0.0570319	0.456927	NoSig
I1MCF0	100785689	#N/A	Uncharacterized protein OS=Glycine max OX=3847 GN=100785689 PE=4 SV=1	1.41664e+08	1.39955e+08	1.4083e+08	1.39233e+08	1.38658e+08	1.35377e+08	0.0779177	1.37756e+08	2.0802e+06	1.20101e+06	1.51007	1.40816e+08	854940	493600	0.607131	1.02222	0.0317015	0.341076	NoSig
C6T0D4	GLYMA_09G044200	TCTP domain-containing protein	TCTP domain-containing protein OS=Glycine max OX=3847 GN=GLYMA_09G044200 PE=2 SV=1	5.98662e+07	6.02961e+07	5.38145e+07	6.31905e+07	5.9262e+07	6.1171e+07	0.248063	6.12078e+07	1.9645e+06	1.1342e+06	3.20955	5.79923e+07	3.62443e+06	2.09257e+06	6.24986	0.947465	-0.0778561	0.517808	NoSig
C6TB98	#N/A	NmrA domain-containing protein	NmrA domain-containing protein OS=Glycine max OX=3847 PE=2 SV=1	1.92347e+08	1.96632e+08	2.05225e+08	1.83815e+08	1.88242e+08	1.83047e+08	0.0340194	1.85035e+08	2.80422e+06	1.61902e+06	1.51551	1.98068e+08	6.5579e+06	3.78621e+06	3.31093	1.07044	0.0981983	0.247711	NoSig
I1L3P6	100813370	T-complex protein 1 subunit gamma	T-complex protein 1 subunit gamma OS=Glycine max OX=3847 GN=100813370 PE=3 SV=1	1.13269e+08	1.14522e+08	1.15269e+08	1.07509e+08	1.09675e+08	1.1013e+08	0.00623728	1.09105e+08	1.40024e+06	808429	1.28339	1.14353e+08	1.01057e+06	583451	0.883727	1.0481	0.0677792	0.119647	NoSig
C6TNA3	100814751	#N/A	Uncharacterized protein OS=Glycine max OX=3847 GN=100814751 PE=2 SV=1	1.31812e+06	1.41628e+06	1.29457e+06	1.44914e+06	1.30421e+06	1.36188e+06	0.636122	1.37175e+06	72967.9	42128	5.31934	1.34299e+06	64555.6	37271.2	4.80686	0.979037	-0.0305643	0.810102	NoSig
A0A0R0HAM0	GLYMA_11G015100	#N/A	Uncharacterized protein OS=Glycine max OX=3847 GN=GLYMA_11G015100 PE=3 SV=1	3.31314e+08	3.3501e+08	2.96414e+08	3.40674e+08	3.40255e+08	3.44585e+08	0.166047	3.41838e+08	2.38844e+06	1.37896e+06	0.698704	3.20913e+08	2.12967e+07	1.22956e+07	6.63629	0.938785	-0.091133	0.449682	NoSig
I1MQ89	100787663	Phosphopyruvate hydratase	Phosphopyruvate hydratase OS=Glycine max OX=3847 GN=100787663 PE=3 SV=1	1.71635e+07	1.75844e+07	1.7725e+07	1.81546e+07	1.75415e+07	1.7557e+07	0.378796	1.7751e+07	349616	201851	1.96955	1.7491e+07	292142	168668	1.67025	0.985349	-0.0212927	0.624018	NoSig
K7KI86	100811437	Aminopeptidase	Aminopeptidase OS=Glycine max OX=3847 GN=100811437 PE=3 SV=1	4.73101e+07	4.66061e+07	4.92728e+07	4.73899e+07	4.71369e+07	4.68337e+07	0.495578	4.71202e+07	278507	160796	0.591056	4.77297e+07	1.38195e+06	797867	2.89536	1.01293	0.0185416	0.708413	NoSig
I1MM89	100527664	40S ribosomal protein S8	40S ribosomal protein S8 OS=Glycine max OX=3847 GN=100527664 PE=3 SV=1	6.47549e+06	6.13803e+06	5.55487e+06	6.14396e+06	5.93307e+06	6.37383e+06	0.767455	6.15029e+06	220448	127276	3.58436	6.05613e+06	465740	268895	7.69039	0.984691	-0.0222574	0.885425	NoSig
I1LKU1	100794780	CCT-beta	CCT-beta OS=Glycine max OX=3847 GN=100794780 PE=3 SV=1	5.7855e+07	5.82749e+07	5.55185e+07	5.53184e+07	5.52594e+07	5.77091e+07	0.395162	5.60957e+07	1.39763e+06	806922	2.49151	5.72162e+07	1.48512e+06	857435	2.59563	1.01997	0.0285334	0.633882	NoSig
A0A1Y9TL33	#N/A	Serine hydroxymethyltransferase (Fragment)	Serine hydroxymethyltransferase (Fragment) OS=Glycine max OX=3847 PE=2 SV=1	7.72158e+07	7.77227e+07	8.49909e+07	7.37189e+07	7.84794e+07	7.43117e+07	0.200828	7.55033e+07	2.59433e+06	1.49784e+06	3.43605	7.99765e+07	4.34998e+06	2.51146e+06	5.43908	1.05924	0.0830361	0.479264	NoSig
K7L8B5	100792416	#N/A	Uncharacterized protein OS=Glycine max OX=3847 GN=100792416 PE=4 SV=1	4.46348e+07	4.65248e+07	4.69789e+07	4.43377e+07	4.68527e+07	4.46655e+07	0.515141	4.52853e+07	1.36727e+06	789394	3.01924	4.60462e+07	1.24321e+06	717767	2.69992	1.0168	0.0240392	0.724428	NoSig
A0A0R0FLG8	GLYMA_16G048100	Alpha-mannosidase	Alpha-mannosidase OS=Glycine max OX=3847 GN=GLYMA_16G048100 PE=3 SV=1	7.8354e+07	7.76379e+07	7.52234e+07	8.12617e+07	8.04013e+07	7.95553e+07	0.0354026	8.04061e+07	853211	492601	1.06113	7.70718e+07	1.64027e+06	947008	2.12823	0.958531	-0.0611028	0.247779	NoSig
I1K135	100794095	Glyceraldehyde-3-phosphate dehydrogenase	Glyceraldehyde-3-phosphate dehydrogenase OS=Glycine max OX=3847 GN=100794095 PE=3 SV=1	1.2584e+07	1.26145e+07	1.23015e+07	1.26074e+07	1.16157e+07	1.21145e+07	0.270325	1.21125e+07	495888	286301	4.09401	1.25e+07	172576	99636.5	1.3806	1.03199	0.0454271	0.535339	NoSig
I1MIA8	100800510	#N/A	Uncharacterized protein OS=Glycine max OX=3847 GN=100800510 PE=4 SV=1	1.74625e+08	1.74999e+08	1.5751e+08	1.71501e+08	1.76927e+08	1.73127e+08	0.467112	1.73852e+08	2.7846e+06	1.60769e+06	1.60171	1.69045e+08	9.99084e+06	5.76822e+06	5.91017	0.972351	-0.0404511	0.686102	NoSig
I1M4K9	100804924	Protein disulfide-isomerase	Protein disulfide-isomerase OS=Glycine max OX=3847 GN=100804924 PE=3 SV=1	4.2602e+07	4.25392e+07	4.14597e+07	4.2176e+07	4.15722e+07	4.22336e+07	0.654011	4.19939e+07	366370	211524	0.872437	4.22003e+07	642162	370752	1.5217	1.00491	0.00707294	0.823149	NoSig
C6T968	100813170	40S ribosomal protein S8	40S ribosomal protein S8 OS=Glycine max OX=3847 GN=100813170 PE=2 SV=1	2.63826e+06	2.70022e+06	2.49234e+06	2.49056e+06	2.50969e+06	2.52557e+06	0.178823	2.50861e+06	17529.1	10120.4	0.698757	2.61027e+06	106725	61617.8	4.08866	1.04053	0.057315	0.459851	NoSig
I1NJ59	100306061	DHAR class glutathione S-transferase	DHAR class glutathione S-transferase OS=Glycine max OX=3847 GN=100306061 PE=2 SV=1	7.0502e+07	6.98346e+07	7.72817e+07	6.82594e+07	7.11203e+07	7.07176e+07	0.379755	7.00324e+07	1.54862e+06	894093	2.21128	7.25395e+07	4.12048e+06	2.37896e+06	5.68033	1.0358	0.0507424	0.624727	NoSig
K7LW58	100782788	#N/A	Uncharacterized protein OS=Glycine max OX=3847 GN=100782788 PE=4 SV=1	277861	246805	268780	260759	254467	254407	0.448496	256544	3650.25	2107.47	1.42285	264482	15968	9219.12	6.03745	1.03094	0.0439628	0.673533	NoSig
I1JIP5	100784862	CCT-eta	CCT-eta OS=Glycine max OX=3847 GN=100784862 PE=3 SV=1	1.29526e+06	1.25666e+06	1.53527e+06	1.18413e+06	1.28164e+06	1.24337e+06	0.241147	1.23638e+06	49128.5	28364.4	3.97356	1.3624e+06	150950	87151.1	11.0798	1.10192	0.140019	0.512919	NoSig
I1MQD0	100802143	T-complex protein 1 subunit gamma	T-complex protein 1 subunit gamma OS=Glycine max OX=3847 GN=100802143 PE=3 SV=1	5.19909e+06	4.93545e+06	4.84467e+06	5.13546e+06	4.95182e+06	5.00034e+06	0.777697	5.0292e+06	95162.4	54942	1.8922	4.99307e+06	184099	106290	3.6871	0.992815	-0.0104033	0.890622	NoSig
I1M786	100816855	EF1_GNE domain-containing protein	EF1_GNE domain-containing protein OS=Glycine max OX=3847 GN=100816855 PE=3 SV=1	1.44032e+07	1.40787e+07	1.57508e+07	1.34638e+07	1.34667e+07	1.34634e+07	0.0667966	1.34646e+07	1781.79	1028.72	0.0132331	1.47442e+07	886681	511926	6.01375	1.09503	0.130976	0.322761	NoSig
C6T034	100500082	EF1_GNE domain-containing protein	EF1_GNE domain-containing protein OS=Glycine max OX=3847 GN=100500082 PE=2 SV=1	9.77243e+07	9.73031e+07	1.02393e+08	9.46941e+07	9.325e+07	9.46491e+07	0.0436873	9.41977e+07	821026	474019	0.871598	9.91403e+07	2.82515e+06	1.6311e+06	2.84965	1.05247	0.0737787	0.268082	NoSig
I1KQV7	100811003	#N/A	Uncharacterized protein OS=Glycine max OX=3847 GN=100811003 PE=3 SV=2	3.64042e+06	3.63772e+06	3.23219e+06	3.96193e+06	3.72212e+06	3.98487e+06	0.0727146	3.88964e+06	145527	84020.1	3.7414	3.50344e+06	234915	135628	6.70526	0.900712	-0.150863	0.33121	NoSig
I1M7B9	100779791	CCT-eta	CCT-eta OS=Glycine max OX=3847 GN=100779791 PE=3 SV=1	6.23967e+07	6.19013e+07	6.09771e+07	5.97542e+07	5.93184e+07	5.9624e+07	0.0073102	5.95655e+07	223693	129149	0.375541	6.17584e+07	720483	415971	1.16662	1.03681	0.0521567	0.126083	NoSig
A0A0R0HXR3	GLYMA_10G224200	#N/A	Uncharacterized protein OS=Glycine max OX=3847 GN=GLYMA_10G224200 PE=3 SV=1	8.39456e+07	8.46931e+07	7.91592e+07	8.52867e+07	7.67025e+07	8.23811e+07	0.72776	8.14568e+07	4.3661e+06	2.52077e+06	5.36002	8.25993e+07	3.00253e+06	1.73351e+06	3.63506	1.01403	0.0200946	0.864516	NoSig
A0A0R0FB78	100779679	#N/A	Uncharacterized protein OS=Glycine max OX=3847 GN=100779679 PE=3 SV=1	4.80181e+07	4.8172e+07	4.96924e+07	4.57641e+07	4.5106e+07	4.44904e+07	0.00566461	4.51202e+07	636964	367751	1.41171	4.86275e+07	925450	534309	1.90314	1.07773	0.108001	0.115147	NoSig
K7LQC6	100805946	#N/A	Uncharacterized protein OS=Glycine max OX=3847 GN=100805946 PE=4 SV=1	1.78747e+06	1.68744e+06	1.5951e+06	1.65692e+06	1.75218e+06	1.79996e+06	0.542252	1.73635e+06	72821.9	42043.8	4.19396	1.69e+06	96213.7	55549	5.69311	0.973306	-0.0390341	0.744588	NoSig
A0A0R4J460	GLYMA_09G231200	BAG domain-containing protein	BAG domain-containing protein OS=Glycine max OX=3847 GN=GLYMA_09G231200 PE=4 SV=1	1.39378e+08	1.38977e+08	1.44135e+08	1.33627e+08	1.36517e+08	1.34487e+08	0.0331504	1.34877e+08	1.48378e+06	856659	1.1001	1.4083e+08	2.86916e+06	1.65651e+06	2.03732	1.04414	0.0623098	0.246744	NoSig
I1LJ68	100818915	Fructose-bisphosphate aldolase	Fructose-bisphosphate aldolase OS=Glycine max OX=3847 GN=100818915 PE=3 SV=1	5.94768e+06	5.79552e+06	6.30384e+06	5.30682e+06	5.53705e+06	5.53718e+06	0.030363	5.46035e+06	132960	76764.3	2.435	6.01568e+06	260892	150626	4.33687	1.1017	0.139734	0.237923	NoSig
C6TG97	100820387	Proteasome subunit alpha type	Proteasome subunit alpha type OS=Glycine max OX=3847 GN=100820387 PE=2 SV=1	5.81481e+07	5.77703e+07	6.60228e+07	5.65514e+07	5.67409e+07	5.47852e+07	0.169517	5.60258e+07	1.0786e+06	622729	1.92518	6.06471e+07	4.65933e+06	2.69007e+06	7.6827	1.08248	0.114346	0.451607	NoSig
A0A0R0G3R6	GLYMA_16G185900	(Fragment)	Uncharacterized protein (Fragment) OS=Glycine max OX=3847 GN=GLYMA_16G185900 PE=4 SV=1	2.28564e+07	2.26823e+07	2.91354e+07	2.04876e+07	2.1711e+07	2.0933e+07	0.148393	2.10439e+07	619204	357497	2.94244	2.48913e+07	3.67647e+06	2.12261e+06	14.7701	1.18283	0.242244	0.428875	NoSig
A0A0R0JP17	GLYMA_05G004300	Oleosin	Oleosin OS=Glycine max OX=3847 GN=GLYMA_05G004300 PE=3 SV=1	2.39519e+08	2.53495e+08	2.76103e+08	2.4932e+08	2.58419e+08	2.57684e+08	0.916658	2.55141e+08	5.05485e+06	2.91842e+06	1.9812	2.56372e+08	1.84606e+07	1.06583e+07	7.20072	1.00483	0.00694478	0.956673	NoSig
A0A0R4J581	100811336	40S ribosomal protein S4	40S ribosomal protein S4 OS=Glycine max OX=3847 GN=100811336 PE=3 SV=1	2.0363e+08	2.06205e+08	2.10331e+08	1.90709e+08	1.92181e+08	1.90529e+08	0.00152155	1.9114e+08	906314	523261	0.474163	2.06722e+08	3.38017e+06	1.95154e+06	1.63513	1.08152	0.113063	0.07994	NoSig
I1LPX6	GLYMA_12G037400	Fructose-bisphosphate aldolase	Fructose-bisphosphate aldolase OS=Glycine max OX=3847 GN=GLYMA_12G037400 PE=3 SV=1	7.6438e+07	7.541e+07	8.69277e+07	6.84407e+07	7.14461e+07	7.02765e+07	0.0652498	7.00544e+07	1.51498e+06	874672	2.16257	7.95919e+07	6.37373e+06	3.67988e+06	8.00802	1.13614	0.184145	0.321078	NoSig
I1M3M4	GLYMA_13G291300	Ketol-acid reductoisomerase	Ketol-acid reductoisomerase OS=Glycine max OX=3847 GN=GLYMA_13G291300 PE=3 SV=1	7.78747e+07	7.78959e+07	8.24066e+07	6.93202e+07	7.60891e+07	7.22981e+07	0.0508042	7.25691e+07	3.39258e+06	1.9587e+06	4.67496	7.93924e+07	2.61041e+06	1.50712e+06	3.28799	1.09402	0.129645	0.287246	NoSig
I1LL59	100790223	Protein disulfide-isomerase	Protein disulfide-isomerase OS=Glycine max OX=3847 GN=100790223 PE=3 SV=1	5.84152e+07	5.6149e+07	7.70682e+07	5.23813e+07	5.54532e+07	5.38065e+07	0.209223	5.38804e+07	1.53727e+06	887542	2.85311	6.38775e+07	1.14795e+07	6.62771e+06	17.9712	1.18554	0.245548	0.48497	NoSig
I1L1Q8	GLYMA_09G070300	Aldehyde dehydrogenase (NAD(+))	Aldehyde dehydrogenase (NAD(+)) OS=Glycine max OX=3847 GN=GLYMA_09G070300 PE=3 SV=1	8.62078e+07	8.55073e+07	8.91892e+07	7.9143e+07	8.20462e+07	8.20971e+07	0.0170331	8.10954e+07	1.69106e+06	976332	2.08527	8.69681e+07	1.95519e+06	1.12883e+06	2.24817	1.07242	0.100866	0.187638	NoSig
C6SZX7	100306570	Glutathione peroxidase	Glutathione peroxidase OS=Glycine max OX=3847 GN=100306570 PE=2 SV=1	1.68304e+08	1.73371e+08	1.76815e+08	1.69214e+08	1.73552e+08	1.66041e+08	0.382667	1.69603e+08	3.77063e+06	2.17698e+06	2.22322	1.7283e+08	4.28146e+06	2.4719e+06	2.47727	1.01903	0.0271944	0.62663	NoSig
I1M322	100807226	#N/A	Uncharacterized protein OS=Glycine max OX=3847 GN=100807226 PE=4 SV=2	4.30402e+07	4.23912e+07	4.09404e+07	4.23381e+07	4.44077e+07	4.04813e+07	0.83625	4.2409e+07	1.96414e+06	1.134e+06	4.63142	4.21239e+07	1.07507e+06	620693	2.55217	0.993277	-0.00973159	0.919148	NoSig
I1JM69	100794937	40S ribosomal protein S8	40S ribosomal protein S8 OS=Glycine max OX=3847 GN=100794937 PE=3 SV=1	6.42154e+06	6.53845e+06	5.43115e+06	6.18715e+06	5.93278e+06	6.18631e+06	0.94133	6.10208e+06	146618	84650.1	2.40276	6.13038e+06	608368	351242	9.92383	1.00464	0.00667527	0.970311	NoSig
C6T960	100777228	#N/A	Uncharacterized protein OS=Glycine max OX=3847 GN=100777228 PE=2 SV=1	5.90593e+07	5.97823e+07	6.45886e+07	5.6777e+07	5.75807e+07	5.74324e+07	0.0912415	5.72634e+07	427694	246929	0.74689	6.11434e+07	3.00542e+06	1.73518e+06	4.91537	1.06776	0.0945838	0.364859	NoSig
C6TJD3	100778205	WD_REPEATS_REGION domain-containing protein	WD_REPEATS_REGION domain-containing protein OS=Glycine max OX=3847 GN=100778205 PE=2 SV=1	8.77346e+07	9.00873e+07	8.91943e+07	8.1407e+07	7.99296e+07	7.95739e+07	0.000602837	8.03035e+07	972065	561222	1.21049	8.90054e+07	1.18771e+06	685724	1.33442	1.10836	0.14843	0.066837	NoSig
A0A0R0IPA5	GLYMA_08G015900	#N/A	Uncharacterized protein OS=Glycine max OX=3847 GN=GLYMA_08G015900 PE=3 SV=1	6.24848e+07	5.99818e+07	5.84905e+07	6.28132e+07	6.0551e+07	8.47242e+07	0.310549	6.93628e+07	1.33513e+07	7.70839e+06	19.2485	6.0319e+07	2.0184e+06	1.16532e+06	3.3462	0.869616	-0.201549	0.564709	NoSig
I1N8B5	100783299	#N/A	Uncharacterized protein OS=Glycine max OX=3847 GN=100783299 PE=4 SV=1	1.11236e+07	1.09386e+07	1.1243e+07	1.0547e+07	1.05949e+07	1.08815e+07	0.0355132	1.06745e+07	180923	104456	1.69492	1.11018e+07	153357	88540.7	1.38138	1.04003	0.0566231	0.248012	NoSig
I1KEY6	100799779	26S proteasome non-ATPase regulatory subunit 2 homolog	26S proteasome non-ATPase regulatory subunit 2 homolog OS=Glycine max OX=3847 GN=100799779 PE=3 SV=1	2.64874e+06	2.59775e+06	2.72867e+06	2.77243e+06	2.85455e+06	2.73048e+06	0.0729745	2.78582e+06	63106.2	36434.4	2.26526	2.65839e+06	65988.9	38098.7	2.48229	0.954257	-0.06755	0.331394	NoSig
I1MUT2	100785914	TPR_REGION domain-containing protein	TPR_REGION domain-containing protein OS=Glycine max OX=3847 GN=100785914 PE=3 SV=1	6.62593e+07	6.58539e+07	6.74549e+07	6.58148e+07	6.49943e+07	6.52699e+07	0.0965452	6.53597e+07	417600	241102	0.638927	6.65227e+07	832374	480571	1.25126	1.01779	0.0254465	0.371704	NoSig
C6TJG9	#N/A	40S ribosomal protein S4	40S ribosomal protein S4 OS=Glycine max OX=3847 PE=2 SV=1	2.52615e+06	2.73508e+06	2.50775e+06	2.6717e+06	2.67971e+06	2.51644e+06	0.733353	2.62262e+06	92038.6	53138.5	3.50942	2.58966e+06	126272	72903.1	4.87601	0.987433	-0.0182457	0.866874	NoSig
K7KGC7	100793371	Sucrose synthase	Sucrose synthase OS=Glycine max OX=3847 GN=100793371 PE=3 SV=1	4.08894e+06	4.03345e+06	4.23685e+06	3.71725e+06	3.93702e+06	4.11027e+06	0.19892	3.92151e+06	196966	113719	5.02271	4.11974e+06	105140	60702.8	2.55211	1.05055	0.0711442	0.477715	NoSig
A0A368UGP5	GLYMA_17G061300	Glucose-6-phosphate 1-epimerase	Glucose-6-phosphate 1-epimerase OS=Glycine max OX=3847 GN=GLYMA_17G061300 PE=3 SV=1	1.00919e+07	9.917e+06	9.73032e+06	1.06726e+07	1.01097e+07	9.96125e+06	0.236311	1.02478e+07	375250	216651	3.66175	9.91306e+06	180799	104385	1.82385	0.967333	-0.047916	0.51076	NoSig
I1KZT2	GLYMA_09G004300	Lactoylglutathione lyase	Lactoylglutathione lyase OS=Glycine max OX=3847 GN=GLYMA_09G004300 PE=3 SV=1	9.71637e+07	9.50055e+07	8.72029e+07	9.86995e+07	9.67378e+07	9.83563e+07	0.194208	9.79312e+07	1.04766e+06	604868	1.06979	9.3124e+07	5.24015e+06	3.0254e+06	5.62707	0.950913	-0.0726154	0.472351	NoSig
I1JXP9	100796195	#N/A	Uncharacterized protein OS=Glycine max OX=3847 GN=100796195 PE=3 SV=1	2.92412e+07	2.94381e+07	2.93269e+07	2.81651e+07	2.86195e+07	2.88149e+07	0.0161825	2.85332e+07	333412	192495	1.16851	2.93354e+07	98734.6	57004.5	0.336572	1.02812	0.0400037	0.183046	NoSig
I1KTK0	100811720	Ribosomal_L6e_N domain-containing protein	Ribosomal_L6e_N domain-containing protein OS=Glycine max OX=3847 GN=100811720 PE=3 SV=1	5.5732e+07	5.61539e+07	7.14788e+07	5.53701e+07	5.54087e+07	5.37225e+07	0.293952	5.48338e+07	962603	555759	1.75549	6.11216e+07	8.97207e+06	5.18003e+06	14.6791	1.11467	0.156617	0.55126	NoSig
I1N9E6	GLYMA_19G153200	Elongation factor Tu	Elongation factor Tu OS=Glycine max OX=3847 GN=GLYMA_19G153200 PE=3 SV=1	4.57318e+07	4.58054e+07	4.64752e+07	4.3016e+07	4.22072e+07	4.36236e+07	0.00297126	4.29489e+07	710605	410268	1.65453	4.60041e+07	409635	236503	0.890431	1.07113	0.0991403	0.0884544	NoSig
C6SV94	100786325	#N/A	Uncharacterized protein OS=Glycine max OX=3847 GN=100786325 PE=2 SV=1	8.97215e+07	8.92041e+07	9.30862e+07	8.16762e+07	8.09532e+07	8.27568e+07	0.00258477	8.17954e+07	907700	524061	1.10972	9.06706e+07	2.1079e+06	1.21699e+06	2.32478	1.1085	0.148615	0.0884544	NoSig
P24095	LOX1.4	Seed linoleate 9S-lipoxygenase	Seed linoleate 9S-lipoxygenase OS=Glycine max OX=3847 GN=LOX1.4 PE=1 SV=1	2.92573e+06	3.05073e+06	2.37926e+06	3.56042e+06	3.08392e+06	3.32084e+06	0.0963897	3.32173e+06	238251	137555	7.17251	2.78524e+06	357100	206172	12.8212	0.83849	-0.254135	0.371704	NoSig
Q9XES7	PM27	Seed maturation protein PM27	Seed maturation protein PM27 OS=Glycine max OX=3847 GN=PM27 PE=2 SV=1	1.72165e+08	1.82818e+08	1.76428e+08	1.68463e+08	1.90193e+08	1.51655e+08	0.576293	1.70104e+08	1.93212e+07	1.11551e+07	11.3585	1.77137e+08	5.36153e+06	3.09548e+06	3.02677	1.04135	0.0584509	0.765441	NoSig
I1LGM2	100816776	#N/A	Uncharacterized protein OS=Glycine max OX=3847 GN=100816776 PE=4 SV=1	1.79586e+06	1.80103e+06	1.54838e+06	1.77379e+06	1.72408e+06	1.71481e+06	0.805375	1.73756e+06	31718.2	18312.5	1.82545	1.71509e+06	144398	83368.2	8.41926	0.987069	-0.0187771	0.906213	NoSig
A0A0R4J5K4	100795220	40S ribosomal protein S4	40S ribosomal protein S4 OS=Glycine max OX=3847 GN=100795220 PE=3 SV=1	744016	798334	1.65731e+06	390876	683757	439045	0.143456	504559	157047	90671.3	31.1256	1.06655e+06	512331	295795	48.0361	2.11383	1.07986	0.424828	NoSig
C6T977	100802974	ADP/ATP translocase	ADP/ATP translocase OS=Glycine max OX=3847 GN=100802974 PE=2 SV=1	1.1885e+08	1.17927e+08	1.25749e+08	1.18088e+08	1.16957e+08	1.16924e+08	0.231652	1.17323e+08	662660	382587	0.564817	1.20842e+08	4.27476e+06	2.46804e+06	3.53749	1.02999	0.0426329	0.505655	NoSig
I1JRF2	547725	#N/A	Uncharacterized protein OS=Glycine max OX=3847 GN=547725 PE=4 SV=1	7.82342e+07	7.70762e+07	7.26137e+07	6.94733e+07	6.72283e+07	6.82816e+07	0.0139858	6.83277e+07	1.12319e+06	648474	1.64383	7.59747e+07	2.96777e+06	1.71344e+06	3.90626	1.11192	0.153048	0.171002	NoSig
I1MT35	100789100	Aldedh domain-containing protein	Aldedh domain-containing protein OS=Glycine max OX=3847 GN=100789100 PE=3 SV=1	6.84582e+07	6.79898e+07	6.88536e+07	6.52775e+07	6.73561e+07	6.6346e+07	0.0316085	6.63265e+07	1.03942e+06	600108	1.56712	6.84339e+07	432431	249664	0.631896	1.03177	0.0451242	0.240788	NoSig
I1KW97	100808861	DUF4149 domain-containing protein	DUF4149 domain-containing protein OS=Glycine max OX=3847 GN=100808861 PE=4 SV=1	1.2711e+08	1.26782e+08	1.2811e+08	1.21571e+08	1.2208e+08	1.25295e+08	0.0241847	1.22982e+08	2.01902e+06	1.16568e+06	1.64173	1.27334e+08	691774	399396	0.543275	1.03539	0.0501738	0.211771	NoSig
I1N466	100814825	HABP4_PAI-RBP1 domain-containing protein	HABP4_PAI-RBP1 domain-containing protein OS=Glycine max OX=3847 GN=100814825 PE=4 SV=1	3.567e+07	3.56176e+07	3.6596e+07	3.41628e+07	3.47966e+07	3.50066e+07	0.0325286	3.46554e+07	439286	253622	1.26758	3.59612e+07	550371	317757	1.53046	1.03768	0.0533634	0.243333	NoSig
A0A0R0JYI2	100811673	Transaldolase	Transaldolase OS=Glycine max OX=3847 GN=100811673 PE=3 SV=1	8.45135e+07	8.56207e+07	8.76661e+07	8.53398e+07	8.59641e+07	8.30125e+07	0.418271	8.47721e+07	1.55553e+06	898087	1.83496	8.59334e+07	1.5994e+06	923414	1.86121	1.0137	0.0196296	0.652533	NoSig
A0A0R0K6W2	GLYMA_05G209200	#N/A	Uncharacterized protein OS=Glycine max OX=3847 GN=GLYMA_05G209200 PE=3 SV=1	3.92496e+06	3.99648e+06	3.76614e+06	3.80738e+06	3.91129e+06	3.74004e+06	0.416895	3.81957e+06	86273.1	49809.8	2.25871	3.89586e+06	117895	68067	3.02617	1.01997	0.0285308	0.651837	NoSig
I1J8H1	100499625	Aconitate hydratase	Aconitate hydratase OS=Glycine max OX=3847 GN=100499625 PE=3 SV=1	8.2482e+07	8.20249e+07	9.02566e+07	8.20393e+07	8.06954e+07	7.98849e+07	0.21417	8.08732e+07	1.08816e+06	628251	1.34552	8.49211e+07	4.62625e+06	2.67097e+06	5.4477	1.05005	0.0704616	0.491118	NoSig
I1JGR4	100789296	MI domain-containing protein	MI domain-containing protein OS=Glycine max OX=3847 GN=100789296 PE=4 SV=1	4.8446e+07	4.94841e+07	5.21191e+07	4.91014e+07	4.94897e+07	4.78656e+07	0.374033	4.88189e+07	848122	489663	1.73728	5.00164e+07	1.89355e+06	1.09324e+06	3.78585	1.02453	0.0349621	0.620059	NoSig
I1KTM3	100819556	ADP/ATP translocase	ADP/ATP translocase OS=Glycine max OX=3847 GN=100819556 PE=3 SV=1	2.28475e+07	2.36484e+07	2.42607e+07	2.23623e+07	2.13321e+07	2.14426e+07	0.0232059	2.17124e+07	565579	326537	2.60487	2.35855e+07	708712	409175	3.00486	1.08627	0.119385	0.206376	NoSig
I1K0G0	100816488	TPR_REGION domain-containing protein	TPR_REGION domain-containing protein OS=Glycine max OX=3847 GN=100816488 PE=3 SV=1	2.62566e+06	2.48113e+06	3.26026e+06	2.72425e+06	2.90989e+06	2.92331e+06	0.810466	2.85248e+06	111256	64233.7	3.90032	2.78902e+06	414460	239288	14.8604	0.977751	-0.0324609	0.908946	NoSig
A0A0R0FUV4	100809395	#N/A	Uncharacterized protein OS=Glycine max OX=3847 GN=100809395 PE=3 SV=1	5.67222e+06	5.67191e+06	5.81283e+06	5.58757e+06	5.56617e+06	5.75015e+06	0.321785	5.63463e+06	100612	58088.5	1.78561	5.71899e+06	81273	46923	1.42111	1.01497	0.0214376	0.576072	NoSig
A0A0R4J5H1	100808318	Succinate-semialdehyde dehydrogenase	Succinate-semialdehyde dehydrogenase OS=Glycine max OX=3847 GN=100808318 PE=3 SV=1	3.74667e+07	3.83442e+07	3.96906e+07	3.58784e+07	3.72247e+07	3.53183e+07	0.0515508	3.61405e+07	979836	565709	2.71119	3.85005e+07	1.12018e+06	646739	2.90953	1.0653	0.0912628	0.289352	NoSig
C6T7V6	100799358	#N/A	Uncharacterized protein OS=Glycine max OX=3847 GN=100799358 PE=2 SV=1	2.87998e+07	2.89563e+07	2.91775e+07	2.76547e+07	2.80847e+07	2.76155e+07	0.00303787	2.77849e+07	260349	150313	0.937014	2.89779e+07	189801	109582	0.654987	1.04293	0.0606489	0.0884544	NoSig
K7LSM3	100792883	#N/A	Uncharacterized protein OS=Glycine max OX=3847 GN=100792883 PE=4 SV=1	6.1172e+06	6.34334e+06	5.29951e+06	6.13914e+06	5.46128e+06	5.57921e+06	0.637278	5.72654e+06	362154	209090	6.32412	5.92001e+06	549142	317047	9.27602	1.03378	0.0479357	0.81035	NoSig
C6SZX2	#N/A	#N/A	Uncharacterized protein OS=Glycine max OX=3847 PE=2 SV=1	38767.4	34100.3	41908.4	39233.3	36052.1	38961	0.946807	38082.2	1763.33	1018.06	4.63032	38258.7	3928.84	2268.32	10.2691	1.00464	0.00667193	0.97229	NoSig
A0A0R0HF31	100801348	14_3_3 domain-containing protein	14_3_3 domain-containing protein OS=Glycine max OX=3847 GN=100801348 PE=3 SV=1	775815	787524	669328	829080	776385	808527	0.210851	804664	26559.2	15333.9	3.30065	744222	65124.4	37599.6	8.75067	0.924886	-0.112652	0.486852	NoSig
I1M3R5	100780671	ADP/ATP translocase	ADP/ATP translocase OS=Glycine max OX=3847 GN=100780671 PE=3 SV=1	2.98772e+06	3.27001e+06	3.1856e+06	3.39877e+06	2.97896e+06	3.27683e+06	0.663531	3.21819e+06	215958	124683	6.71055	3.14778e+06	144896	83655.8	4.60313	0.978121	-0.0319147	0.82801	NoSig
I1KYF8	100803006	40S ribosomal protein S8	40S ribosomal protein S8 OS=Glycine max OX=3847 GN=100803006 PE=3 SV=1	1.3603e+07	1.37432e+07	1.20607e+07	1.26541e+07	1.2283e+07	1.28488e+07	0.392267	1.25953e+07	287451	165960	2.28221	1.31356e+07	933546	538983	7.10697	1.0429	0.0605996	0.632512	NoSig
I1KDR3	100785671	#N/A	Uncharacterized protein OS=Glycine max OX=3847 GN=100785671 PE=4 SV=1	5.06843e+07	5.44152e+07	5.27481e+07	5.17615e+07	5.02468e+07	4.97214e+07	0.17548	5.05766e+07	1.05929e+06	611579	2.09442	5.26159e+07	1.86897e+06	1.07905e+06	3.55211	1.04032	0.0570296	0.457056	NoSig
I1L8Q0	GSTL3	Lambda class glutathione S-transferase	Lambda class glutathione S-transferase OS=Glycine max OX=3847 GN=GSTL3 PE=2 SV=1	1.81647e+08	1.62274e+08	1.84894e+08	1.7664e+08	1.77125e+08	1.67496e+08	0.760758	1.73753e+08	5.42456e+06	3.13187e+06	3.12199	1.76272e+08	1.22306e+07	7.06132e+06	6.93847	1.01449	0.02076	0.88165	NoSig
C6SYA5	100306174	60S ribosomal protein L18a	60S ribosomal protein L18a OS=Glycine max OX=3847 GN=100306174 PE=2 SV=1	1.87041e+08	1.88671e+08	1.94676e+08	1.75878e+08	1.67635e+08	1.78033e+08	0.0143211	1.73849e+08	5.48799e+06	3.16849e+06	3.15676	1.90129e+08	4.02118e+06	2.32163e+06	2.11497	1.09365	0.129149	0.171002	NoSig
I1LHR9	100819278	#N/A	Uncharacterized protein OS=Glycine max OX=3847 GN=100819278 PE=4 SV=1	2.92863e+07	2.74538e+07	2.93883e+07	3.46774e+07	3.65308e+07	3.4264e+07	0.00235131	3.51574e+07	1.20727e+06	697020	3.43391	2.87095e+07	1.08861e+06	628511	3.79182	0.816599	-0.292301	0.0884544	Down
C6TJH2	100810611	#N/A	Uncharacterized protein OS=Glycine max OX=3847 GN=100810611 PE=2 SV=1	1.21424e+08	1.22274e+08	1.20271e+08	1.13791e+08	1.12182e+08	1.1158e+08	0.000557802	1.12518e+08	1.14294e+06	659876	1.01579	1.21323e+08	1.00528e+06	580400	0.828601	1.07826	0.108699	0.066837	NoSig
I1JVU2	100805957	60S ribosomal protein L13	60S ribosomal protein L13 OS=Glycine max OX=3847 GN=100805957 PE=3 SV=1	1.79194e+08	1.80754e+08	1.55614e+08	1.58768e+08	1.55634e+08	1.71172e+08	0.348209	1.61858e+08	8.21665e+06	4.74389e+06	5.07646	1.71854e+08	1.40856e+07	8.13231e+06	8.19624	1.06176	0.0864549	0.598377	NoSig
I1L1F3	GLYMA_09G061000	#N/A	Uncharacterized protein OS=Glycine max OX=3847 GN=GLYMA_09G061000 PE=3 SV=1	657536	721799	688153	640979	652022	680007	0.223685	657669	20117.7	11615	3.05894	689163	32143.6	18558.1	4.66415	1.04789	0.067482	0.496221	NoSig
I1JS66	GLYMA_03G262800	AAA domain-containing protein	AAA domain-containing protein OS=Glycine max OX=3847 GN=GLYMA_03G262800 PE=3 SV=1	5.26081e+07	5.06392e+07	4.92073e+07	4.86989e+07	5.02192e+07	4.77852e+07	0.189678	4.89011e+07	1.22957e+06	709895	2.51441	5.08182e+07	1.70748e+06	985814	3.35998	1.0392	0.055479	0.469385	NoSig
C6TGF3	#N/A	PCI domain-containing protein (Fragment)	PCI domain-containing protein (Fragment) OS=Glycine max OX=3847 PE=2 SV=1	4.1425e+07	4.26114e+07	4.44841e+07	4.17185e+07	4.04502e+07	4.0537e+07	0.119076	4.09019e+07	708527	409069	1.73226	4.28402e+07	1.54233e+06	890466	3.6002	1.04739	0.0667971	0.399546	NoSig
C3VHQ8	100301903	Oleosin	Oleosin OS=Glycine max OX=3847 GN=100301903 PE=2 SV=1	1.38417e+08	1.41362e+08	1.48619e+08	1.34087e+08	1.37199e+08	1.38974e+08	0.145514	1.36753e+08	2.47349e+06	1.42807e+06	1.80872	1.428e+08	5.25078e+06	3.03154e+06	3.67703	1.04421	0.0624155	0.42771	NoSig
I1JC08	100802879	Threonyl-tRNA synthetase	Threonyl-tRNA synthetase OS=Glycine max OX=3847 GN=100802879 PE=3 SV=1	354490	333059	304527	345142	311168	337106	0.981105	331139	17755.8	10251.3	5.36203	330692	25065.4	14471.5	7.57967	0.998651	-0.00194813	0.990385	NoSig
K7MBV6	GLYMA_15G167400	#N/A	Uncharacterized protein OS=Glycine max OX=3847 GN=GLYMA_15G167400 PE=3 SV=1	2.8565e+07	2.79019e+07	2.76234e+07	2.53135e+07	2.55129e+07	2.59134e+07	0.00176317	2.55799e+07	305543	176406	1.19446	2.80301e+07	483734	279284	1.72577	1.09578	0.131964	0.0840237	NoSig
I1JDR2	100786978	Oxoglutarate dehydrogenase (succinyl-transferring)	Oxoglutarate dehydrogenase (succinyl-transferring) OS=Glycine max OX=3847 GN=100786978 PE=3 SV=1	3.41613e+07	3.47873e+07	3.32405e+07	3.41531e+07	3.29861e+07	3.45506e+07	0.810453	3.38966e+07	813185	469493	2.39902	3.4063e+07	778110	449242	2.28432	1.00491	0.00706752	0.908946	NoSig
A0A2L0RIP6	Glyma17g08030	eIFiso4G-1a	eIFiso4G-1a OS=Glycine max OX=3847 GN=Glyma17g08030 PE=4 SV=1	1.0044e+07	9.87001e+06	1.00893e+07	9.56729e+06	9.59402e+06	9.66647e+06	0.00584868	9.60926e+06	51320	29629.6	0.534068	1.00011e+07	115777	66844	1.15764	1.04078	0.0576645	0.117403	NoSig
C6T048	100500087	#N/A	Uncharacterized protein OS=Glycine max OX=3847 GN=100500087 PE=2 SV=1	1.50646e+06	1.58718e+06	1.47003e+06	1.64836e+06	1.60426e+06	1.51328e+06	0.270193	1.58863e+06	68881.6	39768.8	4.33591	1.52122e+06	59954.6	34614.8	3.94121	0.957567	-0.0625547	0.535339	NoSig
I1N3G2	100780407	#N/A	Uncharacterized protein OS=Glycine max OX=3847 GN=100780407 PE=3 SV=1	7.1909e+07	7.20102e+07	7.07472e+07	6.94357e+07	7.01182e+07	7.16536e+07	0.209072	7.04025e+07	1.13594e+06	655837	1.6135	7.15555e+07	701784	405175	0.980754	1.01638	0.023436	0.48497	NoSig
I1LQ46	100789362	Coatomer subunit gamma	Coatomer subunit gamma OS=Glycine max OX=3847 GN=100789362 PE=3 SV=1	4.6595e+07	4.61161e+07	4.66591e+07	4.56321e+07	4.56403e+07	4.56e+07	0.008353	4.56241e+07	21329.7	12314.7	0.0467509	4.64567e+07	296722	171312	0.638706	1.01825	0.0260913	0.132063	NoSig
I1LGG2	GLYMA_11G024100	Glutathione peroxidase	Glutathione peroxidase OS=Glycine max OX=3847 GN=GLYMA_11G024100 PE=3 SV=1	1.10431e+07	1.13502e+07	1.09413e+07	1.12052e+07	1.04422e+07	1.07122e+07	0.271505	1.07866e+07	386929	223393	3.58714	1.11115e+07	212896	122915	1.91599	1.03013	0.0428209	0.535639	NoSig
I1L6Y9	100804290	Alpha-galactosidase	Alpha-galactosidase OS=Glycine max OX=3847 GN=100804290 PE=3 SV=1	4.83439e+07	4.85502e+07	5.33369e+07	5.15714e+07	5.17085e+07	4.95777e+07	0.646866	5.09525e+07	1.19261e+06	688551	2.34062	5.0077e+07	2.82503e+06	1.63103e+06	5.64138	0.982817	-0.0250051	0.816956	NoSig
A0A0R0GZ36	GLYMA_13G365800	#N/A	Uncharacterized protein OS=Glycine max OX=3847 GN=GLYMA_13G365800 PE=4 SV=1	8.72078e+07	8.63392e+07	8.74158e+07	8.27899e+07	8.06463e+07	8.54184e+07	0.0466442	8.29515e+07	2.39014e+06	1.37995e+06	2.88138	8.69876e+07	571106	329728	0.656537	1.04866	0.0685414	0.275112	NoSig
I1N0F1	100527325	40S ribosomal protein S8	40S ribosomal protein S8 OS=Glycine max OX=3847 GN=100527325 PE=3 SV=2	7.45842e+06	7.05358e+06	6.93206e+06	6.6366e+06	6.8549e+06	6.57303e+06	0.0635289	6.68818e+06	147845	85358.4	2.21054	7.14802e+06	275595	159115	3.85554	1.06875	0.09593	0.320711	NoSig
I1K5E6	GLYMA_05G243800	WD_REPEATS_REGION domain-containing protein	WD_REPEATS_REGION domain-containing protein OS=Glycine max OX=3847 GN=GLYMA_05G243800 PE=4 SV=1	5.15171e+06	5.35538e+06	4.84745e+06	4.85842e+06	4.8447e+06	5.05109e+06	0.284133	4.91807e+06	115406	66629.5	2.34657	5.11818e+06	255621	147583	4.99436	1.04069	0.0575402	0.543913	NoSig
K7KTR9	GLYMA_06G078700	Oleosin	Oleosin OS=Glycine max OX=3847 GN=GLYMA_06G078700 PE=3 SV=1	8.16855e+08	8.54795e+08	9.49656e+08	7.90901e+08	8.29935e+08	7.75004e+08	0.153435	7.98613e+08	2.82658e+07	1.63192e+07	3.53935	8.73769e+08	6.84035e+07	3.94928e+07	7.82855	1.09411	0.129755	0.435811	NoSig
C6T8J1	100787970	Glucose-6-phosphate 1-epimerase	Glucose-6-phosphate 1-epimerase OS=Glycine max OX=3847 GN=100787970 PE=2 SV=1	6.4471e+07	3.61617e+07	5.3691e+07	5.08326e+07	5.08026e+07	5.0333e+07	0.928763	5.06561e+07	280193	161769	0.553128	5.14413e+07	1.42881e+07	8.24926e+06	27.7756	1.0155	0.0221903	0.961528	NoSig
C6TK22	#N/A	#N/A	Uncharacterized protein OS=Glycine max OX=3847 PE=2 SV=1	2.35222e+06	2.44831e+06	2.88157e+06	2.34716e+06	2.40105e+06	2.28085e+06	0.261126	2.34302e+06	60208.5	34761.4	2.5697	2.5607e+06	282006	162816	11.0129	1.09291	0.128171	0.526805	NoSig
C6SXP1	#N/A	EF1_GNE domain-containing protein	EF1_GNE domain-containing protein OS=Glycine max OX=3847 PE=2 SV=1	4.46115e+07	4.44274e+07	4.75029e+07	4.33168e+07	4.40866e+07	4.33284e+07	0.132667	4.35773e+07	441142	254693	1.01232	4.55139e+07	1.72495e+06	995898	3.78993	1.04444	0.0627322	0.416414	NoSig
I1JPX8	100527532	Fructose-bisphosphate aldolase	Fructose-bisphosphate aldolase OS=Glycine max OX=3847 GN=100527532 PE=3 SV=1	6.22186e+06	6.41172e+06	5.86649e+06	6.36518e+06	6.17515e+06	6.3249e+06	0.513388	6.28841e+06	100131	57810.5	1.59231	6.16669e+06	276771	159794	4.48816	0.980643	-0.0282	0.722679	NoSig
I1MPI1	100784477	HATPase_c domain-containing protein	HATPase_c domain-containing protein OS=Glycine max OX=3847 GN=100784477 PE=3 SV=1	1.68159e+06	1.68926e+06	1.52168e+06	2.13424e+06	1.89836e+06	1.99968e+06	0.0122221	2.01076e+06	118333	68319.9	5.88501	1.63085e+06	94614.1	54625.5	5.80154	0.811059	-0.30212	0.161152	Down
I1LQV6	100785630	Protein disulfide-isomerase	Protein disulfide-isomerase OS=Glycine max OX=3847 GN=100785630 PE=3 SV=1	3.03111e+06	3.14592e+06	3.02202e+06	2.95751e+06	2.94616e+06	3.00611e+06	0.0930728	2.96993e+06	31846.7	18386.7	1.07231	3.06635e+06	69062.6	39873.3	2.25228	1.03247	0.0460937	0.367875	NoSig
I1N3A6	100812330	Alpha-galactosidase	Alpha-galactosidase OS=Glycine max OX=3847 GN=100812330 PE=3 SV=1	4.55423e+06	4.68594e+06	4.0385e+06	5.11166e+06	4.84882e+06	4.8793e+06	0.0721042	4.94659e+06	143764	83002.5	2.90633	4.42622e+06	342174	197554	7.73061	0.894803	-0.160358	0.330518	NoSig
I1N783	GLYMA_19G072100	Proteasome subunit alpha type	Proteasome subunit alpha type OS=Glycine max OX=3847 GN=GLYMA_19G072100 PE=3 SV=1	796968	852067	766587	761393	822641	812253	0.847237	798762	32776.9	18923.7	4.10346	805208	43331.7	25017.6	5.38144	1.00807	0.0115946	0.920666	NoSig
K7L432	100806720	TIP120 domain-containing protein	TIP120 domain-containing protein OS=Glycine max OX=3847 GN=100806720 PE=3 SV=1	6.318e+07	6.38433e+07	6.55945e+07	6.29095e+07	6.40693e+07	6.23564e+07	0.281379	6.31118e+07	874185	504711	1.38514	6.42059e+07	1.24742e+06	720196	1.94284	1.01734	0.0247968	0.542506	NoSig
I1KH71	100804938	Acetyltransferase component of pyruvate dehydrogenase complex	Acetyltransferase component of pyruvate dehydrogenase complex OS=Glycine max OX=3847 GN=100804938 PE=3 SV=1	5.50088e+07	5.44552e+07	5.22107e+07	5.16734e+07	5.25876e+07	5.30419e+07	0.198075	5.24343e+07	697031	402431	1.32934	5.38915e+07	1.48174e+06	855484	2.74949	1.02779	0.0395484	0.476819	NoSig
P46280	TUFB1	Elongation factor Tu, chloroplastic	Elongation factor Tu, chloroplastic OS=Glycine max OX=3847 GN=TUFB1 PE=3 SV=1	8.30816e+07	8.57703e+07	9.35152e+07	8.05136e+07	8.83836e+07	8.02485e+07	0.344113	8.30485e+07	4.62219e+06	2.66862e+06	5.56565	8.74557e+07	5.41714e+06	3.12759e+06	6.19415	1.05307	0.0745976	0.596123	NoSig
I1JLC4	100784176	Peptidase_M24 domain-containing protein	Peptidase_M24 domain-containing protein OS=Glycine max OX=3847 GN=100784176 PE=3 SV=1	1.98921e+07	2.01781e+07	2.04035e+07	1.93844e+07	1.94674e+07	1.92602e+07	0.0078833	1.93707e+07	104269	60199.6	0.538281	2.01579e+07	256272	147958	1.27132	1.04064	0.0574696	0.128662	NoSig
I1L8G3	GLYMA_10G039000	Succinate--CoA ligase [ADP-forming] subunit beta, mitochondrial	Succinate--CoA ligase [ADP-forming] subunit beta, mitochondrial OS=Glycine max OX=3847 GN=GLYMA_10G039000 PE=3 SV=1	3.45089e+07	3.52245e+07	3.57734e+07	3.42495e+07	3.4657e+07	3.45404e+07	0.149579	3.44823e+07	209888	121179	0.608684	3.51689e+07	634067	366079	1.80292	1.01991	0.0284453	0.430338	NoSig
I1MJX0	100778218	Acetyltransferase component of pyruvate dehydrogenase complex	Acetyltransferase component of pyruvate dehydrogenase complex OS=Glycine max OX=3847 GN=100778218 PE=3 SV=1	5.03251e+06	5.25571e+06	4.80533e+06	4.81452e+06	4.7616e+06	4.76649e+06	0.128859	4.78087e+06	29243.3	16883.7	0.611674	5.03119e+06	225191	130014	4.4759	1.05236	0.0736242	0.410881	NoSig
A0A0R0HEL8	GLYMA_11G098700	Peptidyl-prolyl cis-trans isomerase	Peptidyl-prolyl cis-trans isomerase OS=Glycine max OX=3847 GN=GLYMA_11G098700 PE=3 SV=1	5.2995e+07	5.22974e+07	5.72472e+07	5.30201e+07	5.34109e+07	5.33883e+07	0.590413	5.32731e+07	219425	126685	0.411888	5.41799e+07	2.67917e+06	1.54682e+06	4.94496	1.01702	0.0243495	0.775783	NoSig
I1MYL7	100787183	CCT-epsilon	CCT-epsilon OS=Glycine max OX=3847 GN=100787183 PE=3 SV=1	1.13823e+08	1.12566e+08	1.15244e+08	1.06367e+08	1.07863e+08	1.05559e+08	0.00208524	1.06597e+08	1.16896e+06	674898	1.09662	1.13878e+08	1.33944e+06	773327	1.17621	1.06831	0.0953262	0.0875971	NoSig
I1LG74	100792137	UDP-glucose 4-epimerase	UDP-glucose 4-epimerase OS=Glycine max OX=3847 GN=100792137 PE=3 SV=1	1.95748e+06	1.96379e+06	2.47916e+06	1.84232e+06	1.77228e+06	1.77039e+06	0.124361	1.79499e+06	40992.3	23666.9	2.2837	2.13347e+06	299387	172851	14.0328	1.18857	0.249225	0.407753	NoSig
C6T9D7	100803483	UDP-glucose 4-epimerase	UDP-glucose 4-epimerase OS=Glycine max OX=3847 GN=100803483 PE=2 SV=1	5.26223e+07	5.29449e+07	6.17181e+07	5.08776e+07	5.30501e+07	4.96114e+07	0.218769	5.11797e+07	1.73914e+06	1.0041e+06	3.39812	5.57618e+07	5.16083e+06	2.97961e+06	9.25514	1.08953	0.123705	0.492807	NoSig
I1JSX0	100788468	#N/A	Uncharacterized protein OS=Glycine max OX=3847 GN=100788468 PE=4 SV=2	6.14341e+07	6.5324e+07	6.31412e+07	7.08562e+07	7.0593e+07	6.96112e+07	0.00403109	7.03535e+07	656132	378818	0.932622	6.32998e+07	1.94977e+06	1.1257e+06	3.08022	0.899739	-0.152421	0.0990373	NoSig
I1KZJ1	100807267	Transaldolase	Transaldolase OS=Glycine max OX=3847 GN=100807267 PE=3 SV=1	4.75631e+07	4.83745e+07	4.8774e+07	4.48191e+07	4.6051e+07	4.53577e+07	0.00495751	4.54093e+07	617577	356558	1.36002	4.82372e+07	617021	356237	1.27914	1.06228	0.0871602	0.109934	NoSig
C6TMA8	100813859	#N/A	Uncharacterized protein OS=Glycine max OX=3847 GN=100813859 PE=2 SV=1	5.30026e+07	5.74544e+07	6.51727e+07	5.53955e+07	6.2034e+07	5.65457e+07	0.899566	5.79917e+07	3.54765e+06	2.04823e+06	6.1175	5.85432e+07	6.15772e+06	3.55516e+06	10.5182	1.00951	0.0136552	0.947625	NoSig
A0A0R0IIZ3	100813194	#N/A	Uncharacterized protein OS=Glycine max OX=3847 GN=100813194 PE=3 SV=1	1.89312e+08	1.92031e+08	1.78154e+08	2.02052e+08	1.92324e+08	1.91125e+08	0.188655	1.95167e+08	5.99262e+06	3.45984e+06	3.07051	1.86499e+08	7.3535e+06	4.24555e+06	3.94292	0.955586	-0.0655423	0.467869	NoSig
I1JXC1	100805960	Elongation factor Tu	Elongation factor Tu OS=Glycine max OX=3847 GN=100805960 PE=3 SV=1	1.48203e+07	1.50398e+07	1.53318e+07	1.3662e+07	1.48426e+07	1.43313e+07	0.102714	1.42786e+07	592058	341825	4.14646	1.5064e+07	256579	148136	1.70326	1.055	0.0772451	0.377944	NoSig
A0A0R0KSG7	GLYMA_03G211000	Ribosomal protein L19	Ribosomal protein L19 OS=Glycine max OX=3847 GN=GLYMA_03G211000 PE=3 SV=1	6.73295e+07	6.8986e+07	5.70133e+07	6.42178e+07	6.23895e+07	7.13058e+07	0.757846	6.5971e+07	4.70958e+06	2.71908e+06	7.13886	6.44429e+07	6.4873e+06	3.74545e+06	10.0667	0.976837	-0.0338107	0.880887	NoSig
I1LEX5	100818012	Ubiquitin receptor RAD23	Ubiquitin receptor RAD23 OS=Glycine max OX=3847 GN=100818012 PE=3 SV=1	1.48662e+06	1.56045e+06	1.39055e+06	1.4946e+06	1.45721e+06	1.53194e+06	0.788844	1.49459e+06	37365.7	21573.1	2.50007	1.47921e+06	85189.1	49184	5.75911	0.989711	-0.0149209	0.895579	NoSig
I1JTB8	GLYMA_04G032600	Glucose-6-phosphate isomerase	Glucose-6-phosphate isomerase OS=Glycine max OX=3847 GN=GLYMA_04G032600 PE=3 SV=1	4.61262e+07	4.61948e+07	4.79624e+07	4.57794e+07	4.63798e+07	4.57235e+07	0.277137	4.59609e+07	363837	210062	0.791624	4.67611e+07	1.0409e+06	600964	2.22599	1.01741	0.0249033	0.539958	NoSig
I1MYB0	100794235	#N/A	Uncharacterized protein OS=Glycine max OX=3847 GN=100794235 PE=3 SV=1	2.91758e+07	2.86352e+07	2.87803e+07	2.84216e+07	2.88447e+07	2.81969e+07	0.205966	2.84877e+07	328913	189898	1.15458	2.88638e+07	279791	161538	0.969352	1.0132	0.0189191	0.483994	NoSig
A0A0R0F2Z4	100820155	Phosphoglycerate mutase (2,3-diphosphoglycerate-independent)	Phosphoglycerate mutase (2,3-diphosphoglycerate-independent) OS=Glycine max OX=3847 GN=100820155 PE=3 SV=1	3.65721e+07	3.59815e+07	3.60671e+07	3.25829e+07	3.15915e+07	3.25257e+07	0.000428087	3.22334e+07	556617	321363	1.72683	3.62069e+07	319127	184248	0.881399	1.12327	0.16771	0.0645508	NoSig
K7MZJ0	100802045	Sucrose synthase	Sucrose synthase OS=Glycine max OX=3847 GN=100802045 PE=3 SV=1	1.69203e+08	1.69204e+08	1.72318e+08	1.69368e+08	1.69586e+08	1.68436e+08	0.368091	1.6913e+08	610749	352616	0.361112	1.70242e+08	1.79834e+06	1.03827e+06	1.05635	1.00657	0.00944984	0.612587	NoSig
I1MGM0	GLYMA_15G148900	TCTP domain-containing protein	TCTP domain-containing protein OS=Glycine max OX=3847 GN=GLYMA_15G148900 PE=3 SV=1	1.54769e+07	1.53575e+07	1.5782e+07	1.43999e+07	1.42652e+07	1.53761e+07	0.0823226	1.46804e+07	606221	350002	4.12947	1.55388e+07	218930	126400	1.40893	1.05847	0.0819854	0.346988	NoSig
I1MN72	100802137	Ribosomal_L2_C domain-containing protein	Ribosomal_L2_C domain-containing protein OS=Glycine max OX=3847 GN=100802137 PE=3 SV=1	8.2718e+06	8.32917e+06	8.52617e+06	7.31568e+06	7.14489e+06	7.41111e+06	0.000582659	7.29056e+06	134873	77869	1.84997	8.37571e+06	133421	77030.7	1.59295	1.14884	0.200183	0.066837	NoSig
Q43467	TUFA	Elongation factor Tu, chloroplastic	Elongation factor Tu, chloroplastic OS=Glycine max OX=3847 GN=TUFA PE=3 SV=1	833684	827857	805614	798699	791741	807368	0.0752095	799269	7829.42	4520.32	0.979572	822385	14813.7	8552.67	1.80131	1.02892	0.0411316	0.334858	NoSig
I1J7C8	100788381	Peptidase_M24 domain-containing protein	Peptidase_M24 domain-containing protein OS=Glycine max OX=3847 GN=100788381 PE=3 SV=1	4.95715e+06	4.92019e+06	4.93377e+06	4.57062e+06	4.73067e+06	4.76817e+06	0.0158935	4.68982e+06	104921	60575.9	2.2372	4.93704e+06	18693.6	10792.7	0.37864	1.05271	0.0741121	0.180921	NoSig
C6T9Q3	#N/A	Ribosomal_S13_N domain-containing protein	Ribosomal_S13_N domain-containing protein OS=Glycine max OX=3847 PE=2 SV=1	6.61131e+07	6.7284e+07	6.94959e+07	6.11985e+07	6.12328e+07	6.05267e+07	0.00284635	6.0986e+07	398121	229855	0.652807	6.7631e+07	1.71792e+06	991841	2.54013	1.10896	0.149207	0.0884544	NoSig
I1N5E4	100816075	Transaldolase	Transaldolase OS=Glycine max OX=3847 GN=100816075 PE=3 SV=1	3.48687e+06	3.59937e+06	3.50693e+06	3.36236e+06	3.61866e+06	3.6837e+06	0.829916	3.5549e+06	169890	98085.8	4.77902	3.53106e+06	60004.7	34643.7	1.69934	0.993292	-0.0097109	0.916019	NoSig
I1NG28	100776184	EGF-like domain-containing protein	EGF-like domain-containing protein OS=Glycine max OX=3847 GN=100776184 PE=3 SV=1	4.85246e+07	4.86832e+07	5.17492e+07	4.62981e+07	4.71006e+07	4.48814e+07	0.044804	4.60933e+07	1.12368e+06	648755	2.43783	4.96523e+07	1.81768e+06	1.04944e+06	3.66081	1.07721	0.107303	0.271287	NoSig
Q8W0V9	#N/A	24 kDa protein SC24	24 kDa protein SC24 OS=Glycine max OX=3847 PE=2 SV=1	7.04859e+07	7.07421e+07	7.55831e+07	8.58137e+07	8.52402e+07	8.51567e+07	0.00141554	8.54035e+07	357657	206494	0.418785	7.22704e+07	2.87175e+06	1.658e+06	3.97362	0.846222	-0.240891	0.079035	NoSig
I1MMI6	GLYMA_16G106300	60S ribosomal protein L13	60S ribosomal protein L13 OS=Glycine max OX=3847 GN=GLYMA_16G106300 PE=3 SV=1	7.12757e+07	7.50121e+07	6.63481e+07	6.16357e+07	6.37411e+07	6.7606e+07	0.0988339	6.43276e+07	3.02808e+06	1.74826e+06	4.70729	7.08787e+07	4.34563e+06	2.50895e+06	6.13109	1.10184	0.139914	0.373516	NoSig
I1L7R5	Gm pdis-1a	Protein disulfide-isomerase	Protein disulfide-isomerase OS=Glycine max OX=3847 GN=Gm pdis-1a PE=2 SV=2	1.67559e+06	1.72262e+06	1.80678e+06	1.47482e+06	1.59906e+06	1.52446e+06	0.0184917	1.53278e+06	62534.1	36104.1	4.07978	1.735e+06	66465.2	38373.7	3.83085	1.13193	0.178781	0.192944	NoSig
I1N843	GLYMA_19G106800	Glyceraldehyde-3-phosphate dehydrogenase	Glyceraldehyde-3-phosphate dehydrogenase OS=Glycine max OX=3847 GN=GLYMA_19G106800 PE=3 SV=1	7.20984e+07	7.25413e+07	7.35798e+07	6.85953e+07	6.98437e+07	6.85614e+07	0.00356333	6.90002e+07	730750	421899	1.05905	7.27398e+07	760411	439023	1.04538	1.0542	0.0761457	0.093606	NoSig
I1JPN3	100789494	Adenosine kinase	Adenosine kinase OS=Glycine max OX=3847 GN=100789494 PE=3 SV=1	2.99402e+06	3.13405e+06	3.09903e+06	3.1395e+06	3.13058e+06	2.91355e+06	0.872929	3.06121e+06	127955	73875	4.1799	3.0757e+06	72867.4	42070	2.36913	1.00473	0.00681318	0.934206	NoSig
Q9SWB6	TENA_E	Probable bifunctional TENA-E protein	Probable bifunctional TENA-E protein OS=Glycine max OX=3847 GN=TENA_E PE=2 SV=1	5.81026e+08	5.85574e+08	5.90831e+08	6.11933e+08	6.26371e+08	6.21832e+08	0.00259775	6.20046e+08	7.38295e+06	4.26255e+06	1.19071	5.8581e+08	4.90675e+06	2.83291e+06	0.8376	0.944786	-0.0819405	0.0884544	NoSig
I1L571	100305489	60S ribosomal protein L13	60S ribosomal protein L13 OS=Glycine max OX=3847 GN=100305489 PE=3 SV=1	1.09803e+06	1.19648e+06	1.09962e+06	984046	980672	1.06493e+06	0.0464314	1.00988e+06	47701.6	27540.5	4.72348	1.13138e+06	56384.8	32553.8	4.98374	1.1203	0.163891	0.274806	NoSig
I1LCQ1	100790371	Pyruvate kinase	Pyruvate kinase OS=Glycine max OX=3847 GN=100790371 PE=3 SV=1	5.68306e+07	5.70708e+07	6.06748e+07	5.58729e+07	5.43956e+07	5.51798e+07	0.0816137	5.51494e+07	739123	426733	1.34022	5.81921e+07	2.15346e+06	1.2433e+06	3.70061	1.05517	0.0774758	0.345366	NoSig
C6TCF1	#N/A	#N/A	Uncharacterized protein OS=Glycine max OX=3847 PE=2 SV=1	3.70565e+07	3.80658e+07	4.09109e+07	3.76951e+07	3.89716e+07	3.65432e+07	0.524239	3.77366e+07	1.21473e+06	701324	3.21896	3.86777e+07	1.99876e+06	1.15398e+06	5.16772	1.02494	0.0355372	0.733125	NoSig
P26987	PR-10	Stress-induced protein SAM22	Stress-induced protein SAM22 OS=Glycine max OX=3847 GN=PR-10 PE=1 SV=1	96864.3	96706.4	94647	89875	107475	92022.5	0.948412	96457.4	9601.4	5543.37	9.95404	96072.5	1237.1	714.239	1.28767	0.99601	-0.00576735	0.97229	NoSig
A0A0R0EQT1	GLYMA_20G196900	Superoxide dismutase	Superoxide dismutase OS=Glycine max OX=3847 GN=GLYMA_20G196900 PE=3 SV=1	9.26596e+07	9.18959e+07	8.99765e+07	9.1769e+07	9.09185e+07	9.32535e+07	0.677807	9.19803e+07	1.18173e+06	682274	1.28477	9.15107e+07	1.38242e+06	798139	1.51066	0.994894	-0.00738567	0.835804	NoSig
A0A0R0L140	GLYMA_02G255500	60S acidic ribosomal protein P0	60S acidic ribosomal protein P0 OS=Glycine max OX=3847 GN=GLYMA_02G255500 PE=3 SV=1	1.88591e+07	1.89123e+07	2.53793e+07	1.5694e+07	1.71164e+07	1.55313e+07	0.0904897	1.61139e+07	872006	503453	5.41151	2.10502e+07	3.74916e+06	2.16458e+06	17.8105	1.30634	0.385531	0.363609	NoSig
I1JHQ1	100778257	#N/A	Uncharacterized protein OS=Glycine max OX=3847 GN=100778257 PE=3 SV=1	4.41888e+07	4.49284e+07	4.46411e+07	4.22675e+07	4.28185e+07	4.32388e+07	0.00691619	4.27749e+07	487123	281240	1.1388	4.45861e+07	372877	215281	0.836309	1.04234	0.0598286	0.122377	NoSig
I1J8M4	100527838	Ribosomal_L2_C domain-containing protein	Ribosomal_L2_C domain-containing protein OS=Glycine max OX=3847 GN=100527838 PE=3 SV=1	1.65506e+08	1.73979e+08	1.8016e+08	1.49079e+08	1.51034e+08	1.51109e+08	0.00606655	1.50408e+08	1.15139e+06	664754	0.765512	1.73215e+08	7.35681e+06	4.24746e+06	4.24722	1.15164	0.203684	0.119647	NoSig
Q9SWA8	GRP	Glycine-rich RNA-binding protein	Glycine-rich RNA-binding protein OS=Glycine max OX=3847 GN=GRP PE=2 SV=1	770567	789835	833643	661509	674567	716650	0.0104117	684242	28815.2	16636.5	4.21126	798015	32323.8	18662.2	4.05052	1.16628	0.22191	0.144734	NoSig
Q9XES8	PM28	Seed maturation protein PM28	Seed maturation protein PM28 OS=Glycine max OX=3847 GN=PM28 PE=2 SV=1	1.46206e+08	1.68988e+08	1.64205e+08	2.03132e+08	2.07633e+08	2.04675e+08	0.00302067	2.05147e+08	2.28718e+06	1.32051e+06	1.1149	1.598e+08	1.20128e+07	6.93559e+06	7.51741	0.778953	-0.360392	0.0884544	Down
I1LI24	GLYMA_11G078100	VWFA domain-containing protein	VWFA domain-containing protein OS=Glycine max OX=3847 GN=GLYMA_11G078100 PE=3 SV=1	1.46332e+06	1.62883e+06	1.45425e+06	1.44954e+06	1.52921e+06	1.37907e+06	0.428473	1.45261e+06	75113.8	43367	5.17097	1.51546e+06	98279.8	56741.9	6.48513	1.04327	0.0611167	0.65976	NoSig
A0A0R0HQQ2	GLYMA_10G078400	Thioredoxin-dependent peroxiredoxin	Thioredoxin-dependent peroxiredoxin OS=Glycine max OX=3847 GN=GLYMA_10G078400 PE=4 SV=1	5.00821e+07	4.94735e+07	6.71301e+07	4.71665e+07	4.85116e+07	4.50348e+07	0.214559	4.69043e+07	1.75316e+06	1.01219e+06	3.73774	5.55619e+07	1.0023e+07	5.78677e+06	18.0393	1.18458	0.244376	0.491118	NoSig
I1L2M6	100781445	#N/A	Uncharacterized protein OS=Glycine max OX=3847 GN=100781445 PE=3 SV=1	5.37506e+07	5.27894e+07	6.42757e+07	4.57998e+07	4.91034e+07	4.83857e+07	0.0738603	4.7763e+07	1.73761e+06	1.00321e+06	3.63798	5.69386e+07	6.37227e+06	3.67903e+06	11.1915	1.19211	0.253514	0.332323	NoSig
I1L6W0	100794734	Phosphoglycerate mutase (2,3-diphosphoglycerate-independent)	Phosphoglycerate mutase (2,3-diphosphoglycerate-independent) OS=Glycine max OX=3847 GN=100794734 PE=3 SV=1	602767	631187	511413	558324	634596	584860	0.811814	592593	38719.9	22355	6.53398	581789	62582.1	36131.8	10.7568	0.981768	-0.0265456	0.909408	NoSig
C6TBE3	#N/A	#N/A	Uncharacterized protein OS=Glycine max OX=3847 PE=2 SV=1	5.82428e+06	5.99016e+06	5.74594e+06	6.09132e+06	5.84806e+06	6.0149e+06	0.266219	5.98476e+06	124401	71823	2.07863	5.85346e+06	124698	71994.4	2.13033	0.978061	-0.0320041	0.53166	NoSig
I1MLW9	GLYMA_16G073600	PKS_ER domain-containing protein	PKS_ER domain-containing protein OS=Glycine max OX=3847 GN=GLYMA_16G073600 PE=3 SV=1	4.49026e+07	4.42488e+07	4.43483e+07	4.44031e+07	4.45563e+07	4.40717e+07	0.56391	4.43437e+07	247687	143002	0.558561	4.44999e+07	352293	203396	0.791671	1.00352	0.00507335	0.758308	NoSig
I1NBI4	100782067	Prolyl-tRNA synthetase	Prolyl-tRNA synthetase OS=Glycine max OX=3847 GN=100782067 PE=3 SV=1	2.55948e+06	2.68411e+06	3.5582e+06	2.51994e+06	2.63711e+06	2.54388e+06	0.310421	2.56698e+06	61902.7	35739.6	2.4115	2.93393e+06	544212	314201	18.5489	1.14295	0.192764	0.564709	NoSig
B1Q2X5	PDIL-2	Protein disulfide-isomerase	Protein disulfide-isomerase OS=Glycine max OX=3847 GN=PDIL-2 PE=2 SV=1	8.59396e+06	8.40711e+06	8.84517e+06	8.30193e+06	8.5297e+06	8.30813e+06	0.185289	8.37992e+06	129746	74908.7	1.54829	8.61541e+06	219813	126909	2.55139	1.0281	0.0399831	0.466052	NoSig
B0M1A5	BADH2	Betaine aldehyde dehydrogenase	Betaine aldehyde dehydrogenase OS=Glycine max OX=3847 GN=BADH2 PE=2 SV=1	3.26701e+07	3.29836e+07	3.408e+07	3.30993e+07	3.282e+07	3.24608e+07	0.387435	3.27934e+07	320078	184797	0.976044	3.32446e+07	740320	427424	2.22689	1.01376	0.0197149	0.629744	NoSig
I1JQX3	100816763	Prolyl-tRNA synthetase	Prolyl-tRNA synthetase OS=Glycine max OX=3847 GN=100816763 PE=3 SV=1	3.18157e+07	3.1676e+07	3.25328e+07	3.14254e+07	3.08007e+07	3.13588e+07	0.0700073	3.1195e+07	343023	198045	1.09961	3.20082e+07	459677	265395	1.43612	1.02607	0.0371277	0.329041	NoSig
A0A0R0L9T9	100801792	40S ribosomal protein S4	40S ribosomal protein S4 OS=Glycine max OX=3847 GN=100801792 PE=3 SV=1	1.3738e+06	1.43675e+06	1.3823e+06	1.28831e+06	1.30168e+06	1.27097e+06	0.00691194	1.28699e+06	15396.9	8889.4	1.19635	1.39762e+06	34155	19719.4	2.4438	1.08596	0.118973	0.122377	NoSig
I1JCF9	100780583	VWFA domain-containing protein	VWFA domain-containing protein OS=Glycine max OX=3847 GN=100780583 PE=3 SV=1	1.47654e+07	1.5016e+07	1.40686e+07	1.39704e+07	1.41531e+07	1.41171e+07	0.136852	1.40802e+07	96751.9	55859.7	0.687148	1.46167e+07	490865	283401	3.35826	1.0381	0.0539442	0.4198	NoSig
K7LNL2	100811955	Aconitate hydratase	Aconitate hydratase OS=Glycine max OX=3847 GN=100811955 PE=3 SV=1	6.1264e+06	5.86334e+06	6.01467e+06	5.87936e+06	5.74777e+06	5.99889e+06	0.296755	5.87534e+06	125609	72520.5	2.1379	6.00147e+06	132025	76224.8	2.19988	1.02147	0.030644	0.552875	NoSig
I1KEN4	100807407	Phosphoenolpyruvate carboxylase	Phosphoenolpyruvate carboxylase OS=Glycine max OX=3847 GN=100807407 PE=3 SV=1	1.66009e+07	1.68343e+07	1.6825e+07	1.70427e+07	1.69659e+07	1.66744e+07	0.357546	1.68943e+07	194288	112172	1.15002	1.67534e+07	132118	76278.3	0.788604	0.991659	-0.0120843	0.604021	NoSig
I1J8K3	100814594	VWFA domain-containing protein	VWFA domain-containing protein OS=Glycine max OX=3847 GN=100814594 PE=3 SV=1	1.67887e+06	1.75766e+06	2.0012e+06	1.73331e+06	1.86367e+06	1.76156e+06	0.813518	1.78618e+06	68581.4	39595.5	3.83956	1.81258e+06	168034	97014.6	9.27047	1.01478	0.0211648	0.909408	NoSig
A0A0R0GXN6	100793257	ADP/ATP translocase	ADP/ATP translocase OS=Glycine max OX=3847 GN=100793257 PE=3 SV=1	1.24492e+06	1.2153e+06	1.00001e+06	1.14879e+06	1.1574e+06	1.23558e+06	0.756841	1.18059e+06	47815	27606	4.05009	1.15341e+06	133676	77177.7	11.5896	0.976978	-0.0336022	0.880501	NoSig
I1L068	100784816	#N/A	Uncharacterized protein OS=Glycine max OX=3847 GN=100784816 PE=4 SV=1	5.5314e+07	5.55509e+07	5.23931e+07	5.59338e+07	5.42159e+07	5.47328e+07	0.65841	5.49608e+07	881322	508832	1.60355	5.44193e+07	1.75877e+06	1.01543e+06	3.23188	0.990148	-0.0142845	0.825126	NoSig
I1L6T4	100787866	#N/A	Uncharacterized protein OS=Glycine max OX=3847 GN=100787866 PE=3 SV=1	1.36239e+07	1.38039e+07	1.36217e+07	1.22588e+07	1.35398e+07	1.36251e+07	0.291173	1.31412e+07	765405	441907	5.82444	1.36832e+07	104541	60357	0.764015	1.04124	0.0582989	0.548826	NoSig
I1JXE8	100815729	#N/A	Uncharacterized protein OS=Glycine max OX=3847 GN=100815729 PE=3 SV=1	9.52461e+06	9.14058e+06	9.6593e+06	8.88694e+06	9.01051e+06	9.05336e+06	0.0485377	8.9836e+06	86410.9	49889.3	0.961873	9.4415e+06	269159	155399	2.85081	1.05097	0.0717212	0.280122	NoSig
I1MHG6	100811186	Aldehyde dehydrogenase (NAD(+))	Aldehyde dehydrogenase (NAD(+)) OS=Glycine max OX=3847 GN=100811186 PE=3 SV=1	4.09077e+06	3.90503e+06	3.52445e+06	3.94368e+06	3.94588e+06	4.04406e+06	0.462932	3.97787e+06	57331.1	33100.1	1.44125	3.84008e+06	288690	166675	7.51781	0.965361	-0.0508597	0.684378	NoSig
I1NBD9	GLYMA_19G217700	#N/A	Uncharacterized protein OS=Glycine max OX=3847 GN=GLYMA_19G217700 PE=3 SV=1	4.19838e+07	4.1434e+07	4.28188e+07	4.11709e+07	4.04217e+07	4.0332e+07	0.0407764	4.06415e+07	460621	265940	1.13338	4.20789e+07	697277	402573	1.65707	1.03537	0.0501416	0.26175	NoSig
A0A0R0GDY6	100776777	#N/A	Uncharacterized protein OS=Glycine max OX=3847 GN=100776777 PE=3 SV=1	3.02188e+07	3.12558e+07	3.13622e+07	2.99611e+07	3.09081e+07	3.05345e+07	0.354877	3.04679e+07	476975	275382	1.5655	3.09456e+07	631659	364689	2.04119	1.01568	0.0224442	0.602039	NoSig
I1MBN4	100527191	#N/A	Uncharacterized protein OS=Glycine max OX=3847 GN=100527191 PE=4 SV=1	4.02074e+07	3.99469e+07	4.10087e+07	3.84354e+07	3.82711e+07	3.91289e+07	0.0127216	3.86118e+07	455281	262857	1.17912	4.03877e+07	553373	319490	1.37015	1.04599	0.0648736	0.164562	NoSig
I1MRV6	100788043	#N/A	Uncharacterized protein OS=Glycine max OX=3847 GN=100788043 PE=3 SV=1	4.87258e+06	4.70129e+06	4.28542e+06	4.7576e+06	4.76203e+06	4.69707e+06	0.534664	4.7389e+06	36293.8	20954.3	0.765871	4.61976e+06	301950	174331	6.53605	0.974859	-0.0367343	0.739658	NoSig
I1J7G5	100798067	#N/A	Uncharacterized protein OS=Glycine max OX=3847 GN=100798067 PE=4 SV=1	1.47598e+08	1.4934e+08	1.59072e+08	1.53499e+08	1.51752e+08	1.51402e+08	0.955749	1.52218e+08	1.12324e+06	648505	0.737919	1.52003e+08	6.18365e+06	3.57013e+06	4.0681	0.998593	-0.00203202	0.974584	NoSig
I1LC96	GLYMA_10G184900	#N/A	Uncharacterized protein OS=Glycine max OX=3847 GN=GLYMA_10G184900 PE=4 SV=1	2.88936e+07	2.7857e+07	2.50554e+07	3.26562e+07	2.91173e+07	3.02718e+07	0.0923218	3.06818e+07	1.80472e+06	1.04196e+06	5.88206	2.72687e+07	1.9856e+06	1.14638e+06	7.28161	0.888758	-0.170138	0.366603	NoSig
C6TH20	100807657	HABP4_PAI-RBP1 domain-containing protein	HABP4_PAI-RBP1 domain-containing protein OS=Glycine max OX=3847 GN=100807657 PE=2 SV=1	1.41077e+07	1.40411e+07	1.91668e+07	1.44567e+07	1.46531e+07	1.42386e+07	0.48052	1.44495e+07	207326	119700	1.43483	1.57718e+07	2.9403e+06	1.69758e+06	18.6427	1.09152	0.126336	0.694002	NoSig
I1K6M2	100301882	#N/A	Uncharacterized protein OS=Glycine max OX=3847 GN=100301882 PE=3 SV=1	2.54955e+07	2.61792e+07	3.55652e+07	3.12069e+07	3.02324e+07	3.01135e+07	0.68265	3.05176e+07	599893	346348	1.96573	2.908e+07	5.62675e+06	3.24861e+06	19.3492	0.952894	-0.069613	0.837374	NoSig
I1LUM3	100801348	14_3_3 domain-containing protein	14_3_3 domain-containing protein OS=Glycine max OX=3847 GN=100801348 PE=3 SV=1	7.08459e+07	5.65068e+07	7.58645e+07	5.47206e+07	5.69391e+07	5.46453e+07	0.103212	5.5435e+07	1.30314e+06	752368	2.35075	6.77391e+07	1.00458e+07	5.79997e+06	14.8302	1.22196	0.289192	0.377944	NoSig
I1MNX4	100783766	Glutathione reductase	Glutathione reductase OS=Glycine max OX=3847 GN=100783766 PE=3 SV=1	4.87284e+07	4.81654e+07	5.24039e+07	4.92217e+07	4.83252e+07	4.96587e+07	0.641241	4.90685e+07	679788	392476	1.38538	4.97659e+07	2.30185e+06	1.32898e+06	4.62536	1.01421	0.020359	0.813592	NoSig
I1MKY2	100777508	#N/A	Uncharacterized protein OS=Glycine max OX=3847 GN=100777508 PE=4 SV=1	1.00502e+08	1.00774e+08	1.01572e+08	9.56996e+07	9.93242e+07	9.70243e+07	0.0312753	9.73494e+07	1.83402e+06	1.05887e+06	1.88396	1.00949e+08	555959	320983	0.550732	1.03698	0.0523845	0.239473	NoSig
A0A0R0HHC1	GLYMA_12G224800	#N/A	Uncharacterized protein OS=Glycine max OX=3847 GN=GLYMA_12G224800 PE=4 SV=2	5.32924e+07	5.57354e+07	5.46283e+07	5.26912e+07	5.61149e+07	4.96707e+07	0.434788	5.28256e+07	3.22418e+06	1.86148e+06	6.10344	5.4552e+07	1.22331e+06	706277	2.24246	1.03268	0.0463959	0.664341	NoSig
A0A0R0L2F3	100778442	Ubiquitinyl hydrolase 1	Ubiquitinyl hydrolase 1 OS=Glycine max OX=3847 GN=100778442 PE=3 SV=1	1.10185e+06	1.08268e+06	1.01766e+06	1.08188e+06	1.05207e+06	1.02877e+06	0.681166	1.05424e+06	26621.7	15370.1	2.52521	1.0674e+06	44125.7	25476	4.13396	1.01248	0.0178956	0.836456	NoSig
I1JSP6	100814149	Coatomer subunit gamma	Coatomer subunit gamma OS=Glycine max OX=3847 GN=100814149 PE=3 SV=1	2.76881e+06	2.82088e+06	2.95487e+06	2.79639e+06	2.72959e+06	2.69185e+06	0.160388	2.73927e+06	52939.3	30564.5	1.9326	2.84818e+06	95987.3	55418.3	3.37012	1.03976	0.0562488	0.443198	NoSig
I1NBF8	100778623	#N/A	Uncharacterized protein OS=Glycine max OX=3847 GN=100778623 PE=3 SV=1	5.91756e+07	5.89958e+07	5.22568e+07	5.71649e+07	5.76592e+07	5.75246e+07	0.792958	5.74496e+07	255559	147547	0.44484	5.68094e+07	3.94367e+06	2.27688e+06	6.94193	0.988857	-0.0161659	0.897634	NoSig
I1KJI7	GLYMA_07G115900	Nucleoside diphosphate kinase	Nucleoside diphosphate kinase OS=Glycine max OX=3847 GN=GLYMA_07G115900 PE=3 SV=1	4.26546e+06	5.07467e+06	5.66522e+06	4.47617e+06	4.51091e+06	4.08499e+06	0.206678	4.35736e+06	236517	136553	5.42799	5.00179e+06	702720	405716	14.0494	1.14789	0.19899	0.483994	NoSig
I1LSB5	100789879	Acetohydroxy-acid reductoisomerase	Acetohydroxy-acid reductoisomerase OS=Glycine max OX=3847 GN=100789879 PE=3 SV=1	2.6392e+07	2.58967e+07	2.66032e+07	2.52821e+07	2.59429e+07	2.5783e+07	0.0954083	2.56693e+07	344747	199040	1.34303	2.62973e+07	362652	209377	1.37905	1.02446	0.0348691	0.37094	NoSig
I1LGR6	100777060	Leucyl-tRNA synthetase	Leucyl-tRNA synthetase OS=Glycine max OX=3847 GN=100777060 PE=3 SV=1	2.4537e+07	2.67313e+07	2.27704e+07	2.34885e+07	2.3762e+07	2.40583e+07	0.475701	2.37696e+07	284958	164521	1.19883	2.46796e+07	1.98432e+06	1.14565e+06	8.04035	1.03828	0.0541998	0.692169	NoSig
A0A0R0EDR0	GLYMA_20G196600	#N/A	Uncharacterized protein OS=Glycine max OX=3847 GN=GLYMA_20G196600 PE=3 SV=1	7.42167e+07	7.53598e+07	7.41785e+07	7.78325e+07	7.90147e+07	7.63067e+07	0.023107	7.7718e+07	1.35765e+06	783840	1.74689	7.4585e+07	671270	387558	0.900007	0.959688	-0.0593629	0.206033	NoSig
I1M442	100810088	Aconitate hydratase	Aconitate hydratase OS=Glycine max OX=3847 GN=100810088 PE=3 SV=1	3.51606e+07	3.43411e+07	3.61048e+07	3.44679e+07	3.41855e+07	3.4427e+07	0.178771	3.43601e+07	152574	88088.8	0.444044	3.52022e+07	882566	509550	2.50714	1.02451	0.0349296	0.459851	NoSig
I1NGT9	100793406	Tubulin beta chain	Tubulin beta chain OS=Glycine max OX=3847 GN=100793406 PE=3 SV=1	2.07036e+06	2.11557e+06	2.1711e+06	1.95074e+06	2.1825e+06	2.03246e+06	0.436551	2.05523e+06	117544	67864.1	5.71926	2.11901e+06	50461.2	29133.8	2.38136	1.03103	0.0440866	0.666439	NoSig
K7M828	100799433	E1 ubiquitin-activating enzyme	E1 ubiquitin-activating enzyme OS=Glycine max OX=3847 GN=100799433 PE=3 SV=1	7.3779e+07	7.76155e+07	7.76138e+07	7.25843e+07	7.32441e+07	7.09858e+07	0.0480463	7.22714e+07	1.16118e+06	670406	1.60669	7.63361e+07	2.21453e+06	1.27856e+06	2.90103	1.05624	0.07894	0.280122	NoSig
I1K7H0	100814379	PCI domain-containing protein	PCI domain-containing protein OS=Glycine max OX=3847 GN=100814379 PE=3 SV=1	4.73159e+07	4.86697e+07	4.66237e+07	4.53743e+07	4.63256e+07	4.52864e+07	0.0524971	4.56621e+07	576289	332720	1.26207	4.75365e+07	1.04069e+06	600844	2.18925	1.04105	0.058036	0.291644	NoSig
A0A411P320	IFS1	Isoflavone synthase	Isoflavone synthase OS=Glycine max OX=3847 GN=IFS1 PE=2 SV=1	2.2449e+07	2.20252e+07	2.09389e+07	2.0907e+07	2.05987e+07	2.24182e+07	0.528385	2.13079e+07	973785	562215	4.57006	2.18044e+07	778863	449677	3.57205	1.0233	0.0332267	0.735299	NoSig
K7KWZ7	100789914	PPM-type phosphatase domain-containing protein	PPM-type phosphatase domain-containing protein OS=Glycine max OX=3847 GN=100789914 PE=4 SV=1	8.13509e+07	8.11377e+07	8.11711e+07	7.90423e+07	7.93137e+07	7.97374e+07	0.000953486	7.93645e+07	350329	202263	0.441418	8.12199e+07	114706	66225.8	0.141229	1.02338	0.0333403	0.0755066	NoSig
I1N628	100170756	#N/A	Uncharacterized protein OS=Glycine max OX=3847 GN=100170756 PE=3 SV=1	4.85691e+06	4.90393e+06	5.06942e+06	4.93302e+06	4.77079e+06	4.82115e+06	0.273894	4.84165e+06	83033.1	47939.2	1.71498	4.94342e+06	111623	64445.5	2.25801	1.02102	0.0300101	0.537557	NoSig
A0A0R0GKM7	100800328	Ubiquitinyl hydrolase 1	Ubiquitinyl hydrolase 1 OS=Glycine max OX=3847 GN=100800328 PE=3 SV=1	1.65656e+07	1.68495e+07	1.64732e+07	1.68089e+07	1.64923e+07	1.66752e+07	0.850196	1.66588e+07	158917	91751.1	0.953957	1.66294e+07	196076	113205	1.17909	0.998238	-0.00254411	0.921978	NoSig
I1MSU1	100804624	Xylose isomerase	Xylose isomerase OS=Glycine max OX=3847 GN=100804624 PE=3 SV=1	2.76335e+07	2.77791e+07	2.49082e+07	2.80327e+07	2.70429e+07	2.7371e+07	0.50885	2.74822e+07	504215	291109	1.8347	2.67736e+07	1.61715e+06	933662	6.04009	0.974217	-0.0376857	0.719611	NoSig
I1L5K0	100803927	WD_REPEATS_REGION domain-containing protein	WD_REPEATS_REGION domain-containing protein OS=Glycine max OX=3847 GN=100803927 PE=3 SV=1	3.68949e+06	5.42595e+06	2.83281e+06	3.88912e+06	4.1499e+06	3.80663e+06	0.966696	3.94855e+06	179183	103451	4.53794	3.98275e+06	1.32121e+06	762800	33.1733	1.00866	0.0124408	0.98252	NoSig
I1K7E6	GLYMA_06G019000	#N/A	Uncharacterized protein OS=Glycine max OX=3847 GN=GLYMA_06G019000 PE=4 SV=1	4.37308e+06	4.81329e+06	4.26037e+06	4.95155e+06	5.38416e+06	5.32403e+06	0.0269964	5.21991e+06	234345	135299	4.48944	4.48225e+06	292179	168690	6.51858	0.858682	-0.219804	0.223227	NoSig
C6T5D0	#N/A	Superoxide dismutase (Fragment)	Superoxide dismutase (Fragment) OS=Glycine max OX=3847 PE=2 SV=1	1.6167e+07	1.60113e+07	1.46037e+07	1.59889e+07	1.61723e+07	1.49629e+07	0.863777	1.5708e+07	651756	376291	4.14918	1.5594e+07	861123	497169	5.52214	0.99274	-0.0105119	0.929364	NoSig
A0A0R0K0U9	GLYMA_05G022200	Clp R domain-containing protein	Clp R domain-containing protein OS=Glycine max OX=3847 GN=GLYMA_05G022200 PE=3 SV=1	2.90594e+07	2.87092e+07	5.18969e+07	2.53552e+07	2.70755e+07	2.58104e+07	0.244752	2.60804e+07	891323	514606	3.4176	3.65552e+07	1.32875e+07	7.67152e+06	36.349	1.40164	0.487112	0.515122	NoSig
I1JQD9	100805203	Eukaryotic translation initiation factor 3 subunit C	Eukaryotic translation initiation factor 3 subunit C OS=Glycine max OX=3847 GN=100805203 PE=3 SV=1	3.06318e+07	3.03913e+07	3.14598e+07	2.98486e+07	2.97013e+07	2.96548e+07	0.0292993	2.97349e+07	101178	58415.2	0.340267	3.08276e+07	560541	323628	1.8183	1.03675	0.0520682	0.234876	NoSig
C6T8K3	#N/A	Isopentenyl-diphosphate Delta-isomerase	Isopentenyl-diphosphate Delta-isomerase OS=Glycine max OX=3847 PE=2 SV=1	4.14219e+07	4.11433e+07	3.92083e+07	4.19289e+07	3.97289e+07	4.16217e+07	0.63498	4.10932e+07	1.19142e+06	687869	2.89932	4.05912e+07	1.20568e+06	696102	2.97031	0.987783	-0.0177342	0.809514	NoSig
O81413	547523	Ferric leghemoglobin reductase-2	Ferric leghemoglobin reductase-2 OS=Glycine max OX=3847 GN=547523 PE=2 SV=1	7.79569e+07	7.80447e+07	7.80329e+07	7.5841e+07	7.51768e+07	7.8333e+07	0.179617	7.64503e+07	1.66401e+06	960716	2.17659	7.80115e+07	47621.3	27494.2	0.0610439	1.02042	0.029165	0.460158	NoSig
I1KWM7	100796103	6-phosphogluconate dehydrogenase, decarboxylating	6-phosphogluconate dehydrogenase, decarboxylating OS=Glycine max OX=3847 GN=100796103 PE=3 SV=1	2.1843e+07	2.20976e+07	2.44321e+07	2.16583e+07	2.15499e+07	2.18548e+07	0.253911	2.16877e+07	154556	89232.8	0.712642	2.27909e+07	1.42701e+06	823886	6.26133	1.05087	0.0715819	0.522005	NoSig
P28551	TUBB	Tubulin beta chain (Fragment)	Tubulin beta chain (Fragment) OS=Glycine max OX=3847 GN=TUBB PE=2 SV=2	6.38987e+06	6.52376e+06	6.49588e+06	5.75399e+06	5.90376e+06	5.93012e+06	0.000886867	5.86262e+06	94996.6	54846.3	1.62038	6.46984e+06	70638.5	40783.2	1.09181	1.10357	0.142183	0.0755066	NoSig
I1LVC1	100779390	#N/A	Uncharacterized protein OS=Glycine max OX=3847 GN=100779390 PE=4 SV=1	4.68274e+07	4.72002e+07	4.51186e+07	5.07682e+07	5.37228e+07	5.13179e+07	0.00748797	5.19363e+07	1.5714e+06	907247	3.02562	4.63821e+07	1.10993e+06	640816	2.39301	0.893057	-0.163176	0.126407	NoSig
I1K4Q4	GLYMA_05G184100	Ribosomal_L6e_N domain-containing protein	Ribosomal_L6e_N domain-containing protein OS=Glycine max OX=3847 GN=GLYMA_05G184100 PE=3 SV=1	2.02773e+07	2.15329e+07	2.13846e+07	1.90264e+07	1.87403e+07	1.9186e+07	0.00754869	1.89842e+07	225794	130362	1.18938	2.10649e+07	686156	396152	3.25734	1.1096	0.150041	0.126407	NoSig
I1KV87	100816539	Ig-like domain-containing protein	Ig-like domain-containing protein OS=Glycine max OX=3847 GN=100816539 PE=4 SV=1	1.37828e+06	1.30068e+06	1.41545e+06	1.19869e+06	1.25236e+06	1.34231e+06	0.135786	1.26445e+06	72570.8	41898.8	5.7393	1.3648e+06	58560	33809.6	4.29073	1.07936	0.110179	0.4198	NoSig
C6T0E8	100500108	60S ribosomal protein L18a	60S ribosomal protein L18a OS=Glycine max OX=3847 GN=100500108 PE=2 SV=1	2.71412e+06	2.78763e+06	2.23887e+06	2.60172e+06	2.59837e+06	2.63431e+06	0.864894	2.61147e+06	19855.4	11463.5	0.760314	2.58021e+06	297884	171983	11.545	0.988029	-0.017375	0.929587	NoSig
C6SY42	#N/A	EF1_GNE domain-containing protein	EF1_GNE domain-containing protein OS=Glycine max OX=3847 PE=2 SV=1	6.54793e+07	6.43869e+07	6.77487e+07	6.29694e+07	6.47085e+07	6.21245e+07	0.105337	6.32675e+07	1.31753e+06	760674	2.08247	6.58716e+07	1.71489e+06	990090	2.60337	1.04116	0.0581935	0.379904	NoSig
I1KNH5	100782857	Pyrophosphate--fructose 6-phosphate 1-phosphotransferase subunit beta	Pyrophosphate--fructose 6-phosphate 1-phosphotransferase subunit beta OS=Glycine max OX=3847 GN=100782857 PE=3 SV=1	9.94481e+06	9.62455e+06	8.67242e+06	1.01515e+07	1.01557e+07	1.01968e+07	0.119887	1.0168e+07	25073.5	14476.2	0.246593	9.41393e+06	661825	382105	7.03028	0.925839	-0.111167	0.40169	NoSig
A0A0R0IAF2	GLYMA_09G192800	Glutaredoxin-dependent peroxiredoxin	Glutaredoxin-dependent peroxiredoxin OS=Glycine max OX=3847 GN=GLYMA_09G192800 PE=3 SV=1	1.11899e+08	1.09742e+08	1.18891e+08	1.17798e+08	1.12044e+08	1.1234e+08	0.877042	1.14061e+08	3.23996e+06	1.87059e+06	2.84056	1.13511e+08	4.78258e+06	2.76123e+06	4.21333	0.995179	-0.0069719	0.936588	NoSig
A5JVZ7	100785490	Superoxide dismutase	Superoxide dismutase OS=Glycine max OX=3847 GN=100785490 PE=2 SV=1	7.69191e+07	7.89867e+07	7.83312e+07	8.26677e+07	7.7903e+07	7.64893e+07	0.657174	7.902e+07	3.23709e+06	1.86894e+06	4.09655	7.8079e+07	1.05665e+06	610060	1.35331	0.988091	-0.0172838	0.824485	NoSig
K7L6N1	100785356	Ribosomal_L6e_N domain-containing protein	Ribosomal_L6e_N domain-containing protein OS=Glycine max OX=3847 GN=100785356 PE=3 SV=1	1.68307e+07	1.67783e+07	1.71738e+07	1.5927e+07	1.59359e+07	1.59517e+07	0.00134697	1.59382e+07	12503.8	7219.09	0.078452	1.69276e+07	214820	124026	1.26905	1.06208	0.0868873	0.079035	NoSig
I1N8P5	100798849	Tubulin beta chain	Tubulin beta chain OS=Glycine max OX=3847 GN=100798849 PE=3 SV=1	2.74303e+07	2.68491e+07	2.771e+07	2.71426e+07	2.6939e+07	2.68213e+07	0.251444	2.69677e+07	162576	93863.2	0.602855	2.73298e+07	439137	253536	1.6068	1.01343	0.0192447	0.520413	NoSig
I1M5E1	100499963	Ribosomal_L28e domain-containing protein	Ribosomal_L28e domain-containing protein OS=Glycine max OX=3847 GN=100499963 PE=3 SV=1	5.9674e+07	6.21827e+07	6.52665e+07	5.50933e+07	5.65346e+07	5.59935e+07	0.0176861	5.58738e+07	728072	420352	1.30306	6.23744e+07	2.80114e+06	1.61724e+06	4.49085	1.11634	0.158782	0.18993	NoSig
I1KP32	100795228	#N/A	Uncharacterized protein OS=Glycine max OX=3847 GN=100795228 PE=3 SV=1	794482	808826	743086	816074	782717	834653	0.311707	811148	26315.8	15193.4	3.24427	782131	34566.3	19956.9	4.41951	0.964227	-0.0525548	0.565911	NoSig
I1MBN8	100781584	#N/A	Uncharacterized protein OS=Glycine max OX=3847 GN=100781584 PE=3 SV=1	149180	153053	155638	166890	155298	152636	0.300919	158275	7578.97	4375.72	4.78849	152624	3249.96	1876.37	2.1294	0.964295	-0.0524532	0.557894	NoSig
I1N2I4	100776864	NAD(P)-bd_dom domain-containing protein	NAD(P)-bd_dom domain-containing protein OS=Glycine max OX=3847 GN=100776864 PE=4 SV=1	6.41246e+06	6.4781e+06	6.38312e+06	6.34616e+06	6.4063e+06	6.61699e+06	0.731633	6.45648e+06	142220	82110.7	2.20275	6.42456e+06	48629.8	28076.4	0.756936	0.995056	-0.0071502	0.865741	NoSig
C6T3U6	100527275	Ribosomal protein L19	Ribosomal protein L19 OS=Glycine max OX=3847 GN=100527275 PE=2 SV=1	2.02751e+07	2.14837e+07	1.67382e+07	1.94586e+07	1.83523e+07	2.10604e+07	0.942543	1.96238e+07	1.36159e+06	786115	6.93848	1.9499e+07	2.46615e+06	1.42384e+06	12.6476	0.993643	-0.00920078	0.971269	NoSig
A0A0R0EFP3	GLYMA_20G241500	Chalcone-flavonone isomerase family protein	Chalcone-flavonone isomerase family protein OS=Glycine max OX=3847 GN=GLYMA_20G241500 PE=3 SV=1	1.11972e+08	1.11889e+08	1.07445e+08	1.11484e+08	1.09865e+08	1.10573e+08	0.902048	1.10641e+08	811420	468474	0.733381	1.10436e+08	2.58984e+06	1.49525e+06	2.34512	0.998144	-0.00268045	0.948592	NoSig
I1NB44	100792682	Methenyltetrahydrofolate cyclohydrolase	Methenyltetrahydrofolate cyclohydrolase OS=Glycine max OX=3847 GN=100792682 PE=3 SV=1	2.49192e+07	2.56945e+07	2.7004e+07	2.63083e+07	2.7239e+07	2.55869e+07	0.549243	2.6378e+07	828285	478211	3.14006	2.58725e+07	1.05374e+06	608376	4.0728	0.980836	-0.0279156	0.749366	NoSig
I1NJA5	100812918	2-isopropylmalate synthase	2-isopropylmalate synthase OS=Glycine max OX=3847 GN=100812918 PE=3 SV=1	3.14593e+07	3.09696e+07	3.10314e+07	3.04849e+07	3.05053e+07	3.11444e+07	0.171576	3.07115e+07	375000	216506	1.22104	3.11534e+07	266699	153978	0.856081	1.01439	0.0206112	0.453158	NoSig
I1JPD4	100803796	Eukaryotic translation initiation factor 3 subunit A	Eukaryotic translation initiation factor 3 subunit A OS=Glycine max OX=3847 GN=100803796 PE=3 SV=1	2.3949e+07	2.40148e+07	2.27889e+07	2.36761e+07	2.22989e+07	2.32212e+07	0.412715	2.30654e+07	701701	405127	3.04222	2.35842e+07	689554	398114	2.9238	1.02249	0.0320904	0.649067	NoSig
I1LIT1	100785606	#N/A	Uncharacterized protein OS=Glycine max OX=3847 GN=100785606 PE=3 SV=1	1.96857e+07	1.92164e+07	2.46051e+07	1.7148e+07	1.70501e+07	1.69616e+07	0.0754044	1.70533e+07	93263.5	53845.7	0.546896	2.11691e+07	2.98493e+06	1.72335e+06	14.1004	1.24135	0.311912	0.334858	NoSig
I1LMS5	100499715	Ribosomal protein	Ribosomal protein OS=Glycine max OX=3847 GN=100499715 PE=3 SV=1	8.83674e+07	9.50598e+07	9.78618e+07	8.37118e+07	8.65488e+07	8.34242e+07	0.0369405	8.45616e+07	1.72696e+06	997059	2.04225	9.3763e+07	4.87822e+06	2.81644e+06	5.20271	1.10881	0.149017	0.252304	NoSig
I1KNS9	EF1Bgamma1	EF1Bgamma class glutathione S-transferase	EF1Bgamma class glutathione S-transferase OS=Glycine max OX=3847 GN=EF1Bgamma1 PE=2 SV=1	1.33766e+07	1.31965e+07	1.30052e+07	1.34751e+07	1.30649e+07	1.39085e+07	0.336982	1.34828e+07	421854	243557	3.12882	1.31928e+07	185713	107222	1.40769	0.978487	-0.031376	0.590756	NoSig
I1KHZ6	100818819	Ribosomal_L18_c domain-containing protein	Ribosomal_L18_c domain-containing protein OS=Glycine max OX=3847 GN=100818819 PE=3 SV=2	7.73239e+07	7.77821e+07	7.13337e+07	7.42001e+07	7.19304e+07	7.38329e+07	0.380693	7.33211e+07	1.21836e+06	703422	1.66168	7.54799e+07	3.598e+06	2.07731e+06	4.76684	1.02944	0.041863	0.625181	NoSig
I1LEI9	100819264	D-3-phosphoglycerate dehydrogenase	D-3-phosphoglycerate dehydrogenase OS=Glycine max OX=3847 GN=100819264 PE=3 SV=1	3.99603e+06	4.16365e+06	3.77431e+06	4.58428e+06	4.25627e+06	4.74261e+06	0.0393198	4.52772e+06	248054	143214	5.47857	3.978e+06	195293	112752	4.90932	0.878587	-0.186743	0.260732	NoSig
I1N675	100802570	#N/A	Uncharacterized protein OS=Glycine max OX=3847 GN=100802570 PE=4 SV=1	1.61988e+07	1.61181e+07	1.49669e+07	1.46693e+07	1.47934e+07	1.50891e+07	0.0942686	1.48506e+07	215619	124488	1.45192	1.57613e+07	689100	397852	4.37211	1.06132	0.0858618	0.369607	NoSig
C6TIN6	100809066	Ubiquitin receptor RAD23	Ubiquitin receptor RAD23 OS=Glycine max OX=3847 GN=100809066 PE=2 SV=1	2.87182e+06	5.14363e+06	3.06427e+06	2.645e+06	2.66221e+06	2.72153e+06	0.234775	2.67625e+06	40151.6	23181.5	1.5003	3.69324e+06	1.25975e+06	727319	34.1097	1.38001	0.464675	0.508729	NoSig
I1LHL6	100778846	Clathrin heavy chain	Clathrin heavy chain OS=Glycine max OX=3847 GN=100778846 PE=3 SV=1	580147	556013	484809	559272	515971	600114	0.654377	558452	42077.3	24293.3	7.53462	540323	49567.7	28617.9	9.17371	0.967537	-0.0476115	0.823149	NoSig
P93164	#N/A	Gamma-glutamyl hydrolase	Gamma-glutamyl hydrolase OS=Glycine max OX=3847 PE=2 SV=1	1.23025e+08	1.23149e+08	1.23678e+08	1.16491e+08	1.20652e+08	1.16286e+08	0.0189181	1.17809e+08	2.46364e+06	1.42238e+06	2.09121	1.23284e+08	347119	200409	0.28156	1.04647	0.0655327	0.192944	NoSig
I1LYN0	100790952	Succinate--CoA ligase [ADP-forming] subunit beta, mitochondrial	Succinate--CoA ligase [ADP-forming] subunit beta, mitochondrial OS=Glycine max OX=3847 GN=100790952 PE=3 SV=1	6.08266e+06	5.95389e+06	4.62807e+06	5.6911e+06	5.87567e+06	6.5698e+06	0.412058	6.04552e+06	463320	267498	7.66385	5.55487e+06	805210	464888	14.4956	0.91884	-0.122114	0.648769	NoSig
C6SXM8	100499875	Ribosomal protein L19	Ribosomal protein L19 OS=Glycine max OX=3847 GN=100499875 PE=2 SV=1	1.9833e+07	2.06979e+07	1.86956e+07	1.84763e+07	1.78567e+07	1.98599e+07	0.289413	1.8731e+07	1.02557e+06	592114	5.47527	1.97421e+07	1.00424e+06	579799	5.08679	1.05398	0.0758534	0.548453	NoSig
A0A0R0H2Z4	100781923	#N/A	Uncharacterized protein OS=Glycine max OX=3847 GN=100781923 PE=3 SV=1	3.74461e+07	3.73918e+07	3.6705e+07	3.74713e+07	3.69212e+07	3.63089e+07	0.533149	3.69004e+07	581466	335709	1.57577	3.71809e+07	413092	238499	1.11103	1.0076	0.0109258	0.739223	NoSig
I1NCF0	100789856	#N/A	Uncharacterized protein OS=Glycine max OX=3847 GN=100789856 PE=3 SV=2	4.1377e+06	3.82076e+06	5.971e+06	3.59992e+06	3.76687e+06	3.53319e+06	0.208315	3.63333e+06	120367	69493.7	3.31285	4.64315e+06	1.16082e+06	670200	25.0007	1.27793	0.353814	0.484272	NoSig
K7L2A0	102667572	#N/A	Uncharacterized protein OS=Glycine max OX=3847 GN=102667572 PE=3 SV=1	6.52403e+06	6.59263e+06	6.49069e+06	6.28369e+06	6.31982e+06	6.6779e+06	0.448187	6.42714e+06	217914	125813	3.39053	6.53578e+06	51977.2	30009.1	0.795272	1.0169	0.024184	0.673365	NoSig
C6TCN5	547824	Ferritin	Ferritin OS=Glycine max OX=3847 GN=547824 PE=2 SV=1	7.20249e+07	7.24287e+07	7.34736e+07	7.18232e+07	7.31493e+07	7.49127e+07	0.547079	7.32951e+07	1.54991e+06	894844	2.11462	7.26424e+07	747604	431629	1.02916	0.991095	-0.0129049	0.747609	NoSig
Q945U3	ACX1;2	Acyl-coenzyme A oxidase	Acyl-coenzyme A oxidase OS=Glycine max OX=3847 GN=ACX1;2 PE=2 SV=1	3.2422e+07	3.40635e+07	3.54566e+07	3.07532e+07	3.21809e+07	3.1454e+07	0.0601416	3.14627e+07	713896	412168	2.26902	3.39807e+07	1.51899e+06	876987	4.47014	1.08003	0.111073	0.312608	NoSig
K7MQT5	100500353	Imidazole glycerol phosphate synthase hisHF	Imidazole glycerol phosphate synthase hisHF OS=Glycine max OX=3847 GN=100500353 PE=3 SV=1	1.91859e+07	1.94303e+07	2.28905e+07	1.89364e+07	1.90194e+07	1.86248e+07	0.243762	1.88602e+07	208025	120103	1.10298	2.05022e+07	2.07193e+06	1.19623e+06	10.1059	1.08706	0.120434	0.514891	NoSig
A0A368UK08	GLYMA_12G010300	#N/A	Uncharacterized protein OS=Glycine max OX=3847 GN=GLYMA_12G010300 PE=3 SV=1	6.18897e+07	6.16329e+07	6.56577e+07	5.69513e+07	5.90992e+07	5.92824e+07	0.0370927	5.84443e+07	1.29623e+06	748381	2.2179	6.30601e+07	2.25327e+06	1.30092e+06	3.57321	1.07898	0.109666	0.252837	NoSig
C6SZF9	100500022	Ribosomal_L6e_N domain-containing protein	Ribosomal_L6e_N domain-containing protein OS=Glycine max OX=3847 GN=100500022 PE=2 SV=1	2.44657e+07	2.41891e+07	2.55859e+07	2.05309e+07	2.18908e+07	2.08932e+07	0.00349015	2.11049e+07	704250	406599	3.3369	2.47469e+07	739633	427027	2.98879	1.17256	0.229666	0.0927285	NoSig
C6K8D0	100527742	Trypsin inhibitor 26 kDa isoform	Trypsin inhibitor 26 kDa isoform OS=Glycine max OX=3847 GN=100527742 PE=2 SV=1	5.84536e+07	6.0623e+07	5.89709e+07	5.83261e+07	5.93904e+07	5.98626e+07	0.85415	5.9193e+07	787048	454402	1.32963	5.93492e+07	1.13311e+06	654199	1.90922	1.00264	0.00380043	0.923798	NoSig
I1JUQ4	GLYMA_04G078500	#N/A	Uncharacterized protein OS=Glycine max OX=3847 GN=GLYMA_04G078500 PE=4 SV=2	2.44435e+07	2.42926e+07	2.22371e+07	2.40251e+07	2.37352e+07	2.43e+07	0.645689	2.40201e+07	282432	163062	1.17581	2.36577e+07	1.23261e+06	711645	5.21016	0.984914	-0.0219308	0.816072	NoSig
I1LVH0	100793768	PKS_ER domain-containing protein	PKS_ER domain-containing protein OS=Glycine max OX=3847 GN=100793768 PE=4 SV=1	1.96555e+07	1.85696e+07	2.05901e+07	1.88055e+07	2.04562e+07	1.91969e+07	0.884411	1.94862e+07	862519	497976	4.42631	1.96051e+07	1.01119e+06	583810	5.1578	1.0061	0.00877271	0.941185	NoSig
I1JBH2	GLYMA_02G013600	Proteasome subunit alpha type	Proteasome subunit alpha type OS=Glycine max OX=3847 GN=GLYMA_02G013600 PE=3 SV=1	3.57319e+06	3.55343e+06	2.77963e+06	3.55983e+06	3.41075e+06	3.49931e+06	0.517253	3.48996e+06	74977.5	43288.3	2.14838	3.30208e+06	452567	261290	13.7055	0.946166	-0.0798349	0.726622	NoSig
I1NFX7	100808771	D-3-phosphoglycerate dehydrogenase	D-3-phosphoglycerate dehydrogenase OS=Glycine max OX=3847 GN=100808771 PE=3 SV=1	3.89585e+07	3.87738e+07	3.61584e+07	3.87513e+07	3.70068e+07	3.77989e+07	0.919611	3.78524e+07	873463	504294	2.30755	3.79636e+07	1.56607e+06	904172	4.1252	1.00294	0.00423339	0.957798	NoSig
A0A0R0GW88	100785134	#N/A	Uncharacterized protein OS=Glycine max OX=3847 GN=100785134 PE=4 SV=1	3.53504e+07	3.5587e+07	3.5831e+07	3.35708e+07	3.29069e+07	3.38744e+07	0.00253244	3.34507e+07	494764	285652	1.47908	3.55894e+07	240296	138735	0.675189	1.06394	0.0894131	0.0884544	NoSig
A0A0R0K508	GLYMA_05G133500	Peroxiredoxin	Peroxiredoxin OS=Glycine max OX=3847 GN=GLYMA_05G133500 PE=3 SV=1	1.51383e+07	1.58576e+07	1.58499e+07	1.71124e+07	1.59123e+07	1.71497e+07	0.0781131	1.67248e+07	703879	406385	4.2086	1.56153e+07	413092	238499	2.64544	0.933659	-0.0990322	0.341076	NoSig
I1LIT2	100786132	#N/A	Uncharacterized protein OS=Glycine max OX=3847 GN=100786132 PE=4 SV=1	4.01588e+07	4.03432e+07	4.1243e+07	3.695e+07	3.67894e+07	3.66757e+07	0.000392126	3.6805e+07	137830	79576.1	0.374487	4.05817e+07	580069	334903	1.42939	1.10261	0.140926	0.0645508	NoSig
I1KAK6	100805093	#N/A	Uncharacterized protein OS=Glycine max OX=3847 GN=100805093 PE=4 SV=1	6.4844e+07	6.04627e+07	5.65894e+07	6.39332e+07	6.25148e+07	6.3014e+07	0.356248	6.3154e+07	719492	415399	1.13927	6.0632e+07	4.12992e+06	2.38441e+06	6.81145	0.960066	-0.0587939	0.603465	NoSig
I1M1V8	100809553	Pyruvate decarboxylase	Pyruvate decarboxylase OS=Glycine max OX=3847 GN=100809553 PE=3 SV=1	3.57408e+07	3.7316e+07	3.66918e+07	3.9923e+07	3.76331e+07	3.84714e+07	0.0612086	3.86758e+07	1.15858e+06	668904	2.99561	3.65828e+07	793217	457964	2.16828	0.945884	-0.0802649	0.314789	NoSig
I1K5P1	100499845	Citrulline--aspartate ligase	Citrulline--aspartate ligase OS=Glycine max OX=3847 GN=100499845 PE=3 SV=1	6.77596e+07	6.72632e+07	6.21457e+07	6.72512e+07	6.54114e+07	6.69688e+07	0.685387	6.65438e+07	990807	572043	1.48895	6.57228e+07	3.10784e+06	1.79431e+06	4.7287	0.987663	-0.0179096	0.839122	NoSig
I1LZI3	100785660	Lysine--tRNA ligase	Lysine--tRNA ligase OS=Glycine max OX=3847 GN=100785660 PE=3 SV=1	4.76413e+07	4.76919e+07	4.95752e+07	4.62583e+07	4.75031e+07	4.73982e+07	0.17141	4.70532e+07	690394	398599	1.46726	4.83028e+07	1.1022e+06	636355	2.28186	1.02656	0.0378141	0.453158	NoSig
I1LWI5	100802449	#N/A	Uncharacterized protein OS=Glycine max OX=3847 GN=100802449 PE=3 SV=1	2.53737e+07	2.56662e+07	2.5702e+07	2.44122e+07	2.46191e+07	2.50185e+07	0.0121198	2.46833e+07	308218	177950	1.24869	2.55806e+07	180107	103985	0.704077	1.03635	0.0515183	0.161047	NoSig
I1JL98	100817666	#N/A	Uncharacterized protein OS=Glycine max OX=3847 GN=100817666 PE=4 SV=1	6.14676e+07	6.28215e+07	6.42387e+07	6.59908e+07	6.44357e+07	6.37802e+07	0.141184	6.47355e+07	1.13537e+06	655504	1.75385	6.28426e+07	1.38567e+06	800017	2.20499	0.970758	-0.0428162	0.421965	NoSig
I1JRU2	100811808	#N/A	Uncharacterized protein OS=Glycine max OX=3847 GN=100811808 PE=3 SV=2	2.57764e+07	2.61263e+07	2.62513e+07	2.59872e+07	2.52856e+07	2.62614e+07	0.557734	2.58447e+07	503271	290564	1.94729	2.60513e+07	246182	142133	0.944987	1.00799	0.0114874	0.754585	NoSig
I1KGH6	100810990	Alpha-MPP	Alpha-MPP OS=Glycine max OX=3847 GN=100810990 PE=3 SV=1	4.28127e+07	4.25587e+07	4.4918e+07	4.27737e+07	4.22133e+07	4.17452e+07	0.214568	4.22441e+07	514907	297282	1.21889	4.34298e+07	1.29502e+06	747679	2.98186	1.02807	0.0399372	0.491118	NoSig
I1K2B4	GLYMA_05G103100	#N/A	Uncharacterized protein OS=Glycine max OX=3847 GN=GLYMA_05G103100 PE=4 SV=1	3.73708e+06	4.15973e+06	3.80433e+06	5.2137e+06	4.92425e+06	4.80379e+06	0.00378986	4.98058e+06	210680	121636	4.23002	3.90038e+06	227105	131119	5.82264	0.783118	-0.352698	0.0958693	Down
I1KIE4	100804943	#N/A	Uncharacterized protein OS=Glycine max OX=3847 GN=100804943 PE=3 SV=1	2.77304e+07	2.7283e+07	2.58719e+07	2.88564e+07	2.8125e+07	2.80749e+07	0.0863762	2.83521e+07	437475	252576	1.54301	2.69618e+07	969973	560014	3.59759	0.950961	-0.0725417	0.35582	NoSig
I1N4I6	100803962	UDP-glucose 6-dehydrogenase	UDP-glucose 6-dehydrogenase OS=Glycine max OX=3847 GN=100803962 PE=3 SV=1	5.09088e+07	5.06887e+07	5.27869e+07	5.12317e+07	5.03804e+07	5.04943e+07	0.349421	5.07021e+07	462131	266812	0.911464	5.14615e+07	1.15314e+06	665765	2.24078	1.01498	0.0214469	0.599719	NoSig
I1LEE5	100803958	EGF-like domain-containing protein	EGF-like domain-containing protein OS=Glycine max OX=3847 GN=100803958 PE=3 SV=1	2.00062e+06	1.90795e+06	1.59253e+06	2.26494e+06	1.79704e+06	2.01701e+06	0.352103	2.02633e+06	234085	135149	11.5522	1.8337e+06	213938	123517	11.667	0.904935	-0.144114	0.600315	NoSig
I1J4S9	100809613	RRM domain-containing protein	RRM domain-containing protein OS=Glycine max OX=3847 GN=100809613 PE=4 SV=1	4.24396e+07	4.27104e+07	4.2438e+07	4.27288e+07	4.07759e+07	4.25035e+07	0.445873	4.20028e+07	1.06841e+06	616847	2.54367	4.25294e+07	156810	90534.1	0.368709	1.01254	0.0179747	0.672255	NoSig
K7MYU5	100782598	Eukaryotic translation initiation factor 3 subunit A	Eukaryotic translation initiation factor 3 subunit A OS=Glycine max OX=3847 GN=100782598 PE=3 SV=1	4.7946e+06	4.85335e+06	4.845e+06	4.91913e+06	4.7535e+06	4.86229e+06	0.800965	4.84498e+06	84160.9	48590.3	1.73708	4.83098e+06	31784.5	18350.8	0.657931	0.997112	-0.00417227	0.902738	NoSig
I1JEI0	GLYMA_02G120900	UDP-arabinopyranose mutase	UDP-arabinopyranose mutase OS=Glycine max OX=3847 GN=GLYMA_02G120900 PE=3 SV=2	3.95334e+07	3.98471e+07	4.2893e+07	3.92541e+07	3.80785e+07	3.71965e+07	0.103005	3.81764e+07	1.03225e+06	595968	2.70389	4.07578e+07	1.85577e+06	1.07143e+06	4.55316	1.06762	0.0943978	0.377944	NoSig
I1MQS6	547637	EF1Bgamma class glutathione S-transferase	EF1Bgamma class glutathione S-transferase OS=Glycine max OX=3847 GN=547637 PE=2 SV=1	8.03176e+06	8.1438e+06	7.31148e+06	7.99739e+06	7.89182e+06	7.88663e+06	0.733135	7.92528e+06	62500.9	36084.9	0.788628	7.82901e+06	451685	260781	5.76937	0.987853	-0.0176312	0.866874	NoSig
C6TGZ7	100805016	#N/A	Uncharacterized protein OS=Glycine max OX=3847 GN=100805016 PE=2 SV=1	8.98014e+07	8.96566e+07	8.82668e+07	8.84273e+07	8.95833e+07	8.87706e+07	0.626363	8.89271e+07	593676	342759	0.667598	8.92416e+07	847293	489185	0.949437	1.00354	0.00509335	0.803656	NoSig
I1KID4	100802984	#N/A	Uncharacterized protein OS=Glycine max OX=3847 GN=100802984 PE=3 SV=1	7.76154e+07	7.77199e+07	7.01381e+07	8.11335e+07	7.85983e+07	7.92012e+07	0.162468	7.96443e+07	1.3244e+06	764645	1.6629	7.51578e+07	4.34748e+06	2.51002e+06	5.78447	0.943668	-0.0836484	0.445872	NoSig
I1JYI8	100785976	#N/A	Uncharacterized protein OS=Glycine max OX=3847 GN=100785976 PE=3 SV=1	6.64575e+06	6.77402e+06	6.51294e+06	6.68094e+06	6.51828e+06	6.51666e+06	0.48048	6.57196e+06	94385	54493.2	1.43618	6.64424e+06	130546	75370.7	1.9648	1.011	0.0157801	0.694002	NoSig
Q43453	547916	G.max mRNA from stress-induced gene (H4)	G.max mRNA from stress-induced gene (H4) OS=Glycine max OX=3847 GN=547916 PE=2 SV=1	2.50269e+06	2.57445e+06	2.3381e+06	2.51311e+06	2.50871e+06	2.38086e+06	0.961854	2.46756e+06	75117.4	43369	3.0442	2.47175e+06	121175	69960.5	4.90241	1.0017	0.00244694	0.979063	NoSig
A0A0R0LJG5	100812453	Leucyl-tRNA synthetase	Leucyl-tRNA synthetase OS=Glycine max OX=3847 GN=100812453 PE=3 SV=1	5.84252e+06	5.76499e+06	6.14536e+06	5.46689e+06	5.69671e+06	5.5462e+06	0.0606264	5.56993e+06	116732	67395.5	2.09576	5.91763e+06	200998	116046	3.3966	1.06242	0.0873581	0.313221	NoSig
I1M376	100819875	#N/A	Uncharacterized protein OS=Glycine max OX=3847 GN=100819875 PE=4 SV=1	1.38094e+06	1.53863e+06	1.42374e+06	1.4228e+06	2.15327e+06	1.41154e+06	0.438502	1.66254e+06	425027	245389	25.5649	1.44777e+06	81542.7	47078.7	5.6323	0.870818	-0.199557	0.668305	NoSig
A0A0R0JRB0	GLYMA_05G058100	L-lactate dehydrogenase	L-lactate dehydrogenase OS=Glycine max OX=3847 GN=GLYMA_05G058100 PE=3 SV=1	4.02687e+07	4.0642e+07	3.99495e+07	4.0295e+07	4.0009e+07	4.07117e+07	0.864866	4.03386e+07	353352	204008	0.875965	4.02867e+07	346567	200091	0.860251	0.998715	-0.0018552	0.929587	NoSig
C6TGU2	100796147	Proteasome subunit alpha type	Proteasome subunit alpha type OS=Glycine max OX=3847 GN=100796147 PE=2 SV=1	5.03165e+07	4.93031e+07	4.7675e+07	5.04024e+07	4.95593e+07	4.92557e+07	0.489136	4.97391e+07	594105	343007	1.19444	4.90982e+07	1.33264e+06	769401	2.71424	0.987114	-0.018711	0.701954	NoSig
I1K974	GLYMA_06G080100	#N/A	Uncharacterized protein OS=Glycine max OX=3847 GN=GLYMA_06G080100 PE=4 SV=1	929849	970164	952510	983210	967151	917237	0.838004	955866	34403.5	19862.9	3.5992	950841	20208.9	11667.6	2.12537	0.994743	-0.00760412	0.919546	NoSig
I1KTW3	100793318	Succinate-semialdehyde dehydrogenase	Succinate-semialdehyde dehydrogenase OS=Glycine max OX=3847 GN=100793318 PE=3 SV=1	5.11055e+06	5.13119e+06	5.72165e+06	5.25545e+06	5.34157e+06	5.30309e+06	0.921814	5.30004e+06	43138.7	24906.2	0.813933	5.32113e+06	347015	200349	6.52146	1.00398	0.00573068	0.958589	NoSig
K7LSQ5	GLYMA_12G027300	#N/A	Uncharacterized protein OS=Glycine max OX=3847 GN=GLYMA_12G027300 PE=3 SV=1	2.46392e+06	2.49647e+06	2.47721e+06	2.5022e+06	2.59583e+06	2.51452e+06	0.13174	2.53752e+06	50875.4	29372.9	2.00493	2.4792e+06	16363.3	9447.38	0.660025	0.977018	-0.0335433	0.416387	NoSig
C6SYC1	100306184	ATP synthase subunit d, mitochondrial	ATP synthase subunit d, mitochondrial OS=Glycine max OX=3847 GN=100306184 PE=2 SV=1	3.2704e+07	3.3752e+07	3.43396e+07	3.47541e+07	3.53029e+07	3.40514e+07	0.139532	3.47028e+07	627357	362205	1.8078	3.35986e+07	828519	478346	2.46594	0.96818	-0.0466534	0.420196	NoSig
I1KXQ3	100787662	#N/A	Uncharacterized protein OS=Glycine max OX=3847 GN=100787662 PE=3 SV=1	5.9132e+06	5.78096e+06	8.29892e+06	5.69898e+06	5.46535e+06	5.86408e+06	0.297761	5.67614e+06	200345	115669	3.5296	6.66436e+06	1.41711e+06	818172	21.2641	1.1741	0.231558	0.554144	NoSig
K7LQI7	100800076	#N/A	Uncharacterized protein OS=Glycine max OX=3847 GN=100800076 PE=3 SV=1	3.01359e+07	2.95951e+07	2.55525e+07	3.61684e+07	3.38724e+07	3.49604e+07	0.0144783	3.50004e+07	1.14856e+06	663119	3.28155	2.84279e+07	2.50475e+06	1.44612e+06	8.81088	0.812215	-0.300066	0.171679	Down
I1L432	547620	Glutamine synthetase	Glutamine synthetase OS=Glycine max OX=3847 GN=547620 PE=3 SV=1	5.41966e+07	5.50872e+07	5.32044e+07	5.02515e+07	5.12293e+07	5.42693e+07	0.165617	5.19167e+07	2.09525e+06	1.20969e+06	4.03579	5.41627e+07	941847	543775	1.73892	1.04326	0.0611021	0.44923	NoSig
K7L0W4	100817922	Glutamine synthetase	Glutamine synthetase OS=Glycine max OX=3847 GN=100817922 PE=3 SV=1	6.58808e+06	6.49837e+06	4.34028e+06	6.49358e+06	6.25604e+06	6.25768e+06	0.515267	6.33577e+06	136672	78907.6	2.15715	5.80891e+06	1.27266e+06	734773	21.9088	0.916843	-0.125253	0.724428	NoSig
C6TGD9	100814078	Malate dehydrogenase	Malate dehydrogenase OS=Glycine max OX=3847 GN=100814078 PE=2 SV=1	4.52308e+07	4.51491e+07	4.73714e+07	4.26248e+07	4.31146e+07	4.31755e+07	0.0170001	4.29716e+07	301925	174317	0.702616	4.59171e+07	1.26012e+06	727529	2.74433	1.06854	0.0956475	0.187638	NoSig
I1LDX0	100802730	Phosphoglucomutase (alpha-D-glucose-1,6-bisphosphate-dependent)	Phosphoglucomutase (alpha-D-glucose-1,6-bisphosphate-dependent) OS=Glycine max OX=3847 GN=100802730 PE=3 SV=1	2.57663e+07	2.53293e+07	2.41433e+07	3.10386e+07	2.76274e+07	2.84765e+07	0.0249278	2.90475e+07	1.77581e+06	1.02527e+06	6.11348	2.50796e+07	839796	484856	3.34851	0.863401	-0.211898	0.216612	NoSig
I1KUN0	100797897	#N/A	Uncharacterized protein OS=Glycine max OX=3847 GN=100797897 PE=3 SV=2	1.47307e+07	1.49102e+07	1.43531e+07	1.48155e+07	1.48431e+07	1.43786e+07	0.951529	1.46791e+07	260582	150447	1.7752	1.46647e+07	284332	164159	1.93889	0.999019	-0.00141629	0.972747	NoSig
I1JGB2	100796669	S-formylglutathione hydrolase	S-formylglutathione hydrolase OS=Glycine max OX=3847 GN=100796669 PE=3 SV=1	3.39237e+07	3.44454e+07	3.5366e+07	3.1354e+07	3.24003e+07	3.12155e+07	0.00658669	3.16566e+07	647726	373965	2.0461	3.45784e+07	730272	421623	2.11193	1.0923	0.127363	0.119647	NoSig
I1MI18	100777663	Glyco_18 domain-containing protein	Glyco_18 domain-containing protein OS=Glycine max OX=3847 GN=100777663 PE=4 SV=1	7.87395e+07	7.4825e+07	7.62452e+07	9.22682e+07	9.31648e+07	9.38563e+07	0.000180639	9.30964e+07	796280	459733	0.855329	7.66033e+07	1.98166e+06	1.14411e+06	2.58692	0.822838	-0.28132	0.0433916	Down
C6THR8	100794855	NAD(P)-bd_dom domain-containing protein	NAD(P)-bd_dom domain-containing protein OS=Glycine max OX=3847 GN=100794855 PE=2 SV=1	4.85595e+07	4.78335e+07	5.03838e+07	4.77889e+07	4.83102e+07	4.78287e+07	0.288661	4.79759e+07	290185	167538	0.604854	4.89256e+07	1.31396e+06	758617	2.68563	1.01979	0.0282788	0.547959	NoSig
I1M3C1	100785668	Ribosomal_L18_c domain-containing protein	Ribosomal_L18_c domain-containing protein OS=Glycine max OX=3847 GN=100785668 PE=3 SV=1	1.24942e+07	1.25906e+07	2.6272e+07	9.85087e+06	1.15535e+07	9.96678e+06	0.221901	1.04571e+07	951327	549249	9.09746	1.71189e+07	7.92693e+06	4.57662e+06	46.305	1.63707	0.711117	0.49534	NoSig
K7LWP1	100792174	#N/A	Uncharacterized protein OS=Glycine max OX=3847 GN=100792174 PE=3 SV=1	847685	958321	933130	918330	1.02716e+06	769849	0.927353	905112	129163	74572	14.2703	913045	57988	33479.4	6.35105	1.00877	0.0125902	0.960835	NoSig
Q2PMV0	atpB	ATP synthase subunit beta, chloroplastic	ATP synthase subunit beta, chloroplastic OS=Glycine max OX=3847 GN=atpB PE=3 SV=1	1.81751e+07	1.83865e+07	1.65779e+07	1.77539e+07	1.77224e+07	1.85469e+07	0.665137	1.80078e+07	467201	269739	2.59444	1.77132e+07	988842	570908	5.58252	0.983643	-0.0237934	0.828086	NoSig
I1JE12	100813735	Polyadenylate-binding protein	Polyadenylate-binding protein OS=Glycine max OX=3847 GN=100813735 PE=3 SV=1	3.54319e+07	3.60081e+07	3.62997e+07	3.44487e+07	3.43445e+07	3.37727e+07	0.00642742	3.41886e+07	363935	210118	1.06449	3.59133e+07	441611	254964	1.22966	1.05044	0.0709999	0.119647	NoSig
I1J582	100793485	Eukaryotic translation initiation factor 3 subunit I	Eukaryotic translation initiation factor 3 subunit I OS=Glycine max OX=3847 GN=100793485 PE=3 SV=1	2.3925e+07	2.35611e+07	2.34346e+07	2.38367e+07	2.32122e+07	2.36771e+07	0.798726	2.35753e+07	324418	187303	1.37609	2.36402e+07	254618	147004	1.07706	1.00275	0.00396506	0.901106	NoSig
C6T4Z6	100527647	#N/A	Uncharacterized protein OS=Glycine max OX=3847 GN=100527647 PE=2 SV=1	9.19566e+07	9.25775e+07	9.74026e+07	8.71746e+07	8.89689e+07	8.87638e+07	0.0351034	8.83024e+07	982091	567011	1.11219	9.39789e+07	2.98118e+06	1.72118e+06	3.17218	1.06428	0.0898839	0.247779	NoSig
K7LM62	100788955	2-isopropylmalate synthase	2-isopropylmalate synthase OS=Glycine max OX=3847 GN=100788955 PE=3 SV=1	1.10652e+06	1.24396e+06	1.14442e+06	1.16769e+06	1.16288e+06	1.21972e+06	0.701614	1.18343e+06	31519.9	18198	2.66344	1.16497e+06	70986.4	40984	6.09344	0.984397	-0.0226878	0.850267	NoSig
I1JYG3	GLYMA_04G226900	#N/A	Uncharacterized protein OS=Glycine max OX=3847 GN=GLYMA_04G226900 PE=3 SV=1	1.41779e+07	1.42205e+07	1.28814e+07	1.39603e+07	1.31272e+07	1.35381e+07	0.685718	1.35418e+07	416548	240494	3.076	1.376e+07	761121	439434	5.53142	1.01611	0.0230527	0.839122	NoSig
C6TH59	100799108	Proteasome subunit alpha type	Proteasome subunit alpha type OS=Glycine max OX=3847 GN=100799108 PE=2 SV=1	7.96622e+07	7.90284e+07	9.73506e+07	7.25828e+07	7.98732e+07	7.26075e+07	0.186062	7.50212e+07	4.20199e+06	2.42602e+06	5.60107	8.53471e+07	1.04002e+07	6.00457e+06	12.1858	1.13764	0.186044	0.466052	NoSig
A0A0R0GUI6	GLYMA_13G267900	(Fragment)	Uncharacterized protein (Fragment) OS=Glycine max OX=3847 GN=GLYMA_13G267900 PE=4 SV=1	1.18279e+07	1.1968e+07	1.36794e+07	1.01025e+07	1.14803e+07	1.06464e+07	0.0714152	1.07431e+07	693944	400649	6.45947	1.24918e+07	1.03092e+06	595203	8.2528	1.16278	0.217576	0.330126	NoSig
I1JD78	100810846	Glutathione reductase	Glutathione reductase OS=Glycine max OX=3847 GN=100810846 PE=3 SV=1	1.78672e+06	1.82685e+06	1.49608e+06	1.93701e+06	1.78795e+06	1.80157e+06	0.291893	1.84217e+06	82414.1	47581.8	4.47374	1.70322e+06	180507	104216	10.598	0.924569	-0.113147	0.548907	NoSig
I1LIK8	100809292	Isoleucyl-tRNA synthetase	Isoleucyl-tRNA synthetase OS=Glycine max OX=3847 GN=100809292 PE=3 SV=2	1.93152e+07	1.95009e+07	1.91145e+07	1.90737e+07	1.91622e+07	1.86724e+07	0.14333	1.89694e+07	261006	150692	1.37593	1.93102e+07	193270	111584	1.00087	1.01796	0.0256855	0.424828	NoSig
I1J6Z7	100801791	Aldo_ket_red domain-containing protein	Aldo_ket_red domain-containing protein OS=Glycine max OX=3847 GN=100801791 PE=3 SV=1	4.20132e+07	4.05462e+07	4.45722e+07	4.21139e+07	4.11858e+07	4.15493e+07	0.562642	4.16163e+07	467684	270018	1.1238	4.23772e+07	2.03755e+06	1.17638e+06	4.80813	1.01828	0.0261395	0.757958	NoSig
I1LTT3	GLYMA_12G182800	#N/A	Uncharacterized protein OS=Glycine max OX=3847 GN=GLYMA_12G182800 PE=3 SV=1	2.23786e+06	2.15413e+06	2.20782e+06	2.07437e+06	2.17623e+06	2.23915e+06	0.533389	2.16325e+06	83151.7	48007.6	3.84383	2.19994e+06	42415.2	24488.4	1.92802	1.01696	0.0242625	0.739255	NoSig
I1K5H2	100790425	26S proteasome non-ATPase regulatory subunit 1 homolog	26S proteasome non-ATPase regulatory subunit 1 homolog OS=Glycine max OX=3847 GN=100790425 PE=3 SV=1	2.72606e+06	2.94994e+06	4.15361e+06	2.49053e+06	2.9564e+06	2.76334e+06	0.308838	2.73676e+06	234071	135141	8.55284	3.27654e+06	767772	443274	23.4324	1.19723	0.259703	0.564635	NoSig
K7M387	100819867	Carbamoyl-phosphate synthase (glutamine-hydrolyzing)	Carbamoyl-phosphate synthase (glutamine-hydrolyzing) OS=Glycine max OX=3847 GN=100819867 PE=3 SV=1	4.0892e+07	4.29329e+07	4.72607e+07	3.98404e+07	4.40099e+07	3.87602e+07	0.316045	4.08702e+07	2.7722e+06	1.60053e+06	6.78294	4.36952e+07	3.25208e+06	1.87759e+06	7.44265	1.06912	0.0964273	0.571358	NoSig
C6T7D9	#N/A	Protein disulfide-isomerase	Protein disulfide-isomerase OS=Glycine max OX=3847 PE=2 SV=1	7.4497e+06	7.4774e+06	8.14695e+06	7.5246e+06	7.79219e+06	7.72868e+06	0.970468	7.68182e+06	139814	80721.5	1.82006	7.69135e+06	394804	227940	5.13309	1.00124	0.00178769	0.984785	NoSig
A0A0R0JQZ9	GLYMA_05G046900	Citrulline--aspartate ligase	Citrulline--aspartate ligase OS=Glycine max OX=3847 GN=GLYMA_05G046900 PE=3 SV=1	2.08991e+06	2.37563e+06	3.06319e+06	2.27647e+06	2.36263e+06	2.10069e+06	0.428699	2.2466e+06	133502	77077.3	5.9424	2.50957e+06	500274	288833	19.9346	1.11706	0.159702	0.65976	NoSig
I1LEC4	100799688	Tubulin alpha chain	Tubulin alpha chain OS=Glycine max OX=3847 GN=100799688 PE=3 SV=1	1.1685e+07	1.17555e+07	1.20475e+07	1.13878e+07	1.17315e+07	1.15304e+07	0.134366	1.15499e+07	172695	99705.6	1.49521	1.18293e+07	192203	110968	1.6248	1.02419	0.0344862	0.417904	NoSig
I1JFX0	100804300	Usp domain-containing protein	Usp domain-containing protein OS=Glycine max OX=3847 GN=100804300 PE=4 SV=1	4.2356e+07	4.40651e+07	4.51219e+07	4.39959e+07	4.39624e+07	4.44616e+07	0.740033	4.414e+07	279011	161087	0.632106	4.38477e+07	1.39574e+06	805829	3.18315	0.993378	-0.00958552	0.869537	NoSig
I1JT28	100781525	Tubulin beta chain	Tubulin beta chain OS=Glycine max OX=3847 GN=100781525 PE=3 SV=1	2.86812e+06	2.84865e+06	2.66036e+06	3.24116e+06	2.93094e+06	3.06263e+06	0.0626364	3.07824e+06	155697	89891.4	5.05797	2.79237e+06	114745	66247.9	4.10922	0.907133	-0.140614	0.318309	NoSig
I1KZW7	100797925	Pyrophosphate--fructose 6-phosphate 1-phosphotransferase subunit beta	Pyrophosphate--fructose 6-phosphate 1-phosphotransferase subunit beta OS=Glycine max OX=3847 GN=100797925 PE=3 SV=1	5.34029e+07	5.37395e+07	5.07247e+07	5.40765e+07	5.25087e+07	5.26628e+07	0.690947	5.30827e+07	864121	498901	1.62788	5.26224e+07	1.65203e+06	953803	3.13941	0.991329	-0.0125643	0.843055	NoSig
Q9FQF3	547576	Glutathione S-transferase GST 5	Glutathione S-transferase GST 5 OS=Glycine max OX=3847 GN=547576 PE=2 SV=1	1.65243e+07	1.64383e+07	1.74045e+07	1.62871e+07	1.66151e+07	1.62836e+07	0.295805	1.63953e+07	190347	109897	1.16099	1.6789e+07	534728	308726	3.18499	1.02402	0.0342391	0.552164	NoSig
I1JVV8	100809690	#N/A	Uncharacterized protein OS=Glycine max OX=3847 GN=100809690 PE=3 SV=2	2.76654e+07	2.71155e+07	3.2391e+07	2.6288e+07	2.74854e+07	2.66557e+07	0.259356	2.68097e+07	613413	354154	2.28803	2.90573e+07	2.90016e+06	1.67441e+06	9.98081	1.08384	0.116146	0.525638	NoSig
A0A0R0I5G1	100798111	Valyl-tRNA synthetase	Valyl-tRNA synthetase OS=Glycine max OX=3847 GN=100798111 PE=3 SV=1	1.80387e+07	1.88105e+07	1.79621e+07	1.76566e+07	1.80076e+07	1.71449e+07	0.144724	1.7603e+07	433797	250453	2.46434	1.82704e+07	469243	270917	2.56832	1.03791	0.0536875	0.427167	NoSig
I1JMQ3	100791259	HABP4_PAI-RBP1 domain-containing protein	HABP4_PAI-RBP1 domain-containing protein OS=Glycine max OX=3847 GN=100791259 PE=4 SV=1	7.39594e+07	7.56134e+07	7.68171e+07	6.85187e+07	7.05535e+07	7.04914e+07	0.00621085	6.98545e+07	1.15725e+06	668139	1.65666	7.54633e+07	1.43474e+06	828346	1.90124	1.08029	0.111422	0.119647	NoSig
I1KM25	100780329	Polyadenylate-binding protein	Polyadenylate-binding protein OS=Glycine max OX=3847 GN=100780329 PE=3 SV=1	4.55823e+06	4.67446e+06	5.11079e+06	4.03139e+06	4.2818e+06	4.04872e+06	0.0240058	4.12064e+06	139840	80736.4	3.39364	4.78116e+06	291325	168197	6.09319	1.1603	0.214494	0.211288	NoSig
Q9SWB2	PM41	Seed maturation protein PM41	Seed maturation protein PM41 OS=Glycine max OX=3847 GN=PM41 PE=2 SV=1	2.31846e+08	2.34347e+08	2.69521e+08	2.78605e+08	2.71467e+08	2.72659e+08	0.0788201	2.74244e+08	3.82394e+06	2.20775e+06	1.39436	2.45238e+08	2.10666e+07	1.21628e+07	8.59027	0.894233	-0.161277	0.342021	NoSig
I1L4Z3	100797009	RRM domain-containing protein	RRM domain-containing protein OS=Glycine max OX=3847 GN=100797009 PE=4 SV=1	2.65388e+06	2.67556e+06	2.28641e+06	2.5161e+06	2.41137e+06	2.44583e+06	0.567582	2.45777e+06	53378.1	30817.9	2.17181	2.53862e+06	218688	126260	8.61444	1.0329	0.0466955	0.760176	NoSig
I1LPL2	100775472	60S ribosomal protein L7a	60S ribosomal protein L7a OS=Glycine max OX=3847 GN=100775472 PE=3 SV=1	1.3699e+08	1.41351e+08	1.47924e+08	1.28461e+08	1.31033e+08	1.29625e+08	0.0192017	1.29706e+08	1.28825e+06	743770	0.993203	1.42089e+08	5.50393e+06	3.1777e+06	3.87359	1.09546	0.131541	0.192944	NoSig
C6ZHS4	100499632	Eukaryotic translation initiation factor 5A	Eukaryotic translation initiation factor 5A OS=Glycine max OX=3847 GN=100499632 PE=2 SV=1	2.38096e+08	2.37941e+08	2.44227e+08	2.30936e+08	2.29129e+08	2.28259e+08	0.00860613	2.29441e+08	1.36547e+06	788354	0.595129	2.40088e+08	3.58525e+06	2.06995e+06	1.49331	1.0464	0.0654385	0.134457	NoSig
I1KS98	100794687	UBA domain-containing protein	UBA domain-containing protein OS=Glycine max OX=3847 GN=100794687 PE=4 SV=1	1.63209e+07	1.5771e+07	1.81123e+07	1.51811e+07	1.57183e+07	1.64079e+07	0.289235	1.57691e+07	615020	355082	3.90016	1.67347e+07	1.22433e+06	706866	7.31609	1.06124	0.0857443	0.548453	NoSig
I1KZJ9	100810476	Diadenosine tetraphosphate synthetase	Diadenosine tetraphosphate synthetase OS=Glycine max OX=3847 GN=100810476 PE=3 SV=1	6.50835e+07	6.39299e+07	6.72258e+07	6.11517e+07	6.27185e+07	6.1338e+07	0.0275337	6.17361e+07	855870	494137	1.38634	6.54131e+07	1.67251e+06	965622	2.55684	1.05956	0.0834656	0.225486	NoSig
C6SY73	100499921	Ribosomal_L28e domain-containing protein	Ribosomal_L28e domain-containing protein OS=Glycine max OX=3847 GN=100499921 PE=2 SV=1	3.48883e+06	3.40713e+06	3.41202e+06	3.21527e+06	3.30334e+06	3.48941e+06	0.304801	3.336e+06	139958	80804.9	4.19538	3.436e+06	45824.8	26456.9	1.33367	1.02997	0.0426073	0.561995	NoSig
A0A0R0K6A7	GLYMA_04G092600	14_3_3 domain-containing protein	14_3_3 domain-containing protein OS=Glycine max OX=3847 GN=GLYMA_04G092600 PE=3 SV=1	2.92809e+07	2.97527e+07	2.87844e+07	2.93815e+07	3.02342e+07	2.88764e+07	0.667154	2.94974e+07	686257	396211	2.3265	2.92727e+07	484221	279565	1.65418	0.992382	-0.011033	0.829691	NoSig
I1NAH1	100806808	#N/A	Uncharacterized protein OS=Glycine max OX=3847 GN=100806808 PE=4 SV=1	4.3261e+07	4.2622e+07	3.86031e+07	3.99468e+07	3.98901e+07	4.0186e+07	0.366008	4.00076e+07	157051	90673.2	0.392552	4.14954e+07	2.52506e+06	1.45784e+06	6.08515	1.03719	0.052676	0.611196	NoSig
A0A0R0EDI1	GLYMA_U025900	PPM-type phosphatase domain-containing protein	PPM-type phosphatase domain-containing protein OS=Glycine max OX=3847 GN=GLYMA_U025900 PE=4 SV=1	1.08413e+07	1.0709e+07	9.77521e+06	1.16154e+07	1.08011e+07	1.11142e+07	0.148093	1.11769e+07	410718	237128	3.6747	1.04418e+07	581093	335494	5.56505	0.934234	-0.0981436	0.428875	NoSig
I1KYW3	100798239	#N/A	Uncharacterized protein OS=Glycine max OX=3847 GN=100798239 PE=3 SV=1	3.2404e+08	3.31611e+08	4.00603e+08	2.79454e+08	3.00813e+08	2.66431e+08	0.0568602	2.82233e+08	1.73588e+07	1.00221e+07	6.15052	3.52085e+08	4.21886e+07	2.43576e+07	11.9825	1.2475	0.319036	0.301987	NoSig
A7LCD6	LOX10	Lipoxygenase	Lipoxygenase OS=Glycine max OX=3847 GN=LOX10 PE=2 SV=1	234517	225860	139623	266181	225767	253633	0.210387	248527	20685.5	11942.8	8.32322	200000	52466.8	30291.7	26.2334	0.804741	-0.313403	0.48611	NoSig
I1KUX8	GLYMA_08G196500	Ribosomal_L28e domain-containing protein	Ribosomal_L28e domain-containing protein OS=Glycine max OX=3847 GN=GLYMA_08G196500 PE=3 SV=1	1.2636e+08	1.2606e+08	1.35258e+08	1.13368e+08	1.15425e+08	1.15065e+08	0.0090516	1.14619e+08	1.09848e+06	634209	0.958376	1.29226e+08	5.22587e+06	3.01716e+06	4.04397	1.12744	0.173052	0.137383	NoSig
I1NH59	100781537	RanBD1 domain-containing protein	RanBD1 domain-containing protein OS=Glycine max OX=3847 GN=100781537 PE=4 SV=1	4.243e+07	4.26472e+07	4.07859e+07	4.02441e+07	4.19315e+07	4.01842e+07	0.227755	4.07866e+07	991967	572712	2.43209	4.19544e+07	1.01772e+06	587583	2.42579	1.02863	0.0407269	0.499861	NoSig
I1K4Q5	100809343	Ribosomal_L6e_N domain-containing protein	Ribosomal_L6e_N domain-containing protein OS=Glycine max OX=3847 GN=100809343 PE=3 SV=1	948698	865229	692820	824161	817695	811951	0.82649	817936	6108.6	3526.8	0.746831	835582	130490	75338.5	15.6167	1.02157	0.0307948	0.915493	NoSig
I1KQH1	GLYMA_08G051200	Tr-type G domain-containing protein	Tr-type G domain-containing protein OS=Glycine max OX=3847 GN=GLYMA_08G051200 PE=3 SV=1	188334	193032	160133	186906	182577	205084	0.423321	191522	11942.7	6895.09	6.23565	180499	17793.8	10273.3	9.85812	0.942445	-0.085519	0.656215	NoSig
I1KVR6	100814417	Coatomer subunit beta	Coatomer subunit beta OS=Glycine max OX=3847 GN=100814417 PE=4 SV=1	3.06954e+07	3.04051e+07	2.80087e+07	2.98932e+07	2.97523e+07	2.94674e+07	0.998917	2.97043e+07	216932	125246	0.730305	2.97031e+07	1.47453e+06	851323	4.96425	0.999958	-6.03668e-05	0.999713	NoSig
C6T3W3	100527293	Ribosomal_L18e/L15P domain-containing protein	Ribosomal_L18e/L15P domain-containing protein OS=Glycine max OX=3847 GN=100527293 PE=2 SV=1	3.80373e+06	3.46441e+06	3.26362e+06	3.37592e+06	3.69821e+06	3.44853e+06	0.987722	3.50755e+06	169055	97604.1	4.81975	3.51059e+06	273003	157618	7.77656	1.00087	0.00124786	0.993926	NoSig
K7KHJ7	100806292	RRM domain-containing protein	RRM domain-containing protein OS=Glycine max OX=3847 GN=100806292 PE=4 SV=1	1.49351e+07	1.55691e+07	1.53599e+07	1.38367e+07	1.38567e+07	1.46475e+07	0.0226371	1.41136e+07	462447	266994	3.2766	1.52881e+07	323047	186511	2.11307	1.08321	0.115316	0.204103	NoSig
C6SX86	100305936	Ribosomal_L18e/L15P domain-containing protein	Ribosomal_L18e/L15P domain-containing protein OS=Glycine max OX=3847 GN=100305936 PE=2 SV=1	3.52992e+07	3.53759e+07	3.11055e+07	3.10939e+07	2.95628e+07	3.33591e+07	0.221855	3.13386e+07	1.9099e+06	1.10268e+06	6.09441	3.39269e+07	2.44368e+06	1.41086e+06	7.20279	1.08259	0.114488	0.49534	NoSig
K7LNW5	GLYMA_11G099300	#N/A	Uncharacterized protein OS=Glycine max OX=3847 GN=GLYMA_11G099300 PE=3 SV=1	1.8895e+07	1.93593e+07	1.9017e+07	1.89269e+07	1.98704e+07	1.92347e+07	0.460189	1.9344e+07	481160	277798	2.48739	1.90905e+07	240705	138971	1.26087	0.986893	-0.019034	0.682223	NoSig
A0A0R0FHA5	GLYMA_17G053800	#N/A	Uncharacterized protein OS=Glycine max OX=3847 GN=GLYMA_17G053800 PE=3 SV=1	3.90996e+07	3.81033e+07	3.91252e+07	3.69417e+07	3.8055e+07	3.88492e+07	0.270413	3.79486e+07	958219	553228	2.52504	3.87761e+07	582742	336446	1.50284	1.0218	0.0311184	0.535339	NoSig
C6T5C9	100527770	#N/A	Uncharacterized protein OS=Glycine max OX=3847 GN=100527770 PE=2 SV=1	3.05927e+07	3.06018e+07	3.15634e+07	2.85157e+07	2.96536e+07	3.00616e+07	0.0553821	2.94103e+07	801171	462556	2.72412	3.09193e+07	557829	322063	1.80415	1.05131	0.0721877	0.298917	NoSig
I1KYK0	100814766	#N/A	Uncharacterized protein OS=Glycine max OX=3847 GN=100814766 PE=3 SV=1	2.12877e+07	2.0945e+07	2.60517e+07	1.9893e+07	2.0202e+07	1.98409e+07	0.167346	1.99786e+07	195211	112705	0.977098	2.27615e+07	2.85453e+06	1.64807e+06	12.5411	1.13929	0.188137	0.451607	NoSig
I1K964	GLYMA_06G078500	Proteasome subunit beta	Proteasome subunit beta OS=Glycine max OX=3847 GN=GLYMA_06G078500 PE=3 SV=1	9.06264e+07	8.77435e+07	9.21879e+07	8.63003e+07	8.65772e+07	8.87909e+07	0.123351	8.72228e+07	1.36504e+06	788104	1.565	9.01859e+07	2.25467e+06	1.30173e+06	2.50002	1.03397	0.0481967	0.406213	NoSig
K7KA83	100811391	E1 ubiquitin-activating enzyme	E1 ubiquitin-activating enzyme OS=Glycine max OX=3847 GN=100811391 PE=3 SV=1	2.84975e+06	2.87424e+06	2.73177e+06	3.36394e+06	3.19172e+06	3.2224e+06	0.00306574	3.25935e+06	91861.8	53036.5	2.81841	2.81858e+06	76175.4	43979.9	2.70261	0.864768	-0.209615	0.0884544	NoSig
C6TIQ5	100809668	PKS_ER domain-containing protein	PKS_ER domain-containing protein OS=Glycine max OX=3847 GN=100809668 PE=2 SV=1	2.82007e+07	2.85316e+07	3.00223e+07	2.80583e+07	2.82896e+07	2.70858e+07	0.174234	2.78113e+07	638837	368833	2.29704	2.89182e+07	970420	560272	3.35574	1.0398	0.0563097	0.456288	NoSig
I1KIE8	102663482	#N/A	Uncharacterized protein OS=Glycine max OX=3847 GN=102663482 PE=3 SV=1	1.87183e+06	2.01248e+06	2.16483e+06	2.11212e+06	2.05339e+06	2.00167e+06	0.685876	2.05573e+06	55263.7	31906.5	2.68828	2.01638e+06	146539	84604.5	7.26745	0.980858	-0.0278836	0.839122	NoSig
K7ML14	GLYMA_17G108500	H(+)-exporting diphosphatase	H(+)-exporting diphosphatase OS=Glycine max OX=3847 GN=GLYMA_17G108500 PE=3 SV=1	2.77154e+07	2.80556e+07	2.62459e+07	2.67029e+07	2.62309e+07	2.67186e+07	0.244301	2.65508e+07	277144	160009	1.04383	2.7339e+07	961776	555282	3.51797	1.02969	0.0422038	0.515122	NoSig
I1LY07	100785314	#N/A	Uncharacterized protein OS=Glycine max OX=3847 GN=100785314 PE=3 SV=1	794945	799291	752948	770678	754673	736155	0.184433	753835	17276.9	9974.81	2.29186	782395	25593.8	14776.6	3.27121	1.03789	0.0536469	0.465512	NoSig
C6SVL1	100305550	Ribosomal protein	Ribosomal protein OS=Glycine max OX=3847 GN=100305550 PE=2 SV=1	5.71098e+06	5.7019e+06	5.11257e+06	5.94267e+06	5.83695e+06	5.90781e+06	0.125416	5.89581e+06	53871.6	31102.8	0.913727	5.50848e+06	342902	197975	6.22499	0.934304	-0.0980361	0.408798	NoSig
I1JS37	GLYMA_03G260900	#N/A	Uncharacterized protein OS=Glycine max OX=3847 GN=GLYMA_03G260900 PE=3 SV=1	5.98654e+06	5.72276e+06	5.60148e+06	6.2481e+06	6.14961e+06	6.34914e+06	0.0198326	6.24895e+06	99764.3	57599	1.5965	5.77026e+06	196874	113665	3.41188	0.923396	-0.114978	0.194224	NoSig
I1J6K4	100808526	#N/A	Uncharacterized protein OS=Glycine max OX=3847 GN=100808526 PE=3 SV=2	4.11882e+07	4.13196e+07	3.86937e+07	4.4013e+07	4.33185e+07	4.34192e+07	0.0225205	4.35836e+07	375308	216684	0.861123	4.04005e+07	1.47958e+06	854239	3.66229	0.926967	-0.109411	0.204103	NoSig
C6TLD1	#N/A	40S ribosomal protein S6	40S ribosomal protein S6 OS=Glycine max OX=3847 PE=2 SV=1	1.84465e+06	1.93039e+06	1.68707e+06	1.81691e+06	1.68961e+06	1.85449e+06	0.718156	1.787e+06	86413.5	49890.8	4.83566	1.82071e+06	123417	71254.9	6.77853	1.01886	0.0269553	0.857519	NoSig
I1KC56	100781379	#N/A	Uncharacterized protein OS=Glycine max OX=3847 GN=100781379 PE=3 SV=1	3.31565e+07	3.33484e+07	3.45475e+07	3.22541e+07	3.27256e+07	3.38343e+07	0.308041	3.2938e+07	811207	468351	2.46283	3.36841e+07	753805	435210	2.23786	1.02265	0.032315	0.564635	NoSig
C6TBY0	100797399	60S ribosomal protein L7a	60S ribosomal protein L7a OS=Glycine max OX=3847 GN=100797399 PE=2 SV=1	6.82391e+06	6.81178e+06	6.94576e+06	6.49912e+06	6.52912e+06	6.49256e+06	0.00132911	6.50693e+06	19494.8	11255.4	0.299601	6.86048e+06	74103.4	42783.6	1.08015	1.05433	0.0763322	0.079035	NoSig
K7KYV6	GLYMA_07G006700	Lipoxygenase	Lipoxygenase OS=Glycine max OX=3847 GN=GLYMA_07G006700 PE=3 SV=1	2.22556e+06	2.27127e+06	4.27186e+06	1.62863e+06	2.1793e+06	1.66703e+06	0.190623	1.82499e+06	307446	177504	16.8465	2.9229e+06	1.16846e+06	674610	39.976	1.6016	0.679512	0.47002	NoSig
I7AI86	Fer2-2	Ferritin	Ferritin OS=Glycine max OX=3847 GN=Fer2-2 PE=2 SV=1	7.11841e+07	6.6291e+07	1.30682e+08	5.62586e+07	7.47609e+07	5.78589e+07	0.286888	6.29595e+07	1.02516e+07	5.91875e+06	16.2828	8.93857e+07	3.58473e+07	2.06965e+07	40.1041	1.41973	0.505621	0.545807	NoSig
A0A0R4J3L5	732640	Proteasome subunit alpha type	Proteasome subunit alpha type OS=Glycine max OX=3847 GN=732640 PE=3 SV=1	112702	126205	133273	137711	107451	119119	0.817393	121427	15261.8	8811.42	12.5687	124060	10451.8	6034.37	8.42483	1.02168	0.0309495	0.91163	NoSig
A0A0R0KWB3	100819609	60S ribosomal protein L7a	60S ribosomal protein L7a OS=Glycine max OX=3847 GN=100819609 PE=3 SV=1	5.39955e+07	5.48236e+07	5.8386e+07	4.84368e+07	4.83179e+07	5.1169e+07	0.0171723	4.93079e+07	1.61281e+06	931159	3.2709	5.57351e+07	2.33284e+06	1.34687e+06	4.18559	1.13035	0.176766	0.187793	NoSig
I1M8A5	100792921	Proteasome subunit alpha type	Proteasome subunit alpha type OS=Glycine max OX=3847 GN=100792921 PE=3 SV=1	5.78006e+07	5.79289e+07	5.61213e+07	5.7937e+07	5.75894e+07	5.76889e+07	0.48476	5.77384e+07	179003	103348	0.310024	5.72836e+07	1.00863e+06	582331	1.76076	0.992122	-0.0114099	0.697491	NoSig
C6TGN6	#N/A	#N/A	Uncharacterized protein OS=Glycine max OX=3847 PE=2 SV=1	2.29489e+07	2.26898e+07	2.50697e+07	2.19879e+07	2.30043e+07	2.21896e+07	0.222819	2.23939e+07	538123	310686	2.40299	2.35695e+07	1.30568e+06	753835	5.53971	1.05249	0.0738121	0.495718	NoSig
I1KKK0	100793282	Proteasome subunit alpha type	Proteasome subunit alpha type OS=Glycine max OX=3847 GN=100793282 PE=3 SV=1	5.16323e+07	5.06967e+07	4.68133e+07	4.99404e+07	4.99711e+07	5.06946e+07	0.760623	5.0202e+07	426843	246438	0.850251	4.97141e+07	2.55535e+06	1.47533e+06	5.14008	0.990281	-0.0140905	0.88165	NoSig
I1KTD4	100791893	PCI domain-containing protein	PCI domain-containing protein OS=Glycine max OX=3847 GN=100791893 PE=3 SV=2	4.4237e+07	4.32371e+07	4.14108e+07	4.22423e+07	4.27425e+07	4.21959e+07	0.538574	4.23935e+07	303099	174994	0.714965	4.29616e+07	1.43313e+06	827417	3.33583	1.0134	0.0192036	0.742223	NoSig
I1LDC1	100798469	RanBD1 domain-containing protein	RanBD1 domain-containing protein OS=Glycine max OX=3847 GN=100798469 PE=4 SV=1	1.13359e+07	1.10285e+07	1.04035e+07	1.01124e+07	1.08667e+07	1.04011e+07	0.258466	1.046e+07	380572	219723	3.63834	1.09226e+07	475112	274306	4.34979	1.04422	0.0624312	0.524528	NoSig
I1NFK8	GLYMA_20G117100	#N/A	Uncharacterized protein OS=Glycine max OX=3847 GN=GLYMA_20G117100 PE=3 SV=2	5.18635e+06	4.9495e+06	5.30244e+06	5.63827e+06	5.24844e+06	5.63131e+06	0.0952431	5.50601e+06	223089	128801	4.05175	5.14609e+06	179877	103852	3.4954	0.934633	-0.0975283	0.37094	NoSig
A0A0R4J669	100799747	Pyruvate kinase	Pyruvate kinase OS=Glycine max OX=3847 GN=100799747 PE=3 SV=1	2.52971e+07	2.53751e+07	2.33793e+07	2.27773e+07	2.42373e+07	2.34473e+07	0.198498	2.34873e+07	730846	421954	3.11167	2.46838e+07	1.13045e+06	652667	4.57973	1.05094	0.0716867	0.477373	NoSig
I1KTY9	100798053	Sulfurtransferase	Sulfurtransferase OS=Glycine max OX=3847 GN=100798053 PE=4 SV=1	1.52797e+07	1.54908e+07	1.54349e+07	1.49281e+07	1.50881e+07	1.52002e+07	0.0310636	1.50721e+07	136780	78970.2	0.907505	1.54018e+07	109344	63129.5	0.70994	1.02187	0.031214	0.239345	NoSig
C6TA09	#N/A	S-formylglutathione hydrolase	S-formylglutathione hydrolase OS=Glycine max OX=3847 PE=2 SV=1	716180	709911	972362	751814	669980	610972	0.271383	677589	70728.7	40835.2	10.4383	799484	149749	86457.7	18.7307	1.1799	0.23866	0.535639	NoSig
A0A0R4J2Q0	100791227	#N/A	Uncharacterized protein OS=Glycine max OX=3847 GN=100791227 PE=3 SV=1	202184	206629	189252	206124	186317	209459	0.892821	200633	12509.7	7222.48	6.2351	199355	9027.74	5212.17	4.52847	0.993629	-0.0092212	0.945551	NoSig
C6SWL4	100305777	#N/A	Uncharacterized protein OS=Glycine max OX=3847 GN=100305777 PE=2 SV=1	5.80027e+07	5.96808e+07	6.01053e+07	5.33254e+07	5.36554e+07	5.40361e+07	0.00115336	5.36723e+07	355668	205345	0.662666	5.92629e+07	1.11187e+06	641941	1.87617	1.10416	0.142951	0.079035	NoSig
I1N438	100804483	Vacuolar proton pump subunit B	Vacuolar proton pump subunit B OS=Glycine max OX=3847 GN=100804483 PE=3 SV=2	4.11277e+07	4.17279e+07	4.77819e+07	3.98454e+07	4.07038e+07	3.98976e+07	0.18815	4.0149e+07	481251	277850	1.19866	4.35459e+07	3.68078e+06	2.1251e+06	8.45264	1.08461	0.117173	0.4674	NoSig
I1JW21	GLYMA_04G132900	#N/A	Uncharacterized protein OS=Glycine max OX=3847 GN=GLYMA_04G132900 PE=3 SV=1	1.70286e+07	1.72076e+07	1.63165e+07	1.71085e+07	1.61746e+07	1.59629e+07	0.382981	1.64154e+07	609567	351934	3.7134	1.68509e+07	471354	272136	2.7972	1.02653	0.0377814	0.62663	NoSig
I1KQE8	100817941	26S proteasome non-ATPase regulatory subunit 1 homolog	26S proteasome non-ATPase regulatory subunit 1 homolog OS=Glycine max OX=3847 GN=100817941 PE=3 SV=1	5.08508e+07	5.09502e+07	5.02495e+07	4.63771e+07	4.77101e+07	4.75695e+07	0.00189564	4.72189e+07	732423	422865	1.55112	5.06835e+07	379136	218894	0.748047	1.07337	0.102152	0.084073	NoSig
I1N1W7	100777553	#N/A	Uncharacterized protein OS=Glycine max OX=3847 GN=100777553 PE=3 SV=1	3.89017e+07	3.9886e+07	4.14502e+07	3.7749e+07	3.63109e+07	3.6635e+07	0.020887	3.68983e+07	754321	435507	2.04432	4.00793e+07	1.2852e+06	742013	3.20665	1.08621	0.119302	0.198136	NoSig
I1KEA0	100779078	Aldo_ket_red domain-containing protein	Aldo_ket_red domain-containing protein OS=Glycine max OX=3847 GN=100779078 PE=4 SV=1	1.94424e+07	1.91262e+07	1.77817e+07	1.95858e+07	1.94392e+07	1.97227e+07	0.196141	1.95826e+07	141820	81879.6	0.724214	1.87834e+07	881823	509121	4.69469	0.959192	-0.0601088	0.474378	NoSig
I1KB09	GLYMA_06G135800	#N/A	Uncharacterized protein OS=Glycine max OX=3847 GN=GLYMA_06G135800 PE=3 SV=1	1.32984e+06	1.46163e+06	1.34437e+06	1.41643e+06	1.41979e+06	1.25512e+06	0.839147	1.36378e+06	94114.2	54336.9	6.90099	1.37861e+06	72259.3	41718.9	5.24145	1.01088	0.0156093	0.919546	NoSig
I1KG56	100802469	Coatomer subunit beta	Coatomer subunit beta OS=Glycine max OX=3847 GN=100802469 PE=4 SV=1	1.08755e+06	1.09095e+06	1.18952e+06	1.12626e+06	1.10788e+06	1.12275e+06	0.918059	1.11896e+06	9755.81	5632.52	0.871864	1.12267e+06	57919.1	33439.6	5.15903	1.00332	0.00478078	0.957304	NoSig
I1JIA7	100790882	Indole-3-glycerol-phosphate synthase	Indole-3-glycerol-phosphate synthase OS=Glycine max OX=3847 GN=100790882 PE=3 SV=1	2.91997e+07	2.89992e+07	2.84233e+07	2.21533e+07	2.23665e+07	2.20879e+07	1.12472e-05	2.22026e+07	145669	84102	0.65609	2.88741e+07	403032	232691	1.39583	1.30048	0.379048	0.0192046	Up
Q39839	#N/A	Nucleoside diphosphate kinase 1	Nucleoside diphosphate kinase 1 OS=Glycine max OX=3847 PE=2 SV=1	6.99212e+06	6.78166e+06	8.09217e+06	4.77201e+06	5.93504e+06	4.85579e+06	0.0190673	5.18761e+06	648641	374493	12.5037	7.28865e+06	703781	406328	9.65585	1.40501	0.490581	0.192944	Up
I1JZT5	100819324	Plasma membrane ATPase	Plasma membrane ATPase OS=Glycine max OX=3847 GN=100819324 PE=3 SV=1	968962	960843	1.08481e+06	922002	965670	950808	0.235051	946160	22201.8	12818.2	2.34651	1.00487e+06	69348.8	40038.5	6.90125	1.06205	0.0868562	0.509004	NoSig
I1MZW3	100780392	E1 ubiquitin-activating enzyme	E1 ubiquitin-activating enzyme OS=Glycine max OX=3847 GN=100780392 PE=3 SV=2	9.46126e+06	1.0132e+07	7.86754e+06	9.04439e+06	9.22241e+06	9.16799e+06	0.990342	9.14493e+06	91221	52666.5	0.997503	9.15361e+06	1.16317e+06	671555	12.7072	1.00095	0.00136793	0.995234	NoSig
C6SZW0	#N/A	NAC-A/B domain-containing protein	NAC-A/B domain-containing protein OS=Glycine max OX=3847 PE=2 SV=1	4.06482e+06	4.14868e+06	3.98745e+06	3.85128e+06	3.87588e+06	3.92018e+06	0.022015	3.88244e+06	34917.6	20159.7	0.899372	4.06698e+06	80637.2	46555.9	1.98273	1.04753	0.0669934	0.2021	NoSig
I1MM44	100789951	Glyceraldehyde-3-phosphate dehydrogenase	Glyceraldehyde-3-phosphate dehydrogenase OS=Glycine max OX=3847 GN=100789951 PE=3 SV=1	2.35644e+07	2.38575e+07	2.16528e+07	2.20844e+07	2.13356e+07	2.14525e+07	0.127191	2.16242e+07	402841	232580	1.86292	2.30249e+07	1.19728e+06	691251	5.19995	1.06478	0.0905491	0.408798	NoSig
I1MKY3	GLYMA_16G037900	#N/A	Uncharacterized protein OS=Glycine max OX=3847 GN=GLYMA_16G037900 PE=4 SV=1	4.35518e+06	4.18253e+06	3.89407e+06	4.4068e+06	4.05373e+06	4.57136e+06	0.381232	4.34397e+06	264475	152695	6.08834	4.14392e+06	232966	134503	5.62187	0.95395	-0.068015	0.625616	NoSig
A0A0R4J455	GLYMA_U032500	Uricase	Uricase OS=Glycine max OX=3847 GN=GLYMA_U032500 PE=3 SV=1	2.76193e+07	2.62588e+07	2.73976e+07	2.72338e+07	2.76534e+07	2.75795e+07	0.418714	2.74889e+07	223962	129304	0.814735	2.70919e+07	729967	421447	2.69441	0.985557	-0.0209889	0.652926	NoSig
K7LP97	GLYMA_11G117600	RRM domain-containing protein	RRM domain-containing protein OS=Glycine max OX=3847 GN=GLYMA_11G117600 PE=4 SV=1	7.93544e+06	8.327e+06	1.09297e+07	8.47062e+06	8.04543e+06	7.904e+06	0.388028	8.14002e+06	294914	170269	3.62302	9.06406e+06	1.62754e+06	939660	17.956	1.11352	0.155125	0.629871	NoSig
I1K099	GLYMA_05G046700	Citrulline--aspartate ligase	Citrulline--aspartate ligase OS=Glycine max OX=3847 GN=GLYMA_05G046700 PE=3 SV=1	1.12743e+07	1.13324e+07	1.03222e+07	1.157e+07	1.16042e+07	1.10275e+07	0.323415	1.14006e+07	323533	186792	2.83787	1.09763e+07	567216	327482	5.16764	0.962787	-0.0547112	0.577346	NoSig
I1LEV4	100812875	Glutaminyl-tRNA synthetase	Glutaminyl-tRNA synthetase OS=Glycine max OX=3847 GN=100812875 PE=3 SV=1	2.72797e+07	2.67282e+07	2.8327e+07	2.68265e+07	2.72381e+07	2.71777e+07	0.49536	2.70807e+07	222229	128304	0.820618	2.7445e+07	812102	468867	2.95902	1.01345	0.019274	0.708398	NoSig
I1KZ13	100811552	#N/A	Uncharacterized protein OS=Glycine max OX=3847 GN=100811552 PE=3 SV=1	717459	759357	734131	822865	694028	736990	0.737222	751295	65598.9	37873.6	8.73145	736982	21093.9	12178.6	2.8622	0.98095	-0.0277486	0.869341	NoSig
C6T7G4	#N/A	AAA domain-containing protein	AAA domain-containing protein OS=Glycine max OX=3847 PE=2 SV=1	2.38115e+07	2.29599e+07	2.38195e+07	2.37016e+07	2.29689e+07	2.37758e+07	0.906225	2.34821e+07	445955	257472	1.89913	2.35303e+07	494025	285225	2.09952	1.00205	0.00295833	0.949313	NoSig
C6SVX0	#N/A	SHSP domain-containing protein	SHSP domain-containing protein OS=Glycine max OX=3847 PE=2 SV=1	1.3525e+08	1.39562e+08	1.41173e+08	1.68843e+08	1.65393e+08	1.64089e+08	0.000266894	1.66108e+08	2.45644e+06	1.41823e+06	1.47882	1.38662e+08	3.06276e+06	1.76829e+06	2.2088	0.834768	-0.260553	0.0569652	NoSig
I1JMY1	100806458	Non-reducing end alpha-L-arabinofuranosidase	Non-reducing end alpha-L-arabinofuranosidase OS=Glycine max OX=3847 GN=100806458 PE=3 SV=1	1.85926e+07	1.81952e+07	1.77601e+07	1.78581e+07	1.78425e+07	1.77998e+07	0.221022	1.78335e+07	30179.6	17424.2	0.16923	1.81826e+07	416362	240387	2.28989	1.01958	0.0279721	0.49462	NoSig
I1N030	100807501	Alpha-1,4 glucan phosphorylase	Alpha-1,4 glucan phosphorylase OS=Glycine max OX=3847 GN=100807501 PE=3 SV=1	255072	296835	351580	266449	294246	254880	0.388067	271858	20232.9	11681.5	7.44243	301162	48399.5	27943.5	16.0709	1.10779	0.147684	0.629871	NoSig
A0A0R0EW30	100783650	AAA domain-containing protein	AAA domain-containing protein OS=Glycine max OX=3847 GN=100783650 PE=3 SV=1	6.69025e+06	6.74036e+06	6.85169e+06	6.00449e+06	6.33769e+06	6.04463e+06	0.0054065	6.12894e+06	181892	105016	2.96777	6.76077e+06	82629.2	47706	1.22219	1.10309	0.141549	0.114977	NoSig
I1KHJ4	100776235	Aminotran_1_2 domain-containing protein	Aminotran_1_2 domain-containing protein OS=Glycine max OX=3847 GN=100776235 PE=4 SV=1	4.64144e+07	4.76092e+07	4.96315e+07	4.38859e+07	4.4612e+07	4.49758e+07	0.0267539	4.44912e+07	554925	320386	1.24727	4.7885e+07	1.62618e+06	938876	3.39601	1.07628	0.106054	0.222841	NoSig
O48551	PAA1	Proteasome subunit alpha type-6	Proteasome subunit alpha type-6 OS=Glycine max OX=3847 GN=PAA1 PE=2 SV=2	4.16794e+07	4.21327e+07	3.9693e+07	4.0568e+07	4.04602e+07	4.06566e+07	0.464608	4.05616e+07	98352.5	56783.8	0.242477	4.11684e+07	1.29762e+06	749183	3.15199	1.01496	0.0214219	0.684793	NoSig
I1M4L7	100804036	Beta-galactosidase	Beta-galactosidase OS=Glycine max OX=3847 GN=100804036 PE=3 SV=1	9.24791e+06	9.46447e+06	9.24831e+06	1.06711e+07	1.04323e+07	1.09696e+07	0.00132456	1.0691e+07	269249	155451	2.51847	9.32023e+06	124919	72121.9	1.3403	0.871784	-0.197957	0.079035	NoSig
A0A0R0K5N2	GLYMA_05G212900	AAA domain-containing protein	AAA domain-containing protein OS=Glycine max OX=3847 GN=GLYMA_05G212900 PE=4 SV=1	1.05943e+06	1.03741e+06	877512	1.10589e+06	1.03994e+06	1.04887e+06	0.294474	1.0649e+06	35776.1	20655.4	3.35958	991452	99287.6	57323.7	10.0144	0.931028	-0.103103	0.551475	NoSig
A0A0R4J5N5	GLYMA_17G127100	PCI domain-containing protein	PCI domain-containing protein OS=Glycine max OX=3847 GN=GLYMA_17G127100 PE=4 SV=1	4.64866e+07	4.83241e+07	4.36875e+07	4.68201e+07	4.64277e+07	4.6418e+07	0.788124	4.65553e+07	229403	132446	0.492754	4.61661e+07	2.33485e+06	1.34802e+06	5.05749	0.99164	-0.0121117	0.895232	NoSig
A0A0R4J4W3	100802442	AAA domain-containing protein	AAA domain-containing protein OS=Glycine max OX=3847 GN=100802442 PE=3 SV=1	5.49222e+07	5.49765e+07	5.48588e+07	5.36854e+07	5.37202e+07	5.23275e+07	0.021919	5.32443e+07	794247	458559	1.4917	5.49192e+07	58888	33999	0.107227	1.03146	0.0446813	0.201844	NoSig
I1LPJ9	100779929	#N/A	Uncharacterized protein OS=Glycine max OX=3847 GN=100779929 PE=4 SV=1	1.85446e+07	1.81744e+07	1.66712e+07	1.76579e+07	1.69019e+07	1.79152e+07	0.662551	1.74916e+07	526705	304093	3.01118	1.77967e+07	992161	572824	5.57496	1.01744	0.0249469	0.827781	NoSig
I1LWI1	GLYMA_13G065400	Plasma membrane ATPase	Plasma membrane ATPase OS=Glycine max OX=3847 GN=GLYMA_13G065400 PE=3 SV=1	1.96485e+07	1.97662e+07	1.96417e+07	1.88452e+07	1.90578e+07	1.95301e+07	0.058688	1.91444e+07	350555	202393	1.83111	1.96855e+07	69993.8	40410.9	0.355561	1.02826	0.0402116	0.307864	NoSig
I1N898	100796371	Tubulin alpha chain	Tubulin alpha chain OS=Glycine max OX=3847 GN=100796371 PE=3 SV=1	4.13645e+07	4.1557e+07	4.31068e+07	4.23065e+07	4.12601e+07	4.27844e+07	0.887256	4.2117e+07	779620	450114	1.85108	4.20095e+07	955205	551488	2.27379	0.997447	-0.0036877	0.942659	NoSig
A0A0R0EV63	GLYMA_19G078900	GTP_EFTU_D3 domain-containing protein (Fragment)	GTP_EFTU_D3 domain-containing protein (Fragment) OS=Glycine max OX=3847 GN=GLYMA_19G078900 PE=4 SV=1	2.96816e+06	3.15391e+06	3.85254e+06	2.72464e+06	2.98267e+06	2.67418e+06	0.136577	2.79383e+06	165473	95535.8	5.9228	3.32487e+06	466320	269230	14.0252	1.19008	0.251055	0.4198	NoSig
C6SV67	#N/A	RRM domain-containing protein	RRM domain-containing protein OS=Glycine max OX=3847 PE=2 SV=1	1.36312e+06	1.4367e+06	1.38429e+06	1.02661e+06	1.0613e+06	1.02064e+06	0.000143464	1.03618e+06	21958.4	12677.7	2.11916	1.3947e+06	37875.8	21867.6	2.71569	1.346	0.428676	0.0433916	Up
A0A0R0GA14	100779969	SHSP domain-containing protein	SHSP domain-containing protein OS=Glycine max OX=3847 GN=100779969 PE=3 SV=1	1.37286e+08	1.39161e+08	1.41464e+08	1.47748e+08	1.42275e+08	1.44899e+08	0.0463838	1.44974e+08	2.73762e+06	1.58056e+06	1.88835	1.39304e+08	2.09266e+06	1.2082e+06	1.50223	0.960886	-0.0575621	0.274806	NoSig
I1M261	100810258	Allantoinase	Allantoinase OS=Glycine max OX=3847 GN=100810258 PE=3 SV=1	1.94665e+07	1.84367e+07	2.08089e+07	1.87986e+07	1.87162e+07	1.92995e+07	0.423628	1.89381e+07	315654	182243	1.66677	1.95707e+07	1.18955e+06	686785	6.0782	1.0334	0.0474027	0.656392	NoSig
I1N8M5	100791967	NAC-A/B domain-containing protein	NAC-A/B domain-containing protein OS=Glycine max OX=3847 GN=100791967 PE=4 SV=1	67333.1	66251.3	56320.4	83934.5	80605.6	85698.3	0.00617259	83412.8	2586.15	1493.11	3.10042	63301.6	6070.05	3504.55	9.5891	0.758895	-0.398027	0.119647	Down
I1JYL8	100499823	Cytochrome b5 heme-binding domain-containing protein	Cytochrome b5 heme-binding domain-containing protein OS=Glycine max OX=3847 GN=100499823 PE=3 SV=1	1.89202e+07	1.94218e+07	1.94774e+07	1.89893e+07	1.85595e+07	1.8968e+07	0.126733	1.88389e+07	242240	139857	1.28585	1.92731e+07	306904	177191	1.59239	1.02305	0.0328773	0.408798	NoSig
I1K5F2	100784412	Tr-type G domain-containing protein	Tr-type G domain-containing protein OS=Glycine max OX=3847 GN=100784412 PE=3 SV=1	2.91988e+07	2.89231e+07	2.66872e+07	2.89337e+07	2.82102e+07	2.911e+07	0.597718	2.87513e+07	476809	275286	1.65839	2.82697e+07	1.37737e+06	795226	4.87226	0.983248	-0.024373	0.780576	NoSig
I1KQU2	100807796	Aminotran_1_2 domain-containing protein	Aminotran_1_2 domain-containing protein OS=Glycine max OX=3847 GN=100807796 PE=3 SV=1	5.43063e+07	5.38059e+07	6.14166e+07	5.13886e+07	5.29729e+07	5.12593e+07	0.139499	5.18736e+07	954232	550926	1.83953	5.65096e+07	4.25693e+06	2.45774e+06	7.53311	1.08937	0.123496	0.420196	NoSig
I1LDS8	100791779	Cytochrome b5 heme-binding domain-containing protein	Cytochrome b5 heme-binding domain-containing protein OS=Glycine max OX=3847 GN=100791779 PE=4 SV=1	2.91852e+07	2.90953e+07	2.90043e+07	2.82103e+07	2.78055e+07	2.77414e+07	0.00165121	2.79191e+07	254236	146783	0.910619	2.90949e+07	90470.3	52233.1	0.310949	1.04212	0.059517	0.0840237	NoSig
I1KJQ5	100817394	Eukaryotic translation initiation factor 3 subunit B	Eukaryotic translation initiation factor 3 subunit B OS=Glycine max OX=3847 GN=100817394 PE=3 SV=1	964960	883035	992894	880590	848358	875123	0.0836465	868024	17249.3	9958.87	1.98719	946963	57097.8	32965.4	6.02957	1.09094	0.125573	0.349209	NoSig
I1LPK4	GLYMA_12G027800	Alanine--tRNA ligase	Alanine--tRNA ligase OS=Glycine max OX=3847 GN=GLYMA_12G027800 PE=3 SV=2	1.31235e+06	1.34194e+06	1.25585e+06	1.34673e+06	1.28965e+06	1.26977e+06	0.970825	1.30205e+06	39948.4	23064.2	3.06812	1.30338e+06	43739.8	25253.2	3.35588	1.00102	0.00147382	0.984785	NoSig
I1JK05	100779711	Eukaryotic translation initiation factor 3 subunit B	Eukaryotic translation initiation factor 3 subunit B OS=Glycine max OX=3847 GN=100779711 PE=3 SV=1	2.72082e+07	2.64074e+07	2.6641e+07	2.57141e+07	2.63562e+07	2.58277e+07	0.0638604	2.5966e+07	342679	197846	1.31972	2.67522e+07	411812	237760	1.53936	1.03028	0.0430336	0.320711	NoSig
C6T9M6	#N/A	Reticulon-like protein	Reticulon-like protein OS=Glycine max OX=3847 PE=2 SV=1	1.06736e+08	1.0719e+08	9.51924e+07	1.15752e+08	1.06351e+08	1.04992e+08	0.311933	1.09032e+08	5.85933e+06	3.38289e+06	5.37397	1.0304e+08	6.79975e+06	3.92584e+06	6.59915	0.945043	-0.0815479	0.56602	NoSig
I1MK72	GLYMA_16G013900	Aminotran_1_2 domain-containing protein	Aminotran_1_2 domain-containing protein OS=Glycine max OX=3847 GN=GLYMA_16G013900 PE=4 SV=1	3.32437e+06	3.43941e+06	3.09748e+06	3.31507e+06	3.30085e+06	3.31211e+06	0.835639	3.30934e+06	7499.14	4329.63	0.226605	3.28709e+06	173987	100452	5.29305	0.993274	-0.00973631	0.918772	NoSig
C6TCX8	#N/A	OMPdecase	OMPdecase OS=Glycine max OX=3847 PE=2 SV=1	3.94342e+07	3.93406e+07	4.52357e+07	3.75238e+07	3.78147e+07	3.62645e+07	0.108345	3.7201e+07	823997	475735	2.21499	4.13368e+07	3.37686e+06	1.94963e+06	8.16913	1.11118	0.152087	0.383557	NoSig
A0A0R0HCG7	GLYMA_11G039900	PH domain-containing protein	PH domain-containing protein OS=Glycine max OX=3847 GN=GLYMA_11G039900 PE=4 SV=1	1.43215e+07	1.42398e+07	1.42941e+07	1.39279e+07	1.43311e+07	1.39463e+07	0.180107	1.40684e+07	227643	131430	1.61812	1.42851e+07	41575.5	24003.7	0.291041	1.0154	0.0220544	0.460325	NoSig
I1LFD6	100819803	DHAR class glutathione S-transferase	DHAR class glutathione S-transferase OS=Glycine max OX=3847 GN=100819803 PE=2 SV=1	1.70257e+07	1.67092e+07	1.80036e+07	1.65328e+07	1.75474e+07	1.62333e+07	0.441596	1.67712e+07	688729	397638	4.10662	1.72462e+07	674740	389561	3.91241	1.02832	0.040291	0.669947	NoSig
I1NFB9	100800990	Diphosphomevalonate decarboxylase	Diphosphomevalonate decarboxylase OS=Glycine max OX=3847 GN=100800990 PE=3 SV=1	2.37637e+07	2.34698e+07	2.30216e+07	2.35138e+07	2.34284e+07	2.34992e+07	0.789266	2.34805e+07	45656.8	26359.9	0.194446	2.34183e+07	373708	215760	1.59579	0.997355	-0.00382118	0.895761	NoSig
I1NAI6	100783307	Glutaredoxin-dependent peroxiredoxin	Glutaredoxin-dependent peroxiredoxin OS=Glycine max OX=3847 GN=100783307 PE=3 SV=1	1.67645e+07	1.66679e+07	1.82017e+07	1.74929e+07	1.75724e+07	1.70366e+07	0.780571	1.73673e+07	289099	166911	1.66462	1.72114e+07	859024	495958	4.99102	0.991022	-0.0130106	0.892118	NoSig
A0A0R4J3L4	100817735	Usp domain-containing protein	Usp domain-containing protein OS=Glycine max OX=3847 GN=100817735 PE=4 SV=1	2.43177e+07	2.47546e+07	2.63403e+07	2.4195e+07	2.38565e+07	2.41248e+07	0.158432	2.40588e+07	178618	103125	0.742422	2.51375e+07	1.06428e+06	614464	4.23385	1.04484	0.0632784	0.44039	NoSig
I1NEH6	100807722	Aldo_ket_red domain-containing protein	Aldo_ket_red domain-containing protein OS=Glycine max OX=3847 GN=100807722 PE=3 SV=1	629411	640101	624804	647805	674339	646159	0.0728156	656101	15816.3	9131.53	2.41065	631439	7847.7	4530.87	1.24283	0.962411	-0.055275	0.33121	NoSig
I1LRP3	GLYMA_12G097500	Endoplasmic reticulum transmembrane protein	Endoplasmic reticulum transmembrane protein OS=Glycine max OX=3847 GN=GLYMA_12G097500 PE=3 SV=1	4.30777e+06	4.14935e+06	3.4758e+06	4.33632e+06	4.17009e+06	4.32919e+06	0.312792	4.27854e+06	93983	54261.1	2.19662	3.97764e+06	441769	255056	11.1063	0.929673	-0.105204	0.566977	NoSig
A0A0R0GAK0	GLYMA_14G061500	#N/A	Uncharacterized protein OS=Glycine max OX=3847 GN=GLYMA_14G061500 PE=3 SV=1	1.88842e+07	1.95403e+07	2.08921e+07	1.77038e+07	1.85846e+07	1.76175e+07	0.053876	1.79686e+07	535176	308984	2.97839	1.97722e+07	1.02387e+06	591133	5.17835	1.10037	0.137991	0.293908	NoSig
I1LTJ5	100820539	Beta-galactosidase	Beta-galactosidase OS=Glycine max OX=3847 GN=100820539 PE=3 SV=1	5.12808e+07	5.06981e+07	4.86802e+07	5.51562e+07	5.35801e+07	5.62863e+07	0.012592	5.50075e+07	1.35923e+06	784753	2.47099	5.02197e+07	1.36474e+06	787932	2.71753	0.91296	-0.131376	0.163504	NoSig
I1M984	100788164	Aspartate--tRNA ligase	Aspartate--tRNA ligase OS=Glycine max OX=3847 GN=100788164 PE=3 SV=1	2.68464e+07	2.70701e+07	2.6479e+07	2.62531e+07	2.60351e+07	2.6304e+07	0.0346193	2.61974e+07	142802	82446.5	0.545098	2.67985e+07	298468	172321	1.11375	1.02295	0.0327305	0.247779	NoSig
C6TI33	#N/A	Obg-like ATPase 1	Obg-like ATPase 1 OS=Glycine max OX=3847 PE=2 SV=1	4.87071e+07	4.86358e+07	4.72055e+07	4.68923e+07	4.73541e+07	4.65742e+07	0.0824417	4.69402e+07	392162	226415	0.83545	4.81828e+07	847153	489104	1.75821	1.02647	0.0376934	0.346988	NoSig
I1KV08	100794691	Alpha-MPP	Alpha-MPP OS=Glycine max OX=3847 GN=100794691 PE=3 SV=1	1.27041e+06	1.22448e+06	1.30168e+06	1.24726e+06	1.25552e+06	1.24048e+06	0.479996	1.24775e+06	7529.69	4347.27	0.60346	1.26552e+06	38831.8	22419.6	3.06844	1.01424	0.0203995	0.694002	NoSig
I1LCI3	GLYMA_10G193500	Superoxide dismutase	Superoxide dismutase OS=Glycine max OX=3847 GN=GLYMA_10G193500 PE=3 SV=1	1.83298e+07	1.84612e+07	1.71842e+07	1.87283e+07	1.86749e+07	1.92533e+07	0.115336	1.88855e+07	319649	184550	1.69257	1.79917e+07	702432	405549	3.90419	0.952675	-0.0699447	0.396162	NoSig
I1KP94	100306295	Glutathione peroxidase	Glutathione peroxidase OS=Glycine max OX=3847 GN=100306295 PE=3 SV=1	1.68862e+08	1.6736e+08	1.60407e+08	1.07377e+08	1.06239e+08	1.0557e+08	2.41182e-05	1.06395e+08	913894	527637	0.858961	1.65543e+08	4.51093e+06	2.60439e+06	2.72493	1.55592	0.63777	0.0274545	Up
I1NJ46	100797267	Importin subunit alpha	Importin subunit alpha OS=Glycine max OX=3847 GN=100797267 PE=3 SV=1	9.87046e+06	1.02999e+07	1.04032e+07	9.84638e+06	9.97598e+06	9.62395e+06	0.123111	9.81543e+06	178043	102793	1.81391	1.01912e+07	282520	163113	2.7722	1.03828	0.054198	0.405814	NoSig
C6T4R9	100527579	Ubiquitin	Ubiquitin OS=Glycine max OX=3847 GN=100527579 PE=2 SV=1	2.94787e+07	3.03535e+07	3.16421e+07	2.46808e+07	2.5903e+07	2.57352e+07	0.00235455	2.54397e+07	662515	382503	2.60426	3.04914e+07	1.08829e+06	628326	3.56917	1.19858	0.261325	0.0884544	NoSig
I1KU39	100805852	Protein-synthesizing GTPase	Protein-synthesizing GTPase OS=Glycine max OX=3847 GN=100805852 PE=4 SV=1	1.54561e+07	1.4855e+07	1.28546e+07	1.61773e+07	1.435e+07	1.57062e+07	0.346065	1.54112e+07	948692	547727	6.15588	1.43886e+07	1.36205e+06	786382	9.46623	0.933645	-0.0990535	0.598083	NoSig
I1M9F7	100811514	Aspartate aminotransferase	Aspartate aminotransferase OS=Glycine max OX=3847 GN=100811514 PE=3 SV=1	1.24922e+07	1.27281e+07	1.32369e+07	1.28409e+07	1.28495e+07	1.21534e+07	0.555866	1.26146e+07	399437	230615	3.16646	1.28191e+07	380557	219715	2.96867	1.01621	0.0231967	0.753241	NoSig
I1JJB5	100799149	Dihydrolipoyllysine-residue succinyltransferase	Dihydrolipoyllysine-residue succinyltransferase OS=Glycine max OX=3847 GN=100799149 PE=3 SV=1	2.03117e+07	2.04432e+07	2.25693e+07	2.00811e+07	2.04006e+07	2.01274e+07	0.28752	2.0203e+07	172644	99676.3	0.854548	2.1108e+07	1.26715e+06	731588	6.00315	1.0448	0.0632229	0.546705	NoSig
A0A0R0LAF9	102662733	Proteasome subunit alpha type	Proteasome subunit alpha type OS=Glycine max OX=3847 GN=102662733 PE=3 SV=1	4.45449e+06	4.38994e+06	4.57688e+06	4.37773e+06	4.12813e+06	4.5247e+06	0.366687	4.34352e+06	200488	115752	4.6158	4.47377e+06	94950.5	54819.7	2.12238	1.02999	0.0426255	0.611196	NoSig
I1LAJ3	100781297	Aldo_ket_red domain-containing protein	Aldo_ket_red domain-containing protein OS=Glycine max OX=3847 GN=100781297 PE=3 SV=1	3.17842e+07	3.118e+07	3.60202e+07	3.00915e+07	3.06417e+07	2.97678e+07	0.14097	3.0167e+07	441789	255067	1.46448	3.29948e+07	2.63739e+06	1.5227e+06	7.99335	1.09374	0.129267	0.421965	NoSig
A0A0R4J305	100788475	AAA domain-containing protein	AAA domain-containing protein OS=Glycine max OX=3847 GN=100788475 PE=3 SV=1	3.10288e+07	3.04886e+07	3.06071e+07	2.98061e+07	3.04174e+07	3.03402e+07	0.108497	3.01879e+07	332872	192184	1.10267	3.07082e+07	283937	163931	0.924628	1.01723	0.0246521	0.383557	NoSig
I1K3J0	100791472	Signal recognition particle subunit SRP72	Signal recognition particle subunit SRP72 OS=Glycine max OX=3847 GN=100791472 PE=3 SV=1	1.42157e+07	1.42445e+07	1.44105e+07	1.26184e+07	1.27936e+07	1.36871e+07	0.0201781	1.3033e+07	573153	330910	4.3977	1.42902e+07	105154	60710.4	0.735844	1.09646	0.132853	0.195762	NoSig
I1MEK5	100800507	40S ribosomal protein S6	40S ribosomal protein S6 OS=Glycine max OX=3847 GN=100800507 PE=3 SV=1	1.61259e+07	1.64103e+07	1.81046e+07	1.47018e+07	1.42619e+07	1.49252e+07	0.0254667	1.46296e+07	337453	194828	2.30664	1.68803e+07	1.06981e+06	617655	6.33764	1.15384	0.206443	0.218416	NoSig
A0A0R0GHQ9	100796802	#N/A	Uncharacterized protein OS=Glycine max OX=3847 GN=100796802 PE=4 SV=1	3.59595e+06	3.23577e+06	2.87342e+06	3.8512e+06	3.56566e+06	3.61874e+06	0.121543	3.67853e+06	151873	87683.7	4.12862	3.23505e+06	361265	208577	11.1672	0.87944	-0.185343	0.401811	NoSig
A0A0R0JPJ7	100813657	ATP synthase subunit gamma	ATP synthase subunit gamma OS=Glycine max OX=3847 GN=100813657 PE=3 SV=1	3.88693e+07	3.89999e+07	4.27807e+07	3.50733e+07	3.62472e+07	3.61452e+07	0.0302579	3.58219e+07	650279	375439	1.81531	4.02166e+07	2.22147e+06	1.28257e+06	5.52377	1.12268	0.16695	0.237923	NoSig
I1LHN4	100803268	#N/A	Uncharacterized protein OS=Glycine max OX=3847 GN=100803268 PE=3 SV=1	2.32798e+07	2.22346e+07	2.15725e+07	2.2467e+07	2.23773e+07	2.26518e+07	0.799865	2.24987e+07	139980	80817.8	0.622171	2.23623e+07	860812	496990	3.84939	0.993937	-0.00877361	0.901796	NoSig
I1KPH6	100803740	6-phosphogluconate dehydrogenase, decarboxylating	6-phosphogluconate dehydrogenase, decarboxylating OS=Glycine max OX=3847 GN=100803740 PE=3 SV=1	4.16661e+07	4.12594e+07	4.26276e+07	4.05592e+07	4.10567e+07	4.08982e+07	0.0786451	4.0838e+07	254127	146720	0.622281	4.1851e+07	702563	405625	1.67872	1.02481	0.0353502	0.341696	NoSig
I1LN92	100800781	#N/A	Uncharacterized protein OS=Glycine max OX=3847 GN=100800781 PE=3 SV=1	5.1624e+06	5.39528e+06	5.62555e+06	4.80161e+06	4.81613e+06	5.29765e+06	0.11549	4.9718e+06	282293	162982	5.67789	5.39441e+06	231578	133702	4.29293	1.085	0.117698	0.396162	NoSig
I1K3E1	100777797	#N/A	Uncharacterized protein OS=Glycine max OX=3847 GN=100777797 PE=3 SV=1	1.45e+07	1.47325e+07	1.37873e+07	1.42961e+07	1.37393e+07	1.45876e+07	0.743961	1.42077e+07	430991	248833	3.03351	1.43399e+07	492532	284363	3.43469	1.00931	0.0133688	0.871779	NoSig
I1N1X2	100778091	#N/A	Uncharacterized protein OS=Glycine max OX=3847 GN=100778091 PE=4 SV=1	3.24801e+07	3.03471e+07	2.76954e+07	3.13357e+07	3.09923e+07	3.29165e+07	0.354805	3.17482e+07	1.02625e+06	592506	3.23247	3.01742e+07	2.39706e+06	1.38394e+06	7.94407	0.950424	-0.0733572	0.602039	NoSig
C6T4P6	100527559	#N/A	Uncharacterized protein OS=Glycine max OX=3847 GN=100527559 PE=2 SV=1	1.19538e+07	1.19358e+07	1.37113e+07	1.32507e+07	1.1868e+07	1.2236e+07	0.914669	1.24515e+07	716108	413445	5.75116	1.25336e+07	1.01993e+06	588856	8.13753	1.00659	0.00947934	0.955812	NoSig
I1MGG5	100305849	#N/A	Uncharacterized protein OS=Glycine max OX=3847 GN=100305849 PE=4 SV=1	9.84504e+07	9.86059e+07	1.05849e+08	9.86171e+07	9.86951e+07	9.53927e+07	0.272165	9.75683e+07	1.88456e+06	1.08805e+06	1.93153	1.00969e+08	4.22758e+06	2.4408e+06	4.18703	1.03485	0.0494219	0.5359	NoSig
A0A0R0GZS9	100786683	#N/A	Uncharacterized protein OS=Glycine max OX=3847 GN=100786683 PE=4 SV=1	3.90389e+06	4.10562e+06	4.91752e+06	4.38032e+06	4.05509e+06	4.14654e+06	0.74093	4.19398e+06	167725	96836	3.99918	4.30901e+06	536554	309780	12.4519	1.02743	0.0390352	0.869537	NoSig
C6TCF6	#N/A	Ribosomal_L7Ae domain-containing protein	Ribosomal_L7Ae domain-containing protein OS=Glycine max OX=3847 PE=2 SV=1	3.74011e+07	3.83329e+07	3.68154e+07	3.51972e+07	3.67731e+07	3.41798e+07	0.0712146	3.53834e+07	1.30663e+06	754380	3.69276	3.75165e+07	765268	441828	2.03982	1.06028	0.084452	0.33004	NoSig
I1K6T4	100816486	Signal recognition particle subunit SRP68	Signal recognition particle subunit SRP68 OS=Glycine max OX=3847 GN=100816486 PE=3 SV=1	1.11313e+07	1.12188e+07	1.20796e+07	1.07496e+07	1.06566e+07	1.0405e+07	0.052391	1.06037e+07	178236	102905	1.68088	1.14766e+07	524105	302592	4.56674	1.08232	0.114121	0.291644	NoSig
I1J7H3	547988	Ferritin	Ferritin OS=Glycine max OX=3847 GN=547988 PE=3 SV=1	4.20501e+07	4.1833e+07	4.28578e+07	4.38231e+07	4.26919e+07	4.52367e+07	0.104907	4.39173e+07	1.275e+06	736122	2.90319	4.2247e+07	539984	311760	1.27816	0.961968	-0.0559395	0.379904	NoSig
A0A0R4J3E9	100777821	RRM domain-containing protein	RRM domain-containing protein OS=Glycine max OX=3847 GN=100777821 PE=4 SV=1	947131	975228	951621	850226	848541	917471	0.0241607	872079	39319.2	22701	4.50867	957993	15093.9	8714.44	1.57557	1.09852	0.135556	0.211771	NoSig
K7KYB1	100793264	Aconitate hydratase	Aconitate hydratase OS=Glycine max OX=3847 GN=100793264 PE=3 SV=1	4.60908e+06	4.94439e+06	4.32728e+06	4.52457e+06	4.49908e+06	4.2127e+06	0.352775	4.41212e+06	173170	99979.7	3.92487	4.62692e+06	308945	178370	6.67713	1.04868	0.06858	0.600809	NoSig
I1K672	100805445	Importin N-terminal domain-containing protein	Importin N-terminal domain-containing protein OS=Glycine max OX=3847 GN=100805445 PE=4 SV=1	2.44191e+07	2.45886e+07	2.837e+07	2.62041e+07	2.53e+07	2.45466e+07	0.763942	2.53503e+07	829902	479144	3.27374	2.57925e+07	2.23372e+06	1.28964e+06	8.66032	1.01745	0.0249537	0.883761	NoSig
C6SW66	#N/A	GTP-binding nuclear protein	GTP-binding nuclear protein OS=Glycine max OX=3847 PE=2 SV=1	4.64438e+07	4.60227e+07	4.98966e+07	4.63237e+07	4.6034e+07	4.70552e+07	0.48008	4.64709e+07	526291	303854	1.13252	4.74543e+07	2.12549e+06	1.22715e+06	4.47902	1.02116	0.0302116	0.694002	NoSig
Q4JR86	#N/A	Dehydroascorbate reductase	Dehydroascorbate reductase OS=Glycine max OX=3847 PE=2 SV=1	4.38706e+06	4.35363e+06	3.98198e+06	4.25449e+06	4.3325e+06	4.26982e+06	0.751826	4.2856e+06	41332.3	23863.2	0.964445	4.24089e+06	224847	129815	5.30188	0.989567	-0.0151313	0.877173	NoSig
C6SVR8	100305587	#N/A	Uncharacterized protein OS=Glycine max OX=3847 GN=100305587 PE=2 SV=1	2.85302e+06	2.9546e+06	3.46636e+06	2.56979e+06	2.80149e+06	2.65456e+06	0.107873	2.67528e+06	117230	67683	4.38198	3.09133e+06	328737	189796	10.6342	1.15552	0.208537	0.383557	NoSig
I1JZP0	100783173	Malate dehydrogenase	Malate dehydrogenase OS=Glycine max OX=3847 GN=100783173 PE=3 SV=1	1.67416e+06	1.67838e+06	1.63714e+06	1.62663e+06	1.67613e+06	1.64189e+06	0.487447	1.64822e+06	25352	14637	1.53814	1.66323e+06	22691.9	13101.2	1.36433	1.00911	0.0130771	0.700307	NoSig
I1L4J2	100798079	3-hydroxyacyl-CoA dehydrogenase	3-hydroxyacyl-CoA dehydrogenase OS=Glycine max OX=3847 GN=100798079 PE=3 SV=1	4.78128e+07	4.81644e+07	4.39781e+07	4.95737e+07	4.65438e+07	4.89858e+07	0.351934	4.83678e+07	1.60672e+06	927642	3.32189	4.66518e+07	2.32214e+06	1.34069e+06	4.97759	0.964522	-0.0521134	0.600315	NoSig
C6TLC2	100784610	ANK_REP_REGION domain-containing protein	ANK_REP_REGION domain-containing protein OS=Glycine max OX=3847 GN=100784610 PE=2 SV=1	4.33981e+07	4.29089e+07	4.40373e+07	4.30239e+07	4.33536e+07	4.42542e+07	0.855108	4.35439e+07	636842	367681	1.46253	4.34481e+07	565853	326695	1.30236	0.997801	-0.00317653	0.924112	NoSig
I1K089	100782820	Malate synthase	Malate synthase OS=Glycine max OX=3847 GN=100782820 PE=3 SV=1	8.87065e+06	9.11944e+06	8.67022e+06	9.11135e+06	9.04719e+06	8.96763e+06	0.318555	9.04205e+06	71997.7	41567.9	0.796254	8.88677e+06	225047	129931	2.53238	0.982827	-0.0249909	0.572861	NoSig
C6SZJ2	100500032	ATP synthase subunit d, mitochondrial	ATP synthase subunit d, mitochondrial OS=Glycine max OX=3847 GN=100500032 PE=2 SV=1	4.18481e+07	4.21621e+07	4.20069e+07	4.28452e+07	4.3163e+07	4.30493e+07	0.00145355	4.30191e+07	160995	92950.7	0.374241	4.20057e+07	157000	90644.2	0.37376	0.976443	-0.0343929	0.079035	NoSig
I1JCB6	547572	Chitinase	Chitinase OS=Glycine max OX=3847 GN=547572 PE=4 SV=1	2.89789e+07	3.03237e+07	4.41862e+07	3.30903e+07	3.49483e+07	3.44222e+07	0.94752	3.41536e+07	957704	552931	2.80411	3.44962e+07	8.41865e+06	4.86051e+06	24.4046	1.01003	0.0144018	0.97229	NoSig
K7MS29	100788421	PPDK_N domain-containing protein	PPDK_N domain-containing protein OS=Glycine max OX=3847 GN=100788421 PE=3 SV=1	1.78427e+07	1.73442e+07	1.6055e+07	1.83032e+07	1.76735e+07	1.80148e+07	0.178765	1.79972e+07	315217	181991	1.75148	1.70806e+07	922531	532624	5.40104	0.949071	-0.0754117	0.459851	NoSig
I1JXQ3	100797625	#N/A	Uncharacterized protein OS=Glycine max OX=3847 GN=100797625 PE=3 SV=1	3.25034e+06	3.3254e+06	3.29568e+06	2.76937e+06	2.88747e+06	3.17425e+06	0.046948	2.9437e+06	208213	120212	7.07317	3.29047e+06	37800.4	21824.1	1.14878	1.1178	0.160665	0.276426	NoSig
A0A0R0FQN0	547792	Aspartate aminotransferase	Aspartate aminotransferase OS=Glycine max OX=3847 GN=547792 PE=3 SV=1	4.87368e+06	5.08763e+06	4.94842e+06	4.64903e+06	4.75521e+06	4.65076e+06	0.0166039	4.685e+06	60808.9	35108	1.29795	4.96991e+06	108580	62688.9	2.18476	1.06081	0.0851701	0.186521	NoSig
I1KWT3	100807798	Aldo_ket_red domain-containing protein	Aldo_ket_red domain-containing protein OS=Glycine max OX=3847 GN=100807798 PE=4 SV=1	4.59416e+07	4.5972e+07	4.61297e+07	4.75614e+07	4.81879e+07	4.75799e+07	0.00118446	4.77764e+07	356475	205811	0.746132	4.60144e+07	100932	58273.2	0.219349	0.963121	-0.0542113	0.079035	NoSig
A0A0R4J2M8	100808731	Proteasome subunit alpha type	Proteasome subunit alpha type OS=Glycine max OX=3847 GN=100808731 PE=3 SV=1	7.7887e+07	8.03462e+07	7.53573e+07	7.8777e+07	7.6148e+07	7.73005e+07	0.793827	7.74085e+07	1.31781e+06	760840	1.70241	7.78635e+07	2.49454e+06	1.44022e+06	3.20373	1.00588	0.00845544	0.897634	NoSig
I1J637	100788017	UDP-arabinopyranose mutase	UDP-arabinopyranose mutase OS=Glycine max OX=3847 GN=100788017 PE=3 SV=1	1.03942e+06	987685	680075	1.16888e+06	1.02187e+06	1.22723e+06	0.137177	1.13933e+06	105825	61098.2	9.28839	902394	194264	112158	21.5276	0.792041	-0.336353	0.4198	NoSig
I1NBT0	100806288	Importin subunit alpha	Importin subunit alpha OS=Glycine max OX=3847 GN=100806288 PE=3 SV=1	637897	632647	630182	606943	637382	625660	0.325516	623328	15352.9	8863.99	2.46305	633575	3940.73	2275.18	0.621983	1.01644	0.0235242	0.578375	NoSig
I1NAI0	100808941	#N/A	Uncharacterized protein OS=Glycine max OX=3847 GN=100808941 PE=4 SV=2	7.89172e+07	8.10105e+07	8.62076e+07	7.84302e+07	8.0868e+07	7.91444e+07	0.324543	7.94809e+07	1.25323e+06	723553	1.57677	8.20451e+07	3.75371e+06	2.16721e+06	4.57518	1.03226	0.0458099	0.577849	NoSig
I1M7M5	100788172	Indole-3-glycerol-phosphate synthase	Indole-3-glycerol-phosphate synthase OS=Glycine max OX=3847 GN=100788172 PE=3 SV=1	1.9208e+06	1.88706e+06	1.71582e+06	1.888e+06	1.78241e+06	1.80073e+06	0.818099	1.82371e+06	56418.9	32573.5	3.09363	1.84123e+06	109907	63455	5.96923	1.0096	0.0137903	0.911764	NoSig
C6SW79	#N/A	40S ribosomal protein S12	40S ribosomal protein S12 OS=Glycine max OX=3847 PE=2 SV=1	1.18696e+07	1.2447e+07	1.26297e+07	1.12908e+07	1.13052e+07	1.14591e+07	0.0149034	1.13517e+07	93299.6	53866.5	0.821901	1.23154e+07	396727	229051	3.22138	1.0849	0.117562	0.174139	NoSig
A0A0R4J3S4	GLYMA_08G115800	14_3_3 domain-containing protein	14_3_3 domain-containing protein OS=Glycine max OX=3847 GN=GLYMA_08G115800 PE=3 SV=1	6.53494e+06	7.32396e+06	6.13524e+06	7.00755e+06	7.69522e+06	6.20501e+06	0.612025	6.96926e+06	745840	430611	10.7019	6.66471e+06	604892	349235	9.07604	0.956301	-0.0644627	0.792291	NoSig
I1MEH3	100795029	Allantoinase	Allantoinase OS=Glycine max OX=3847 GN=100795029 PE=3 SV=1	9.13311e+07	9.09404e+07	7.52261e+07	8.92693e+07	8.79107e+07	9.06214e+07	0.556659	8.92671e+07	1.35537e+06	782526	1.51834	8.58325e+07	9.18754e+06	5.30443e+06	10.704	0.961524	-0.0566047	0.753464	NoSig
I1N3Z3	GLYMA_18G242300	Isopentenyl-diphosphate Delta-isomerase	Isopentenyl-diphosphate Delta-isomerase OS=Glycine max OX=3847 GN=GLYMA_18G242300 PE=3 SV=2	1.66234e+06	1.73867e+06	1.65339e+06	1.17252e+06	1.18515e+06	1.02375e+06	0.000674557	1.12714e+06	89761.3	51823.7	7.96362	1.6848e+06	46865.8	27058	2.78169	1.49475	0.579906	0.0698065	Up
Q96452	GF14C	14-3-3-like protein C	14-3-3-like protein C OS=Glycine max OX=3847 GN=GF14C PE=2 SV=1	4.68981e+07	4.58316e+07	4.19533e+07	4.65967e+07	4.47311e+07	4.79078e+07	0.437805	4.64119e+07	1.5964e+06	921683	3.43964	4.48943e+07	2.60225e+06	1.50241e+06	5.79638	0.967303	-0.0479604	0.667756	NoSig
I1K4U3	100817016	PCI domain-containing protein	PCI domain-containing protein OS=Glycine max OX=3847 GN=100817016 PE=3 SV=1	249271	255423	263576	233688	238461	243940	0.0268938	238696	5130.06	2961.84	2.1492	256090	7175.68	4142.88	2.80202	1.07287	0.101475	0.223227	NoSig
A0A0R0ICD7	100781100	Eukaryotic translation initiation factor 3 subunit I	Eukaryotic translation initiation factor 3 subunit I OS=Glycine max OX=3847 GN=100781100 PE=3 SV=1	1.23203e+06	1.14703e+06	836976	1.16841e+06	1.02852e+06	1.16997e+06	0.716293	1.1223e+06	81216.4	46890.3	7.23661	1.07201e+06	207936	120052	19.3968	0.955192	-0.0661369	0.857359	NoSig
K7MZW1	100499714	#N/A	Uncharacterized protein OS=Glycine max OX=3847 GN=100499714 PE=3 SV=1	2.4533e+07	2.47912e+07	2.47323e+07	2.39624e+07	2.34011e+07	2.43393e+07	0.0504785	2.39009e+07	472089	272561	1.97519	2.46855e+07	135314	78123.3	0.548149	1.03283	0.046598	0.286829	NoSig
C6TB83	#N/A	Peroxidase	Peroxidase OS=Glycine max OX=3847 PE=2 SV=1	3.4531e+07	3.33835e+07	2.87868e+07	3.3462e+07	3.24272e+07	3.79446e+07	0.384813	3.46113e+07	2.93279e+06	1.69325e+06	8.47351	3.22338e+07	3.0398e+06	1.75503e+06	9.43047	0.931309	-0.102668	0.627572	NoSig
I1MLC3	GLYMA_16G050800	Translocon-associated protein subunit beta	Translocon-associated protein subunit beta OS=Glycine max OX=3847 GN=GLYMA_16G050800 PE=3 SV=1	3.9907e+07	3.89619e+07	3.83934e+07	3.84482e+07	3.84425e+07	3.81853e+07	0.180542	3.83587e+07	150161	86695.5	0.391465	3.90874e+07	764558	441418	1.95602	1.019	0.0271524	0.460455	NoSig
C6SVK2	100305544	#N/A	Uncharacterized protein OS=Glycine max OX=3847 GN=100305544 PE=2 SV=1	1.76066e+07	1.86076e+07	2.16663e+07	1.67621e+07	1.7527e+07	1.63821e+07	0.13066	1.68904e+07	583137	336674	3.45248	1.92935e+07	2.115e+06	1.22109e+06	10.9622	1.14228	0.191912	0.414301	NoSig
I1MUM8	100813906	Malate synthase	Malate synthase OS=Glycine max OX=3847 GN=100813906 PE=3 SV=1	2.90288e+07	2.97995e+07	3.32949e+07	2.65258e+07	2.82591e+07	2.6639e+07	0.0668206	2.71413e+07	969712	559864	3.57283	3.07077e+07	2.27344e+06	1.31257e+06	7.40348	1.1314	0.17811	0.322761	NoSig
A0A0R0I7Q2	GLYMA_10G298000	CBM20 domain-containing protein	CBM20 domain-containing protein OS=Glycine max OX=3847 GN=GLYMA_10G298000 PE=3 SV=1	1.29994e+07	1.29077e+07	1.32854e+07	1.25099e+07	1.24915e+07	1.22623e+07	0.00980822	1.24212e+07	137983	79664.5	1.11086	1.30642e+07	197003	113740	1.50797	1.05176	0.0728052	0.144228	NoSig
I1LCN7	100784701	Coatomer subunit alpha	Coatomer subunit alpha OS=Glycine max OX=3847 GN=100784701 PE=4 SV=1	3.29287e+07	3.35918e+07	3.15469e+07	3.2722e+07	3.27255e+07	3.34338e+07	0.696606	3.29604e+07	409951	236685	1.24377	3.26891e+07	1.04328e+06	602337	3.19151	0.991769	-0.0119237	0.846525	NoSig
I1KGU0	100786733	40S ribosomal protein S12	40S ribosomal protein S12 OS=Glycine max OX=3847 GN=100786733 PE=3 SV=1	7.31176e+07	7.52728e+07	7.6546e+07	7.12288e+07	7.16931e+07	7.06425e+07	0.022258	7.11881e+07	526471	303958	0.739549	7.49788e+07	1.73299e+06	1.00054e+06	2.31131	1.05325	0.0748458	0.203783	NoSig
I1N6I4	100799034	6-phosphogluconate dehydrogenase, decarboxylating	6-phosphogluconate dehydrogenase, decarboxylating OS=Glycine max OX=3847 GN=100799034 PE=3 SV=1	4.0589e+06	3.68919e+06	4.10761e+06	4.74458e+06	4.57339e+06	4.4273e+06	0.0172933	4.58175e+06	158808	91687.9	3.4661	3.9519e+06	228813	132105	5.78994	0.86253	-0.213354	0.188078	NoSig
Q38JD2	TIL	Temperature-induced lipocalin	Temperature-induced lipocalin OS=Glycine max OX=3847 GN=TIL PE=2 SV=1	2.22427e+07	2.14601e+07	1.88042e+07	2.25557e+07	2.17009e+07	2.28617e+07	0.233762	2.23728e+07	601614	347342	2.68904	2.08356e+07	1.80228e+06	1.04055e+06	8.65	0.931295	-0.10269	0.507822	NoSig
A0A0R0K5I7	GLYMA_05G245600	#N/A	Uncharacterized protein OS=Glycine max OX=3847 GN=GLYMA_05G245600 PE=4 SV=1	1.12938e+07	1.16874e+07	1.05467e+07	1.09632e+07	1.13339e+07	1.09883e+07	0.831148	1.10951e+07	207139	119592	1.86694	1.1176e+07	579431	334535	5.18462	1.00729	0.0104741	0.917082	NoSig
C6SY63	#N/A	#N/A	Uncharacterized protein OS=Glycine max OX=3847 PE=2 SV=1	4.72299e+07	4.78917e+07	4.37322e+07	4.8167e+07	4.57122e+07	4.62075e+07	0.796646	4.66956e+07	1.29811e+06	749462	2.77994	4.62846e+07	2.23511e+06	1.29044e+06	4.82905	0.991199	-0.0127539	0.899834	NoSig
Q9LDM8	scs1	Putative pre-pro-subtilisin	Putative pre-pro-subtilisin OS=Glycine max OX=3847 GN=scs1 PE=2 SV=1	1.90652e+07	1.86081e+07	1.94577e+07	2.04152e+07	2.03325e+07	2.07816e+07	0.00648951	2.05097e+07	239012	137994	1.16536	1.90437e+07	425197	245487	2.23275	0.928518	-0.106998	0.119647	NoSig
B8XJY3	SAD1	Acyl-[acyl-carrier-protein] desaturase	Acyl-[acyl-carrier-protein] desaturase OS=Glycine max OX=3847 GN=SAD1 PE=2 SV=1	3.15841e+07	3.15014e+07	3.15417e+07	3.14477e+07	3.20487e+07	3.1709e+07	0.334023	3.17352e+07	301349	173984	0.949576	3.15424e+07	41373.7	23887.1	0.131169	0.993926	-0.00878935	0.587378	NoSig
I1K778	100784608	Coatomer subunit gamma	Coatomer subunit gamma OS=Glycine max OX=3847 GN=100784608 PE=3 SV=1	622889	658058	749100	645382	645749	667580	0.568471	652904	12711.3	7338.88	1.94689	676682	65134.1	37605.2	9.62551	1.03642	0.0516078	0.76041	NoSig
I1JMZ7	100809128	Amylomaltase	Amylomaltase OS=Glycine max OX=3847 GN=100809128 PE=3 SV=1	1.16295e+06	1.20697e+06	1.08827e+06	1.10807e+06	1.11982e+06	1.13052e+06	0.398772	1.11947e+06	11229.2	6483.17	1.00308	1.15273e+06	60006.8	34645	5.20563	1.02971	0.0422398	0.63755	NoSig
I1K9I0	100803139	ATP-dependent 6-phosphofructokinase	ATP-dependent 6-phosphofructokinase OS=Glycine max OX=3847 GN=100803139 PE=3 SV=1	190605	187063	179697	218927	196290	193817	0.116122	203011	13838.7	7989.76	6.8167	185789	5564.69	3212.77	2.99517	0.915164	-0.127898	0.396162	NoSig
K7K1R2	100800376	#N/A	Uncharacterized protein OS=Glycine max OX=3847 GN=100800376 PE=4 SV=1	1.70617e+07	1.69152e+07	1.77583e+07	1.68823e+07	1.72624e+07	1.67071e+07	0.392417	1.69506e+07	283912	163917	1.67494	1.72451e+07	450500	260096	2.61234	1.01737	0.0248464	0.632512	NoSig
C6TGI0	100779203	#N/A	Uncharacterized protein OS=Glycine max OX=3847 GN=100779203 PE=2 SV=1	2.47838e+07	2.42967e+07	2.12719e+07	2.35579e+07	2.31881e+07	2.2923e+07	0.847904	2.3223e+07	318858	184093	1.37303	2.34508e+07	1.90263e+06	1.09848e+06	8.11328	1.00981	0.0140851	0.920666	NoSig
I1JXH8	100776903	#N/A	Uncharacterized protein OS=Glycine max OX=3847 GN=100776903 PE=3 SV=1	820075	834437	833371	748234	801118	839081	0.282918	796144	45627.1	26342.8	5.73101	829294	8001.62	4619.74	0.964871	1.04164	0.058854	0.542729	NoSig
C6TKI4	#N/A	Proteasome subunit alpha type	Proteasome subunit alpha type OS=Glycine max OX=3847 PE=2 SV=1	5.33572e+06	5.10637e+06	5.92742e+06	5.16616e+06	5.50614e+06	5.09945e+06	0.508979	5.25725e+06	218112	125927	4.14879	5.45651e+06	423640	244588	7.76393	1.0379	0.0536691	0.719611	NoSig
I1M6P9	100813488	Dihydrolipoyllysine-residue succinyltransferase	Dihydrolipoyllysine-residue succinyltransferase OS=Glycine max OX=3847 GN=100813488 PE=3 SV=1	3.0312e+06	3.05395e+06	3.17547e+06	2.97255e+06	2.92371e+06	3.06152e+06	0.169256	2.98593e+06	69868.7	40338.7	2.33993	3.08687e+06	77561.2	44780	2.51261	1.03381	0.0479685	0.451607	NoSig
B0M1A6	BADH1	Betaine aldehyde dehydrogenase	Betaine aldehyde dehydrogenase OS=Glycine max OX=3847 GN=BADH1 PE=2 SV=1	1.84835e+07	1.84113e+07	1.9886e+07	1.73648e+07	1.82131e+07	1.77874e+07	0.102146	1.77884e+07	424144	244880	2.38438	1.89269e+07	831313	479959	4.39222	1.064	0.0895028	0.377944	NoSig
C6TBY4	#N/A	#N/A	Uncharacterized protein OS=Glycine max OX=3847 PE=2 SV=1	9.69006e+07	9.24833e+07	1.02694e+08	8.9604e+07	9.0339e+07	8.99884e+07	0.0674462	8.99771e+07	367613	212242	0.408563	9.73593e+07	5.12077e+06	2.95648e+06	5.25966	1.08204	0.11376	0.324407	NoSig
I1JIH4	100811253	Protein disulfide-isomerase	Protein disulfide-isomerase OS=Glycine max OX=3847 GN=100811253 PE=3 SV=1	3.84233e+07	3.77868e+07	4.14574e+07	4.01877e+07	4.03258e+07	4.02482e+07	0.414191	4.02539e+07	69222.4	39965.6	0.171964	3.92225e+07	1.96143e+06	1.13243e+06	5.00077	0.974377	-0.0374475	0.649575	NoSig
I1JTG3	100775287	SERPIN domain-containing protein	SERPIN domain-containing protein OS=Glycine max OX=3847 GN=100775287 PE=3 SV=1	2.86209e+07	2.83747e+07	2.71029e+07	2.947e+07	2.8607e+07	2.91663e+07	0.121119	2.90811e+07	437774	252749	1.50536	2.80328e+07	814706	470370	2.90626	0.963954	-0.0529642	0.401811	NoSig
K7LRU2	100814656	#N/A	Uncharacterized protein OS=Glycine max OX=3847 GN=100814656 PE=3 SV=1	5.30584e+07	5.29084e+07	5.08553e+07	4.83255e+07	4.84394e+07	5.1658e+07	0.0981624	4.94743e+07	1.89202e+06	1.09236e+06	3.82425	5.2274e+07	1.23094e+06	710682	2.35478	1.05659	0.079415	0.373035	NoSig
C6T7K0	100820543	Signal sequence receptor subunit alpha	Signal sequence receptor subunit alpha OS=Glycine max OX=3847 GN=100820543 PE=2 SV=1	3.47831e+07	3.68357e+07	2.54024e+07	3.61078e+07	3.70806e+07	3.48979e+07	0.360546	3.60288e+07	1.09351e+06	631338	3.0351	3.23404e+07	6.09548e+06	3.51923e+06	18.8479	0.897626	-0.155813	0.606534	NoSig
F8SMC3	100817852	Glucose-6-phosphate 1-dehydrogenase	Glucose-6-phosphate 1-dehydrogenase OS=Glycine max OX=3847 GN=100817852 PE=2 SV=1	3.15301e+07	3.16927e+07	2.97814e+07	3.3339e+07	3.074e+07	3.29624e+07	0.255849	3.23471e+07	1.4045e+06	810886	4.34195	3.10014e+07	1.0597e+06	611816	3.41822	0.958397	-0.0613052	0.523204	NoSig
I1JUY7	100818755	ATP-dependent 6-phosphofructokinase	ATP-dependent 6-phosphofructokinase OS=Glycine max OX=3847 GN=100818755 PE=3 SV=1	3.08597e+07	3.04773e+07	2.80992e+07	3.0208e+07	2.92807e+07	3.00187e+07	0.980412	2.98358e+07	489998	282900	1.64231	2.98121e+07	1.49567e+06	863524	5.01699	0.999204	-0.00114818	0.990214	NoSig
I1JAY8	100820115	EGF-like domain-containing protein	EGF-like domain-containing protein OS=Glycine max OX=3847 GN=100820115 PE=3 SV=2	1.59264e+07	1.63483e+07	1.89776e+07	1.47059e+07	1.55699e+07	1.44332e+07	0.0979142	1.4903e+07	593459	342634	3.98215	1.70841e+07	1.65334e+06	954554	9.67762	1.14635	0.197053	0.373035	NoSig
Q9SBA9	#N/A	Bowman-Birk proteinase inhibitor (Fragment)	Bowman-Birk proteinase inhibitor (Fragment) OS=Glycine max OX=3847 PE=2 SV=1	5.3657e+08	5.80561e+08	9.65216e+08	5.84965e+08	5.91436e+08	5.09719e+08	0.394735	5.6204e+08	4.54266e+07	2.6227e+07	8.08244	6.94116e+08	2.35808e+08	1.36144e+08	33.9724	1.23499	0.304503	0.633767	NoSig
C6T6T0	#N/A	Ribosomal_L18e/L15P domain-containing protein	Ribosomal_L18e/L15P domain-containing protein OS=Glycine max OX=3847 PE=2 SV=1	1.7719e+07	1.84032e+07	1.55421e+07	1.61257e+07	1.5547e+07	1.75719e+07	0.48601	1.64149e+07	1.04296e+06	602151	6.35373	1.72214e+07	1.49403e+06	862576	8.6754	1.04913	0.0691994	0.698831	NoSig
C6THE6	100798727	Endoplasmic reticulum transmembrane protein	Endoplasmic reticulum transmembrane protein OS=Glycine max OX=3847 GN=100798727 PE=2 SV=1	2.1437e+07	2.23225e+07	2.13102e+07	2.19723e+07	2.21635e+07	2.06245e+07	0.867411	2.15868e+07	838860	484316	3.88599	2.16899e+07	551465	318388	2.54249	1.00478	0.00687663	0.931219	NoSig
K7MVK8	GLYMA_18G299700	Isocitrate lyase	Isocitrate lyase OS=Glycine max OX=3847 GN=GLYMA_18G299700 PE=4 SV=1	4.13233e+07	4.07681e+07	4.20743e+07	3.73493e+07	3.95024e+07	3.72655e+07	0.0152929	3.80391e+07	1.26795e+06	732051	3.33328	4.13886e+07	655574	378496	1.58395	1.08806	0.121752	0.176682	NoSig
I1JJP2	100790187	Glucose-1-phosphate adenylyltransferase	Glucose-1-phosphate adenylyltransferase OS=Glycine max OX=3847 GN=100790187 PE=3 SV=1	2.71368e+07	2.77745e+07	2.97208e+07	2.63372e+07	2.72141e+07	2.72468e+07	0.199452	2.69327e+07	515978	297900	1.91581	2.82107e+07	1.34611e+06	777176	4.77162	1.04745	0.0668858	0.478188	NoSig
C6SZ13	100306353	#N/A	Uncharacterized protein OS=Glycine max OX=3847 GN=100306353 PE=2 SV=1	3.29834e+08	3.56173e+08	3.58431e+08	3.66058e+08	3.66448e+08	3.5698e+08	0.196027	3.63162e+08	5.35726e+06	3.09301e+06	1.47517	3.48146e+08	1.58989e+07	9.17923e+06	4.56673	0.958653	-0.06092	0.474378	NoSig
K7L8K5	100783753	Sacchrp_dh_NADP domain-containing protein	Sacchrp_dh_NADP domain-containing protein OS=Glycine max OX=3847 GN=100783753 PE=4 SV=1	1.69482e+07	1.67974e+07	1.71619e+07	1.72104e+07	1.71057e+07	1.73631e+07	0.11793	1.72264e+07	129449	74737.6	0.751459	1.69692e+07	183143	105738	1.07927	0.985069	-0.0217037	0.399145	NoSig
I1MAR9	100780688	Fn3_like domain-containing protein	Fn3_like domain-containing protein OS=Glycine max OX=3847 GN=100780688 PE=3 SV=1	2.32994e+07	2.28126e+07	2.26039e+07	2.55823e+07	2.4393e+07	2.61119e+07	0.0109866	2.53624e+07	880280	508230	3.47081	2.29053e+07	356888	206049	1.5581	0.903121	-0.147009	0.150076	NoSig
A0A0R0IK92	GLYMA_08G035400	Lactoylglutathione lyase	Lactoylglutathione lyase OS=Glycine max OX=3847 GN=GLYMA_08G035400 PE=3 SV=2	1.87059e+07	1.87669e+07	1.91824e+07	1.81888e+07	1.85878e+07	1.75733e+07	0.0809351	1.81167e+07	511078	295071	2.82104	1.8885e+07	259294	149703	1.37301	1.04241	0.0599268	0.34463	NoSig
I1MUN6	100816038	Citrulline--aspartate ligase	Citrulline--aspartate ligase OS=Glycine max OX=3847 GN=100816038 PE=3 SV=1	287870	310810	282688	286755	276603	271768	0.187377	278375	7649.34	4416.35	2.74785	293790	14966.1	8640.68	5.09416	1.05537	0.0777525	0.4674	NoSig
I1M0B5	GLYMA_13G180400	#N/A	Uncharacterized protein OS=Glycine max OX=3847 GN=GLYMA_13G180400 PE=3 SV=1	1.48246e+07	1.47456e+07	1.51291e+07	1.43905e+07	1.43516e+07	1.4384e+07	0.0111452	1.43754e+07	20837.9	12030.8	0.144956	1.48998e+07	202498	116913	1.35907	1.03648	0.05169	0.151637	NoSig
A0A0R4J321	100793551	Proteasome subunit beta	Proteasome subunit beta OS=Glycine max OX=3847 GN=100793551 PE=3 SV=1	2.0143e+06	1.9507e+06	2.02592e+06	2.02325e+06	2.11761e+06	2.04445e+06	0.154161	2.06177e+06	49506.3	28582.5	2.40116	1.99698e+06	40492.5	23378.3	2.02769	0.968573	-0.046067	0.435811	NoSig
I1LIL5	GLYMA_11G095100	(1->3)-beta-glucan endohydrolase	(1->3)-beta-glucan endohydrolase OS=Glycine max OX=3847 GN=GLYMA_11G095100 PE=3 SV=1	4.53506e+07	4.25841e+07	4.81536e+07	5.11554e+07	5.29356e+07	5.2247e+07	0.0161873	5.21126e+07	897691	518282	1.7226	4.53628e+07	2.78477e+06	1.60779e+06	6.13888	0.870476	-0.200124	0.183046	NoSig
I7CBU1	#N/A	Ferritin	Ferritin OS=Glycine max OX=3847 PE=2 SV=1	1.15227e+06	1.15233e+06	1.26124e+06	1.16145e+06	1.06271e+06	1.07728e+06	0.137736	1.10048e+06	53304.1	30775.1	4.84371	1.18861e+06	62895.5	36312.7	5.2915	1.08009	0.111148	0.419924	NoSig
B9MST3	GLYMA_02G224100	Histone H4	Histone H4 OS=Glycine max OX=3847 GN=GLYMA_02G224100 PE=2 SV=1	6.93739e+07	6.7974e+07	7.29287e+07	5.9826e+07	6.14326e+07	6.37264e+07	0.0105357	6.16617e+07	1.96027e+06	1.13176e+06	3.17908	7.00922e+07	2.55423e+06	1.47469e+06	3.6441	1.13672	0.18488	0.145665	NoSig
I1JMQ0	GLYMA_03G109500	Nucleoside diphosphate kinase	Nucleoside diphosphate kinase OS=Glycine max OX=3847 GN=GLYMA_03G109500 PE=3 SV=1	2.05603e+08	2.09155e+08	2.0225e+08	2.06035e+08	1.99351e+08	2.0797e+08	0.729744	2.04452e+08	4.52218e+06	2.61088e+06	2.21185	2.0567e+08	3.45308e+06	1.99364e+06	1.67894	1.00595	0.00856455	0.864843	NoSig
I1KNN0	100807957	ATP-dependent 6-phosphofructokinase	ATP-dependent 6-phosphofructokinase OS=Glycine max OX=3847 GN=100807957 PE=3 SV=2	3.32623e+07	3.26792e+07	3.42281e+07	2.96372e+07	3.04373e+07	2.98408e+07	0.00260704	2.99718e+07	415793	240058	1.38728	3.33899e+07	782293	451657	2.3429	1.11404	0.155807	0.0884544	NoSig
I1M6M4	100812597	Peptidylprolyl isomerase	Peptidylprolyl isomerase OS=Glycine max OX=3847 GN=100812597 PE=3 SV=1	1.24626e+07	1.24386e+07	1.25073e+07	1.21202e+07	1.22406e+07	1.22563e+07	0.00513226	1.22057e+07	74461.3	42990.2	0.610054	1.24695e+07	34878.7	20137.2	0.279711	1.02161	0.0308511	0.11204	NoSig
I1N8M8	100793021	Amylomaltase	Amylomaltase OS=Glycine max OX=3847 GN=100793021 PE=3 SV=2	1.79223e+07	1.92317e+07	1.8415e+07	2.07126e+07	1.93601e+07	1.8552e+07	0.23909	1.95416e+07	1.0917e+06	630291	5.58654	1.8523e+07	661349	381830	3.57042	0.947878	-0.0772272	0.511978	NoSig
Q9M426	hGS	Glutathione synthetase	Glutathione synthetase OS=Glycine max OX=3847 GN=hGS PE=1 SV=1	1.77472e+07	1.79291e+07	2.22148e+07	1.70144e+07	1.77553e+07	1.63209e+07	0.209512	1.70302e+07	717320	414145	4.21205	1.9297e+07	2.52848e+06	1.45982e+06	13.103	1.13311	0.180284	0.485074	NoSig
C6SXT2	#N/A	TRASH domain-containing protein	TRASH domain-containing protein OS=Glycine max OX=3847 PE=2 SV=1	8.99874e+07	9.13825e+07	9.59369e+07	7.84271e+07	7.94115e+07	8.1664e+07	0.0034631	7.98342e+07	1.65938e+06	958045	2.07854	9.24356e+07	3.11144e+06	1.79639e+06	3.36607	1.15784	0.211442	0.0927285	NoSig
C6T0H9	100811636	#N/A	Uncharacterized protein OS=Glycine max OX=3847 GN=100811636 PE=2 SV=1	5.75787e+07	5.69958e+07	5.16804e+07	5.33844e+07	5.33982e+07	5.44021e+07	0.425443	5.37282e+07	583649	336970	1.0863	5.54183e+07	3.2502e+06	1.8765e+06	5.86484	1.03146	0.0446824	0.658309	NoSig
I1L0U6	100780020	Importin subunit alpha	Importin subunit alpha OS=Glycine max OX=3847 GN=100780020 PE=3 SV=1	2.14579e+07	2.13685e+07	2.08705e+07	2.11658e+07	2.03478e+07	2.09314e+07	0.242016	2.0815e+07	421214	243188	2.02361	2.12323e+07	316501	182732	1.49066	1.02005	0.0286376	0.514303	NoSig
I1LZE1	100802271	Pyruvate kinase	Pyruvate kinase OS=Glycine max OX=3847 GN=100802271 PE=3 SV=1	3.88799e+07	3.91961e+07	3.61853e+07	3.78367e+07	3.76314e+07	3.70148e+07	0.580368	3.74943e+07	427759	246967	1.14086	3.80871e+07	1.65459e+06	955280	4.34423	1.01581	0.0226305	0.767606	NoSig
C6TMX6	100101865	Cysteine synthase	Cysteine synthase OS=Glycine max OX=3847 GN=100101865 PE=2 SV=1	2.15756e+07	2.19252e+07	2.15279e+07	2.15331e+07	2.16307e+07	2.10309e+07	0.282545	2.13982e+07	321865	185829	1.50417	2.16762e+07	216932	125246	1.00078	1.01299	0.0186234	0.542729	NoSig
I1K9B8	100790095	ER membrane protein complex subunit 1	ER membrane protein complex subunit 1 OS=Glycine max OX=3847 GN=100790095 PE=3 SV=1	2.32686e+07	2.31703e+07	1.98679e+07	2.17594e+07	2.04338e+07	2.2724e+07	0.739562	2.1639e+07	1.14981e+06	663843	5.31359	2.21023e+07	1.93561e+06	1.11752e+06	8.75751	1.02141	0.0305578	0.869537	NoSig
A0A0R4J2Q7	100777196	Ribosomal_L16 domain-containing protein	Ribosomal_L16 domain-containing protein OS=Glycine max OX=3847 GN=100777196 PE=3 SV=1	1.05813e+08	1.05869e+08	1.18598e+08	9.42604e+07	9.62719e+07	9.2277e+07	0.0229367	9.42697e+07	1.99749e+06	1.15325e+06	2.11891	1.10093e+08	7.36554e+06	4.2525e+06	6.69028	1.16785	0.223857	0.205317	NoSig
I1N8M4	100791446	NAC-A/B domain-containing protein	NAC-A/B domain-containing protein OS=Glycine max OX=3847 GN=100791446 PE=4 SV=1	9.16155e+06	9.2833e+06	9.08003e+06	8.1865e+06	8.8526e+06	8.43353e+06	0.0281262	8.49087e+06	336732	194412	3.9658	9.17496e+06	102291	59057.9	1.1149	1.08057	0.111789	0.22815	NoSig
C6SVX5	100305619	Ribosomal_L16 domain-containing protein	Ribosomal_L16 domain-containing protein OS=Glycine max OX=3847 GN=100305619 PE=2 SV=1	2.88247e+06	3.02791e+06	2.97313e+06	2.69723e+06	2.73802e+06	2.75702e+06	0.00740324	2.73076e+06	30549.6	17637.8	1.11872	2.96117e+06	73454.6	42409	2.48059	1.08438	0.116867	0.126407	NoSig
A0A0R0JKN5	100815571	Ribosomal_L16 domain-containing protein	Ribosomal_L16 domain-containing protein OS=Glycine max OX=3847 GN=100815571 PE=3 SV=1	279406	270645	218578	313750	245970	275709	0.460476	278476	33974.7	19615.3	12.2002	256210	32883.1	18985.1	12.8344	0.920043	-0.120227	0.682223	NoSig
A0A368UGI6	GLYMA_18G076600	#N/A	Uncharacterized protein OS=Glycine max OX=3847 GN=GLYMA_18G076600 PE=3 SV=1	3.31302e+06	3.25047e+06	3.11265e+06	3.5967e+06	3.43686e+06	3.34536e+06	0.0679555	3.45964e+06	127213	73446.4	3.67706	3.22538e+06	102515	59187.3	3.1784	0.932288	-0.101153	0.325708	NoSig
C6T1E4	100500331	#N/A	Uncharacterized protein OS=Glycine max OX=3847 GN=100500331 PE=2 SV=1	2.06388e+07	1.945e+07	1.70662e+07	2.14624e+07	1.95208e+07	2.18488e+07	0.211516	2.0944e+07	1.24757e+06	720283	5.95667	1.90517e+07	1.81927e+06	1.05036e+06	9.54914	0.909648	-0.13662	0.488059	NoSig
A0A0R0K737	GLYMA_05G214000	6-phosphogluconate dehydrogenase, decarboxylating	6-phosphogluconate dehydrogenase, decarboxylating OS=Glycine max OX=3847 GN=GLYMA_05G214000 PE=3 SV=1	879647	903907	924709	854531	851884	815696	0.0264348	840704	21698	12527.3	2.58093	902754	22552.9	13020.9	2.49823	1.07381	0.102736	0.221343	NoSig
I1M5E5	100794121	M20_dimer domain-containing protein	M20_dimer domain-containing protein OS=Glycine max OX=3847 GN=100794121 PE=3 SV=1	9.19685e+06	9.1783e+06	9.44531e+06	9.04198e+06	9.00078e+06	8.63232e+06	0.0707699	8.89169e+06	225566	130231	2.53682	9.27349e+06	149092	86078.1	1.60772	1.04294	0.0606542	0.33004	NoSig
C6SXX2	100794152	#N/A	Uncharacterized protein OS=Glycine max OX=3847 GN=100794152 PE=2 SV=1	3.10776e+08	3.12792e+08	3.20615e+08	3.25461e+08	3.26989e+08	3.12535e+08	0.27439	3.21662e+08	7.94099e+06	4.58473e+06	2.46874	3.14728e+08	5.19712e+06	3.00056e+06	1.65131	0.978443	-0.0314402	0.537912	NoSig
I1JPV1	GLYMA_03G189300	TRASH domain-containing protein	TRASH domain-containing protein OS=Glycine max OX=3847 GN=GLYMA_03G189300 PE=3 SV=1	1.00489e+07	9.47803e+06	1.16714e+07	7.55807e+06	8.64402e+06	7.9098e+06	0.031897	8.03729e+06	554088	319903	6.89396	1.03994e+07	1.13791e+06	656972	10.9421	1.29389	0.37172	0.240991	Up
I1MMY1	100778397	Str_synth domain-containing protein	Str_synth domain-containing protein OS=Glycine max OX=3847 GN=100778397 PE=3 SV=1	2.36567e+07	2.30249e+07	2.28341e+07	2.30481e+07	2.27801e+07	2.33362e+07	0.712507	2.30548e+07	278144	160586	1.20645	2.31719e+07	430551	248579	1.85807	1.00508	0.00730981	0.854959	NoSig
I1KH70	100802459	Lipoxygenase	Lipoxygenase OS=Glycine max OX=3847 GN=100802459 PE=3 SV=1	4.61646e+07	4.5754e+07	4.75778e+07	5.3825e+07	5.17827e+07	5.1206e+07	0.00396595	5.22712e+07	1.37615e+06	794520	2.63271	4.64988e+07	956735	552371	2.05755	0.889568	-0.168823	0.0988593	NoSig
A0A0R0JEI9	GLYMA_06G094400	14_3_3 domain-containing protein	14_3_3 domain-containing protein OS=Glycine max OX=3847 GN=GLYMA_06G094400 PE=3 SV=1	4.59518e+06	4.62654e+06	4.41668e+06	4.55377e+06	4.72204e+06	4.30869e+06	0.901743	4.52817e+06	207861	120009	4.5904	4.54613e+06	113201	65356.4	2.49004	1.00397	0.00571305	0.948592	NoSig
A0A0R0EGZ2	GLYMA_20G054600	Ubiquitinyl hydrolase 1 (Fragment)	Ubiquitinyl hydrolase 1 (Fragment) OS=Glycine max OX=3847 GN=GLYMA_20G054600 PE=3 SV=1	1.93458e+06	1.88364e+06	1.63768e+06	1.95486e+06	1.79854e+06	1.95897e+06	0.464324	1.90412e+06	91456.2	52802.2	4.80306	1.81863e+06	158768	91664.6	8.73006	0.955103	-0.0662725	0.684793	NoSig
C6SY43	100306133	Lipocln_cytosolic_FA-bd_dom domain-containing protein	Lipocln_cytosolic_FA-bd_dom domain-containing protein OS=Glycine max OX=3847 GN=100306133 PE=2 SV=1	1.91546e+07	1.91637e+07	1.94647e+07	1.92661e+07	1.96837e+07	1.90284e+07	0.779209	1.93261e+07	331729	191524	1.71649	1.9261e+07	176472	101886	0.916214	0.996634	-0.00486455	0.891456	NoSig
Q9ARI1	#N/A	Lipoxygenase (Fragment)	Lipoxygenase (Fragment) OS=Glycine max OX=3847 PE=2 SV=1	1.77267e+06	1.7364e+06	1.25311e+06	1.44065e+06	1.29927e+06	1.52556e+06	0.409719	1.42182e+06	114314	65999.3	8.03996	1.5874e+06	290063	167468	18.2729	1.11645	0.158918	0.645919	NoSig
A0A0R0E8N5	GLYMA_20G072400	Uricase	Uricase OS=Glycine max OX=3847 GN=GLYMA_20G072400 PE=3 SV=1	1.64503e+06	1.60973e+06	1.77167e+06	1.6563e+06	1.67931e+06	1.78958e+06	0.634644	1.70839e+06	71240.3	41130.6	4.17002	1.67548e+06	85154.4	49163.9	5.0824	0.980732	-0.0280692	0.809514	NoSig
I1N1Y9	100781128	Peptidylprolyl isomerase	Peptidylprolyl isomerase OS=Glycine max OX=3847 GN=100781128 PE=4 SV=2	4.78938e+07	4.96667e+07	5.33653e+07	4.58079e+07	4.94398e+07	4.49122e+07	0.166473	4.67199e+07	2.39765e+06	1.38428e+06	5.13196	5.03086e+07	2.79168e+06	1.61178e+06	5.54912	1.07681	0.106767	0.450481	NoSig
I1KB25	100807402	NAC-A/B domain-containing protein	NAC-A/B domain-containing protein OS=Glycine max OX=3847 GN=100807402 PE=4 SV=1	2.65682e+07	2.60283e+07	2.5321e+07	2.54985e+07	2.49274e+07	2.50223e+07	0.109998	2.51494e+07	306010	176675	1.21677	2.59725e+07	625452	361105	2.40813	1.03273	0.0464623	0.386501	NoSig
A0A0R0FBT0	GLYMA_17G126700	#N/A	Uncharacterized protein OS=Glycine max OX=3847 GN=GLYMA_17G126700 PE=3 SV=2	7.10073e+06	7.13129e+06	7.33336e+06	6.80496e+06	7.0202e+06	6.9864e+06	0.0640361	6.93719e+06	115749	66827.9	1.66853	7.18846e+06	126416	72986.4	1.7586	1.03622	0.0513328	0.320855	NoSig
I1LXQ1	100802266	AMP-binding domain-containing protein	AMP-binding domain-containing protein OS=Glycine max OX=3847 GN=100802266 PE=4 SV=2	4.02823e+07	4.0122e+07	4.40516e+07	3.76249e+07	3.85995e+07	3.8198e+07	0.0637206	3.81408e+07	489850	282815	1.28432	4.14853e+07	2.22393e+06	1.28398e+06	5.36076	1.08769	0.121267	0.320711	NoSig
C6SWC9	#N/A	#N/A	Uncharacterized protein OS=Glycine max OX=3847 PE=2 SV=1	7.5854e+07	7.73902e+07	7.73487e+07	8.33877e+07	8.00197e+07	7.99106e+07	0.0273175	8.1106e+07	1.9768e+06	1.1413e+06	2.4373	7.68643e+07	875188	505290	1.13862	0.947701	-0.0774957	0.225336	NoSig
I1NGS1	100788825	Cytochrome b5 heme-binding domain-containing protein	Cytochrome b5 heme-binding domain-containing protein OS=Glycine max OX=3847 GN=100788825 PE=4 SV=1	4.16068e+06	4.32295e+06	4.22204e+06	3.8696e+06	4.09779e+06	3.96353e+06	0.0337458	3.97697e+06	114689	66215.8	2.88383	4.23522e+06	81935.2	47305.3	1.93461	1.06494	0.0907667	0.247271	NoSig
Q8W1A0	547631	Cysteine synthase	Cysteine synthase OS=Glycine max OX=3847 GN=547631 PE=2 SV=1	2.85602e+07	2.88033e+07	3.07582e+07	2.77873e+07	2.82816e+07	2.7257e+07	0.101961	2.77753e+07	512379	295822	1.84473	2.93739e+07	1.20502e+06	695716	4.10233	1.05756	0.0807338	0.377944	NoSig
I1LPN7	100795875	#N/A	Uncharacterized protein OS=Glycine max OX=3847 GN=100795875 PE=4 SV=1	1.54415e+07	1.52863e+07	1.65865e+07	1.47224e+07	1.47393e+07	1.4682e+07	0.0616234	1.47146e+07	29423.4	16987.6	0.199961	1.57714e+07	710169	410016	4.50288	1.07183	0.10007	0.315508	NoSig
C6SVH2	#N/A	#N/A	Uncharacterized protein OS=Glycine max OX=3847 PE=2 SV=1	2.22465e+07	2.214e+07	2.24798e+07	2.20183e+07	2.0938e+07	2.20747e+07	0.185616	2.1677e+07	640623	369864	2.95532	2.22888e+07	173758	100319	0.779577	1.02822	0.040155	0.466052	NoSig
C6SW63	#N/A	#N/A	Uncharacterized protein OS=Glycine max OX=3847 PE=2 SV=1	1.32251e+07	1.27473e+07	1.55161e+07	1.32815e+07	1.31669e+07	1.31311e+07	0.498397	1.31932e+07	78582.9	45369.9	0.595633	1.38295e+07	1.48001e+06	854484	10.7018	1.04823	0.0679578	0.710955	NoSig
A0A0R4J3M4	100789053	Pyruvate decarboxylase	Pyruvate decarboxylase OS=Glycine max OX=3847 GN=100789053 PE=3 SV=1	4.44395e+07	4.40819e+07	4.1337e+07	4.21433e+07	4.2796e+07	4.38151e+07	0.753487	4.29181e+07	842565	486455	1.96319	4.32862e+07	1.69743e+06	980014	3.92143	1.00858	0.012319	0.87817	NoSig
I1NES7	100791298	Glutamyl-tRNA synthetase	Glutamyl-tRNA synthetase OS=Glycine max OX=3847 GN=100791298 PE=3 SV=1	4.68659e+07	4.52062e+07	4.29959e+07	4.56007e+07	4.5444e+07	4.66678e+07	0.498279	4.59042e+07	665979	384503	1.4508	4.50226e+07	1.94151e+06	1.12093e+06	4.31229	0.980797	-0.027974	0.710955	NoSig
C6TCR6	#N/A	Glyco_hydro_18 domain-containing protein	Glyco_hydro_18 domain-containing protein OS=Glycine max OX=3847 PE=2 SV=1	5.01376e+07	5.26243e+07	5.48388e+07	5.03786e+07	5.1051e+07	5.02222e+07	0.224496	5.05506e+07	440374	254250	0.871155	5.25336e+07	2.35189e+06	1.35786e+06	4.47692	1.03923	0.0555121	0.496739	NoSig
I1LB97	GLYMA_10G151200	#N/A	Uncharacterized protein OS=Glycine max OX=3847 GN=GLYMA_10G151200 PE=3 SV=1	4.96244e+06	4.6407e+06	4.73061e+06	4.63014e+06	4.9595e+06	4.71768e+06	0.951971	4.76911e+06	170598	98494.7	3.57715	4.77792e+06	166007	95844	3.47446	1.00185	0.00266218	0.972747	NoSig
I1MRT3	100803230	#N/A	Uncharacterized protein OS=Glycine max OX=3847 GN=100803230 PE=3 SV=1	1.52268e+07	1.55484e+07	1.58884e+07	1.53786e+07	1.54957e+07	1.48946e+07	0.323761	1.52563e+07	318661	183979	2.08872	1.55545e+07	330840	191011	2.12697	1.01955	0.027926	0.577522	NoSig
I1K4S0	100811840	#N/A	Uncharacterized protein OS=Glycine max OX=3847 GN=100811840 PE=4 SV=1	6.49822e+07	6.60895e+07	6.65527e+07	6.39091e+07	6.58575e+07	6.63666e+07	0.603138	6.53777e+07	1.29712e+06	748893	1.98404	6.58748e+07	806974	465906	1.22501	1.0076	0.0109274	0.784056	NoSig
Q9FQE4	#N/A	Glutathione S-transferase GST 14 (Fragment)	Glutathione S-transferase GST 14 (Fragment) OS=Glycine max OX=3847 PE=2 SV=1	2.39955e+07	2.28094e+07	2.38992e+07	2.40475e+07	2.38955e+07	2.41623e+07	0.295181	2.40351e+07	133793	77245.5	0.556658	2.3568e+07	658795	380355	2.79529	0.980568	-0.0283106	0.551571	NoSig
I1M5M3	100815780	Coatomer subunit beta'	Coatomer subunit beta' OS=Glycine max OX=3847 GN=100815780 PE=3 SV=1	2.70119e+07	2.72217e+07	2.17214e+07	2.67978e+07	2.59496e+07	2.75832e+07	0.476843	2.67769e+07	816977	471682	3.05106	2.53183e+07	3.11681e+06	1.79949e+06	12.3105	0.94553	-0.080805	0.69322	NoSig
I1KIP9	100780325	3-hydroxyacyl-CoA dehydrogenase	3-hydroxyacyl-CoA dehydrogenase OS=Glycine max OX=3847 GN=100780325 PE=3 SV=1	1.0863e+07	1.08523e+07	1.01974e+07	1.07699e+07	1.05304e+07	1.11967e+07	0.543957	1.08323e+07	337554	194887	3.11617	1.06376e+07	381218	220097	3.58369	0.982024	-0.0261694	0.745452	NoSig
A0A0R0GIY4	100816840	Clp R domain-containing protein	Clp R domain-containing protein OS=Glycine max OX=3847 GN=100816840 PE=3 SV=1	8.5467e+06	8.54107e+06	8.11583e+06	7.9835e+06	8.13384e+06	8.06962e+06	0.085595	8.06232e+06	75435.4	43552.7	0.935654	8.4012e+06	247153	142694	2.94188	1.04203	0.0593996	0.353882	NoSig
A0A0R0F137	GLYMA_19G232100	Ribosomal_L18e/L15P domain-containing protein	Ribosomal_L18e/L15P domain-containing protein OS=Glycine max OX=3847 GN=GLYMA_19G232100 PE=3 SV=1	4.31649e+06	4.1796e+06	4.26853e+06	3.96067e+06	3.91565e+06	4.19071e+06	0.0689635	4.02234e+06	147540	85182	3.668	4.25487e+06	69461.4	40103.5	1.63251	1.05781	0.0810799	0.327553	NoSig
C6TGU0	732557	DHAR class glutathione S-transferase	DHAR class glutathione S-transferase OS=Glycine max OX=3847 GN=732557 PE=2 SV=1	7.12429e+07	7.03939e+07	7.67966e+07	7.08592e+07	7.36893e+07	7.09083e+07	0.67738	7.1819e+07	1.61996e+06	935284	2.25561	7.28111e+07	3.47752e+06	2.00775e+06	4.77608	1.01381	0.0197941	0.835804	NoSig
Q9SWB5	PM37	Seed maturation protein PM37	Seed maturation protein PM37 OS=Glycine max OX=3847 GN=PM37 PE=2 SV=1	1.59772e+07	1.64423e+07	1.6613e+07	1.58815e+07	1.66577e+07	1.59768e+07	0.607715	1.6172e+07	423322	244405	2.61762	1.63442e+07	329029	189965	2.01313	1.01065	0.0152783	0.787907	NoSig
A0A0R0FND9	100814972	ATP:AMP phosphotransferase	ATP:AMP phosphotransferase OS=Glycine max OX=3847 GN=100814972 PE=3 SV=1	3.3928e+07	3.43757e+07	3.66416e+07	3.39594e+07	3.3216e+07	3.26249e+07	0.137151	3.32668e+07	668715	386083	2.01016	3.49818e+07	1.45479e+06	839921	4.1587	1.05155	0.0725221	0.4198	NoSig
C6T017	#N/A	#N/A	Uncharacterized protein OS=Glycine max OX=3847 PE=2 SV=1	1.07974e+07	1.03059e+07	9.73828e+06	1.05756e+07	9.74394e+06	1.03574e+07	0.896053	1.02256e+07	431190	248948	4.21676	1.02805e+07	530001	305996	5.15539	1.00537	0.00772389	0.946885	NoSig
I1MZF9	100776683	#N/A	Uncharacterized protein OS=Glycine max OX=3847 GN=100776683 PE=3 SV=2	1.97035e+07	1.9553e+07	2.08727e+07	1.94247e+07	1.9784e+07	1.99378e+07	0.501577	1.97155e+07	263338	152038	1.33569	2.0043e+07	722422	417091	3.60436	1.01661	0.0237708	0.714	NoSig
I1NAH7	100781158	Pyruvate kinase	Pyruvate kinase OS=Glycine max OX=3847 GN=100781158 PE=3 SV=1	4.78255e+06	4.67417e+06	4.04378e+06	4.7296e+06	4.74751e+06	4.80687e+06	0.322364	4.76133e+06	40448.4	23352.9	0.849519	4.50017e+06	398939	230327	8.86498	0.945149	-0.0813856	0.576072	NoSig
A0A0R0HKE3	100802040	4Fe-4S Mo/W bis-MGD-type domain-containing protein	4Fe-4S Mo/W bis-MGD-type domain-containing protein OS=Glycine max OX=3847 GN=100802040 PE=4 SV=1	734917	728343	747921	750040	741189	762186	0.168042	751139	10541.4	6086.05	1.40338	737060	9963.56	5752.46	1.3518	0.981258	-0.027296	0.451607	NoSig
I1JFL5	100777195	Inhibitor I9 domain-containing protein	Inhibitor I9 domain-containing protein OS=Glycine max OX=3847 GN=100777195 PE=4 SV=1	5.10866e+07	5.71854e+07	6.41925e+07	6.32916e+07	6.61872e+07	6.0416e+07	0.232848	6.32983e+07	2.88557e+06	1.66599e+06	4.55869	5.74882e+07	6.55816e+06	3.78636e+06	11.4078	0.908211	-0.138901	0.506803	NoSig
C6TFE2	100799842	#N/A	Uncharacterized protein OS=Glycine max OX=3847 GN=100799842 PE=2 SV=1	2.04536e+07	2.04692e+07	1.88546e+07	2.0405e+07	1.97701e+07	2.18036e+07	0.413452	2.06596e+07	1.04034e+06	600638	5.03561	1.99258e+07	927711	535614	4.65583	0.964482	-0.0521741	0.649173	NoSig
I1K622	100790605	Asparagine--tRNA ligase	Asparagine--tRNA ligase OS=Glycine max OX=3847 GN=100790605 PE=3 SV=1	3.95663e+07	3.96625e+07	4.27432e+07	3.72717e+07	3.77679e+07	3.74802e+07	0.040274	3.75066e+07	249187	143868	0.664382	4.06573e+07	1.80707e+06	1.04331e+06	4.44463	1.084	0.116371	0.26175	NoSig
I1L0S5	100800540	#N/A	Uncharacterized protein OS=Glycine max OX=3847 GN=100800540 PE=4 SV=1	2.2659e+06	2.3539e+06	2.16806e+06	2.38896e+06	2.20496e+06	2.27939e+06	0.725967	2.2911e+06	92558	53438.4	4.03989	2.26262e+06	92961.2	53671.1	4.10856	0.987568	-0.0180474	0.863224	NoSig
K7M324	100791682	#N/A	Uncharacterized protein OS=Glycine max OX=3847 GN=100791682 PE=3 SV=1	3.36585e+07	3.34309e+07	3.37672e+07	3.04466e+07	3.32144e+07	3.0865e+07	0.0716896	3.15087e+07	1.49196e+06	861383	4.73507	3.36189e+07	171608	99078	0.510451	1.06697	0.0935232	0.330296	NoSig
I1LIP5	100820516	#N/A	Uncharacterized protein OS=Glycine max OX=3847 GN=100820516 PE=4 SV=1	1.13057e+07	1.14888e+07	1.06849e+07	1.1464e+07	1.17618e+07	1.16252e+07	0.151127	1.1617e+07	149064	86062.4	1.28316	1.11598e+07	421343	243262	3.77554	0.960645	-0.0579242	0.43297	NoSig
I1LAX4	100809656	Glutamyl-tRNA synthetase	Glutamyl-tRNA synthetase OS=Glycine max OX=3847 GN=100809656 PE=3 SV=1	2.08019e+06	2.1529e+06	2.32014e+06	1.92936e+06	2.09842e+06	2.01088e+06	0.117444	2.01289e+06	84549.9	48814.9	4.20043	2.18441e+06	123038	71036.3	5.63256	1.08521	0.11798	0.398505	NoSig
I1NB76	GLYMA_19G211800	Ribosomal_L18e/L15P domain-containing protein	Ribosomal_L18e/L15P domain-containing protein OS=Glycine max OX=3847 GN=GLYMA_19G211800 PE=3 SV=1	6.8871e+06	6.82921e+06	9.55244e+06	6.3721e+06	6.8046e+06	6.64656e+06	0.274183	6.60775e+06	218845	126350	3.31195	7.75625e+06	1.55582e+06	898252	20.0589	1.17381	0.2312	0.537814	NoSig
A0A368UHL7	GLYMA_17G156900	Tubulin alpha chain	Tubulin alpha chain OS=Glycine max OX=3847 GN=GLYMA_17G156900 PE=3 SV=1	6.22585e+06	5.79345e+06	6.7447e+06	5.06011e+06	5.53886e+06	5.35274e+06	0.0383663	5.31723e+06	241343	139339	4.53888	6.25467e+06	476281	274981	7.61482	1.1763	0.234257	0.257868	NoSig
I1K072	100784244	#N/A	Uncharacterized protein OS=Glycine max OX=3847 GN=100784244 PE=3 SV=1	1.50468e+07	1.53139e+07	1.55788e+07	1.46492e+07	1.47266e+07	1.48919e+07	0.0302499	1.47559e+07	124005	71594.5	0.840378	1.53132e+07	266003	153577	1.73709	1.03777	0.053481	0.237923	NoSig
A0A0R0FQD3	GLYMA_17G187600	#N/A	Uncharacterized protein OS=Glycine max OX=3847 GN=GLYMA_17G187600 PE=4 SV=1	1.20075e+07	1.25008e+07	1.03919e+07	1.17906e+07	1.14257e+07	1.19337e+07	0.90489	1.17167e+07	261914	151216	2.23539	1.16334e+07	1.10314e+06	636895	9.48249	0.992891	-0.0102925	0.948592	NoSig
K7N1D8	100803126	AMP-binding domain-containing protein	AMP-binding domain-containing protein OS=Glycine max OX=3847 GN=100803126 PE=4 SV=1	673727	685074	705208	701257	698985	642900	0.759186	681048	33056.3	19085.1	4.85375	688003	15943.4	9204.93	2.31735	1.01021	0.014659	0.88165	NoSig
K7M9L4	100797877	Carbamoyl-phosphate synthase (glutamine-hydrolyzing)	Carbamoyl-phosphate synthase (glutamine-hydrolyzing) OS=Glycine max OX=3847 GN=100797877 PE=3 SV=1	2.12648e+06	2.12313e+06	2.10306e+06	2.29475e+06	2.30805e+06	2.23182e+06	0.00284953	2.27821e+06	40720.8	23510.2	1.78741	2.11756e+06	12668.4	7314.09	0.598255	0.929484	-0.105498	0.0884544	NoSig
I1LH25	GLYMA_11G043900	Malate dehydrogenase	Malate dehydrogenase OS=Glycine max OX=3847 GN=GLYMA_11G043900 PE=3 SV=1	5.42054e+06	5.70048e+06	5.43568e+06	5.47541e+06	5.70506e+06	5.44685e+06	0.856677	5.54244e+06	141555	81726.6	2.55401	5.5189e+06	157438	90896.9	2.85271	0.995753	-0.00614022	0.925515	NoSig
K7MBQ9	100807970	Glucose-6-phosphate 1-epimerase	Glucose-6-phosphate 1-epimerase OS=Glycine max OX=3847 GN=100807970 PE=3 SV=1	1.69455e+06	1.61596e+06	1.58634e+06	1.80903e+06	1.64836e+06	1.77128e+06	0.1305	1.74289e+06	84013.2	48505.1	4.82034	1.63228e+06	55920.8	32285.9	3.42593	0.936538	-0.0945906	0.414301	NoSig
C6SW24	100499738	Proteasome subunit beta	Proteasome subunit beta OS=Glycine max OX=3847 GN=100499738 PE=2 SV=1	4.62035e+07	4.56916e+07	4.82102e+07	4.46185e+07	4.50737e+07	4.44403e+07	0.0656457	4.47108e+07	326637	188584	0.730556	4.67018e+07	1.3312e+06	768570	2.85043	1.04453	0.062854	0.321636	NoSig
I1KUQ6	100816880	Lipoxygenase	Lipoxygenase OS=Glycine max OX=3847 GN=100816880 PE=3 SV=2	5.22407e+06	5.12888e+06	3.10453e+06	5.75881e+06	5.02476e+06	5.55939e+06	0.255349	5.44765e+06	379567	219143	6.96752	4.48583e+06	1.19719e+06	691196	26.6882	0.823442	-0.280262	0.523204	NoSig
K7KNG2	100805249	Phenylalanyl-tRNA synthetase beta subunit	Phenylalanyl-tRNA synthetase beta subunit OS=Glycine max OX=3847 GN=100805249 PE=3 SV=1	2.79693e+07	2.88718e+07	3.00673e+07	2.81242e+07	2.89874e+07	2.72836e+07	0.344233	2.81317e+07	851914	491853	3.0283	2.89695e+07	1.05239e+06	607597	3.63275	1.02978	0.0423345	0.596123	NoSig
A0A0R0FY49	GLYMA_15G088000	#N/A	Uncharacterized protein OS=Glycine max OX=3847 GN=GLYMA_15G088000 PE=3 SV=1	5.33738e+06	5.35229e+06	5.30681e+06	5.39942e+06	5.10454e+06	5.33839e+06	0.601953	5.28078e+06	155647	89863	2.94743	5.33216e+06	23184.5	13385.6	0.434805	1.00973	0.0139683	0.783585	NoSig
I1LK73	100779362	50S ribosomal protein L23, chloroplastic	50S ribosomal protein L23, chloroplastic OS=Glycine max OX=3847 GN=100779362 PE=3 SV=1	2.63738e+07	2.72184e+07	2.83589e+07	2.44433e+07	2.5063e+07	2.27534e+07	0.0228439	2.40865e+07	1.19542e+06	690177	4.96302	2.7317e+07	996191	575151	3.64678	1.13412	0.181573	0.205294	NoSig
C6TKK5	100811178	#N/A	Uncharacterized protein OS=Glycine max OX=3847 GN=100811178 PE=2 SV=1	8.34823e+06	8.43866e+06	7.77656e+06	8.32277e+06	8.06106e+06	8.17983e+06	0.999751	8.18789e+06	131039	75655.2	1.6004	8.18781e+06	359017	207279	4.38478	0.999991	-1.29236e-05	0.999751	NoSig
I1LKZ3	100815376	Superoxide dismutase [Cu-Zn]	Superoxide dismutase [Cu-Zn] OS=Glycine max OX=3847 GN=100815376 PE=3 SV=1	1.26188e+07	1.2406e+07	1.30876e+07	1.26037e+07	1.21977e+07	1.27752e+07	0.536271	1.25255e+07	296588	171235	2.36787	1.27041e+07	348693	201318	2.74472	1.01426	0.0204245	0.741144	NoSig
Q9FQD4	547951	Glutathione transferase	Glutathione transferase OS=Glycine max OX=3847 GN=547951 PE=2 SV=1	9.64346e+07	9.72929e+07	9.60029e+07	9.3127e+07	9.37172e+07	9.63357e+07	0.107602	9.43933e+07	1.70784e+06	986023	1.80928	9.65768e+07	656661	379123	0.679937	1.02313	0.0329924	0.383557	NoSig
I1KQ70	GLYMA_08G042400	AA_TRNA_LIGASE_II domain-containing protein	AA_TRNA_LIGASE_II domain-containing protein OS=Glycine max OX=3847 GN=GLYMA_08G042400 PE=3 SV=2	2.5434e+06	2.5327e+06	2.30485e+06	2.61672e+06	2.46508e+06	2.54013e+06	0.419064	2.54064e+06	75820.5	43775	2.98431	2.46031e+06	134745	77795.2	5.47675	0.968383	-0.0463507	0.653173	NoSig
I1JRI7	GLYMA_03G242900	Superoxide dismutase [Cu-Zn]	Superoxide dismutase [Cu-Zn] OS=Glycine max OX=3847 GN=GLYMA_03G242900 PE=3 SV=1	7.48858e+07	7.74947e+07	8.73564e+07	7.87189e+07	8.08648e+07	8.19312e+07	0.886947	8.0505e+07	1.63609e+06	944599	2.03229	7.99123e+07	6.57745e+06	3.79749e+06	8.23084	0.992638	-0.0106605	0.942659	NoSig
I1JJE0	100805543	Peptidylprolyl isomerase	Peptidylprolyl isomerase OS=Glycine max OX=3847 GN=100805543 PE=3 SV=1	75455.1	76354.8	74086.7	69410.4	71576.7	66494.1	0.0190283	69160.4	2550.53	1472.55	3.68784	75298.9	1142.06	659.37	1.51671	1.08876	0.122682	0.192944	NoSig
K7LC03	100809080	Glucose-6-phosphate 1-epimerase	Glucose-6-phosphate 1-epimerase OS=Glycine max OX=3847 GN=100809080 PE=3 SV=1	5.81195e+06	5.77131e+06	6.16986e+06	5.55277e+06	5.78138e+06	5.80458e+06	0.243801	5.71291e+06	139168	80348.9	2.43603	5.91771e+06	219315	126621	3.70608	1.03585	0.0508126	0.514891	NoSig
I1LN30	100787210	Adenosylhomocysteinase	Adenosylhomocysteinase OS=Glycine max OX=3847 GN=100787210 PE=3 SV=1	413860	438572	525119	441767	473890	454187	0.945015	456614	16198.6	9352.25	3.54754	459184	58423.4	33730.8	12.7233	1.00563	0.00809446	0.971728	NoSig
I1KZY9	GLYMA_09G010000	Fumarylacetoacetase	Fumarylacetoacetase OS=Glycine max OX=3847 GN=GLYMA_09G010000 PE=3 SV=1	3.321e+07	3.27773e+07	3.45231e+07	3.28687e+07	3.14741e+07	3.12816e+07	0.0879867	3.18748e+07	866126	500058	2.71727	3.35035e+07	909164	524906	2.71364	1.05109	0.071893	0.35859	NoSig
A0A0R0HTQ0	GLYMA_11G150300	Dirigent protein	Dirigent protein OS=Glycine max OX=3847 GN=GLYMA_11G150300 PE=3 SV=1	8.21661e+06	8.22996e+06	7.87619e+06	8.5236e+06	8.33546e+06	8.82475e+06	0.068863	8.56127e+06	246813	142498	2.8829	8.10759e+06	200507	115763	2.47308	0.947007	-0.0785524	0.327553	NoSig
I1K0K7	100780296	#N/A	Uncharacterized protein OS=Glycine max OX=3847 GN=100780296 PE=4 SV=1	3.53792e+06	3.64234e+06	3.47716e+06	3.46386e+06	3.42584e+06	3.3064e+06	0.0854519	3.3987e+06	82165.6	47438.3	2.41756	3.55247e+06	83545.5	48235	2.35176	1.04524	0.0638399	0.353882	NoSig
K7L5V1	100810125	Signal recognition particle subunit SRP72	Signal recognition particle subunit SRP72 OS=Glycine max OX=3847 GN=100810125 PE=3 SV=1	255196	252946	285789	276256	276260	265699	0.508486	272738	6096.42	3519.77	2.23526	264644	18347	10592.7	6.93273	0.970321	-0.0434665	0.719611	NoSig
I1KZW8	100800029	PAP_fibrillin domain-containing protein	PAP_fibrillin domain-containing protein OS=Glycine max OX=3847 GN=100800029 PE=3 SV=1	1.64167e+07	1.59543e+07	1.66065e+07	1.55908e+07	1.60541e+07	1.56498e+07	0.081567	1.57649e+07	252160	145585	1.59951	1.63259e+07	335484	193692	2.05492	1.03558	0.0504446	0.345366	NoSig
I1NJ30	100791657	Ribosomal_L18e/L15P domain-containing protein	Ribosomal_L18e/L15P domain-containing protein OS=Glycine max OX=3847 GN=100791657 PE=3 SV=1	3.68718e+07	3.6577e+07	4.34101e+07	3.04402e+07	3.4996e+07	3.32663e+07	0.0800964	3.29008e+07	2.29977e+06	1.32777e+06	6.98999	3.8953e+07	3.86279e+06	2.23019e+06	9.91655	1.18395	0.24361	0.343406	NoSig
A0A0R0F259	100782747	Pyruvate decarboxylase	Pyruvate decarboxylase OS=Glycine max OX=3847 GN=100782747 PE=3 SV=1	1.61825e+07	1.6009e+07	1.66582e+07	1.57805e+07	1.67015e+07	1.60335e+07	0.756999	1.61718e+07	475814	274711	2.94224	1.62833e+07	336099	194047	2.06408	1.00689	0.00990848	0.880501	NoSig
I1MDY5	100797867	Amidohydro-rel domain-containing protein	Amidohydro-rel domain-containing protein OS=Glycine max OX=3847 GN=100797867 PE=3 SV=1	4.56357e+07	4.42875e+07	4.41068e+07	4.24045e+07	4.30324e+07	4.26701e+07	0.0186214	4.27023e+07	315167	181962	0.738056	4.46767e+07	835446	482345	1.86998	1.04624	0.0652074	0.192944	NoSig
K7LI90	100805725	#N/A	Uncharacterized protein OS=Glycine max OX=3847 GN=100805725 PE=4 SV=1	2.38378e+07	2.33038e+07	2.57336e+07	2.38911e+07	2.47302e+07	2.37507e+07	0.843797	2.4124e+07	529676	305809	2.19564	2.42918e+07	1.27691e+06	737226	5.25656	1.00695	0.00999755	0.920666	NoSig
I1M0W1	100787615	#N/A	Uncharacterized protein OS=Glycine max OX=3847 GN=100787615 PE=4 SV=1	1.07725e+07	1.11996e+07	7.87235e+06	1.03207e+07	1.06713e+07	1.08679e+07	0.559702	1.062e+07	277174	160027	2.60993	9.94814e+06	1.81033e+06	1.04519e+06	18.1976	0.936737	-0.0942837	0.755487	NoSig
K7L505	102660092	#N/A	Uncharacterized protein OS=Glycine max OX=3847 GN=102660092 PE=3 SV=1	2.29638e+07	2.43464e+07	2.71605e+07	2.28616e+07	2.347e+07	2.24173e+07	0.208108	2.29163e+07	528481	305119	2.30614	2.48236e+07	2.13863e+06	1.23474e+06	8.61531	1.08323	0.115336	0.484272	NoSig
C6T1W3	100137078	#N/A	Uncharacterized protein OS=Glycine max OX=3847 GN=100137078 PE=2 SV=1	2.12706e+07	2.05044e+07	1.37337e+07	2.32984e+07	1.89058e+07	2.41401e+07	0.279919	2.21148e+07	2.81071e+06	1.62277e+06	12.7097	1.85029e+07	4.14799e+06	2.39484e+06	22.4181	0.836677	-0.257258	0.541652	NoSig
I1J8Y0	GLYMA_01G177700	#N/A	Uncharacterized protein OS=Glycine max OX=3847 GN=GLYMA_01G177700 PE=3 SV=1	3.85598e+06	3.87299e+06	3.37743e+06	3.85254e+06	3.69798e+06	3.75259e+06	0.717182	3.7677e+06	78382.2	45254	2.08037	3.70213e+06	281334	162428	7.59925	0.982597	-0.0253285	0.857359	NoSig
A0A0R0HCG5	GLYMA_12G153000	Fructose-bisphosphate aldolase	Fructose-bisphosphate aldolase OS=Glycine max OX=3847 GN=GLYMA_12G153000 PE=3 SV=1	2.42588e+07	2.39631e+07	2.59927e+07	2.29512e+07	2.32465e+07	2.26654e+07	0.0527748	2.29544e+07	290551	167750	1.26578	2.47382e+07	1.09646e+06	633042	4.43226	1.07771	0.107973	0.2921	NoSig
I1KTS5	100786575	40S ribosomal protein SA	40S ribosomal protein SA OS=Glycine max OX=3847 GN=100786575 PE=3 SV=1	5.30328e+06	5.29885e+06	5.27351e+06	5.36742e+06	5.24264e+06	5.07939e+06	0.500537	5.22981e+06	144442	83393.9	2.7619	5.29188e+06	16064.2	9274.68	0.303564	1.01187	0.0170212	0.712816	NoSig
I1NJE9	GLYMA_20G249300	Peptidyl-prolyl cis-trans isomerase	Peptidyl-prolyl cis-trans isomerase OS=Glycine max OX=3847 GN=GLYMA_20G249300 PE=3 SV=1	8.03579e+06	8.01632e+06	7.21735e+06	8.14855e+06	8.26186e+06	7.98268e+06	0.254205	8.13103e+06	140414	81068.1	1.72689	7.75649e+06	467007	269626	6.02085	0.953937	-0.068034	0.522014	NoSig
I1MXD1	100782717	#N/A	Uncharacterized protein OS=Glycine max OX=3847 GN=100782717 PE=4 SV=1	1.59558e+07	1.66398e+07	1.62885e+07	1.49899e+07	1.48002e+07	1.46192e+07	0.00266945	1.48031e+07	185390	107035	1.25237	1.62947e+07	342050	197483	2.09915	1.10076	0.138502	0.0884544	NoSig
A0A0R0KGG4	100794411	Peptidylprolyl isomerase	Peptidylprolyl isomerase OS=Glycine max OX=3847 GN=100794411 PE=4 SV=1	575302	562286	363707	628564	581755	559773	0.277878	590031	35134.4	20284.9	5.95468	500431	118586	68465.6	23.6967	0.848145	-0.237618	0.540098	NoSig
C6TLC9	#N/A	Annexin	Annexin OS=Glycine max OX=3847 PE=2 SV=1	7.184e+07	7.40442e+07	6.99757e+07	7.28894e+07	7.49595e+07	7.10951e+07	0.560502	7.29813e+07	1.93384e+06	1.1165e+06	2.64977	7.19533e+07	2.03662e+06	1.17584e+06	2.83048	0.985913	-0.0204676	0.755671	NoSig
I1JR71	100798125	Importin subunit alpha	Importin subunit alpha OS=Glycine max OX=3847 GN=100798125 PE=3 SV=1	470455	426945	432172	438224	438545	436470	0.711965	437746	1117.12	644.972	0.255199	443191	23755.7	13715.4	5.36015	1.01244	0.0178328	0.854608	NoSig
A0A0R0IV62	100785346	Clp R domain-containing protein	Clp R domain-containing protein OS=Glycine max OX=3847 GN=100785346 PE=3 SV=1	504036	517494	555510	491207	516557	509517	0.310388	505760	13086	7555.19	2.58739	525680	26695.5	15412.7	5.07828	1.03939	0.0557312	0.564709	NoSig
C6SVT0	100305594	Usp domain-containing protein	Usp domain-containing protein OS=Glycine max OX=3847 GN=100305594 PE=2 SV=1	5.99928e+07	6.40225e+07	6.83149e+07	6.18571e+07	6.38334e+07	6.17445e+07	0.549061	6.24784e+07	1.17488e+06	678320	1.88047	6.41101e+07	4.16172e+06	2.40277e+06	6.49153	1.02612	0.0371949	0.749366	NoSig
I1JRK8	GLYMA_03G244700	Proteasome subunit beta	Proteasome subunit beta OS=Glycine max OX=3847 GN=GLYMA_03G244700 PE=3 SV=1	3.29222e+07	3.20062e+07	3.2335e+07	3.46639e+07	3.4401e+07	3.50894e+07	0.00235964	3.47181e+07	347377	200558	1.00056	3.24211e+07	464019	267902	1.43123	0.93384	-0.0987532	0.0884544	NoSig
Q39833	accA-2	Acetyl-CoA carboxytransferase	Acetyl-CoA carboxytransferase OS=Glycine max OX=3847 GN=accA-2 PE=2 SV=1	2.38872e+07	2.43831e+07	2.14899e+07	2.30982e+07	2.31706e+07	2.31004e+07	0.891127	2.31231e+07	41148.8	23757.3	0.177956	2.32534e+07	1.54722e+06	893286	6.65373	1.00563	0.00810641	0.944799	NoSig
C6T530	100527680	40S ribosomal protein S7	40S ribosomal protein S7 OS=Glycine max OX=3847 GN=100527680 PE=2 SV=1	3.49278e+07	3.61543e+07	3.85386e+07	3.33079e+07	3.44909e+07	3.31958e+07	0.0649129	3.36649e+07	717548	414276	2.13144	3.65403e+07	1.83608e+06	1.06006e+06	5.02481	1.08541	0.118243	0.321078	NoSig
I1JUS7	100804691	Eukaryotic translation initiation factor 3 subunit L	Eukaryotic translation initiation factor 3 subunit L OS=Glycine max OX=3847 GN=100804691 PE=3 SV=1	1.35764e+07	1.39683e+07	1.37901e+07	1.33504e+07	1.33404e+07	1.39367e+07	0.358303	1.35425e+07	341430	197125	2.52118	1.37782e+07	196210	113282	1.42405	1.01741	0.0249009	0.604021	NoSig
I1MM92	100803189	Peptidylprolyl isomerase	Peptidylprolyl isomerase OS=Glycine max OX=3847 GN=100803189 PE=4 SV=1	7.89217e+06	7.62551e+06	7.68689e+06	7.61182e+06	7.66421e+06	7.65631e+06	0.331861	7.64411e+06	28245.9	16307.8	0.369512	7.73486e+06	139649	80626.5	1.80545	1.01187	0.0170257	0.585385	NoSig
I1LCM5	100782567	Malate dehydrogenase [NADP], chloroplastic	Malate dehydrogenase [NADP], chloroplastic OS=Glycine max OX=3847 GN=100782567 PE=3 SV=1	2.0754e+07	2.08812e+07	2.14117e+07	2.04333e+07	2.03557e+07	2.0133e+07	0.0325632	2.03073e+07	155861	89986.1	0.767508	2.10156e+07	348839	201403	1.65991	1.03488	0.0494608	0.243333	NoSig
A0A368UHY2	GLYMA_08G252600	#N/A	Uncharacterized protein OS=Glycine max OX=3847 GN=GLYMA_08G252600 PE=3 SV=1	9.80609e+06	9.96485e+06	1.00337e+07	9.53322e+06	9.76856e+06	9.83135e+06	0.118751	9.71104e+06	157165	90739.2	1.61841	9.93488e+06	116722	67389.7	1.17488	1.02305	0.032876	0.39954	NoSig
I1LZ92	GLYMA_13G144800	Adenosine kinase	Adenosine kinase OS=Glycine max OX=3847 GN=GLYMA_13G144800 PE=3 SV=1	1.12044e+07	1.14411e+07	1.17316e+07	1.07537e+07	1.08559e+07	1.07713e+07	0.0129128	1.07936e+07	54635.5	31543.8	0.506183	1.1459e+07	264082	152468	2.30458	1.06165	0.0863035	0.165158	NoSig
I1NC65	GLYMA_19G242200	Proteasome subunit beta	Proteasome subunit beta OS=Glycine max OX=3847 GN=GLYMA_19G242200 PE=3 SV=1	1.58864e+06	1.6487e+06	1.88586e+06	1.6111e+06	1.5975e+06	1.58106e+06	0.289564	1.59655e+06	15038.1	8682.26	0.94191	1.70773e+06	157158	90735.2	9.20273	1.06964	0.0971205	0.548453	NoSig
I1KH65	100797508	Coatomer subunit beta'	Coatomer subunit beta' OS=Glycine max OX=3847 GN=100797508 PE=3 SV=1	863096	899133	816336	834784	812760	785097	0.156758	810880	24896.4	14373.9	3.07029	859522	41513.9	23968	4.82988	1.05999	0.0840449	0.43858	NoSig
A0A0R0K869	GLYMA_05G238000	40S ribosomal protein S7	40S ribosomal protein S7 OS=Glycine max OX=3847 GN=GLYMA_05G238000 PE=3 SV=1	2.47651e+06	2.40643e+06	2.41602e+06	2.58103e+06	2.36888e+06	2.36515e+06	0.946139	2.43835e+06	123574	71345.5	5.06793	2.43299e+06	37994.8	21936.3	1.56165	0.997799	-0.00317846	0.97229	NoSig
A0A0R0KPW1	GLYMA_03G114400	tRNA-synt_His domain-containing protein	tRNA-synt_His domain-containing protein OS=Glycine max OX=3847 GN=GLYMA_03G114400 PE=3 SV=2	1.04648e+06	1.07559e+06	1.05806e+06	1.13757e+06	1.06506e+06	1.12279e+06	0.110343	1.10847e+06	38317.2	22122.4	3.45676	1.06004e+06	14653	8459.89	1.3823	0.956309	-0.0644511	0.386996	NoSig
Q9LLQ9	accA-3	Acetyl-CoA carboxytransferase	Acetyl-CoA carboxytransferase OS=Glycine max OX=3847 GN=accA-3 PE=3 SV=1	136088	124233	81548.1	183270	116596	136068	0.291213	145312	34284.8	19794.4	23.594	113956	28685.5	16561.6	25.1724	0.78422	-0.350669	0.548826	NoSig
A0A0R0ITJ5	GLYMA_08G081400	PPM-type phosphatase domain-containing protein	PPM-type phosphatase domain-containing protein OS=Glycine max OX=3847 GN=GLYMA_08G081400 PE=4 SV=1	2.49608e+07	2.45199e+07	3.0174e+07	2.34177e+07	2.60528e+07	2.37859e+07	0.345017	2.44188e+07	1.42701e+06	823884	5.8439	2.65516e+07	3.14486e+06	1.81568e+06	11.8443	1.08734	0.120806	0.597179	NoSig
I1LBD0	100806082	Seryl-tRNA synthetase	Seryl-tRNA synthetase OS=Glycine max OX=3847 GN=100806082 PE=4 SV=1	3.66534e+07	3.69306e+07	3.57078e+07	3.6241e+07	3.56594e+07	3.69017e+07	0.767395	3.62674e+07	621608	358886	1.71396	3.64306e+07	641117	370149	1.75983	1.0045	0.00647818	0.885425	NoSig
Q39856	#N/A	Epoxide hydrolase	Epoxide hydrolase OS=Glycine max OX=3847 PE=2 SV=1	4.3738e+07	4.49428e+07	4.76119e+07	4.45704e+07	4.50504e+07	4.47014e+07	0.59955	4.47741e+07	248118	143251	0.554155	4.54309e+07	1.98255e+06	1.14463e+06	4.36389	1.01467	0.0210098	0.782026	NoSig
C6T7J5	#N/A	Aldo_ket_red domain-containing protein	Aldo_ket_red domain-containing protein OS=Glycine max OX=3847 PE=2 SV=1	2.70515e+07	2.74931e+07	2.7769e+07	2.77759e+07	2.78204e+07	2.7424e+07	0.388461	2.76734e+07	217185	125392	0.784814	2.74379e+07	361921	208955	1.31906	0.991488	-0.0123331	0.630211	NoSig
I1KY80	100785544	#N/A	Uncharacterized protein OS=Glycine max OX=3847 GN=100785544 PE=3 SV=2	3.64446e+07	3.63848e+07	3.78461e+07	3.54108e+07	3.57009e+07	3.54285e+07	0.0472072	3.55134e+07	162652	93907	0.458001	3.68918e+07	826941	477435	2.24153	1.03881	0.0549378	0.277474	NoSig
C6THN2	#N/A	ANK_REP_REGION domain-containing protein	ANK_REP_REGION domain-containing protein OS=Glycine max OX=3847 PE=2 SV=1	2.33845e+06	2.40768e+06	2.44793e+06	2.25874e+06	2.50669e+06	2.3626e+06	0.793538	2.37601e+06	124520	71891.4	5.2407	2.39802e+06	55379.6	31973.5	2.30939	1.00926	0.0133035	0.897634	NoSig
I1MXM6	100811385	Polyadenylate-binding protein	Polyadenylate-binding protein OS=Glycine max OX=3847 GN=100811385 PE=3 SV=1	2.36441e+07	2.36034e+07	2.24536e+07	2.36743e+07	2.30792e+07	2.40672e+07	0.484076	2.36069e+07	497445	287200	2.1072	2.32337e+07	675909	390236	2.90918	0.984189	-0.0229927	0.696931	NoSig
I1N0P5	100792467	#N/A	Uncharacterized protein OS=Glycine max OX=3847 GN=100792467 PE=3 SV=1	143860	148653	123084	150111	125056	136357	0.904967	137175	12547.2	7244.12	9.14685	138533	13591.5	7847.08	9.81108	1.0099	0.0142097	0.948592	NoSig
I1N627	100779369	PHB domain-containing protein	PHB domain-containing protein OS=Glycine max OX=3847 GN=100779369 PE=4 SV=1	1.89146e+07	1.8734e+07	1.7687e+07	1.91442e+07	1.873e+07	1.888e+07	0.304042	1.89181e+07	209685	121062	1.10839	1.84452e+07	662780	382656	3.59324	0.975005	-0.0365179	0.561549	NoSig
C6THL8	100793480	PCI domain-containing protein	PCI domain-containing protein OS=Glycine max OX=3847 GN=100793480 PE=2 SV=1	3.71434e+07	3.7053e+07	3.87512e+07	3.65984e+07	3.76833e+07	3.76925e+07	0.649004	3.73248e+07	629035	363174	1.6853	3.76492e+07	955460	551635	2.5378	1.00869	0.0124857	0.819139	NoSig
K7LSI5	100809861	Methionyl-tRNA synthetase	Methionyl-tRNA synthetase OS=Glycine max OX=3847 GN=100809861 PE=3 SV=1	2.23265e+07	2.25272e+07	2.2617e+07	2.26591e+07	2.25395e+07	2.1534e+07	0.539303	2.22442e+07	617922	356757	2.7779	2.24902e+07	148744	85877.2	0.66137	1.01106	0.0158681	0.742388	NoSig
I1K5D3	100779751	Eukaryotic translation initiation factor 3 subunit C	Eukaryotic translation initiation factor 3 subunit C OS=Glycine max OX=3847 GN=100779751 PE=3 SV=2	508725	491651	470873	471850	445415	456466	0.0717657	457910	13276.6	7665.22	2.89938	490416	18956.2	10944.4	3.86533	1.07099	0.0989419	0.330296	NoSig
Q39832	547605	Ribulose bisphosphate carboxylase small subunit	Ribulose bisphosphate carboxylase small subunit OS=Glycine max OX=3847 GN=547605 PE=2 SV=1	1.27179e+08	1.30004e+08	1.23368e+08	1.17627e+08	1.21066e+08	1.17351e+08	0.0225901	1.18681e+08	2.06967e+06	1.19493e+06	1.74389	1.2685e+08	3.33048e+06	1.92285e+06	2.62552	1.06883	0.0960328	0.204103	NoSig
C6SXD3	100499852	40S ribosomal protein S24	40S ribosomal protein S24 OS=Glycine max OX=3847 GN=100499852 PE=2 SV=1	2.37218e+07	2.30168e+07	2.25165e+07	2.10144e+07	2.12046e+07	2.20302e+07	0.0235399	2.14164e+07	539987	311761	2.52137	2.3085e+07	605546	349612	2.62311	1.07791	0.108241	0.207722	NoSig
I1LQT0	GLYMA_12G065100	Histone H2B	Histone H2B OS=Glycine max OX=3847 GN=GLYMA_12G065100 PE=3 SV=1	1.46426e+08	1.51174e+08	1.58997e+08	1.31379e+08	1.32868e+08	1.40728e+08	0.0211705	1.34992e+08	5.02305e+06	2.90006e+06	3.721	1.52199e+08	6.34798e+06	3.66501e+06	4.17084	1.12747	0.173088	0.198619	NoSig
A0A0R0KUQ0	100795273	Eukaryotic translation initiation factor 3 subunit H	Eukaryotic translation initiation factor 3 subunit H OS=Glycine max OX=3847 GN=100795273 PE=3 SV=1	1.24046e+07	1.21083e+07	1.15227e+07	1.24371e+07	1.24136e+07	1.26673e+07	0.142817	1.2506e+07	140189	80938.4	1.12098	1.20119e+07	448786	259107	3.73619	0.960488	-0.0581612	0.424828	NoSig
C6TBN2	AKR1	Probable aldo-keto reductase 1	Probable aldo-keto reductase 1 OS=Glycine max OX=3847 GN=AKR1 PE=2 SV=1	1.2597e+07	1.2799e+07	1.23177e+07	1.23791e+07	1.27375e+07	1.23866e+07	0.720706	1.2501e+07	204790	118236	1.63819	1.25712e+07	241693	139542	1.92259	1.00561	0.00807683	0.859214	NoSig
A0A0R0HF66	GLYMA_11G105900	CSD domain-containing protein	CSD domain-containing protein OS=Glycine max OX=3847 GN=GLYMA_11G105900 PE=4 SV=1	1.81679e+06	1.87565e+06	2.03786e+06	1.70689e+06	1.79945e+06	1.75483e+06	0.0933523	1.75372e+06	46292.9	26727.2	2.63969	1.9101e+06	114490	66101	5.99394	1.08917	0.123229	0.367878	NoSig
I1MC13	100819526	PCI domain-containing protein	PCI domain-containing protein OS=Glycine max OX=3847 GN=100819526 PE=3 SV=1	442971	475870	489045	479330	465409	469879	0.882927	471539	7107.22	4103.35	1.50724	469295	23730.3	13700.7	5.05659	0.995241	-0.00688182	0.940192	NoSig
I1KH61	100793968	#N/A	Uncharacterized protein OS=Glycine max OX=3847 GN=100793968 PE=4 SV=1	1.23811e+07	1.24841e+07	1.25493e+07	1.23788e+07	1.20626e+07	1.22927e+07	0.0998337	1.22447e+07	163436	94359.8	1.33475	1.24715e+07	84779.5	48947.5	0.679787	1.01852	0.0264743	0.375063	NoSig
K7MBR4	100808499	HP domain-containing protein	HP domain-containing protein OS=Glycine max OX=3847 GN=100808499 PE=3 SV=1	390883	366737	382333	427096	407868	429630	0.0135354	421531	11900.5	6870.77	2.82316	379984	12243.4	7068.73	3.22208	0.901438	-0.1497	0.167476	NoSig
I1JYL3	100794078	Probable 6-phosphogluconolactonase	Probable 6-phosphogluconolactonase OS=Glycine max OX=3847 GN=100794078 PE=3 SV=1	2.75007e+07	2.82898e+07	2.84574e+07	2.79866e+07	2.81706e+07	2.78848e+07	0.833958	2.8014e+07	144829	83617.2	0.516988	2.80826e+07	510895	294965	1.81926	1.00245	0.00352754	0.918014	NoSig
I1JU43	100791278	NAD(P)-bd_dom domain-containing protein	NAD(P)-bd_dom domain-containing protein OS=Glycine max OX=3847 GN=100791278 PE=4 SV=1	2.00845e+07	1.98447e+07	1.85218e+07	2.02903e+07	2.02354e+07	2.01904e+07	0.195816	2.02387e+07	50016.8	28877.2	0.247135	1.94837e+07	841582	485888	4.31942	0.962695	-0.054849	0.474378	NoSig
K7MJN5	100789811	Lysine--tRNA ligase	Lysine--tRNA ligase OS=Glycine max OX=3847 GN=100789811 PE=3 SV=1	1.06663e+06	1.11552e+06	1.03672e+06	1.20821e+06	1.08003e+06	1.06476e+06	0.429794	1.11767e+06	78783.5	45485.7	7.04893	1.07296e+06	39782.8	22968.6	3.70777	0.959997	-0.0588985	0.66079	NoSig
C6SW04	100305642	#N/A	Uncharacterized protein OS=Glycine max OX=3847 GN=100305642 PE=2 SV=1	4.00176e+07	3.94732e+07	4.05241e+07	3.92632e+07	4.05371e+07	4.02903e+07	0.961715	4.00302e+07	675639	390081	1.68782	4.0005e+07	525545	303423	1.3137	0.999369	-0.000909964	0.979063	NoSig
C6TJ17	100789781	Cytochrome c domain-containing protein	Cytochrome c domain-containing protein OS=Glycine max OX=3847 GN=100789781 PE=2 SV=1	1.22062e+07	1.21395e+07	1.16253e+07	1.1904e+07	1.19511e+07	1.1745e+07	0.558224	1.18667e+07	107997	62352.3	0.910088	1.19903e+07	317862	183518	2.65099	1.01042	0.0149537	0.754685	NoSig
I1LZA5	100812398	#N/A	Uncharacterized protein OS=Glycine max OX=3847 GN=100812398 PE=3 SV=1	1.56406e+06	1.60356e+06	1.59668e+06	1.27731e+06	1.42529e+06	1.49641e+06	0.0455057	1.39967e+06	111774	64532.7	7.98572	1.5881e+06	21100.4	12182.3	1.32865	1.13462	0.182212	0.273114	NoSig
A0A0R0FW30	GLYMA_16G088200	Peptidylprolyl isomerase	Peptidylprolyl isomerase OS=Glycine max OX=3847 GN=GLYMA_16G088200 PE=4 SV=1	3.02614e+07	3.06048e+07	3.19486e+07	3.13841e+07	3.14064e+07	3.04577e+07	0.822182	3.10827e+07	541430	312595	1.7419	3.09382e+07	891648	514793	2.88202	0.995351	-0.00672251	0.912843	NoSig
K7MYQ2	100806815	Dolichyl-diphosphooligosaccharide--protein glycosyltransferase subunit 2	Dolichyl-diphosphooligosaccharide--protein glycosyltransferase subunit 2 OS=Glycine max OX=3847 GN=100806815 PE=3 SV=1	2.17945e+07	2.18893e+07	2.0271e+07	2.09259e+07	2.06795e+07	2.09294e+07	0.422974	2.08449e+07	143325	82748.4	0.687575	2.13183e+07	908239	524372	4.26038	1.02271	0.0323937	0.655974	NoSig
C6T5R4	100805630	Pathogenesis-related protein	Pathogenesis-related protein OS=Glycine max OX=3847 GN=100805630 PE=2 SV=1	4.22269e+06	4.03554e+06	3.62022e+06	3.90892e+06	3.98193e+06	3.88109e+06	0.853686	3.92398e+06	52075.7	30065.9	1.32711	3.95949e+06	308351	178027	7.78766	1.00905	0.0129953	0.923744	NoSig
I1L171	100800020	#N/A	Uncharacterized protein OS=Glycine max OX=3847 GN=100800020 PE=4 SV=1	1.58715e+07	1.35661e+07	1.4904e+07	1.60225e+07	1.63058e+07	1.6092e+07	0.113787	1.61401e+07	147630	85234.3	0.914679	1.47805e+07	1.15769e+06	668391	7.83251	0.915764	-0.126952	0.393302	NoSig
I1L8S1	100796694	#N/A	Uncharacterized protein OS=Glycine max OX=3847 GN=100796694 PE=3 SV=1	8.13681e+06	7.9509e+06	8.8249e+06	7.6452e+06	7.42837e+06	8.51553e+06	0.358345	7.86303e+06	575386	332199	7.31761	8.3042e+06	460422	265825	5.54444	1.05611	0.0787555	0.604021	NoSig
C6T670	100817971	Ribosomal_L18e/L15P domain-containing protein	Ribosomal_L18e/L15P domain-containing protein OS=Glycine max OX=3847 GN=100817971 PE=2 SV=1	3.30224e+07	3.33225e+07	3.05518e+07	2.89296e+07	2.83461e+07	3.16612e+07	0.120219	2.96456e+07	1.76972e+06	1.02175e+06	5.96959	3.22989e+07	1.52048e+06	877847	4.70752	1.0895	0.123664	0.401711	NoSig
I1JXQ5	100798150	Alpha-mannosidase	Alpha-mannosidase OS=Glycine max OX=3847 GN=100798150 PE=3 SV=2	2.25239e+07	2.24674e+07	2.03688e+07	2.3024e+07	2.16579e+07	2.21748e+07	0.572822	2.22855e+07	689762	398234	3.09511	2.17867e+07	1.22831e+06	709162	5.63787	0.977616	-0.0326598	0.764136	NoSig
A0A0R0FXY0	100806381	#N/A	Uncharacterized protein OS=Glycine max OX=3847 GN=100806381 PE=3 SV=1	1.1919e+07	9.9843e+06	1.0141e+07	1.03627e+07	1.03056e+07	1.0114e+07	0.537737	1.02607e+07	130278	75216	1.26967	1.06815e+07	1.07464e+06	620444	10.0608	1.041	0.0579734	0.742223	NoSig
A0A0R0HPZ5	100820177	Histone H2B	Histone H2B OS=Glycine max OX=3847 GN=100820177 PE=3 SV=1	1.21687e+07	1.26939e+07	1.16455e+07	1.08488e+07	1.07687e+07	1.13992e+07	0.0323671	1.10056e+07	343215	198155	3.11856	1.21694e+07	524200	302647	4.30754	1.10575	0.145021	0.243333	NoSig
K7LC06	100809968	HP domain-containing protein	HP domain-containing protein OS=Glycine max OX=3847 GN=100809968 PE=3 SV=1	1.45005e+07	1.43584e+07	1.48705e+07	1.48295e+07	1.48447e+07	1.46399e+07	0.306236	1.47713e+07	114106	65879	0.772482	1.45765e+07	264396	152649	1.81385	0.986809	-0.0191579	0.562861	NoSig
I1JSY1	100776544	Prolyl endopeptidase	Prolyl endopeptidase OS=Glycine max OX=3847 GN=100776544 PE=3 SV=1	2.47806e+07	2.50035e+07	2.94364e+07	2.35493e+07	2.47141e+07	2.46488e+07	0.249606	2.43041e+07	654458	377851	2.69279	2.64068e+07	2.62607e+06	1.51616e+06	9.94464	1.08652	0.119713	0.518809	NoSig
K7LJM6	GLYMA_10G156900	Glycinamide ribonucleotide synthetase	Glycinamide ribonucleotide synthetase OS=Glycine max OX=3847 GN=GLYMA_10G156900 PE=3 SV=1	1.21324e+07	1.22381e+07	1.27242e+07	1.15836e+07	1.16083e+07	1.15527e+07	0.0128248	1.15815e+07	27862.4	16086.4	0.240576	1.23649e+07	315615	182220	2.55251	1.06764	0.094422	0.164649	NoSig
I1M138	100807221	Peptidase A1 domain-containing protein	Peptidase A1 domain-containing protein OS=Glycine max OX=3847 GN=100807221 PE=4 SV=1	2.89941e+07	2.91797e+07	3.36823e+07	3.14121e+07	3.01392e+07	3.06858e+07	0.939652	3.07457e+07	638586	368688	2.07699	3.06187e+07	2.65477e+06	1.53273e+06	8.67043	0.995869	-0.00597252	0.969167	NoSig
I1N8L6	100787207	Non-reducing end alpha-L-arabinofuranosidase	Non-reducing end alpha-L-arabinofuranosidase OS=Glycine max OX=3847 GN=100787207 PE=3 SV=1	2.85611e+06	2.54999e+06	2.74313e+06	2.60916e+06	2.6603e+06	2.86231e+06	0.963095	2.71059e+06	133856	77281.7	4.93825	2.71641e+06	154798	89372.9	5.69864	1.00215	0.00309267	0.979734	NoSig
C6T420	#N/A	HIT domain-containing protein	HIT domain-containing protein OS=Glycine max OX=3847 PE=2 SV=1	1.8712e+07	1.82369e+07	1.94805e+07	1.8978e+07	1.78412e+07	1.8494e+07	0.489621	1.84377e+07	570493	329374	3.09416	1.88098e+07	627534	362307	3.33621	1.02018	0.0288256	0.701954	NoSig
I1NIY6	100781350	Seryl-tRNA synthetase	Seryl-tRNA synthetase OS=Glycine max OX=3847 GN=100781350 PE=4 SV=1	2.04416e+06	2.00067e+06	1.84124e+06	1.95078e+06	1.9319e+06	2.03e+06	0.903405	1.97089e+06	52052.7	30052.6	2.64107	1.96202e+06	106836	61681.5	5.44517	0.995501	-0.00650575	0.948592	NoSig
I1KPE7	GLYMA_08G017500	S10_plectin domain-containing protein	S10_plectin domain-containing protein OS=Glycine max OX=3847 GN=GLYMA_08G017500 PE=4 SV=1	4.56746e+07	4.91375e+07	4.98361e+07	4.75951e+07	4.74397e+07	4.52185e+07	0.38355	4.67511e+07	1.32956e+06	767619	2.8439	4.82161e+07	2.22854e+06	1.28665e+06	4.62199	1.03133	0.0445126	0.62663	NoSig
C6TAW2	100802918	40S ribosomal protein S24	40S ribosomal protein S24 OS=Glycine max OX=3847 GN=100802918 PE=2 SV=1	1.14165e+07	1.20851e+07	1.2075e+07	1.17031e+07	1.11385e+07	1.1514e+07	0.21503	1.14519e+07	287376	165916	2.50942	1.18589e+07	383133	221202	3.23077	1.03554	0.050382	0.491427	NoSig
I1KJR2	100819533	Arginyl-tRNA synthetase	Arginyl-tRNA synthetase OS=Glycine max OX=3847 GN=100819533 PE=3 SV=1	2.1204e+07	2.10616e+07	2.35124e+07	2.1275e+07	2.14746e+07	2.07314e+07	0.405746	2.11603e+07	384623	222062	1.81766	2.1926e+07	1.37568e+06	794249	6.2742	1.03618	0.0512804	0.643495	NoSig
I1MX58	100811577	Aspartyl-tRNA synthetase	Aspartyl-tRNA synthetase OS=Glycine max OX=3847 GN=100811577 PE=3 SV=1	7.98943e+06	7.82484e+06	9.46087e+06	7.66798e+06	7.77694e+06	7.68883e+06	0.242654	7.71125e+06	57835.6	33391.4	0.750016	8.42505e+06	900813	520085	10.6921	1.09257	0.12772	0.514891	NoSig
I1N334	100816064	Aldo_ket_red domain-containing protein	Aldo_ket_red domain-containing protein OS=Glycine max OX=3847 GN=100816064 PE=4 SV=2	4.92447e+07	5.00468e+07	4.87287e+07	5.00042e+07	5.05086e+07	5.01151e+07	0.103031	5.02093e+07	265046	153025	0.527883	4.93401e+07	664163	383455	1.34609	0.982688	-0.0251943	0.377944	NoSig
I1LFC6	GLYMA_10G290000	#N/A	Uncharacterized protein OS=Glycine max OX=3847 GN=GLYMA_10G290000 PE=4 SV=1	794322	707660	647280	797709	759468	802885	0.191973	786687	23714.5	13691.6	3.01448	716420	73911.5	42672.8	10.3168	0.91068	-0.134984	0.471645	NoSig
I1JQ42	100792206	Ubiquitin	Ubiquitin OS=Glycine max OX=3847 GN=100792206 PE=3 SV=1	45908.8	54222.2	121772	49534.2	51560.8	35184.4	0.309962	45426.5	8927.62	5154.36	19.6529	73967.7	41607.9	24022.3	56.2515	1.6283	0.703362	0.564709	NoSig
I1JW13	100777248	Prohibitin	Prohibitin OS=Glycine max OX=3847 GN=100777248 PE=3 SV=1	3.59939e+07	3.2924e+07	3.86977e+07	3.44543e+07	3.43611e+07	3.52589e+07	0.523817	3.46914e+07	493691	285033	1.42309	3.58719e+07	2.88879e+06	1.66784e+06	8.05308	1.03403	0.0482742	0.733125	NoSig
I1LFP5	100777949	EGF-like domain-containing protein	EGF-like domain-containing protein OS=Glycine max OX=3847 GN=100777949 PE=3 SV=1	3.90397e+06	3.8325e+06	4.13491e+06	3.51025e+06	3.57194e+06	3.66224e+06	0.0207289	3.58148e+06	76441.9	44133.8	2.13437	3.95713e+06	158057	91254.5	3.99425	1.10489	0.143899	0.197735	NoSig
I1KNE3	100793089	Glyoxalase I	Glyoxalase I OS=Glycine max OX=3847 GN=100793089 PE=3 SV=1	2.45029e+07	2.49493e+07	2.82833e+07	2.50042e+07	2.40889e+07	2.52179e+07	0.410059	2.47703e+07	599773	346279	2.42133	2.59118e+07	2.06586e+06	1.19273e+06	7.97266	1.04608	0.0649967	0.645919	NoSig
I1JR88	100804496	AB hydrolase-1 domain-containing protein	AB hydrolase-1 domain-containing protein OS=Glycine max OX=3847 GN=100804496 PE=4 SV=1	4.1287e+07	4.08928e+07	3.91855e+07	4.32419e+07	4.1222e+07	4.2357e+07	0.104925	4.22736e+07	1.01253e+06	584584	2.39518	4.04551e+07	1.11704e+06	644921	2.76117	0.956982	-0.0634363	0.379904	NoSig
I1NFH4	100813087	Dihydrolipoamide acetyltransferase component of pyruvate dehydrogenase complex	Dihydrolipoamide acetyltransferase component of pyruvate dehydrogenase complex OS=Glycine max OX=3847 GN=100813087 PE=3 SV=1	1.24682e+07	1.26898e+07	1.39694e+07	1.12602e+07	1.17142e+07	1.10575e+07	0.0284879	1.1344e+07	336237	194127	2.96401	1.30424e+07	810360	467861	6.21325	1.14972	0.201285	0.230536	NoSig
I1N696	100784739	#N/A	Uncharacterized protein OS=Glycine max OX=3847 GN=100784739 PE=4 SV=1	810173	803649	790863	807709	752137	745209	0.181842	768352	34260.3	19780.2	4.45893	801562	9822.67	5671.12	1.22544	1.04322	0.0610466	0.462392	NoSig
A0A0R4J4R5	100780806	#N/A	Uncharacterized protein OS=Glycine max OX=3847 GN=100780806 PE=4 SV=1	1.85156e+07	1.84412e+07	1.74991e+07	1.77907e+07	1.75067e+07	1.78098e+07	0.25836	1.77024e+07	169764	98013.3	0.958989	1.8152e+07	566604	327129	3.12144	1.0254	0.0361831	0.524528	NoSig
C6T0R5	100500164	Ribosomal_L18e/L15P domain-containing protein	Ribosomal_L18e/L15P domain-containing protein OS=Glycine max OX=3847 GN=100500164 PE=2 SV=1	6.49677e+07	6.67383e+07	6.34978e+07	5.95868e+07	5.8586e+07	5.92224e+07	0.00376892	5.91317e+07	506523	292441	0.856601	6.50679e+07	1.62258e+06	936799	2.49368	1.10039	0.138014	0.0958693	NoSig
P25273	KTI2	Kunitz-type trypsin inhibitor KTI2	Kunitz-type trypsin inhibitor KTI2 OS=Glycine max OX=3847 GN=KTI2 PE=2 SV=1	1.63223e+07	1.59582e+07	1.9685e+07	1.60818e+07	1.68195e+07	1.70241e+07	0.607045	1.66418e+07	495668	286174	2.97845	1.73218e+07	2.05462e+06	1.18623e+06	11.8614	1.04086	0.05778	0.787338	NoSig
I1MK76	GLYMA_16G014100	Pectinesterase	Pectinesterase OS=Glycine max OX=3847 GN=GLYMA_16G014100 PE=3 SV=1	1.86339e+07	1.78026e+07	1.6958e+07	2.12903e+07	2.01008e+07	2.30406e+07	0.0199627	2.14772e+07	1.47879e+06	853778	6.88538	1.77982e+07	837913	483769	4.70786	0.828701	-0.271077	0.194224	Down
K7MET7	100801426	Importin N-terminal domain-containing protein	Importin N-terminal domain-containing protein OS=Glycine max OX=3847 GN=100801426 PE=3 SV=1	2.08826e+07	1.99061e+07	1.99586e+07	2.01008e+07	2.02068e+07	2.28177e+07	0.448057	2.10418e+07	1.53894e+06	888506	7.31373	2.02491e+07	549253	317111	2.71248	0.962328	-0.0554001	0.673365	NoSig
C6TLJ6	732581	#N/A	Uncharacterized protein OS=Glycine max OX=3847 GN=732581 PE=2 SV=1	2.2695e+07	2.28156e+07	2.11158e+07	2.17463e+07	2.25755e+07	2.21421e+07	0.932136	2.21546e+07	414718	239437	1.87192	2.22088e+07	948471	547600	4.2707	1.00245	0.00352334	0.964035	NoSig
Q94IA2	soyAP1	Aspartic proteinase 1	Aspartic proteinase 1 OS=Glycine max OX=3847 GN=soyAP1 PE=2 SV=1	2.73902e+07	2.6976e+07	2.67179e+07	2.68418e+07	2.81048e+07	2.85228e+07	0.216209	2.78231e+07	875194	505293	3.14556	2.7028e+07	339117	195789	1.25469	0.971423	-0.0418284	0.491785	NoSig
K7KRK6	100809535	AA_TRNA_LIGASE_II domain-containing protein	AA_TRNA_LIGASE_II domain-containing protein OS=Glycine max OX=3847 GN=100809535 PE=3 SV=1	1.98329e+07	2.00959e+07	1.83308e+07	1.97301e+07	1.96065e+07	1.95589e+07	0.720574	1.96319e+07	88393.1	51033.8	0.450254	1.94199e+07	952274	549796	4.90361	0.989202	-0.0156629	0.859214	NoSig
C6SW11	100499735	#N/A	Uncharacterized protein OS=Glycine max OX=3847 GN=100499735 PE=2 SV=1	1.8571e+07	1.87018e+07	2.06915e+07	1.93426e+07	1.98105e+07	1.97259e+07	0.686041	1.96263e+07	249355	143965	1.27051	1.93214e+07	1.18829e+06	686059	6.15011	0.984465	-0.0225883	0.839122	NoSig
I1K3R3	100812202	Aspartokinase	Aspartokinase OS=Glycine max OX=3847 GN=100812202 PE=3 SV=1	1.09001e+07	9.9933e+06	8.75535e+06	1.00495e+07	9.85429e+06	1.05901e+07	0.691231	1.01646e+07	381175	220072	3.75002	9.88292e+06	1.07663e+06	621590	10.8938	0.972287	-0.0405455	0.843055	NoSig
Q9M508	547575	Beta-ketoacyl-[acyl-carrier-protein] synthase I	Beta-ketoacyl-[acyl-carrier-protein] synthase I OS=Glycine max OX=3847 GN=547575 PE=2 SV=1	3.38133e+06	3.45217e+06	3.34556e+06	3.25209e+06	3.2416e+06	3.21967e+06	0.00903633	3.23779e+06	16544.2	9551.81	0.510973	3.39302e+06	54255.9	31324.7	1.59905	1.04794	0.0675617	0.137383	NoSig
I1LJB4	GLYMA_11G115400	40S ribosomal protein S25	40S ribosomal protein S25 OS=Glycine max OX=3847 GN=GLYMA_11G115400 PE=3 SV=2	1.11399e+07	1.10019e+07	1.13455e+07	1.06579e+07	1.06579e+07	1.06535e+07	0.00713278	1.06564e+07	2504.8	1446.15	0.023505	1.11625e+07	172868	99805.2	1.54865	1.04748	0.0669293	0.124629	NoSig
C6SX50	100305912	#N/A	Uncharacterized protein OS=Glycine max OX=3847 GN=100305912 PE=2 SV=1	5.81489e+07	5.87937e+07	5.90152e+07	5.58492e+07	5.57725e+07	5.51765e+07	0.00081085	5.55994e+07	368260	212615	0.662346	5.86526e+07	450072	259849	0.767352	1.05491	0.0771267	0.0755066	NoSig
I1KQD8	100814757	Aspartate-semialdehyde dehydrogenase	Aspartate-semialdehyde dehydrogenase OS=Glycine max OX=3847 GN=100814757 PE=3 SV=2	1.00704e+07	1.02425e+07	1.17863e+07	9.78117e+06	9.51184e+06	9.65488e+06	0.129326	9.6493e+06	134752	77798.9	1.39649	1.06997e+07	944932	545557	8.83139	1.10886	0.149075	0.411603	NoSig
C6SYZ8	100499978	#N/A	Uncharacterized protein OS=Glycine max OX=3847 GN=100499978 PE=2 SV=1	1.40783e+08	1.41541e+08	1.42627e+08	1.28223e+08	1.30428e+08	1.30189e+08	0.000165401	1.29613e+08	1.20986e+06	698512	0.933436	1.4165e+08	926783	535079	0.654276	1.09287	0.128117	0.0433916	NoSig
I1MB25	100812952	Serine hydroxymethyltransferase	Serine hydroxymethyltransferase OS=Glycine max OX=3847 GN=100812952 PE=3 SV=1	2.73652e+07	2.68073e+07	2.70756e+07	2.68562e+07	2.64517e+07	2.78876e+07	0.971249	2.70652e+07	740419	427481	2.73569	2.70827e+07	278991	161075	1.03014	1.00065	0.000933456	0.984803	NoSig
I1MJD7	GLYMA_15G263100	Inosine-5'-monophosphate dehydrogenase	Inosine-5'-monophosphate dehydrogenase OS=Glycine max OX=3847 GN=GLYMA_15G263100 PE=3 SV=1	3.50594e+07	3.57915e+07	3.55868e+07	3.48944e+07	3.53723e+07	3.38196e+07	0.197937	3.46954e+07	795257	459142	2.29211	3.54792e+07	377716	218075	1.06461	1.02259	0.0322287	0.476819	NoSig
C6T5B2	100527754	50S ribosomal protein L23, chloroplastic	50S ribosomal protein L23, chloroplastic OS=Glycine max OX=3847 GN=100527754 PE=2 SV=1	5.97159e+07	5.93323e+07	6.28778e+07	5.55071e+07	5.52498e+07	5.52437e+07	0.0092299	5.53335e+07	150328	86792	0.271676	6.0642e+07	1.94574e+06	1.12338e+06	3.20858	1.09594	0.132164	0.138855	NoSig
E3W9C1	PDIS-2	Protein disulfide-isomerase	Protein disulfide-isomerase OS=Glycine max OX=3847 GN=PDIS-2 PE=2 SV=1	2.44078e+07	2.44781e+07	2.40447e+07	2.27937e+07	2.29925e+07	2.24219e+07	0.00183458	2.2736e+07	289629	167217	1.27388	2.43102e+07	232633	134311	0.956938	1.06924	0.0965827	0.0840237	NoSig
K7K5S3	100817659	Ribosomal_L14e domain-containing protein	Ribosomal_L14e domain-containing protein OS=Glycine max OX=3847 GN=100817659 PE=3 SV=1	1.17244e+08	1.16098e+08	1.0268e+08	1.14067e+08	1.10258e+08	1.11957e+08	0.986532	1.12094e+08	1.90825e+06	1.10173e+06	1.70236	1.12008e+08	8.09796e+06	4.67536e+06	7.22984	0.99923	-0.0011107	0.993221	NoSig
I1KAY3	100792737	Probable 6-phosphogluconolactonase	Probable 6-phosphogluconolactonase OS=Glycine max OX=3847 GN=100792737 PE=3 SV=1	399075	396747	381275	397456	363451	409870	0.894795	390259	24032.2	13875	6.15801	392366	9675.1	5585.92	2.46584	1.0054	0.00776726	0.946338	NoSig
I1NIP8	100806498	Epimerase domain-containing protein	Epimerase domain-containing protein OS=Glycine max OX=3847 GN=100806498 PE=3 SV=1	1.22277e+07	1.20414e+07	1.27944e+07	1.20327e+07	1.18544e+07	1.19188e+07	0.145534	1.19353e+07	90330	52152	0.75683	1.23545e+07	392202	226438	3.17456	1.03512	0.0498045	0.42771	NoSig
I1L903	100781465	Isocitrate dehydrogenase [NAD] subunit, mitochondrial	Isocitrate dehydrogenase [NAD] subunit, mitochondrial OS=Glycine max OX=3847 GN=100781465 PE=3 SV=1	3.20855e+06	3.23546e+06	2.91658e+06	3.42152e+06	3.28662e+06	3.39613e+06	0.0876429	3.36809e+06	71687	41388.5	2.12842	3.1202e+06	176848	102103	5.66783	0.9264	-0.110293	0.35859	NoSig
C6TA16	#N/A	Alpha-SNAP protein	Alpha-SNAP protein OS=Glycine max OX=3847 PE=2 SV=1	1.02022e+07	1.06111e+07	1.06634e+07	1.08898e+07	1.06242e+07	1.03076e+07	0.632801	1.06072e+07	291455	168271	2.74771	1.04922e+07	252558	145814	2.4071	0.98916	-0.0157245	0.808159	NoSig
I1JXY2	100817168	Gal_mutarotas_2 domain-containing protein	Gal_mutarotas_2 domain-containing protein OS=Glycine max OX=3847 GN=100817168 PE=3 SV=1	6.51516e+06	6.57749e+06	6.63236e+06	6.29445e+06	6.35581e+06	6.64714e+06	0.279099	6.43247e+06	188424	108787	2.92927	6.575e+06	58640.1	33855.8	0.891864	1.02216	0.0316191	0.540933	NoSig
I1JXI9	100778498	Proteasome subunit beta	Proteasome subunit beta OS=Glycine max OX=3847 GN=100778498 PE=3 SV=1	5.09407e+07	5.07346e+07	5.2833e+07	4.97335e+07	4.94634e+07	4.92557e+07	0.0415549	4.94842e+07	239602	138334	0.484198	5.15028e+07	1.15661e+06	667769	2.24572	1.04079	0.0576817	0.264264	NoSig
A0A0R0K8D9	GLYMA_04G017500	Catalase	Catalase OS=Glycine max OX=3847 GN=GLYMA_04G017500 PE=3 SV=1	3.46795e+07	3.45604e+07	3.45513e+07	3.49688e+07	3.45103e+07	3.48843e+07	0.263591	3.47878e+07	244005	140876	0.70141	3.4597e+07	71538.2	41302.6	0.206775	0.994516	-0.00793377	0.529297	NoSig
C6SWQ6	100499796	#N/A	Uncharacterized protein OS=Glycine max OX=3847 GN=100499796 PE=2 SV=1	3.50895e+07	3.60838e+07	3.49298e+07	3.67593e+07	3.62596e+07	3.74959e+07	0.0446397	3.68383e+07	621917	359064	1.68823	3.53677e+07	625275	361003	1.76793	0.960079	-0.0587748	0.270783	NoSig
I1N104	GSTF13	Glutathione transferase	Glutathione transferase OS=Glycine max OX=3847 GN=GSTF13 PE=2 SV=1	2.44943e+07	2.46991e+07	2.568e+07	2.39266e+07	2.552e+07	2.37462e+07	0.451364	2.43976e+07	976211	563616	4.00126	2.49578e+07	633779	365912	2.5394	1.02296	0.0327514	0.676056	NoSig
K7KI00	100799386	Polyadenylate-binding protein	Polyadenylate-binding protein OS=Glycine max OX=3847 GN=100799386 PE=3 SV=1	1.21122e+07	1.18611e+07	1.29571e+07	1.17359e+07	1.14602e+07	1.17331e+07	0.124415	1.16431e+07	158352	91424.7	1.36006	1.23101e+07	574204	331517	4.66449	1.05729	0.0803745	0.407753	NoSig
I1KPA1	GLYMA_08G014200	Tubulin beta chain	Tubulin beta chain OS=Glycine max OX=3847 GN=GLYMA_08G014200 PE=3 SV=1	2.80079e+06	2.81605e+06	2.77429e+06	2.94369e+06	2.8704e+06	2.93351e+06	0.0102149	2.91587e+06	39703	22922.5	1.36162	2.79704e+06	21130	12199.4	0.755442	0.95925	-0.0600213	0.144411	NoSig
C6TGR3	100795552	#N/A	Uncharacterized protein OS=Glycine max OX=3847 GN=100795552 PE=2 SV=1	7.08056e+06	7.0011e+06	7.40124e+06	7.02908e+06	6.9646e+06	6.84667e+06	0.183796	6.94678e+06	92502.6	53406.4	1.33159	7.16097e+06	211845	122309	2.95833	1.03083	0.0438093	0.464878	NoSig
C6SZC2	#N/A	#N/A	Uncharacterized protein OS=Glycine max OX=3847 PE=2 SV=1	5.3763e+07	5.74194e+07	5.7845e+07	4.84398e+07	4.88388e+07	5.09217e+07	0.00997666	4.94001e+07	1.33278e+06	769483	2.69794	5.63424e+07	2.24398e+06	1.29556e+06	3.98275	1.14053	0.189708	0.144395	NoSig
Q2VA66	MT2	[Acyl-carrier-protein] S-malonyltransferase	[Acyl-carrier-protein] S-malonyltransferase OS=Glycine max OX=3847 GN=MT2 PE=2 SV=1	2.23029e+07	2.26717e+07	2.48425e+07	2.10643e+07	2.06786e+07	1.8587e+07	0.04578	2.011e+07	1.33292e+06	769564	6.62818	2.32724e+07	1.37224e+06	792261	5.89642	1.15726	0.210709	0.273647	NoSig
A0A0R0H289	100305381	Serine hydroxymethyltransferase	Serine hydroxymethyltransferase OS=Glycine max OX=3847 GN=100305381 PE=3 SV=1	1.32705e+07	1.32733e+07	1.31184e+07	1.34171e+07	1.32378e+07	1.28979e+07	0.83142	1.31843e+07	263693	152243	2.00006	1.32207e+07	88672.1	51194.9	0.670704	1.00277	0.00398745	0.917086	NoSig
C6TL53	#N/A	Epimerase domain-containing protein	Epimerase domain-containing protein OS=Glycine max OX=3847 PE=2 SV=1	4.40474e+07	4.41452e+07	4.29357e+07	4.36578e+07	4.46425e+07	4.30773e+07	0.896422	4.37926e+07	791234	456819	1.80678	4.37095e+07	671858	387897	1.5371	0.998103	-0.00274009	0.946885	NoSig
C6SVV1	100499720	TRASH domain-containing protein	TRASH domain-containing protein OS=Glycine max OX=3847 GN=100499720 PE=2 SV=1	7.79632e+06	7.67152e+06	7.91783e+06	7.33386e+06	7.29411e+06	7.46468e+06	0.00799587	7.36422e+06	89240.8	51523.2	1.21182	7.79522e+06	123158	71105.4	1.57992	1.05853	0.0820576	0.128801	NoSig
K7MP32	100779667	PCI domain-containing protein	PCI domain-containing protein OS=Glycine max OX=3847 GN=100779667 PE=3 SV=1	2.43568e+06	2.38522e+06	1.51204e+06	2.41174e+06	2.33374e+06	2.4027e+06	0.417443	2.38273e+06	42661.3	24630.5	1.79044	2.11098e+06	519311	299824	24.6005	0.885952	-0.1747	0.651837	NoSig
C6T456	100527378	Acyl carrier protein	Acyl carrier protein OS=Glycine max OX=3847 GN=100527378 PE=2 SV=1	6.02444e+06	6.25993e+06	6.17501e+06	6.10294e+06	5.96973e+06	6.01582e+06	0.193368	6.02949e+06	67648.2	39056.7	1.12196	6.15312e+06	119258	68853.7	1.93817	1.0205	0.0292821	0.472018	NoSig
I1JAV0	GLYMA_01G239500	Abhydrolase_3 domain-containing protein	Abhydrolase_3 domain-containing protein OS=Glycine max OX=3847 GN=GLYMA_01G239500 PE=4 SV=1	3.29406e+07	3.19338e+07	2.75743e+07	3.22944e+07	3.36205e+07	3.35041e+07	0.243607	3.31397e+07	734330	423966	2.21586	3.08162e+07	2.85235e+06	1.6468e+06	9.25599	0.92989	-0.104869	0.514891	NoSig
I1K1F4	GLYMA_05G008100	NADH-cytochrome b5 reductase	NADH-cytochrome b5 reductase OS=Glycine max OX=3847 GN=GLYMA_05G008100 PE=3 SV=1	4.59633e+07	4.44721e+07	4.74883e+07	4.20511e+07	4.32291e+07	4.36957e+07	0.0404877	4.2992e+07	847554	489336	1.97143	4.59746e+07	1.50809e+06	870698	3.28027	1.06938	0.0967693	0.26175	NoSig
C6SVM3	100305556	#N/A	Uncharacterized protein OS=Glycine max OX=3847 GN=100305556 PE=2 SV=1	3.99449e+06	4.01461e+06	4.49007e+06	3.90958e+06	3.90567e+06	3.68101e+06	0.134712	3.83209e+06	130847	75544.8	3.41452	4.16639e+06	280499	161946	6.73242	1.08724	0.120668	0.4186	NoSig
I1MDC4	100776079	Omp85 domain-containing protein	Omp85 domain-containing protein OS=Glycine max OX=3847 GN=100776079 PE=4 SV=2	1.25457e+07	1.25679e+07	1.14794e+07	1.21789e+07	1.22928e+07	1.23713e+07	0.829905	1.2281e+07	96741.7	55853.9	0.787734	1.21977e+07	622109	359175	5.10023	0.993214	-0.00982338	0.916019	NoSig
C6SXI7	100810082	#N/A	Uncharacterized protein OS=Glycine max OX=3847 GN=100810082 PE=2 SV=1	6.40214e+06	6.20551e+06	6.07486e+06	5.96794e+06	6.15686e+06	6.11955e+06	0.259603	6.08145e+06	100054	57766	1.64523	6.2275e+06	164743	95114.5	2.64541	1.02402	0.0342388	0.525828	NoSig
I1KB93	100784072	Alpha-galactosidase	Alpha-galactosidase OS=Glycine max OX=3847 GN=100784072 PE=3 SV=1	2.42145e+07	2.46802e+07	2.49948e+07	2.40262e+07	2.55622e+07	2.40784e+07	0.899536	2.45556e+07	872100	503507	3.55153	2.46299e+07	392592	226663	1.59397	1.00302	0.00435535	0.947625	NoSig
A0A0R0KKR3	100792657	Aldo_ket_red domain-containing protein	Aldo_ket_red domain-containing protein OS=Glycine max OX=3847 GN=100792657 PE=3 SV=1	9.14183e+06	9.05536e+06	9.36053e+06	9.46604e+06	9.75353e+06	9.98627e+06	0.0353153	9.73528e+06	260594	150454	2.6768	9.1859e+06	157286	90809.2	1.71226	0.943568	-0.083801	0.247779	NoSig
I1M826	100816150	Delta-1-pyrroline-5-carboxylate synthase	Delta-1-pyrroline-5-carboxylate synthase OS=Glycine max OX=3847 GN=100816150 PE=3 SV=1	1.46653e+07	1.4442e+07	1.29955e+07	1.49398e+07	1.38617e+07	1.50065e+07	0.425651	1.46027e+07	642591	371000	4.4005	1.40343e+07	906488	523361	6.45911	0.961075	-0.0572795	0.658332	NoSig
I1MG10	100800151	Protein ROOT HAIR DEFECTIVE 3 homolog	Protein ROOT HAIR DEFECTIVE 3 homolog OS=Glycine max OX=3847 GN=100800151 PE=3 SV=1	9.17708e+06	9.27461e+06	9.58022e+06	9.08052e+06	8.9082e+06	9.23563e+06	0.1552	9.07478e+06	163789	94563.7	1.80488	9.34397e+06	210327	121432	2.25094	1.02966	0.0421722	0.436796	NoSig
I1JE17	100816053	Glycosyltransferase	Glycosyltransferase OS=Glycine max OX=3847 GN=100816053 PE=3 SV=1	1.68383e+07	1.67592e+07	1.62207e+07	1.61696e+07	1.64023e+07	1.62124e+07	0.17091	1.62614e+07	123870	71516.4	0.761741	1.66061e+07	336063	194026	2.02373	1.02119	0.0302568	0.453158	NoSig
I1LWV7	100778357	UDP-arabinopyranose mutase	UDP-arabinopyranose mutase OS=Glycine max OX=3847 GN=100778357 PE=3 SV=1	1.91279e+07	1.89484e+07	2.01178e+07	1.96268e+07	1.928e+07	1.84976e+07	0.62217	1.91348e+07	578441	333963	3.02298	1.9398e+07	629736	363579	3.2464	1.01376	0.0197098	0.801777	NoSig
I1N7Y4	100306406	#N/A	Uncharacterized protein OS=Glycine max OX=3847 GN=100306406 PE=4 SV=1	1.81464e+06	1.86002e+06	1.83502e+06	1.79222e+06	1.71819e+06	1.80414e+06	0.0953693	1.77152e+06	46568.4	26886.3	2.62873	1.83656e+06	22727.9	13121.9	1.23752	1.03672	0.0520218	0.37094	NoSig
I1MCX3	100792044	M20_dimer domain-containing protein	M20_dimer domain-containing protein OS=Glycine max OX=3847 GN=100792044 PE=3 SV=1	120799	113806	130764	120948	109954	106346	0.228276	112416	7606.24	4391.46	6.76616	121790	8522.47	4920.45	6.9977	1.08338	0.115545	0.500361	NoSig
I1JYF7	GLYMA_04G226400	PHB domain-containing protein	PHB domain-containing protein OS=Glycine max OX=3847 GN=GLYMA_04G226400 PE=3 SV=1	6.84029e+06	6.90486e+06	6.06166e+06	6.85074e+06	6.65291e+06	6.99786e+06	0.467569	6.83384e+06	173096	99936.8	2.53292	6.60227e+06	469294	270947	7.10807	0.966115	-0.0497337	0.686156	NoSig
C6SX05	100305879	Dirigent protein	Dirigent protein OS=Glycine max OX=3847 GN=100305879 PE=2 SV=1	3.51992e+07	3.59978e+07	5.02461e+07	3.3483e+07	3.45098e+07	3.45567e+07	0.268111	3.41832e+07	606840	350359	1.77526	4.0481e+07	8.46623e+06	4.88798e+06	20.9141	1.18424	0.243959	0.533606	NoSig
A0A0R0LB64	100775766	#N/A	Uncharacterized protein OS=Glycine max OX=3847 GN=100775766 PE=3 SV=1	1.50919e+07	1.53825e+07	1.66629e+07	1.41966e+07	1.46851e+07	1.53546e+07	0.175327	1.47454e+07	581376	335657	3.94275	1.57124e+07	835889	482601	5.31993	1.06558	0.0916366	0.457056	NoSig
C6SYM8	100306255	#N/A	Uncharacterized protein OS=Glycine max OX=3847 GN=100306255 PE=2 SV=1	3.34213e+07	3.23313e+07	3.42556e+07	4.3679e+07	3.89704e+07	4.30971e+07	0.00562262	4.19155e+07	2.56708e+06	1.4821e+06	6.12442	3.3336e+07	964967	557124	2.89466	0.795316	-0.3304	0.114977	Down
C6TMV0	#N/A	SHSP domain-containing protein	SHSP domain-containing protein OS=Glycine max OX=3847 PE=2 SV=1	8.14625e+06	7.92199e+06	8.20217e+06	7.69145e+06	8.1614e+06	8.10902e+06	0.581182	7.98729e+06	257540	148691	3.22437	8.09014e+06	148278	85608.3	1.83282	1.01288	0.0184582	0.768384	NoSig
I1KYF3	100815471	Glycerophosphodiester phosphodiesterase	Glycerophosphodiester phosphodiesterase OS=Glycine max OX=3847 GN=100815471 PE=4 SV=1	6.98093e+06	7.11332e+06	7.04836e+06	6.89416e+06	6.76323e+06	6.86445e+06	0.0198002	6.84061e+06	68639.2	39628.8	1.00341	7.04754e+06	66194.7	38217.5	0.93926	1.03025	0.0429937	0.194224	NoSig
A0A0R0EBB0	100101866	Cysteine synthase	Cysteine synthase OS=Glycine max OX=3847 GN=100101866 PE=3 SV=1	510785	519236	433086	505393	462328	476429	0.844512	481383	21956.1	12676.4	4.56105	487702	47487.3	27416.8	9.73693	1.01313	0.018815	0.920666	NoSig
I1LSY9	100805067	Usp domain-containing protein	Usp domain-containing protein OS=Glycine max OX=3847 GN=100805067 PE=4 SV=1	4.3143e+06	4.13804e+06	3.75934e+06	4.54592e+06	4.41327e+06	4.43431e+06	0.0799332	4.4645e+06	71293.9	41161.6	1.59691	4.07056e+06	283564	163716	6.96621	0.911761	-0.133272	0.343361	NoSig
C6T374	100527071	VOC domain-containing protein	VOC domain-containing protein OS=Glycine max OX=3847 GN=100527071 PE=2 SV=1	3.56667e+07	3.47093e+07	4.22046e+07	3.61455e+07	3.62902e+07	3.43804e+07	0.473988	3.56054e+07	1.06333e+06	613917	2.98645	3.75269e+07	4.0792e+06	2.35513e+06	10.8701	1.05397	0.0758291	0.691148	NoSig
I1LGD7	GLYMA_11G021700	S10_plectin domain-containing protein	S10_plectin domain-containing protein OS=Glycine max OX=3847 GN=GLYMA_11G021700 PE=4 SV=1	4.46961e+07	5.01448e+07	5.01402e+07	4.73795e+07	4.79131e+07	4.64704e+07	0.595721	4.72543e+07	729408	421124	1.54358	4.8327e+07	3.14446e+06	1.81546e+06	6.50664	1.0227	0.0323842	0.779459	NoSig
I1N4B8	GLYMA_18G257700	Aldose 1-epimerase	Aldose 1-epimerase OS=Glycine max OX=3847 GN=GLYMA_18G257700 PE=3 SV=1	3.89601e+07	3.81828e+07	4.01072e+07	4.06025e+07	4.01667e+07	3.93796e+07	0.21914	4.00496e+07	619786	357834	1.54755	3.90834e+07	968130	558950	2.47709	0.975874	-0.0352327	0.49323	NoSig
A0A6S5ZYU0	Glyma09g38570	Seipin 1A	Seipin 1A OS=Glycine max OX=3847 GN=Glyma09g38570 PE=4 SV=1	1.63681e+07	1.62425e+07	1.48528e+07	2.5245e+07	2.40925e+07	2.48145e+07	0.00011317	2.47174e+07	582361	336227	2.35608	1.58211e+07	840920	485505	5.31518	0.640081	-0.643675	0.0433916	Down
I1KQ42	100813160	#N/A	Uncharacterized protein OS=Glycine max OX=3847 GN=100813160 PE=3 SV=1	1.9723e+07	1.97247e+07	1.99467e+07	1.91952e+07	1.94536e+07	1.93665e+07	0.0123611	1.93384e+07	131442	75887.9	0.679692	1.97981e+07	128654	74278.2	0.649828	1.02377	0.0338918	0.161737	NoSig
I1KSR6	100789420	#N/A	Uncharacterized protein OS=Glycine max OX=3847 GN=100789420 PE=3 SV=1	8.69497e+07	7.40536e+07	8.39129e+07	9.43181e+07	8.83084e+07	8.47532e+07	0.193037	8.91265e+07	4.83466e+06	2.79129e+06	5.42449	8.16388e+07	6.74214e+06	3.89258e+06	8.25851	0.915987	-0.126601	0.472018	NoSig
A0A0R4J5M7	100818694	#N/A	Uncharacterized protein OS=Glycine max OX=3847 GN=100818694 PE=4 SV=1	2.44694e+07	2.55607e+07	3.19503e+07	1.97247e+07	2.30474e+07	2.06231e+07	0.0709443	2.11317e+07	1.71873e+06	992309	8.13341	2.73268e+07	4.04107e+06	2.33311e+06	14.788	1.29316	0.370904	0.33004	NoSig
A0A0R0JBY6	100777319	3-hydroxyacyl-CoA dehydrogenase	3-hydroxyacyl-CoA dehydrogenase OS=Glycine max OX=3847 GN=100777319 PE=3 SV=1	2.26542e+07	2.39588e+07	2.18728e+07	2.16954e+07	2.16173e+07	2.09775e+07	0.0976447	2.14301e+07	393832	227379	1.83776	2.28286e+07	1.05388e+06	608460	4.61651	1.06526	0.0912067	0.373035	NoSig
C6SYG7	547875	Cysteine proteinase inhibitor	Cysteine proteinase inhibitor OS=Glycine max OX=3847 GN=547875 PE=2 SV=1	1.66137e+07	1.69213e+07	1.49238e+07	1.65352e+07	1.62785e+07	1.63954e+07	0.709663	1.6403e+07	128478	74176.7	0.783256	1.6153e+07	1.07551e+06	620946	6.65829	0.984754	-0.022165	0.853889	NoSig
B0M195	100170726	Peroxisomal short-chain dehydrogenase/reductase family protein	Peroxisomal short-chain dehydrogenase/reductase family protein OS=Glycine max OX=3847 GN=100170726 PE=2 SV=1	1.56294e+07	1.55953e+07	1.54254e+07	1.59764e+07	1.585e+07	1.56049e+07	0.10763	1.58104e+07	188889	109055	1.19471	1.555e+07	109269	63086.7	0.702695	0.983531	-0.0239575	0.383557	NoSig
I1KXJ9	100776807	Eukaryotic translation initiation factor 3 subunit G	Eukaryotic translation initiation factor 3 subunit G OS=Glycine max OX=3847 GN=100776807 PE=3 SV=1	1.28981e+07	1.32345e+07	1.30923e+07	1.23832e+07	1.24126e+07	1.28271e+07	0.0369231	1.2541e+07	248264	143335	1.97963	1.3075e+07	168908	97519.3	1.29185	1.04258	0.0601589	0.252304	NoSig
I1LWI3	100306559	PHB domain-containing protein	PHB domain-containing protein OS=Glycine max OX=3847 GN=100306559 PE=4 SV=1	6.50618e+06	6.31314e+06	5.78371e+06	7.06348e+06	6.64813e+06	7.00294e+06	0.0490684	6.90485e+06	224375	129543	3.24953	6.20101e+06	374057	215962	6.0322	0.898065	-0.155107	0.281628	NoSig
C6TLS9	100792337	#N/A	Uncharacterized protein OS=Glycine max OX=3847 GN=100792337 PE=2 SV=1	1.26212e+07	1.26556e+07	1.339e+07	1.29605e+07	1.29159e+07	1.29541e+07	0.838634	1.29435e+07	24092.9	13910.1	0.186139	1.28889e+07	434300	250743	3.36956	0.995785	-0.00609434	0.919546	NoSig
A0A0R0EPQ6	GLYMA_20G228100	40S ribosomal protein S24	40S ribosomal protein S24 OS=Glycine max OX=3847 GN=GLYMA_20G228100 PE=3 SV=1	2.62997e+07	2.57598e+07	2.55746e+07	2.39497e+07	2.39415e+07	2.47996e+07	0.0100373	2.42303e+07	493074	284677	2.03495	2.5878e+07	376774	217531	1.45596	1.068	0.0949172	0.144411	NoSig
I1K173	100804714	Str_synth domain-containing protein	Str_synth domain-containing protein OS=Glycine max OX=3847 GN=100804714 PE=3 SV=1	1.96822e+07	1.90831e+07	1.9151e+07	2.16312e+07	2.18774e+07	2.16075e+07	0.000323137	2.17053e+07	149477	86300.5	0.688663	1.93055e+07	328073	189413	1.69938	0.889433	-0.169042	0.0613063	NoSig
I1J700	100802323	Aldo_ket_red domain-containing protein	Aldo_ket_red domain-containing protein OS=Glycine max OX=3847 GN=100802323 PE=3 SV=1	1.4322e+07	1.37886e+07	1.90222e+07	1.58465e+07	1.65919e+07	1.70108e+07	0.672774	1.64831e+07	589705	340467	3.57764	1.5711e+07	2.88002e+06	1.66278e+06	18.3313	0.953158	-0.0692126	0.832809	NoSig
I1NF29	100820540	Prolyl endopeptidase	Prolyl endopeptidase OS=Glycine max OX=3847 GN=100820540 PE=3 SV=1	2.44776e+07	2.46943e+07	2.28536e+07	2.59165e+07	2.46913e+07	2.6652e+07	0.099024	2.57533e+07	990529	571882	3.84622	2.40085e+07	1.00599e+06	580811	4.19016	0.93225	-0.101211	0.373665	NoSig
I1KB78	732547	Chalcone-flavonone isomerase family protein	Chalcone-flavonone isomerase family protein OS=Glycine max OX=3847 GN=732547 PE=3 SV=1	5.37154e+06	5.19488e+06	4.6902e+06	5.40036e+06	5.14915e+06	5.23432e+06	0.463578	5.26128e+06	127757	73760.8	2.42826	5.08554e+06	353586	204143	6.95276	0.966599	-0.0490107	0.684741	NoSig
C6THU1	#N/A	#N/A	Uncharacterized protein OS=Glycine max OX=3847 PE=2 SV=1	1.61079e+07	1.5821e+07	1.50253e+07	1.48291e+07	1.58284e+07	1.60207e+07	0.860531	1.55594e+07	639704	369333	4.11136	1.56514e+07	560885	323827	3.5836	1.00591	0.00850603	0.928251	NoSig
Q6DR94	#N/A	Glycinin subunit G7	Glycinin subunit G7 OS=Glycine max OX=3847 PE=3 SV=1	1.86625e+07	1.83254e+07	2.09642e+07	1.79221e+07	1.93215e+07	1.93085e+07	0.649074	1.88507e+07	804241	464329	4.26637	1.93174e+07	1.43609e+06	829126	7.43417	1.02476	0.0352826	0.819139	NoSig
I1KAD3	100791865	#N/A	Uncharacterized protein OS=Glycine max OX=3847 GN=100791865 PE=4 SV=2	7.61514e+06	7.86812e+06	8.01366e+06	7.81219e+06	8.36127e+06	7.55041e+06	0.790056	7.90796e+06	413829	238924	5.23307	7.83231e+06	201655	116426	2.57466	0.990434	-0.0138676	0.896061	NoSig
I1MCL5	100776968	#N/A	Uncharacterized protein OS=Glycine max OX=3847 GN=100776968 PE=4 SV=1	642604	630073	573206	678926	612469	638249	0.387401	643215	33505.7	19344.5	5.2091	615294	36984.2	21352.8	6.01082	0.956593	-0.0640235	0.629744	NoSig
I1JDS6	100790700	Beta-hexosaminidase	Beta-hexosaminidase OS=Glycine max OX=3847 GN=100790700 PE=3 SV=1	1.32862e+07	1.32983e+07	1.46725e+07	1.42672e+07	1.33727e+07	1.3337e+07	0.873758	1.3659e+07	527028	304280	3.85848	1.37524e+07	796918	460101	5.79477	1.00684	0.00983187	0.934216	NoSig
A0A0R0F2K3	100808049	#N/A	Uncharacterized protein OS=Glycine max OX=3847 GN=100808049 PE=3 SV=1	7.70547e+06	7.8494e+06	7.49204e+06	7.73956e+06	7.62691e+06	7.36747e+06	0.528597	7.57798e+06	190813	110166	2.518	7.6823e+06	179802	103809	2.34047	1.01377	0.0197256	0.735299	NoSig
I1NC67	GLYMA_19G242300	Cysteine synthase	Cysteine synthase OS=Glycine max OX=3847 GN=GLYMA_19G242300 PE=3 SV=1	2.85563e+06	3.02562e+06	2.82928e+06	2.71988e+06	3.0897e+06	2.695e+06	0.653327	2.83486e+06	221047	127621	7.79745	2.90351e+06	106565	61525.1	3.6702	1.02422	0.0345212	0.822681	NoSig
Q9M507	548028	Beta-ketoacyl-[acyl-carrier-protein] synthase I	Beta-ketoacyl-[acyl-carrier-protein] synthase I OS=Glycine max OX=3847 GN=548028 PE=2 SV=1	2.51237e+07	2.52529e+07	2.56174e+07	2.36123e+07	2.36805e+07	2.32011e+07	0.00095565	2.3498e+07	259368	149746	1.10379	2.53313e+07	256049	147830	1.0108	1.07802	0.108388	0.0755066	NoSig
Q9FQE8	547580	Glutathione S-transferase	Glutathione S-transferase OS=Glycine max OX=3847 GN=547580 PE=1 SV=1	1.18163e+07	1.22201e+07	1.17357e+07	1.16221e+07	1.16498e+07	1.10924e+07	0.116798	1.14548e+07	314099	181345	2.74208	1.1924e+07	259518	149833	2.17643	1.04097	0.0579243	0.397597	NoSig
I1JEL6	GLYMA_02G124500	HATPase_c domain-containing protein	HATPase_c domain-containing protein OS=Glycine max OX=3847 GN=GLYMA_02G124500 PE=3 SV=1	2.62258e+06	2.64282e+06	2.51187e+06	2.56465e+06	2.52298e+06	2.50492e+06	0.237537	2.53085e+06	30630.2	17684.3	1.21027	2.59243e+06	70489.3	40697	2.71905	1.02433	0.0346806	0.511978	NoSig
I1MQJ9	100775731	eRF1_1 domain-containing protein	eRF1_1 domain-containing protein OS=Glycine max OX=3847 GN=100775731 PE=3 SV=1	1.11762e+07	1.08798e+07	1.04332e+07	1.06949e+07	1.05787e+07	1.06062e+07	0.405613	1.06266e+07	60718.2	35055.7	0.57138	1.08298e+07	374037	215950	3.45379	1.01912	0.0273237	0.643495	NoSig
C6T9R8	100806482	Glyceraldehyde-3-phosphate dehydrogenase	Glyceraldehyde-3-phosphate dehydrogenase OS=Glycine max OX=3847 GN=100806482 PE=2 SV=1	4.00729e+06	3.75204e+06	3.02852e+06	3.90499e+06	3.85895e+06	4.28592e+06	0.262523	4.01662e+06	234358	135307	5.8347	3.59595e+06	507711	293127	14.119	0.895268	-0.159609	0.52878	NoSig
A0A0R0JFJ6	GLYMA_06G114700	#N/A	Uncharacterized protein OS=Glycine max OX=3847 GN=GLYMA_06G114700 PE=4 SV=1	2.44418e+07	2.46379e+07	2.40649e+07	2.35416e+07	2.39289e+07	2.36146e+07	0.0289889	2.3695e+07	205784	118809	0.868469	2.43815e+07	291219	168135	1.19442	1.02897	0.0412016	0.232935	NoSig
C6SW17	#N/A	40S ribosomal protein S25	40S ribosomal protein S25 OS=Glycine max OX=3847 PE=2 SV=1	5.89036e+07	6.00701e+07	5.88867e+07	5.40293e+07	5.67423e+07	5.3579e+07	0.0132938	5.47835e+07	1.71124e+06	987987	3.12365	5.92868e+07	678425	391689	1.14431	1.0822	0.113968	0.165899	NoSig
I1N5I8	100794783	Oleosin	Oleosin OS=Glycine max OX=3847 GN=100794783 PE=3 SV=1	6.91309e+07	7.20249e+07	7.52165e+07	7.81085e+07	7.59382e+07	7.49805e+07	0.100906	7.63424e+07	1.60269e+06	925312	2.09934	7.21241e+07	3.04401e+06	1.75746e+06	4.22052	0.944745	-0.0820029	0.375423	NoSig
C6TID4	100813682	PKS_ER domain-containing protein	PKS_ER domain-containing protein OS=Glycine max OX=3847 GN=100813682 PE=2 SV=1	5.16828e+07	4.99537e+07	4.69805e+07	4.89311e+07	5.05585e+07	5.03651e+07	0.792352	4.99516e+07	889047	513292	1.77982	4.9539e+07	2.37845e+06	1.3732e+06	4.80116	0.991741	-0.0119647	0.897634	NoSig
C6TDU7	#N/A	#N/A	Uncharacterized protein OS=Glycine max OX=3847 PE=2 SV=1	2.4701e+06	2.46553e+06	2.41614e+06	2.49364e+06	2.41196e+06	2.49088e+06	0.664398	2.46549e+06	46384.4	26780.1	1.88135	2.45059e+06	29922.2	17275.6	1.22102	0.993956	-0.00874666	0.82801	NoSig
I1JGY9	100809988	Peptidase A1 domain-containing protein	Peptidase A1 domain-containing protein OS=Glycine max OX=3847 GN=100809988 PE=4 SV=1	2.19545e+07	2.10354e+07	2.51155e+07	2.53683e+07	2.55516e+07	2.75221e+07	0.0715917	2.61473e+07	1.19409e+06	689410	4.56679	2.27018e+07	2.14026e+06	1.23568e+06	9.42773	0.868226	-0.203857	0.330296	NoSig
I1LLZ2	100820353	AAA domain-containing protein	AAA domain-containing protein OS=Glycine max OX=3847 GN=100820353 PE=3 SV=1	2.92024e+07	2.88347e+07	2.77306e+07	3.13695e+07	2.92832e+07	2.90493e+07	0.201945	2.99007e+07	1.2774e+06	737509	4.27216	2.85893e+07	765983	442240	2.67927	0.956141	-0.0647048	0.479967	NoSig
K7MDZ1	100790826	Tr-type G domain-containing protein	Tr-type G domain-containing protein OS=Glycine max OX=3847 GN=100790826 PE=3 SV=1	1.54975e+06	1.49198e+06	1.905e+06	1.44317e+06	1.4554e+06	1.458e+06	0.202553	1.45219e+06	7918.64	4571.83	0.545288	1.64891e+06	223654	129127	13.5638	1.13546	0.183277	0.48036	NoSig
C6SZ81	100306401	#N/A	Uncharacterized protein OS=Glycine max OX=3847 GN=100306401 PE=2 SV=1	4.70608e+07	3.38982e+07	4.75454e+07	3.66348e+07	3.75957e+07	3.90602e+07	0.325222	3.77636e+07	1.22136e+06	705152	3.23423	4.28348e+07	7.74314e+06	4.4705e+06	18.0768	1.13429	0.181787	0.578154	NoSig
I1KZW3	100792095	#N/A	Uncharacterized protein OS=Glycine max OX=3847 GN=100792095 PE=4 SV=1	1.96397e+06	1.9366e+06	1.59977e+06	1.98934e+06	1.85923e+06	1.94028e+06	0.478287	1.92962e+06	65703.9	37934.2	3.40502	1.83344e+06	202832	117105	11.0629	0.950159	-0.073759	0.693882	NoSig
C6SX26	#N/A	BOWMAN_BIRK domain-containing protein	BOWMAN_BIRK domain-containing protein OS=Glycine max OX=3847 PE=2 SV=1	5.10159e+07	5.42044e+07	1.12286e+08	4.95121e+07	5.35988e+07	4.4217e+07	0.309134	4.91093e+07	4.70383e+06	2.71576e+06	9.57828	7.25022e+07	3.44909e+07	1.99134e+07	47.5723	1.47634	0.562028	0.564635	NoSig
A0A0R4J653	100805786	Transketolase	Transketolase OS=Glycine max OX=3847 GN=100805786 PE=3 SV=1	2.63173e+06	2.66841e+06	2.36709e+06	2.65488e+06	2.72712e+06	2.60217e+06	0.357101	2.66139e+06	62728.6	36216.4	2.35698	2.55574e+06	164403	94918	6.43268	0.960303	-0.0584379	0.604021	NoSig
A0A0R0KRW9	100792647	#N/A	Uncharacterized protein OS=Glycine max OX=3847 GN=100792647 PE=4 SV=1	1.84653e+07	1.86643e+07	2.74162e+07	1.83271e+07	1.85035e+07	1.75537e+07	0.31709	1.81281e+07	505155	291651	2.78659	2.15153e+07	5.11135e+06	2.95104e+06	23.7568	1.18685	0.247133	0.571414	NoSig
A0A0R0I9G1	100780375	#N/A	Uncharacterized protein OS=Glycine max OX=3847 GN=100780375 PE=3 SV=1	5.73248e+07	5.5771e+07	5.18236e+07	6.8353e+07	6.28986e+07	7.76846e+07	0.0336049	6.96454e+07	7.47724e+06	4.31699e+06	10.7362	5.49731e+07	2.83603e+06	1.63738e+06	5.15893	0.789329	-0.341302	0.247271	Down
I1KR53	100786744	Fn3_like domain-containing protein	Fn3_like domain-containing protein OS=Glycine max OX=3847 GN=100786744 PE=3 SV=1	1.58798e+07	1.58863e+07	1.88196e+07	1.49887e+07	1.49913e+07	1.49237e+07	0.125181	1.49679e+07	38306.1	22116	0.255921	1.68619e+07	1.69545e+06	978869	10.0549	1.12654	0.171896	0.408798	NoSig
A0A0R0L273	100786439	#N/A	Uncharacterized protein OS=Glycine max OX=3847 GN=100786439 PE=4 SV=1	3.04491e+06	3.07982e+06	2.88432e+06	2.81469e+06	2.94493e+06	3.01325e+06	0.400453	2.92429e+06	100877	58241.4	3.44963	3.00302e+06	104262	60195.7	3.47191	1.02692	0.0383282	0.639339	NoSig
K7LMM0	100783137	AAA domain-containing protein	AAA domain-containing protein OS=Glycine max OX=3847 GN=100783137 PE=4 SV=1	591341	615461	572411	612901	539702	578963	0.552854	577189	36631.4	21149.1	6.34652	593071	21576.7	12457.3	3.63813	1.02752	0.0391615	0.75136	NoSig
I1MQJ5	100775181	Eukaryotic translation initiation factor 3 subunit J	Eukaryotic translation initiation factor 3 subunit J OS=Glycine max OX=3847 GN=100775181 PE=3 SV=1	8.37202e+06	8.54115e+06	8.6506e+06	8.32642e+06	8.47799e+06	8.41343e+06	0.279071	8.40595e+06	76060.6	43913.6	0.904843	8.52126e+06	140349	81030.7	1.64705	1.01372	0.0196558	0.540933	NoSig
C6SVX3	100499728	Usp domain-containing protein	Usp domain-containing protein OS=Glycine max OX=3847 GN=100499728 PE=2 SV=1	2.36985e+07	2.38727e+07	2.62552e+07	2.33845e+07	2.46061e+07	2.48345e+07	0.740379	2.42751e+07	779618	450113	3.2116	2.46088e+07	1.42852e+06	824759	5.80494	1.01375	0.0196995	0.869537	NoSig
C6SWV2	100499803	V-type proton ATPase subunit G	V-type proton ATPase subunit G OS=Glycine max OX=3847 GN=100499803 PE=2 SV=1	8.37835e+06	8.67222e+06	8.98511e+06	8.45919e+06	8.53545e+06	8.49842e+06	0.363543	8.49769e+06	38131.7	22015.4	0.44873	8.67856e+06	303427	175184	3.49629	1.02129	0.0303856	0.609774	NoSig
C6TGK9	100789838	W2 domain-containing protein	W2 domain-containing protein OS=Glycine max OX=3847 GN=100789838 PE=2 SV=1	7.58682e+06	7.7856e+06	8.08841e+06	7.67638e+06	7.63632e+06	7.66939e+06	0.336847	7.6607e+06	21397	12353.6	0.279309	7.82027e+06	252588	145832	3.22991	1.02083	0.0297431	0.590756	NoSig
A0A1W7GJW2	WBb225L1.13	Nascent polypeptide-associated complex subunit beta	Nascent polypeptide-associated complex subunit beta OS=Glycine max OX=3847 GN=WBb225L1.13 PE=3 SV=1	3.47588e+07	3.38006e+07	3.68146e+07	3.20695e+07	3.39214e+07	3.23729e+07	0.0917639	3.27879e+07	993300	573482	3.02947	3.51247e+07	1.53994e+06	889085	4.38421	1.07127	0.0993199	0.365992	NoSig
A0A368UI56	GLYMA_05G157800	#N/A	Uncharacterized protein OS=Glycine max OX=3847 GN=GLYMA_05G157800 PE=3 SV=1	1.85111e+07	1.83779e+07	1.7104e+07	1.7875e+07	1.77684e+07	1.81773e+07	0.907551	1.79402e+07	212133	122475	1.18245	1.79977e+07	776800	448485	4.31611	1.0032	0.00461572	0.95041	NoSig
C6T828	#N/A	#N/A	Uncharacterized protein OS=Glycine max OX=3847 PE=2 SV=1	5.52006e+06	5.45098e+06	5.34865e+06	4.64051e+06	4.90606e+06	4.7055e+06	0.00185373	4.75069e+06	138423	79918.6	2.91375	5.4399e+06	86244.6	49793.3	1.58541	1.14507	0.195442	0.0840237	NoSig
C6TM87	#N/A	MBD domain-containing protein	MBD domain-containing protein OS=Glycine max OX=3847 PE=2 SV=1	7.81991e+06	7.86287e+06	7.41495e+06	8.64642e+06	8.72591e+06	8.54452e+06	0.00348135	8.63895e+06	90925.6	52495.9	1.05251	7.69924e+06	247139	142686	3.20991	0.891225	-0.166139	0.0927285	NoSig
C6SVF6	100305517	Glutaredoxin domain-containing protein	Glutaredoxin domain-containing protein OS=Glycine max OX=3847 GN=100305517 PE=2 SV=1	1.20398e+07	1.20851e+07	1.1929e+07	1.211e+07	1.17416e+07	1.21057e+07	0.817397	1.19857e+07	211446	122078	1.76415	1.20179e+07	80309.5	46366.7	0.668247	1.00269	0.00387008	0.91163	NoSig
A0A0R0KE60	100808081	#N/A	Uncharacterized protein OS=Glycine max OX=3847 GN=100808081 PE=3 SV=1	2.13434e+07	2.13044e+07	1.88665e+07	2.24708e+07	2.07676e+07	2.13622e+07	0.34391	2.15335e+07	864425	499076	4.01432	2.05048e+07	1.41895e+06	819231	6.9201	0.952224	-0.0706268	0.596123	NoSig
I1MXZ6	GLYMA_17G254200	Thioredoxin domain-containing protein	Thioredoxin domain-containing protein OS=Glycine max OX=3847 GN=GLYMA_17G254200 PE=4 SV=1	7.16487e+07	7.28906e+07	7.76118e+07	7.33998e+07	7.43831e+07	7.41544e+07	0.970943	7.39791e+07	514564	297083	0.695553	7.40504e+07	3.14618e+06	1.81645e+06	4.2487	1.00096	0.00139037	0.984785	NoSig
I1JBG1	100805536	#N/A	Uncharacterized protein OS=Glycine max OX=3847 GN=100805536 PE=4 SV=1	9.9246e+06	9.72266e+06	9.63577e+06	9.83745e+06	9.82163e+06	1.00382e+07	0.279002	9.89911e+06	120750	69714.8	1.2198	9.76101e+06	148185	85554.6	1.51813	0.986049	-0.0202683	0.540933	NoSig
I1KZ93	100784830	#N/A	Uncharacterized protein OS=Glycine max OX=3847 GN=100784830 PE=3 SV=1	1.95952e+07	1.90158e+07	2.48206e+07	1.78784e+07	1.8289e+07	1.89302e+07	0.211808	1.83659e+07	530075	306039	2.88619	2.11439e+07	3.19729e+06	1.84595e+06	15.1216	1.15126	0.203212	0.488074	NoSig
A0A0R0FWT8	GLYMA_15G056800	Peptidylprolyl isomerase	Peptidylprolyl isomerase OS=Glycine max OX=3847 GN=GLYMA_15G056800 PE=4 SV=1	3.96567e+07	3.91034e+07	4.54552e+07	3.90891e+07	3.93884e+07	3.94269e+07	0.35947	3.93014e+07	184910	106758	0.470492	4.14051e+07	3.51838e+06	2.03134e+06	8.49745	1.05353	0.0752278	0.605022	NoSig
A0A0R0IIS7	100775182	PKS_ER domain-containing protein	PKS_ER domain-containing protein OS=Glycine max OX=3847 GN=100775182 PE=4 SV=1	3.18329e+07	2.64374e+07	2.89014e+07	2.89591e+07	2.88437e+07	2.96549e+07	0.954792	2.91526e+07	438809	253346	1.50521	2.90573e+07	2.70112e+06	1.55949e+06	9.29586	0.996731	-0.00472423	0.974155	NoSig
I1MFL0	100806361	#N/A	Uncharacterized protein OS=Glycine max OX=3847 GN=100806361 PE=4 SV=1	2.06761e+07	2.10629e+07	1.73856e+07	2.05201e+07	2.17555e+07	2.07932e+07	0.343704	2.10229e+07	648916	374652	3.08671	1.97082e+07	2.02072e+06	1.16666e+06	10.2532	0.937461	-0.0931697	0.596123	NoSig
K7MS03	GLYMA_18G138900	Proteasome subunit beta	Proteasome subunit beta OS=Glycine max OX=3847 GN=GLYMA_18G138900 PE=3 SV=1	3.25883e+07	3.23513e+07	3.30914e+07	3.19972e+07	3.1849e+07	3.228e+07	0.0655166	3.20421e+07	218992	126435	0.683451	3.2677e+07	377944	218206	1.15661	1.01982	0.0283087	0.321464	NoSig
I1LF06	100778815	Coatomer subunit delta	Coatomer subunit delta OS=Glycine max OX=3847 GN=100778815 PE=3 SV=1	2.14543e+07	2.14963e+07	2.18195e+07	2.12173e+07	2.11701e+07	2.15699e+07	0.188192	2.13191e+07	218513	126159	1.02496	2.159e+07	199816	115364	0.9255	1.01271	0.0182183	0.4674	NoSig
I1JBF7	100798621	ATP-dependent Clp protease proteolytic subunit	ATP-dependent Clp protease proteolytic subunit OS=Glycine max OX=3847 GN=100798621 PE=3 SV=1	6.44036e+06	6.21009e+06	5.84318e+06	6.22986e+06	6.11374e+06	6.01218e+06	0.815991	6.1186e+06	108921	62885.7	1.78017	6.16454e+06	301183	173888	4.88572	1.00751	0.0107936	0.91163	NoSig
I1LTG9	100814692	Protein transport protein Sec61 subunit beta	Protein transport protein Sec61 subunit beta OS=Glycine max OX=3847 GN=100814692 PE=3 SV=1	1.9596e+07	2.09864e+07	2.29898e+07	1.86003e+07	1.92649e+07	1.86405e+07	0.0797064	1.88352e+07	372651	215150	1.97848	2.11907e+07	1.70611e+06	985021	8.0512	1.12506	0.169999	0.343218	NoSig
A0A0R0IPI1	100787481	Ubiquitin carboxyl-terminal hydrolase	Ubiquitin carboxyl-terminal hydrolase OS=Glycine max OX=3847 GN=100787481 PE=3 SV=1	1.57161e+07	1.55407e+07	1.66692e+07	1.55225e+07	1.57149e+07	1.50568e+07	0.246845	1.54314e+07	338370	195358	2.19273	1.59753e+07	607293	350621	3.80144	1.03525	0.0499757	0.516846	NoSig
I1LL69	100793198	Beta-galactosidase	Beta-galactosidase OS=Glycine max OX=3847 GN=100793198 PE=3 SV=1	2.00188e+07	1.96776e+07	2.2121e+07	2.02064e+07	2.01699e+07	2.20563e+07	0.845368	2.08109e+07	1.07875e+06	622818	5.1836	2.06058e+07	1.32325e+06	763981	6.42174	0.990147	-0.0142855	0.920666	NoSig
I1KMC2	100807615	Pyruvate kinase	Pyruvate kinase OS=Glycine max OX=3847 GN=100807615 PE=3 SV=1	1.05714e+07	1.03189e+07	9.55281e+06	9.68824e+06	9.84258e+06	1.03318e+07	0.621752	9.95419e+06	335962	193968	3.37508	1.01477e+07	530443	306251	5.22722	1.01944	0.0277776	0.801542	NoSig
A0A0R4J5Y4	GLYMA_18G251300	#N/A	Uncharacterized protein OS=Glycine max OX=3847 GN=GLYMA_18G251300 PE=4 SV=1	7.37192e+06	7.55758e+06	7.38407e+06	7.84467e+06	7.39336e+06	7.50961e+06	0.383555	7.58255e+06	234328	135289	3.09036	7.43786e+06	103861	59964.3	1.39639	0.980918	-0.0277959	0.62663	NoSig
C6SZ01	#N/A	#N/A	Uncharacterized protein OS=Glycine max OX=3847 PE=2 SV=1	1.53817e+06	1.54128e+06	1.4667e+06	1.77301e+06	1.66941e+06	1.74022e+06	0.00558828	1.72755e+06	52951.2	30571.4	3.06511	1.51538e+06	42190.7	24358.8	2.78416	0.877187	-0.189044	0.114977	NoSig
I1LJG9	100805404	#N/A	Uncharacterized protein OS=Glycine max OX=3847 GN=100805404 PE=4 SV=2	1.41405e+06	1.3906e+06	1.40097e+06	1.33454e+06	1.39681e+06	1.33878e+06	0.100189	1.35671e+06	34791.8	20087	2.56442	1.40187e+06	11751.3	6784.62	0.838257	1.03329	0.0472438	0.375423	NoSig
C6TID5	100790578	#N/A	Uncharacterized protein OS=Glycine max OX=3847 GN=100790578 PE=2 SV=1	697528	711418	919894	789836	775712	699521	0.796672	755023	48582.3	28049	6.43455	776280	124567	71918.7	16.0466	1.02815	0.0400567	0.899834	NoSig
C6TDP9	#N/A	Cupin_2 domain-containing protein	Cupin_2 domain-containing protein OS=Glycine max OX=3847 PE=2 SV=1	7.31212e+06	7.56988e+06	7.88872e+06	7.46686e+06	7.42272e+06	7.07462e+06	0.265478	7.3214e+06	214856	124047	2.93463	7.59024e+06	288841	166762	3.80543	1.03672	0.0520262	0.53049	NoSig
C6TAH8	100818855	#N/A	Uncharacterized protein OS=Glycine max OX=3847 GN=100818855 PE=2 SV=1	1.97517e+07	1.89679e+07	1.79276e+07	1.95378e+07	1.92883e+07	1.96657e+07	0.318275	1.94973e+07	191953	110824	0.984515	1.88824e+07	915060	528310	4.8461	0.968464	-0.046229	0.57266	NoSig
K7MB89	100790652	#N/A	Uncharacterized protein OS=Glycine max OX=3847 GN=100790652 PE=4 SV=1	5.25355e+06	4.92532e+06	4.38387e+06	6.49839e+06	6.14961e+06	6.52706e+06	0.00543573	6.39169e+06	210138	121323	3.28768	4.85425e+06	439174	253557	9.04721	0.759463	-0.396949	0.114977	Down
I1KFR0	100779966	Prohibitin	Prohibitin OS=Glycine max OX=3847 GN=100779966 PE=3 SV=1	46755.7	59698.9	41905.9	60497.3	52237.5	56045	0.307307	56259.9	4134.13	2386.84	7.34826	49453.5	9198.2	5310.58	18.5997	0.879018	-0.186035	0.564222	NoSig
I1M137	GLYMA_13G207900	#N/A	Uncharacterized protein OS=Glycine max OX=3847 GN=GLYMA_13G207900 PE=3 SV=1	1.05548e+07	1.0497e+07	1.03115e+07	1.01078e+07	1.02952e+07	1.01535e+07	0.043873	1.01855e+07	97690.9	56401.9	0.95912	1.04544e+07	127128	73397.6	1.21602	1.02641	0.037601	0.268506	NoSig
A0A0R0GW87	100499734	Histone H2B	Histone H2B OS=Glycine max OX=3847 GN=100499734 PE=3 SV=1	3.71024e+07	3.83266e+07	3.68428e+07	3.68419e+07	3.5794e+07	3.66384e+07	0.148273	3.64248e+07	555656	320808	1.52549	3.7424e+07	792443	457517	2.11748	1.02743	0.039042	0.428875	NoSig
C6TG81	100813474	Clathrin light chain	Clathrin light chain OS=Glycine max OX=3847 GN=100813474 PE=2 SV=1	4.9142e+06	4.87554e+06	4.92948e+06	5.00308e+06	5.10101e+06	5.0845e+06	0.010287	5.06286e+06	52428	30269.3	1.03554	4.90641e+06	27798.8	16049.6	0.566581	0.969097	-0.045287	0.144411	NoSig
I1J5A5	100786773	Aldedh domain-containing protein	Aldedh domain-containing protein OS=Glycine max OX=3847 GN=100786773 PE=3 SV=1	730724	732726	720542	745377	791222	693265	0.620611	743288	49011.6	28296.9	6.59389	727997	6533.77	3772.27	0.897499	0.979428	-0.0299882	0.801137	NoSig
K7KFX8	100785774	#N/A	Uncharacterized protein OS=Glycine max OX=3847 GN=100785774 PE=4 SV=1	9.48242e+07	8.04579e+07	8.74148e+07	8.90452e+07	9.37191e+07	9.40106e+07	0.35102	9.22583e+07	2.78644e+06	1.60875e+06	3.02026	8.75656e+07	7.1843e+06	4.14785e+06	8.20447	0.949136	-0.0753135	0.600075	NoSig
Q14SM9	sas3	Asparagine synthetase [glutamine-hydrolyzing]	Asparagine synthetase [glutamine-hydrolyzing] OS=Glycine max OX=3847 GN=sas3 PE=2 SV=1	4.94084e+06	4.89155e+06	4.59647e+06	4.55865e+06	4.79246e+06	4.35162e+06	0.220052	4.56757e+06	220553	127336	4.82866	4.80962e+06	186230	107520	3.87204	1.05299	0.0744946	0.493976	NoSig
I1LQ62	100816481	#N/A	Uncharacterized protein OS=Glycine max OX=3847 GN=100816481 PE=4 SV=1	8.13205e+06	7.88676e+06	7.0924e+06	8.16777e+06	7.88321e+06	8.14746e+06	0.329722	8.06615e+06	158753	91656.2	1.96814	7.70374e+06	543451	313762	7.05439	0.95507	-0.0663218	0.583722	NoSig
B2BF98	547746	40S ribosomal protein S6	40S ribosomal protein S6 OS=Glycine max OX=3847 GN=547746 PE=3 SV=1	7.40874e+06	7.52039e+06	6.33517e+06	6.79389e+06	6.531e+06	7.16582e+06	0.572727	6.83023e+06	318966	184155	4.66991	7.0881e+06	654436	377839	9.23289	1.03775	0.0534635	0.764136	NoSig
I1LQ57	100806848	Dolichyl-diphosphooligosaccharide--protein glycosyltransferase 48 kDa subunit	Dolichyl-diphosphooligosaccharide--protein glycosyltransferase 48 kDa subunit OS=Glycine max OX=3847 GN=100806848 PE=3 SV=1	2.80724e+07	2.88404e+07	2.83422e+07	2.74501e+07	2.64713e+07	2.71841e+07	0.0199352	2.70352e+07	506141	292221	1.87216	2.84183e+07	389638	224958	1.37108	1.05116	0.0719853	0.194224	NoSig
I1NAK9	100785968	1,4-alpha-glucan branching enzyme	1,4-alpha-glucan branching enzyme OS=Glycine max OX=3847 GN=100785968 PE=3 SV=1	2.11731e+07	2.12037e+07	2.01538e+07	2.0776e+07	2.02356e+07	2.02809e+07	0.345208	2.04308e+07	299751	173062	1.46715	2.08435e+07	597539	344990	2.86679	1.0202	0.02885	0.597206	NoSig
A0A0R0KF64	100125585	#N/A	Uncharacterized protein OS=Glycine max OX=3847 GN=100125585 PE=3 SV=1	1.07222e+07	1.07179e+07	9.83699e+06	1.07319e+07	1.06908e+07	1.07421e+07	0.372243	1.07216e+07	27160.7	15681.3	0.253326	1.04257e+07	509854	294365	4.89035	0.9724	-0.0403789	0.617692	NoSig
K7L746	GLYMA_08G164100	IMPDH domain-containing protein	IMPDH domain-containing protein OS=Glycine max OX=3847 GN=GLYMA_08G164100 PE=4 SV=1	9.65476e+06	9.78391e+06	8.29189e+06	9.66977e+06	9.73051e+06	9.64826e+06	0.409972	9.68285e+06	42654.5	24626.6	0.440516	9.24352e+06	826662	477274	8.94315	0.954628	-0.0669892	0.645919	NoSig
I1M5N2	100818973	#N/A	Uncharacterized protein OS=Glycine max OX=3847 GN=100818973 PE=4 SV=1	408413	434502	446494	439506	408885	390401	0.406478	412931	24801.2	14319	6.00614	429803	19470.7	11241.4	4.53014	1.04086	0.0577758	0.643916	NoSig
I1LLY6	GLYMA_11G199100	#N/A	Uncharacterized protein OS=Glycine max OX=3847 GN=GLYMA_11G199100 PE=3 SV=1	2.09717e+06	2.05309e+06	2.12088e+06	2.20677e+06	2.09057e+06	2.10943e+06	0.33329	2.13559e+06	62362	36004.7	2.92014	2.09038e+06	34400.5	19861.1	1.64566	0.97883	-0.0308692	0.587212	NoSig
I1KQZ7	100817414	#N/A	Uncharacterized protein OS=Glycine max OX=3847 GN=100817414 PE=3 SV=2	9.2e+06	9.13124e+06	9.24054e+06	9.19551e+06	9.31418e+06	9.397e+06	0.169027	9.30223e+06	101275	58471.3	1.08872	9.19059e+06	55252.4	31900	0.601184	0.987999	-0.0174191	0.451607	NoSig
C6SXH8	#N/A	#N/A	Uncharacterized protein OS=Glycine max OX=3847 PE=2 SV=1	1.29136e+08	1.35726e+08	1.26397e+08	1.41011e+08	1.3338e+08	1.39723e+08	0.104261	1.38038e+08	4.08499e+06	2.35847e+06	2.95932	1.3042e+08	4.79533e+06	2.76859e+06	3.67685	0.944807	-0.0819086	0.379534	NoSig
I1N859	GLYMA_19G109000	#N/A	Uncharacterized protein OS=Glycine max OX=3847 GN=GLYMA_19G109000 PE=4 SV=1	1.60906e+07	1.63503e+07	1.61195e+07	1.62157e+07	1.57644e+07	1.67071e+07	0.889074	1.62291e+07	471519	272232	2.9054	1.61868e+07	142332	82175.7	0.879311	0.997397	-0.00376083	0.943501	NoSig
P26690	#N/A	NAD(P)H-dependent 6'-deoxychalcone synthase	NAD(P)H-dependent 6'-deoxychalcone synthase OS=Glycine max OX=3847 PE=1 SV=1	1.27785e+07	1.36565e+07	1.26455e+07	1.41223e+07	1.32166e+07	1.39826e+07	0.152942	1.37739e+07	487593	281512	3.53999	1.30268e+07	549322	317151	4.21684	0.945766	-0.080445	0.435459	NoSig
C6SVD3	#N/A	Peptidylprolyl isomerase	Peptidylprolyl isomerase OS=Glycine max OX=3847 PE=2 SV=1	1.05347e+07	1.03283e+07	1.07292e+07	1.0347e+07	1.0771e+07	1.00001e+07	0.563315	1.03727e+07	386107	222919	3.72234	1.05308e+07	200506	115762	1.90401	1.01524	0.021819	0.757967	NoSig
C6TAX0	#N/A	Protein disulfide-isomerase	Protein disulfide-isomerase OS=Glycine max OX=3847 PE=2 SV=1	1.23424e+06	1.19173e+06	1.13112e+06	1.09983e+06	1.08965e+06	1.09841e+06	0.040664	1.09597e+06	5516.6	3185.01	0.503355	1.1857e+06	51827.9	29922.8	4.3711	1.08187	0.113531	0.26175	NoSig
A0A0R0FSB9	GLYMA_17G223300	(Fragment)	Uncharacterized protein (Fragment) OS=Glycine max OX=3847 GN=GLYMA_17G223300 PE=4 SV=1	4.78127e+07	4.88055e+07	4.83966e+07	5.07016e+07	4.90657e+07	4.89188e+07	0.128373	4.9562e+07	989642	571370	1.99678	4.83382e+07	498954	288071	1.03221	0.975308	-0.0360702	0.410011	NoSig
I1NBA5	100806287	#N/A	Uncharacterized protein OS=Glycine max OX=3847 GN=100806287 PE=4 SV=1	1.50016e+07	1.52618e+07	1.50263e+07	1.54368e+07	1.50541e+07	1.58306e+07	0.223601	1.54405e+07	388270	224168	2.51462	1.50966e+07	143632	82926.2	0.951422	0.977728	-0.0324955	0.496221	NoSig
I1M6K6	100792750	Glycerophosphodiester phosphodiesterase	Glycerophosphodiester phosphodiesterase OS=Glycine max OX=3847 GN=100792750 PE=4 SV=1	1.81789e+06	1.89413e+06	2.23472e+06	1.75895e+06	1.92788e+06	1.87883e+06	0.408222	1.85522e+06	86901.9	50172.9	4.68418	1.98225e+06	221949	128142	11.1968	1.06847	0.0955446	0.645066	NoSig
K7MY54	GLYMA_19G130800	#N/A	Uncharacterized protein OS=Glycine max OX=3847 GN=GLYMA_19G130800 PE=3 SV=1	5.89338e+06	5.7371e+06	5.88181e+06	5.90348e+06	5.78353e+06	5.95968e+06	0.569022	5.88223e+06	89975.1	51947.2	1.52961	5.83743e+06	87079	50275.1	1.49173	0.992384	-0.0110293	0.76085	NoSig
A0A0R0ILS3	GLYMA_08G031800	#N/A	Uncharacterized protein OS=Glycine max OX=3847 GN=GLYMA_08G031800 PE=3 SV=2	2.13689e+07	2.11267e+07	2.11984e+07	2.06564e+07	2.04232e+07	2.08833e+07	0.0187507	2.06543e+07	230036	132811	1.11374	2.12314e+07	124410	71827.9	0.585971	1.02794	0.0397534	0.192944	NoSig
I1KSB8	100787561	#N/A	Uncharacterized protein OS=Glycine max OX=3847 GN=100787561 PE=3 SV=1	4.25105e+06	4.30073e+06	4.46666e+06	3.86298e+06	3.76236e+06	3.91538e+06	0.003395	3.8469e+06	77766	44898.2	2.02152	4.33948e+06	112907	65186.8	2.60185	1.12804	0.173823	0.0927285	NoSig
C6T857	100786103	Isocitrate dehydrogenase [NADP]	Isocitrate dehydrogenase [NADP] OS=Glycine max OX=3847 GN=100786103 PE=2 SV=1	1.67221e+07	1.80291e+07	1.49015e+07	1.384e+07	1.42478e+07	1.27045e+07	0.0440222	1.35974e+07	799696	461705	5.88122	1.65509e+07	1.57082e+06	906914	9.49085	1.21721	0.283575	0.26885	Up
I1LNP4	100790762	PKS_ER domain-containing protein	PKS_ER domain-containing protein OS=Glycine max OX=3847 GN=100790762 PE=4 SV=1	2.73036e+07	2.75959e+07	3.13623e+07	2.63901e+07	2.71015e+07	2.64035e+07	0.185245	2.66317e+07	406915	234933	1.52793	2.87539e+07	2.26364e+06	1.30691e+06	7.87245	1.07969	0.110611	0.466052	NoSig
C6TLE0	#N/A	DUF3700 domain-containing protein	DUF3700 domain-containing protein OS=Glycine max OX=3847 PE=2 SV=1	1.52453e+07	1.52169e+07	1.43106e+07	1.45759e+07	1.43886e+07	1.43607e+07	0.199478	1.44417e+07	117031	67567.9	0.810369	1.49243e+07	531621	306931	3.56213	1.03341	0.0474182	0.478188	NoSig
A0A0R0HM17	GLYMA_11G079600	SKP1-like protein	SKP1-like protein OS=Glycine max OX=3847 GN=GLYMA_11G079600 PE=3 SV=1	4.93829e+06	5.03861e+06	4.80302e+06	5.02042e+06	5.07833e+06	5.32269e+06	0.136638	5.14048e+06	160434	92626.4	3.12098	4.92664e+06	118227	68258.4	2.39975	0.958401	-0.0612987	0.4198	NoSig
I1L386	100780914	Cytochrome b5 heme-binding domain-containing protein	Cytochrome b5 heme-binding domain-containing protein OS=Glycine max OX=3847 GN=100780914 PE=4 SV=1	714868	728537	613200	725526	675664	772889	0.442141	724693	48617.6	28069.4	6.70872	685535	63015.7	36382.2	9.1922	0.945966	-0.0801399	0.670476	NoSig
C6TC20	#N/A	Str_synth domain-containing protein	Str_synth domain-containing protein OS=Glycine max OX=3847 PE=2 SV=1	369625	381392	434362	421406	424059	422524	0.239123	422663	1331.81	768.919	0.315099	395126	34484.5	19909.7	8.72747	0.93485	-0.0971934	0.511978	NoSig
I1LQR8	100818233	#N/A	Uncharacterized protein OS=Glycine max OX=3847 GN=100818233 PE=3 SV=1	5.18867e+07	5.25328e+07	5.74637e+07	5.5261e+07	5.23827e+07	5.38662e+07	0.952123	5.38367e+07	1.43937e+06	831021	2.67359	5.39611e+07	3.05052e+06	1.76122e+06	5.65318	1.00231	0.00333037	0.972747	NoSig
I1LZ47	100789561	#N/A	Uncharacterized protein OS=Glycine max OX=3847 GN=100789561 PE=3 SV=1	1.12429e+06	1.14656e+06	1.23362e+06	1.092e+06	1.19382e+06	1.03016e+06	0.34119	1.10533e+06	82635.9	47709.8	7.47616	1.16816e+06	57777	33357.6	4.946	1.05684	0.0797625	0.595078	NoSig
I1LJJ4	GLYMA_11G122700	#N/A	Uncharacterized protein OS=Glycine max OX=3847 GN=GLYMA_11G122700 PE=4 SV=1	1.12638e+07	1.07302e+07	1.05436e+07	1.08047e+07	1.07828e+07	1.07787e+07	0.804493	1.07887e+07	13969.5	8065.27	0.129482	1.08459e+07	373785	215805	3.44634	1.00529	0.00761694	0.905743	NoSig
I1LJG4	GLYMA_11G120300	Dolichyl-diphosphooligosaccharide--protein glycosyltransferase 48 kDa subunit	Dolichyl-diphosphooligosaccharide--protein glycosyltransferase 48 kDa subunit OS=Glycine max OX=3847 GN=GLYMA_11G120300 PE=3 SV=1	9.44182e+06	9.1496e+06	9.58051e+06	9.09656e+06	8.71169e+06	8.79348e+06	0.0387675	8.86724e+06	202758	117062	2.28659	9.39064e+06	219967	126998	2.3424	1.05903	0.0827382	0.258576	NoSig
C6TMQ6	100809006	PHB domain-containing protein	PHB domain-containing protein OS=Glycine max OX=3847 GN=100809006 PE=2 SV=1	128706	123644	97896.9	119562	116228	128638	0.668174	121476	6422.59	3708.09	5.28713	116749	16521.5	9538.68	14.1513	0.961088	-0.0572594	0.830657	NoSig
I1KMB9	100807083	Glucosidase 2 subunit beta	Glucosidase 2 subunit beta OS=Glycine max OX=3847 GN=100807083 PE=4 SV=1	8.27341e+06	8.2178e+06	8.2894e+06	8.0809e+06	8.32849e+06	8.40202e+06	0.922792	8.27047e+06	168240	97133.3	2.03422	8.2602e+06	37582.3	21698.2	0.454981	0.998758	-0.00179234	0.958726	NoSig
I1MV28	GLYMA_17G143200	Ribosomal protein L15	Ribosomal protein L15 OS=Glycine max OX=3847 GN=GLYMA_17G143200 PE=3 SV=1	6.51721e+07	6.7595e+07	6.44496e+07	6.0608e+07	5.49e+07	6.51943e+07	0.153026	6.02341e+07	5.15733e+06	2.97759e+06	8.56214	6.57389e+07	1.64753e+06	951205	2.50618	1.09139	0.126167	0.435459	NoSig
I1KQE3	100816874	#N/A	Uncharacterized protein OS=Glycine max OX=3847 GN=100816874 PE=3 SV=1	6.30268e+07	6.0077e+07	4.67526e+07	6.12527e+07	5.7209e+07	5.99081e+07	0.610627	5.94566e+07	2.05935e+06	1.18896e+06	3.46361	5.66188e+07	8.67076e+06	5.00606e+06	15.3143	0.952271	-0.0705565	0.791082	NoSig
I7DM41	#N/A	Ferritin	Ferritin OS=Glycine max OX=3847 PE=2 SV=1	3.3803e+06	3.21034e+06	3.18869e+06	3.19542e+06	3.38605e+06	3.32942e+06	0.62462	3.30363e+06	97897.4	56521.1	2.96333	3.25978e+06	104936	60584.9	3.21912	0.986725	-0.0192795	0.803656	NoSig
A0A0R0LA35	100803241	Epimerase domain-containing protein	Epimerase domain-containing protein OS=Glycine max OX=3847 GN=100803241 PE=3 SV=1	2.17668e+07	2.17059e+07	2.22607e+07	2.12844e+07	2.22908e+07	2.19223e+07	0.829696	2.18325e+07	509143	293954	2.33204	2.19111e+07	304240	175653	1.38852	1.0036	0.00518515	0.916019	NoSig
I1J4G9	100194418	Arginyl-tRNA synthetase	Arginyl-tRNA synthetase OS=Glycine max OX=3847 GN=100194418 PE=3 SV=1	1.25333e+06	1.26355e+06	1.24792e+06	1.12693e+06	1.03073e+06	1.07742e+06	0.003297	1.07836e+06	48106.5	27774.3	4.46109	1.25493e+06	7935.21	4581.4	0.632322	1.16374	0.218772	0.092289	NoSig
I1MTB5	100812830	Phenylalanyl-tRNA synthetase beta subunit	Phenylalanyl-tRNA synthetase beta subunit OS=Glycine max OX=3847 GN=100812830 PE=3 SV=1	1.37161e+06	1.43548e+06	1.28438e+06	1.2575e+06	1.27206e+06	1.36948e+06	0.317071	1.29968e+06	60886.9	35153	4.68476	1.36382e+06	75849.9	43791.9	5.56156	1.04935	0.0695024	0.571414	NoSig
C6T5N1	#N/A	#N/A	Uncharacterized protein OS=Glycine max OX=3847 PE=2 SV=1	7.78295e+07	7.67156e+07	7.80915e+07	7.53976e+07	7.312e+07	7.41837e+07	0.0132919	7.42338e+07	1.13962e+06	657960	1.53518	7.75455e+07	730603	421814	0.94216	1.04461	0.0629675	0.165899	NoSig
I1JAU2	100809773	#N/A	Uncharacterized protein OS=Glycine max OX=3847 GN=100809773 PE=3 SV=1	2.04246e+07	2.09396e+07	2.32699e+07	2.03416e+07	2.03287e+07	2.03395e+07	0.239644	2.03366e+07	6920.31	3995.44	0.0340289	2.15447e+07	1.51607e+06	875303	7.03686	1.05941	0.083255	0.511979	NoSig
C6TGJ4	#N/A	AB hydrolase-1 domain-containing protein	AB hydrolase-1 domain-containing protein OS=Glycine max OX=3847 PE=2 SV=1	1.40485e+07	1.4759e+07	1.44919e+07	1.40635e+07	1.38087e+07	1.35439e+07	0.0701439	1.38054e+07	259839	150018	1.88216	1.44331e+07	358901	207211	2.48664	1.04547	0.0641556	0.329041	NoSig
I1J574	GLYMA_01G028900	ATP citrate synthase	ATP citrate synthase OS=Glycine max OX=3847 GN=GLYMA_01G028900 PE=3 SV=1	1.08239e+07	1.0502e+07	1.03616e+07	1.07716e+07	1.07158e+07	1.03428e+07	0.81668	1.061e+07	233132	134599	2.19728	1.05625e+07	237036	136853	2.24413	0.995522	-0.00647537	0.91163	NoSig
I1J675	100785017	HATPase_c domain-containing protein	HATPase_c domain-containing protein OS=Glycine max OX=3847 GN=100785017 PE=3 SV=1	254194	257610	286233	260756	265316	239607	0.449486	255226	13717.4	7919.76	5.37461	266013	17594.7	10158.3	6.61423	1.04226	0.0597175	0.674051	NoSig
I1KMS9	GLYMA_07G241600	#N/A	Uncharacterized protein OS=Glycine max OX=3847 GN=GLYMA_07G241600 PE=3 SV=1	7.28144e+06	7.63649e+06	8.71885e+06	6.99728e+06	7.38238e+06	6.98856e+06	0.169179	7.12274e+06	224895	129843	3.15743	7.87893e+06	748742	432286	9.50309	1.10617	0.145567	0.451607	NoSig
I1N1D5	100818725	Eukaryotic translation initiation factor 3 subunit G	Eukaryotic translation initiation factor 3 subunit G OS=Glycine max OX=3847 GN=100818725 PE=3 SV=1	181522	177996	156211	172863	164329	170049	0.750435	169080	4348.84	2510.8	2.57206	171910	13709.2	7915	7.97464	1.01673	0.0239432	0.876789	NoSig
K7N0I2	100783172	N-acyl-L-amino-acid amidohydrolase	N-acyl-L-amino-acid amidohydrolase OS=Glycine max OX=3847 GN=100783172 PE=3 SV=1	1.97088e+07	1.94855e+07	2.05949e+07	1.78806e+07	1.8258e+07	1.81055e+07	0.0065557	1.80814e+07	189828	109597	1.04985	1.99297e+07	586756	338764	2.94413	1.10222	0.140416	0.119647	NoSig
C6TDX4	#N/A	Aldo_ket_red domain-containing protein	Aldo_ket_red domain-containing protein OS=Glycine max OX=3847 PE=2 SV=1	2.15724e+06	2.20138e+06	1.79365e+06	2.41885e+06	2.16981e+06	2.34363e+06	0.155391	2.31077e+06	127732	73746.3	5.52771	2.05076e+06	223756	129185	10.9109	0.887479	-0.172215	0.436796	NoSig
I1LZ93	100811326	Isocitrate dehydrogenase [NAD] subunit, mitochondrial	Isocitrate dehydrogenase [NAD] subunit, mitochondrial OS=Glycine max OX=3847 GN=100811326 PE=3 SV=1	1.68996e+07	1.63014e+07	1.64294e+07	1.68593e+07	1.67581e+07	1.7319e+07	0.157544	1.69788e+07	298962	172606	1.7608	1.65435e+07	315029	181882	1.90425	0.97436	-0.0374732	0.439759	NoSig
C6SZN6	100306505	Usp domain-containing protein	Usp domain-containing protein OS=Glycine max OX=3847 GN=100306505 PE=2 SV=1	3.91501e+07	3.98962e+07	4.22278e+07	4.07785e+07	3.93746e+07	3.96512e+07	0.656535	3.99348e+07	743642	429342	1.86214	4.04247e+07	1.60544e+06	926902	3.97144	1.01227	0.0175924	0.824289	NoSig
I1K096	100794470	Nop domain-containing protein	Nop domain-containing protein OS=Glycine max OX=3847 GN=100794470 PE=3 SV=1	1.71307e+07	1.71613e+07	1.95823e+07	1.52299e+07	1.65289e+07	1.58745e+07	0.080646	1.58778e+07	649536	375010	4.09085	1.79581e+07	1.4067e+06	812161	7.83326	1.13102	0.177626	0.344257	NoSig
C6TES3	100777958	Flavin-containing monooxygenase	Flavin-containing monooxygenase OS=Glycine max OX=3847 GN=100777958 PE=2 SV=1	7.24929e+06	7.12333e+06	7.06358e+06	7.10056e+06	6.91698e+06	7.14034e+06	0.35078	7.05263e+06	119145	68788.4	1.68937	7.1454e+06	94799.9	54732.8	1.32673	1.01315	0.0188543	0.600075	NoSig
I1LJ15	100802385	Senescence domain-containing protein	Senescence domain-containing protein OS=Glycine max OX=3847 GN=100802385 PE=4 SV=1	1.45317e+07	1.38383e+07	1.32509e+07	1.39508e+07	1.35727e+07	1.41205e+07	0.985632	1.38813e+07	280405	161892	2.02001	1.38736e+07	641147	370166	4.62134	0.999442	-0.000804688	0.992708	NoSig
I1LLS4	100806812	[Acyl-carrier-protein] S-malonyltransferase	[Acyl-carrier-protein] S-malonyltransferase OS=Glycine max OX=3847 GN=100806812 PE=3 SV=1	786174	793249	696697	804503	773543	777306	0.46288	785117	16893.4	9753.43	2.15171	758707	53818.6	31072.2	7.09347	0.966361	-0.0493661	0.684378	NoSig
I1MP01	100787483	Glycosyltransferase	Glycosyltransferase OS=Glycine max OX=3847 GN=100787483 PE=3 SV=1	2.16489e+07	2.24646e+07	2.03343e+07	2.43419e+07	2.41675e+07	2.38087e+07	0.0148708	2.4106e+07	271831	156942	1.12765	2.14826e+07	1.07483e+06	620554	5.00327	0.891171	-0.166226	0.174139	NoSig
I1LGX3	102665439	#N/A	Uncharacterized protein OS=Glycine max OX=3847 GN=102665439 PE=4 SV=1	3.20019e+06	3.22736e+06	2.89053e+06	3.20523e+06	3.14107e+06	3.14529e+06	0.626842	3.16386e+06	35884.3	20717.8	1.13419	3.10603e+06	187118	108033	6.02435	0.98172	-0.026617	0.803656	NoSig
I1JJQ4	100794913	HATPase_c domain-containing protein	HATPase_c domain-containing protein OS=Glycine max OX=3847 GN=100794913 PE=3 SV=1	639990	896436	3.5067e+06	422885	477830	414138	0.246405	438284	34525.4	19933.2	7.8774	1.68104e+06	1.58626e+06	915828	94.3616	3.83551	1.93942	0.516846	NoSig
I1LKW8	100811095	Epimerase domain-containing protein	Epimerase domain-containing protein OS=Glycine max OX=3847 GN=100811095 PE=3 SV=1	1.83276e+07	1.82011e+07	1.77579e+07	1.81251e+07	1.84808e+07	1.84547e+07	0.281052	1.83535e+07	198280	114477	1.08034	1.80955e+07	299175	172729	1.65331	0.985942	-0.0204251	0.542506	NoSig
I1KID2	100801402	#N/A	Uncharacterized protein OS=Glycine max OX=3847 GN=100801402 PE=3 SV=1	5.72626e+06	6.27424e+06	5.19761e+06	5.92668e+06	5.6365e+06	5.62263e+06	0.990571	5.7286e+06	171679	99119.2	2.99688	5.7327e+06	538344	310813	9.39075	1.00072	0.00103255	0.995234	NoSig
K7KZU4	100806017	Importin N-terminal domain-containing protein	Importin N-terminal domain-containing protein OS=Glycine max OX=3847 GN=100806017 PE=3 SV=1	156017	149670	129627	150289	144308	132496	0.787679	142364	9054.16	5227.42	6.35986	145105	13774.5	7952.69	9.49279	1.01925	0.027508	0.89515	NoSig
I1LMP2	100790393	MPN domain-containing protein	MPN domain-containing protein OS=Glycine max OX=3847 GN=100790393 PE=3 SV=1	2.01517e+07	2.07969e+07	2.05357e+07	2.01913e+07	2.04571e+07	2.02444e+07	0.388956	2.02976e+07	140625	81189.7	0.692814	2.04948e+07	324533	187369	1.58349	1.00971	0.0139462	0.630714	NoSig
I1KDB2	100780473	NAD(+) diphosphatase	NAD(+) diphosphatase OS=Glycine max OX=3847 GN=100780473 PE=4 SV=1	2.21888e+07	2.17705e+07	2.0728e+07	2.17133e+07	2.1191e+07	2.09392e+07	0.597056	2.12812e+07	394866	227976	1.85547	2.15624e+07	752314	434348	3.489	1.01322	0.0189442	0.780309	NoSig
I1KM19	100779794	#N/A	Uncharacterized protein OS=Glycine max OX=3847 GN=100779794 PE=3 SV=2	2.81411e+07	2.63963e+07	2.59607e+07	2.64176e+07	2.5673e+07	2.65879e+07	0.448731	2.62262e+07	486574	280924	1.8553	2.68327e+07	1.15387e+06	666186	4.30023	1.02313	0.0329848	0.673589	NoSig
I1M1N6	100813116	26S proteasome regulatory subunit RPN11	26S proteasome regulatory subunit RPN11 OS=Glycine max OX=3847 GN=100813116 PE=4 SV=1	780013	812029	926336	862985	811172	859611	0.919124	844589	28988.8	16736.7	3.4323	839459	76921.5	44410.7	9.16323	0.993926	-0.00879002	0.957798	NoSig
I1MEB4	100775705	KOW domain-containing protein	KOW domain-containing protein OS=Glycine max OX=3847 GN=100775705 PE=3 SV=1	3.80475e+07	3.74723e+07	4.03405e+07	3.48844e+07	3.58594e+07	3.59079e+07	0.0306548	3.55506e+07	577453	333393	1.62431	3.86201e+07	1.51739e+06	876065	3.92901	1.08634	0.119479	0.237923	NoSig
I1LIQ4	100777232	Signal sequence receptor subunit alpha	Signal sequence receptor subunit alpha OS=Glycine max OX=3847 GN=100777232 PE=3 SV=1	2.96981e+06	2.92124e+06	3.19686e+06	2.90553e+06	2.89359e+06	2.80065e+06	0.148901	2.86659e+06	57418.2	33150.4	2.00302	3.0293e+06	147125	84942.9	4.85674	1.05676	0.0796516	0.42911	NoSig
C6T902	#N/A	Pyruvate dehydrogenase E1 component subunit beta	Pyruvate dehydrogenase E1 component subunit beta OS=Glycine max OX=3847 PE=2 SV=1	2.29325e+07	2.30453e+07	2.42913e+07	2.20134e+07	2.26988e+07	2.23396e+07	0.0883892	2.23506e+07	342845	197941	1.53394	2.3423e+07	754079	435368	3.21939	1.04798	0.0676135	0.35859	NoSig
I1KB73	100779769	tRNA-binding domain-containing protein	tRNA-binding domain-containing protein OS=Glycine max OX=3847 GN=100779769 PE=4 SV=1	1.99033e+07	1.98777e+07	2.03347e+07	1.96872e+07	1.94134e+07	1.93403e+07	0.0373959	1.94803e+07	182906	105601	0.938928	2.00386e+07	256781	148252	1.28143	1.02866	0.0407643	0.254397	NoSig
I1L6A0	100782537	W2 domain-containing protein	W2 domain-containing protein OS=Glycine max OX=3847 GN=100782537 PE=3 SV=1	444687	483125	479095	484083	460094	465118	0.958027	469765	12651.7	7304.49	2.69321	468969	21125.1	12196.6	4.50458	0.998305	-0.00244707	0.976616	NoSig
A0A0R0EY92	GLYMA_18G091500	Epimerase domain-containing protein	Epimerase domain-containing protein OS=Glycine max OX=3847 GN=GLYMA_18G091500 PE=3 SV=1	2.38522e+07	2.43876e+07	2.73261e+07	2.34854e+07	2.54659e+07	2.37899e+07	0.490919	2.4247e+07	1.06647e+06	615728	4.39836	2.51887e+07	1.87035e+06	1.07985e+06	7.42538	1.03883	0.0549662	0.70293	NoSig
A0A0R0ENW6	100809706	Peptidase A1 domain-containing protein	Peptidase A1 domain-containing protein OS=Glycine max OX=3847 GN=100809706 PE=4 SV=1	1.78358e+07	1.75876e+07	2.11864e+07	1.95189e+07	1.9535e+07	1.97695e+07	0.560329	1.96078e+07	140291	80996.9	0.715483	1.88699e+07	2.00994e+06	1.16044e+06	10.6515	0.962367	-0.0553405	0.755671	NoSig
I1M2Z5	GLYMA_13G269000	#N/A	Uncharacterized protein OS=Glycine max OX=3847 GN=GLYMA_13G269000 PE=4 SV=1	1.15572e+07	1.15346e+07	1.22439e+07	1.13754e+07	1.16672e+07	1.16666e+07	0.454206	1.15697e+07	168309	97173.3	1.45474	1.17786e+07	403157	232763	3.4228	1.01805	0.0258106	0.677934	NoSig
I1L8V8	100792317	#N/A	Uncharacterized protein OS=Glycine max OX=3847 GN=100792317 PE=3 SV=1	1.15964e+06	1.19269e+06	1.27642e+06	1.16309e+06	1.16338e+06	1.25288e+06	0.737572	1.19312e+06	51756.9	29881.9	4.33796	1.20958e+06	60193.8	34752.9	4.97642	1.0138	0.0197736	0.869379	NoSig
I1NDJ4	100804187	#N/A	Uncharacterized protein OS=Glycine max OX=3847 GN=100804187 PE=4 SV=1	1.39224e+06	1.47719e+06	1.51323e+06	1.50696e+06	1.38409e+06	1.40977e+06	0.626528	1.43361e+06	64811.1	37418.7	4.52084	1.46089e+06	62120	35865	4.25222	1.01903	0.0271923	0.803656	NoSig
C6TGZ5	100782451	PP28 domain-containing protein	PP28 domain-containing protein OS=Glycine max OX=3847 GN=100782451 PE=2 SV=1	1.33975e+07	1.19562e+07	1.08284e+07	1.40937e+07	1.22298e+07	1.33265e+07	0.277028	1.32167e+07	936792	540857	7.08795	1.20607e+07	1.28775e+06	743481	10.6772	0.912534	-0.13205	0.539958	NoSig
C6TBF5	#N/A	Cysteine proteinase inhibitor	Cysteine proteinase inhibitor OS=Glycine max OX=3847 PE=2 SV=1	1.94046e+06	1.84823e+06	1.80794e+06	1.9552e+06	1.89599e+06	2.01007e+06	0.160144	1.95376e+06	57054.2	32940.3	2.92023	1.86555e+06	67936	39222.9	3.64161	0.954851	-0.0666517	0.443198	NoSig
A0A0R0J154	100798414	WD_REPEATS_REGION domain-containing protein	WD_REPEATS_REGION domain-containing protein OS=Glycine max OX=3847 GN=100798414 PE=3 SV=1	1.37791e+07	1.42497e+07	1.7631e+07	1.26201e+07	1.34152e+07	1.28544e+07	0.141888	1.29632e+07	408561	235883	3.1517	1.52199e+07	2.10125e+06	1.21315e+06	13.8059	1.17408	0.231535	0.423186	NoSig
C6T4J1	100527505	#N/A	Uncharacterized protein OS=Glycine max OX=3847 GN=100527505 PE=2 SV=1	9.3812e+06	9.4581e+06	9.18358e+06	9.51811e+06	9.32187e+06	9.60083e+06	0.297142	9.48027e+06	143279	82722.2	1.51134	9.34096e+06	141614	81760.6	1.51605	0.985306	-0.0213568	0.553294	NoSig
A0A0R0FAJ6	100806579	Aldedh domain-containing protein	Aldedh domain-containing protein OS=Glycine max OX=3847 GN=100806579 PE=3 SV=1	1.38698e+07	1.32963e+07	1.3827e+07	1.2872e+07	1.28551e+07	1.33425e+07	0.0583276	1.30232e+07	276663	159731	2.12439	1.36644e+07	319495	184461	2.33816	1.04923	0.0693355	0.30739	NoSig
C6TFY7	100800967	#N/A	Uncharacterized protein OS=Glycine max OX=3847 GN=100800967 PE=2 SV=1	8.82317e+06	8.89939e+06	8.95813e+06	9.34373e+06	8.96086e+06	9.1569e+06	0.0906094	9.15383e+06	191454	110536	2.09152	8.89356e+06	67666.1	39067.1	0.760844	0.971567	-0.0416143	0.363609	NoSig
I1KGH5	100796614	ATP-dependent 6-phosphofructokinase	ATP-dependent 6-phosphofructokinase OS=Glycine max OX=3847 GN=100796614 PE=3 SV=2	800723	810178	678539	752055	731354	702610	0.484072	728673	24831.3	14336.4	3.40774	763146	73425	42391.9	9.62135	1.04731	0.0666878	0.696931	NoSig
I1LV40	100799923	PKS_ER domain-containing protein	PKS_ER domain-containing protein OS=Glycine max OX=3847 GN=100799923 PE=4 SV=1	5.19137e+06	5.36061e+06	5.3991e+06	5.125e+06	5.19494e+06	5.14625e+06	0.0735829	5.1554e+06	35857	20702	0.695523	5.31703e+06	110508	63801.7	2.07838	1.03135	0.0445364	0.332179	NoSig
C6TH90	#N/A	ATP-dependent (S)-NAD(P)H-hydrate dehydratase	ATP-dependent (S)-NAD(P)H-hydrate dehydratase OS=Glycine max OX=3847 PE=2 SV=1	1.58133e+07	1.55944e+07	1.52759e+07	1.6101e+07	1.58836e+07	1.57402e+07	0.138605	1.59083e+07	181669	104887	1.14198	1.55612e+07	270205	156003	1.7364	0.978184	-0.0318217	0.420137	NoSig
A0A0R0KV40	100815550	Lipoxygenase	Lipoxygenase OS=Glycine max OX=3847 GN=100815550 PE=3 SV=1	1.35206e+06	1.34357e+06	1.26463e+06	1.00289e+06	1.04096e+06	1.08693e+06	0.00170506	1.04359e+06	42083.8	24297.1	4.0326	1.32009e+06	48211.8	27835.1	3.65216	1.26495	0.339077	0.0840237	Up
I1L702	100808188	#N/A	Uncharacterized protein OS=Glycine max OX=3847 GN=100808188 PE=3 SV=1	551257	589616	474952	565873	519899	542482	0.914446	542751	22988.4	13272.3	4.23553	538608	58369.4	33699.6	10.8371	0.992367	-0.0110544	0.955812	NoSig
I1MCI2	GLYMA_15G010500	#N/A	Uncharacterized protein OS=Glycine max OX=3847 GN=GLYMA_15G010500 PE=4 SV=1	222145	229512	298048	193560	232517	190032	0.183653	205370	23576.7	13612	11.4801	249901	41858.3	24166.9	16.7499	1.21684	0.283135	0.464878	NoSig
I1JSS2	100796192	Dolichyl-diphosphooligosaccharide--protein glycosyltransferase subunit 1	Dolichyl-diphosphooligosaccharide--protein glycosyltransferase subunit 1 OS=Glycine max OX=3847 GN=100796192 PE=3 SV=2	3.71204e+07	3.95252e+07	4.15727e+07	3.30443e+07	3.70494e+07	3.29721e+07	0.0534695	3.43553e+07	2.33349e+06	1.34724e+06	6.79222	3.94061e+07	2.22852e+06	1.28664e+06	5.65527	1.14702	0.197887	0.292678	NoSig
K7MB75	547468	Coatomer subunit epsilon	Coatomer subunit epsilon OS=Glycine max OX=3847 GN=547468 PE=3 SV=1	6.76298e+06	6.68775e+06	7.17831e+06	6.63477e+06	6.94683e+06	6.83928e+06	0.716384	6.80696e+06	158520	91521.5	2.32879	6.87635e+06	264202	152537	3.84218	1.01019	0.014631	0.857359	NoSig
I1MTI7	GLYMA_17G091000	Aldedh domain-containing protein	Aldedh domain-containing protein OS=Glycine max OX=3847 GN=GLYMA_17G091000 PE=3 SV=1	2.21111e+06	2.29485e+06	2.28673e+06	2.26688e+06	2.30055e+06	2.29455e+06	0.464665	2.28733e+06	17959.6	10369	0.785179	2.26423e+06	46179.9	26662	2.03954	0.989901	-0.0146441	0.684793	NoSig
Q6X0N7	GLYMA_08G111000	Beta-galactosidase	Beta-galactosidase OS=Glycine max OX=3847 GN=GLYMA_08G111000 PE=3 SV=1	1.45003e+07	1.42107e+07	1.45027e+07	1.60555e+07	1.52996e+07	1.60967e+07	0.00695294	1.58173e+07	448813	259122	2.83749	1.44046e+07	167942	96961.5	1.1659	0.910686	-0.134974	0.122393	NoSig
I1LNK7	100788806	Asparagine synthetase [glutamine-hydrolyzing]	Asparagine synthetase [glutamine-hydrolyzing] OS=Glycine max OX=3847 GN=100788806 PE=4 SV=1	1.109e+07	1.09797e+07	1.04363e+07	1.08404e+07	1.07712e+07	1.08949e+07	0.99942	1.08355e+07	61967.7	35777.1	0.571894	1.08354e+07	349943	202040	3.22964	0.999985	-2.11096e-05	0.999713	NoSig
I1ME45	100793450	Proline iminopeptidase	Proline iminopeptidase OS=Glycine max OX=3847 GN=100793450 PE=3 SV=1	2.0667e+06	2.08686e+06	1.83337e+06	2.23503e+06	2.07113e+06	2.01595e+06	0.345708	2.10737e+06	113948	65787.6	5.40709	1.99564e+06	140895	81346	7.06014	0.946982	-0.078591	0.597769	NoSig
A0A0R0FHZ8	GLYMA_17G243600	#N/A	Uncharacterized protein OS=Glycine max OX=3847 GN=GLYMA_17G243600 PE=4 SV=1	2.05547e+07	2.04466e+07	1.62033e+07	2.29209e+07	2.02649e+07	2.10878e+07	0.222682	2.14245e+07	1.35961e+06	784971	6.34604	1.90682e+07	2.48168e+06	1.4328e+06	13.0148	0.890017	-0.168095	0.495718	NoSig
I1MFN0	100812790	Fumarylacetoacetase	Fumarylacetoacetase OS=Glycine max OX=3847 GN=100812790 PE=3 SV=1	636282	669594	686754	646442	648037	663747	0.508446	652742	9563.85	5521.69	1.46518	664210	25663.5	14816.8	3.86377	1.01757	0.0251268	0.719611	NoSig
Q9ZTZ2	PM16	Late-embryogenesis abundant protein	Late-embryogenesis abundant protein OS=Glycine max OX=3847 GN=PM16 PE=2 SV=1	2.4504e+08	2.49895e+08	2.66249e+08	2.51324e+08	2.54666e+08	2.5443e+08	0.97063	2.53473e+08	1.86519e+06	1.07687e+06	0.735852	2.53728e+08	1.11119e+07	6.41545e+06	4.37945	1.00101	0.00144965	0.984785	NoSig
C6TGR0	#N/A	#N/A	Uncharacterized protein OS=Glycine max OX=3847 PE=2 SV=1	1.36521e+07	1.32488e+07	1.3385e+07	1.3532e+07	1.35887e+07	1.33723e+07	0.636221	1.34976e+07	112192	64774.3	0.831199	1.34286e+07	205184	118463	1.52796	0.994888	-0.0073942	0.810102	NoSig
C6TKZ2	100819843	UDP-glucuronate decarboxylase	UDP-glucuronate decarboxylase OS=Glycine max OX=3847 GN=100819843 PE=2 SV=1	1.34141e+07	1.30955e+07	1.46679e+07	1.37515e+07	1.35301e+07	1.34017e+07	0.753921	1.35611e+07	176945	102159	1.3048	1.37258e+07	831247	479921	6.05607	1.01215	0.0174214	0.87817	NoSig
I1KXM1	100781250	Pyruvate dehydrogenase E1 component subunit alpha	Pyruvate dehydrogenase E1 component subunit alpha OS=Glycine max OX=3847 GN=100781250 PE=4 SV=1	1.05517e+07	1.04775e+07	1.08516e+07	1.0306e+07	9.77236e+06	1.03943e+07	0.105776	1.01576e+07	336508	194283	3.31288	1.0627e+07	198083	114363	1.86397	1.04621	0.0651734	0.380637	NoSig
C6T0J9	#N/A	SCP2 domain-containing protein	SCP2 domain-containing protein OS=Glycine max OX=3847 PE=2 SV=1	2.55958e+07	2.65022e+07	2.48e+07	2.52007e+07	2.4801e+07	2.46582e+07	0.223106	2.48866e+07	281208	162355	1.12995	2.56327e+07	851715	491738	3.32277	1.02998	0.0426137	0.496033	NoSig
C6SXX4	#N/A	#N/A	Uncharacterized protein OS=Glycine max OX=3847 PE=2 SV=1	2.54347e+07	2.60861e+07	2.64968e+07	2.4944e+07	2.53328e+07	2.4736e+07	0.0478564	2.50043e+07	302967	174918	1.21166	2.60059e+07	535564	309208	2.0594	1.04006	0.0566635	0.279845	NoSig
I1J7P1	GLYMA_01G132500	Non-specific lipid-transfer protein	Non-specific lipid-transfer protein OS=Glycine max OX=3847 GN=GLYMA_01G132500 PE=3 SV=1	3.49248e+06	3.50009e+06	3.59705e+06	3.54231e+06	3.5218e+06	3.84418e+06	0.386995	3.6361e+06	180498	104211	4.96407	3.52987e+06	58303	33661.3	1.6517	0.970787	-0.0427736	0.629627	NoSig
I1LI32	100807689	3-isopropylmalate dehydrogenase	3-isopropylmalate dehydrogenase OS=Glycine max OX=3847 GN=100807689 PE=3 SV=1	9.89579e+06	9.84577e+06	9.57975e+06	9.85823e+06	9.9381e+06	9.69265e+06	0.670263	9.82966e+06	125195	72281.3	1.27364	9.77377e+06	169877	98078.7	1.73809	0.994314	-0.0082259	0.83174	NoSig
C6T2S4	#N/A	#N/A	Uncharacterized protein OS=Glycine max OX=3847 PE=2 SV=1	1.50762e+07	1.52719e+07	1.51467e+07	1.48978e+07	1.47438e+07	1.52818e+07	0.325104	1.49745e+07	277094	159981	1.85044	1.51649e+07	99095.5	57212.8	0.653452	1.01272	0.0182312	0.578154	NoSig
I1JV02	100778495	Xylulose kinase	Xylulose kinase OS=Glycine max OX=3847 GN=100778495 PE=3 SV=1	1.82897e+07	1.77377e+07	1.77601e+07	1.78865e+07	1.78599e+07	1.81624e+07	0.852917	1.79696e+07	167475	96692	0.931993	1.79291e+07	312429	180381	1.74257	0.997748	-0.00325221	0.923498	NoSig
A0A0R0KL80	100816963	1,4-alpha-glucan branching enzyme	1,4-alpha-glucan branching enzyme OS=Glycine max OX=3847 GN=100816963 PE=3 SV=1	429159	487816	427017	450401	470631	426542	0.962148	449191	22069.5	12741.8	4.91316	447997	34500.4	19918.8	7.70103	0.997342	-0.00384001	0.979063	NoSig
I1MGG7	100803176	#N/A	Uncharacterized protein OS=Glycine max OX=3847 GN=100803176 PE=3 SV=1	2.25076e+06	2.23907e+06	2.31167e+06	2.17964e+06	1.79093e+06	1.98761e+06	0.0699755	1.98606e+06	194357	112212	9.78609	2.26717e+06	38980.8	22505.6	1.71936	1.14154	0.190981	0.329041	NoSig
I1LXK6	100786898	#N/A	Uncharacterized protein OS=Glycine max OX=3847 GN=100786898 PE=4 SV=1	1.24851e+07	1.24323e+07	1.20388e+07	1.21503e+07	1.19002e+07	1.18917e+07	0.108933	1.19807e+07	146920	84824.6	1.2263	1.23187e+07	243866	140796	1.97964	1.02821	0.040134	0.383908	NoSig
I1LHR8	100818379	Succinate dehydrogenase [ubiquinone] flavoprotein subunit, mitochondrial	Succinate dehydrogenase [ubiquinone] flavoprotein subunit, mitochondrial OS=Glycine max OX=3847 GN=100818379 PE=3 SV=1	3.08959e+07	2.88438e+07	2.95406e+07	2.89307e+07	2.91118e+07	2.94992e+07	0.406525	2.91806e+07	290432	167681	0.995293	2.97601e+07	1.04349e+06	602461	3.50635	1.01986	0.0283715	0.643916	NoSig
A0A0R0FUL1	GLYMA_16G050000	#N/A	Uncharacterized protein OS=Glycine max OX=3847 GN=GLYMA_16G050000 PE=3 SV=1	1.70447e+07	1.7226e+07	1.55795e+07	1.6966e+07	1.64294e+07	1.71659e+07	0.696803	1.68538e+07	380888	219906	2.25996	1.66168e+07	902836	521253	5.43328	0.985938	-0.0204306	0.846525	NoSig
K7MAP3	GLYMA_15G102600	#N/A	Uncharacterized protein OS=Glycine max OX=3847 GN=GLYMA_15G102600 PE=3 SV=1	5.508e+07	5.67983e+07	5.24225e+07	5.14182e+07	5.17371e+07	4.98186e+07	0.0547476	5.09913e+07	1.02804e+06	593537	2.0161	5.4767e+07	2.2046e+06	1.27283e+06	4.02542	1.07405	0.103055	0.297239	NoSig
I1MEF8	100818117	Clathrin light chain	Clathrin light chain OS=Glycine max OX=3847 GN=100818117 PE=3 SV=1	2.48658e+07	2.48309e+07	2.57003e+07	2.41302e+07	2.42561e+07	2.47953e+07	0.10236	2.43939e+07	353300	203978	1.44831	2.51324e+07	492186	284164	1.95838	1.03027	0.0430258	0.377944	NoSig
C6TMU7	100799485	60S ribosomal protein L27	60S ribosomal protein L27 OS=Glycine max OX=3847 GN=100799485 PE=2 SV=1	2.26652e+06	2.27233e+06	1.89644e+06	1.97834e+06	1.96215e+06	1.92642e+06	0.205001	1.95564e+06	26566.4	15338.1	1.35845	2.1451e+06	215360	124338	10.0396	1.09688	0.133405	0.483172	NoSig
C6SZW2	100805631	UBC core domain-containing protein	UBC core domain-containing protein OS=Glycine max OX=3847 GN=100805631 PE=2 SV=1	7.84433e+06	8.21554e+06	8.95608e+06	7.91435e+06	8.21243e+06	8.00585e+06	0.433438	8.04421e+06	152698	88160.1	1.89823	8.33865e+06	566007	326785	6.78776	1.0366	0.0518625	0.663203	NoSig
A0A0R0FSY1	GLYMA_17G261700	Catalase	Catalase OS=Glycine max OX=3847 GN=GLYMA_17G261700 PE=3 SV=1	5.79008e+06	5.89878e+06	5.68413e+06	5.71799e+06	5.73102e+06	5.65411e+06	0.246775	5.70104e+06	41164.4	23766.3	0.722051	5.79099e+06	107327	61965.4	1.85335	1.01578	0.0225856	0.516846	NoSig
I1JV71	100796544	#N/A	Uncharacterized protein OS=Glycine max OX=3847 GN=100796544 PE=3 SV=1	2.29473e+07	2.27447e+07	2.26063e+07	2.23395e+07	2.1993e+07	2.20042e+07	0.0122803	2.21122e+07	196921	113692	0.89055	2.27661e+07	171490	99009.8	0.753268	1.02957	0.0420429	0.161297	NoSig
I1NDC6	GLYMA_20G019600	Glycine cleavage system H protein	Glycine cleavage system H protein OS=Glycine max OX=3847 GN=GLYMA_20G019600 PE=3 SV=1	5.0958e+06	4.9145e+06	5.87696e+06	4.74718e+06	4.84119e+06	4.89289e+06	0.191297	4.82709e+06	73873.3	42650.8	1.53039	5.29575e+06	511433	295276	9.65742	1.09709	0.133683	0.471001	NoSig
C6TG01	#N/A	Histone H2A	Histone H2A OS=Glycine max OX=3847 PE=2 SV=1	2.90758e+07	2.93244e+07	3.16109e+07	2.60219e+07	2.63855e+07	2.89699e+07	0.0793478	2.71258e+07	1.60739e+06	928025	5.92568	3.00037e+07	1.39742e+06	806803	4.6575	1.1061	0.145476	0.343003	NoSig
C6T9F2	100813840	MBD domain-containing protein	MBD domain-containing protein OS=Glycine max OX=3847 GN=100813840 PE=2 SV=1	566232	573246	542067	573011	532364	586683	0.861552	564020	28253.7	16312.3	5.00935	560515	16357	9443.7	2.9182	0.993787	-0.00899189	0.928563	NoSig
I1KNG0	100779619	#N/A	Uncharacterized protein OS=Glycine max OX=3847 GN=100779619 PE=3 SV=1	4.07766e+06	4.26692e+06	4.36779e+06	3.90556e+06	4.1942e+06	4.1206e+06	0.247965	4.07345e+06	149985	86594.1	3.68202	4.23746e+06	147291	85038.7	3.47594	1.04026	0.0569472	0.517808	NoSig
B1ACD5	548021	Kunitz trypsin protease inhibitor	Kunitz trypsin protease inhibitor OS=Glycine max OX=3847 GN=548021 PE=2 SV=1	2.46422e+07	2.46863e+07	2.34858e+07	2.26699e+07	2.26343e+07	2.37023e+07	0.0734628	2.30022e+07	606614	350229	2.63721	2.42714e+07	680712	393009	2.80458	1.05518	0.0774902	0.332179	NoSig
I1LN41	100789860	Protein transport protein SEC23	Protein transport protein SEC23 OS=Glycine max OX=3847 GN=100789860 PE=3 SV=1	1.36116e+07	1.37173e+07	1.3965e+07	1.25341e+07	1.29333e+07	1.29605e+07	0.00526218	1.28093e+07	238717	137823	1.86362	1.37646e+07	181387	104724	1.31777	1.07458	0.103773	0.113021	NoSig
I1MUX2	GLYMA_17G137800	#N/A	Uncharacterized protein OS=Glycine max OX=3847 GN=GLYMA_17G137800 PE=3 SV=1	1.35339e+06	1.39911e+06	1.27523e+06	1.40717e+06	1.36035e+06	1.31875e+06	0.68216	1.36209e+06	44238.2	25540.9	3.24781	1.34258e+06	62644.8	36168	4.66601	0.985672	-0.02082	0.837074	NoSig
C6SZ55	100306384	#N/A	Uncharacterized protein OS=Glycine max OX=3847 GN=100306384 PE=2 SV=1	1.67448e+07	1.6345e+07	1.65002e+07	1.69436e+07	1.68047e+07	1.73404e+07	0.0653656	1.70296e+07	277998	160502	1.63244	1.653e+07	201564	116373	1.21939	0.970665	-0.0429552	0.321185	NoSig
A0A0R0H2Q4	GLYMA_12G084100	Epimerase domain-containing protein	Epimerase domain-containing protein OS=Glycine max OX=3847 GN=GLYMA_12G084100 PE=3 SV=1	2.36642e+06	2.3616e+06	2.08772e+06	2.75124e+06	2.44676e+06	2.56366e+06	0.0692382	2.58722e+06	153598	88679.7	5.93678	2.27191e+06	159533	92106.3	7.02195	0.878129	-0.187495	0.328165	NoSig
I1LJD2	100792325	Phenylalanine--tRNA ligase	Phenylalanine--tRNA ligase OS=Glycine max OX=3847 GN=100792325 PE=3 SV=1	4.78951e+06	4.51477e+06	4.29609e+06	5.20333e+06	4.81967e+06	4.90164e+06	0.0747982	4.97488e+06	202048	116653	4.06137	4.53346e+06	247237	142742	5.4536	0.91127	-0.13405	0.334119	NoSig
I1J7M1	100776812	Non-specific lipid-transfer protein	Non-specific lipid-transfer protein OS=Glycine max OX=3847 GN=100776812 PE=3 SV=2	7.04471e+06	7.29942e+06	9.31272e+06	7.1901e+06	8.3306e+06	7.58702e+06	0.828437	7.70257e+06	578966	334266	7.51652	7.88562e+06	1.24245e+06	717330	15.7559	1.02376	0.0338829	0.916019	NoSig
K7N0P4	102669860	#N/A	Uncharacterized protein OS=Glycine max OX=3847 GN=102669860 PE=4 SV=1	9.05082e+06	9.09171e+06	8.6555e+06	9.1928e+06	9.16091e+06	1.03838e+07	0.203535	9.57917e+06	697018	402423	7.27639	8.93268e+06	240915	139092	2.697	0.93251	-0.100808	0.48085	NoSig
I1JZ46	100802238	L-ascorbate peroxidase	L-ascorbate peroxidase OS=Glycine max OX=3847 GN=100802238 PE=3 SV=2	2.30839e+07	2.31536e+07	2.45251e+07	2.2599e+07	2.28658e+07	2.19957e+07	0.108845	2.24868e+07	445745	257351	1.98225	2.35875e+07	812696	469211	3.44545	1.04895	0.0689446	0.383908	NoSig
Q38JE0	TIL'	Temperature-induced lipocalin	Temperature-induced lipocalin OS=Glycine max OX=3847 GN=TIL' PE=2 SV=1	1.90095e+06	2.02237e+06	2.04249e+06	1.84421e+06	1.94995e+06	1.94941e+06	0.259915	1.91453e+06	60891.9	35155.9	3.18052	1.9886e+06	76577.6	44212.1	3.85082	1.03869	0.0547692	0.526098	NoSig
I1M049	100805995	#N/A	Uncharacterized protein OS=Glycine max OX=3847 GN=100805995 PE=4 SV=1	1.86157e+06	2.09484e+06	1.66606e+06	2.27714e+06	2.05757e+06	2.00641e+06	0.183612	2.1137e+06	143829	83040	6.80462	1.87416e+06	214665	123937	11.454	0.88667	-0.173531	0.464878	NoSig
I1K7W5	100806180	SERPIN domain-containing protein	SERPIN domain-containing protein OS=Glycine max OX=3847 GN=100806180 PE=3 SV=1	744673	767298	697193	797469	750832	763727	0.240557	770676	24082.8	13904.2	3.12489	736388	35779.6	20657.3	4.85879	0.955509	-0.0656586	0.512477	NoSig
K7LC34	100820121	Calcium-transporting ATPase	Calcium-transporting ATPase OS=Glycine max OX=3847 GN=100820121 PE=3 SV=1	9.63479e+06	9.87771e+06	9.31603e+06	9.07713e+06	9.05574e+06	8.81216e+06	0.0267448	8.98168e+06	147198	84984.6	1.63887	9.60951e+06	281691	162634	2.93138	1.0699	0.0974784	0.222841	NoSig
A0A0R0IVG1	100784480	Peptidase_S9 domain-containing protein	Peptidase_S9 domain-containing protein OS=Glycine max OX=3847 GN=100784480 PE=4 SV=1	4.4553e+06	4.43455e+06	4.41861e+06	4.30172e+06	4.34245e+06	4.32437e+06	0.00203088	4.32285e+06	20403.8	11780.1	0.472	4.43615e+06	18394.5	10620.1	0.414649	1.02621	0.0373279	0.0875971	NoSig
C6ZHS3	100306157	Eukaryotic translation initiation factor 5A	Eukaryotic translation initiation factor 5A OS=Glycine max OX=3847 GN=100306157 PE=2 SV=1	9.97697e+06	9.89928e+06	7.76562e+06	1.0782e+07	1.01134e+07	9.85947e+06	0.251622	1.02516e+07	476534	275127	4.64838	9.21396e+06	1.2549e+06	724514	13.6195	0.898781	-0.153958	0.520465	NoSig
A0A0R0JK36	100305623	PUA domain-containing protein	PUA domain-containing protein OS=Glycine max OX=3847 GN=100305623 PE=4 SV=1	2.0685e+07	2.04716e+07	1.90236e+07	1.91413e+07	1.90553e+07	1.99284e+07	0.311017	1.9375e+07	481172	277805	2.48347	2.00601e+07	903931	521885	4.50612	1.03536	0.0501314	0.565261	NoSig
I1L1J5	100783783	#N/A	Uncharacterized protein OS=Glycine max OX=3847 GN=100783783 PE=3 SV=1	3.87254e+06	3.74993e+06	3.229e+06	3.83854e+06	3.69063e+06	3.9043e+06	0.402025	3.81116e+06	109436	63183.2	2.87148	3.61716e+06	341701	197281	9.44666	0.949096	-0.0753738	0.64095	NoSig
I1MX56	GLYMA_17G223400	Phytocyanin domain-containing protein	Phytocyanin domain-containing protein OS=Glycine max OX=3847 GN=GLYMA_17G223400 PE=4 SV=1	1.96534e+07	1.95452e+07	1.78999e+07	1.89199e+07	1.96948e+07	1.77446e+07	0.773991	1.87864e+07	981940	566924	5.22686	1.90328e+07	982641	567328	5.16287	1.01312	0.0188006	0.889061	NoSig
A0A0R0ETL8	100781668	#N/A	Uncharacterized protein OS=Glycine max OX=3847 GN=100781668 PE=4 SV=1	6.65734e+06	6.78028e+06	6.76105e+06	6.58595e+06	6.59781e+06	6.89657e+06	0.734739	6.69345e+06	176013	101621	2.62963	6.73289e+06	66133.7	38182.3	0.982249	1.00589	0.00847659	0.867886	NoSig
A0A0R4J5J8	100807451	D-fructose-1,6-bisphosphate 1-phosphohydrolase	D-fructose-1,6-bisphosphate 1-phosphohydrolase OS=Glycine max OX=3847 GN=100807451 PE=3 SV=1	6.33543e+06	6.41049e+06	8.45294e+06	6.174e+06	6.03085e+06	5.78555e+06	0.202766	5.9968e+06	196450	113420	3.27591	7.06628e+06	1.20147e+06	693666	17.0028	1.17834	0.236758	0.480532	NoSig
I1MTE2	100776469	#N/A	Uncharacterized protein OS=Glycine max OX=3847 GN=100776469 PE=3 SV=1	6.18151e+07	6.39939e+07	8.1164e+07	5.76103e+07	6.07144e+07	5.94362e+07	0.190512	5.92537e+07	1.56008e+06	900711	2.63288	6.8991e+07	1.05982e+07	6.11888e+06	15.3617	1.16433	0.219504	0.47002	NoSig
A0A0R0GPK2	547984	Ribosomal_S17_N domain-containing protein	Ribosomal_S17_N domain-containing protein OS=Glycine max OX=3847 GN=547984 PE=3 SV=1	5.3529e+07	5.64568e+07	5.48717e+07	5.33346e+07	4.9408e+07	5.37784e+07	0.162681	5.21737e+07	2.40541e+06	1.38877e+06	4.6104	5.49525e+07	1.46555e+06	846136	2.66694	1.05326	0.0748623	0.445872	NoSig
I1MT39	GLYMA_17G075800	Lipocln_cytosolic_FA-bd_dom domain-containing protein	Lipocln_cytosolic_FA-bd_dom domain-containing protein OS=Glycine max OX=3847 GN=GLYMA_17G075800 PE=3 SV=1	6.14326e+06	6.26522e+06	5.79323e+06	6.41529e+06	6.05741e+06	6.43055e+06	0.278703	6.30108e+06	211165	121916	3.35125	6.06724e+06	245006	141454	4.03818	0.962888	-0.0545605	0.540933	NoSig
I1L437	GLYMA_09G173500	Prohibitin	Prohibitin OS=Glycine max OX=3847 GN=GLYMA_09G173500 PE=3 SV=2	1.15583e+07	1.14513e+07	1.199e+07	1.14252e+07	1.13822e+07	1.20019e+07	0.818585	1.16031e+07	346041	199787	2.98231	1.16665e+07	285160	164637	2.44426	1.00546	0.0078615	0.911764	NoSig
C6TNR9	100775943	Ubiquinone biosynthesis protein	Ubiquinone biosynthesis protein OS=Glycine max OX=3847 GN=100775943 PE=2 SV=1	6.68956e+06	6.77388e+06	6.7435e+06	6.7823e+06	6.91796e+06	6.55137e+06	0.898655	6.75054e+06	185349	107011	2.74569	6.73565e+06	42706.2	24656.4	0.634032	0.997793	-0.00318697	0.947625	NoSig
K7LSZ2	GLYMA_12G043200	Phenylalanine--tRNA ligase	Phenylalanine--tRNA ligase OS=Glycine max OX=3847 GN=GLYMA_12G043200 PE=3 SV=1	1.86307e+07	1.86414e+07	1.8934e+07	1.8638e+07	1.83722e+07	1.81418e+07	0.114232	1.8384e+07	248296	143354	1.35061	1.87354e+07	172125	99376.2	0.918716	1.01911	0.0273132	0.393763	NoSig
C6TAX7	100816984	#N/A	Uncharacterized protein OS=Glycine max OX=3847 GN=100816984 PE=2 SV=1	1.31341e+07	1.31627e+07	1.31513e+07	1.22496e+07	1.22761e+07	1.25768e+07	0.00175476	1.23675e+07	181775	104948	1.46978	1.31494e+07	14418.2	8324.34	0.109649	1.06322	0.0884392	0.0840237	NoSig
C6T2W2	100526964	zf-Tim10_DDP domain-containing protein	zf-Tim10_DDP domain-containing protein OS=Glycine max OX=3847 GN=100526964 PE=2 SV=1	5.0172e+06	5.34348e+06	5.32886e+06	6.00126e+06	5.46172e+06	5.35629e+06	0.171469	5.60642e+06	345980	199751	6.17113	5.22985e+06	184300	106406	3.52401	0.932831	-0.100312	0.453158	NoSig
Q43462	Rab7p	Rab7p protein	Rab7p protein OS=Glycine max OX=3847 GN=Rab7p PE=2 SV=1	622537	632984	614724	663467	639377	679741	0.0436216	660862	20307.8	11724.7	3.07293	623415	9161.76	5289.54	1.46961	0.943336	-0.0841562	0.268082	NoSig
C6TA48	100799247	#N/A	Uncharacterized protein OS=Glycine max OX=3847 GN=100799247 PE=2 SV=1	8.73556e+06	8.71566e+06	8.82583e+06	9.74574e+06	9.34813e+06	9.54261e+06	0.00277579	9.54549e+06	198820	114789	2.08287	8.75902e+06	58712.3	33897.6	0.670307	0.917608	-0.124051	0.0884544	NoSig
I1MCJ7	100787814	#N/A	Uncharacterized protein OS=Glycine max OX=3847 GN=100787814 PE=3 SV=1	9.65809e+06	9.8531e+06	1.03166e+07	9.27992e+06	9.36419e+06	9.66256e+06	0.0894349	9.43556e+06	201057	116080	2.13084	9.94261e+06	338279	195306	3.40232	1.05374	0.075517	0.361372	NoSig
I1K7A1	100817203	Dolichyl-diphosphooligosaccharide--protein glycosyltransferase subunit 1	Dolichyl-diphosphooligosaccharide--protein glycosyltransferase subunit 1 OS=Glycine max OX=3847 GN=100817203 PE=3 SV=1	8.07594e+06	8.12828e+06	8.29157e+06	8.1684e+06	8.08977e+06	8.53177e+06	0.551087	8.26331e+06	235793	136135	2.8535	8.16526e+06	112472	64935.9	1.37745	0.988134	-0.0172212	0.750677	NoSig
K7LTA8	100787039	PUM-HD domain-containing protein	PUM-HD domain-containing protein OS=Glycine max OX=3847 GN=100787039 PE=4 SV=1	2.0324e+07	2.14267e+07	2.53224e+07	1.96757e+07	1.93719e+07	1.76153e+07	0.10278	1.88876e+07	1.11228e+06	642176	5.88894	2.23577e+07	2.62605e+06	1.51615e+06	11.7456	1.18372	0.243331	0.377944	NoSig
A0A0R4J654	100806837	Coatomer subunit delta	Coatomer subunit delta OS=Glycine max OX=3847 GN=100806837 PE=3 SV=1	280904	262115	236334	262346	249077	260386	0.861945	257270	7162.25	4135.12	2.78394	259785	22376	12918.8	8.61331	1.00977	0.0140332	0.928563	NoSig
I1ND31	100801527	N-acetyl-glutamate semialdehyde dehydrogenase	N-acetyl-glutamate semialdehyde dehydrogenase OS=Glycine max OX=3847 GN=100801527 PE=3 SV=1	91576.6	100351	101051	104150	103606	102054	0.14577	103270	1087.44	627.835	1.05301	97659.5	5279.64	3048.2	5.40617	0.945671	-0.0805892	0.427994	NoSig
I1K2S3	100795041	#N/A	Uncharacterized protein OS=Glycine max OX=3847 GN=100795041 PE=3 SV=1	4.47103e+07	4.50401e+07	4.60484e+07	3.81899e+07	3.73229e+07	4.29157e+07	0.0315011	3.94761e+07	3.01009e+06	1.73788e+06	7.6251	4.52662e+07	697151	402500	1.54011	1.14667	0.197454	0.240663	NoSig
C6T3R4	100527246	60S ribosomal protein L27	60S ribosomal protein L27 OS=Glycine max OX=3847 GN=100527246 PE=2 SV=1	1.16449e+08	1.12221e+08	1.06538e+08	1.05814e+08	1.08722e+08	1.09823e+08	0.309595	1.0812e+08	2.07115e+06	1.19578e+06	1.91561	1.11736e+08	4.97313e+06	2.87124e+06	4.45077	1.03345	0.0474644	0.564635	NoSig
I1MQV2	100794019	Endoglucanase	Endoglucanase OS=Glycine max OX=3847 GN=100794019 PE=3 SV=1	1.48744e+07	1.48909e+07	1.4921e+07	1.51422e+07	1.44818e+07	1.46578e+07	0.533065	1.47606e+07	341968	197435	2.31676	1.48954e+07	23639.8	13648.4	0.158705	1.00914	0.0131194	0.739223	NoSig
A0A0R0FT50	GLYMA_16G209800	Alpha-galactosidase	Alpha-galactosidase OS=Glycine max OX=3847 GN=GLYMA_16G209800 PE=3 SV=1	4.93544e+06	4.81419e+06	5.06351e+06	5.0709e+06	5.1723e+06	5.2778e+06	0.0651796	5.17367e+06	103457	59730.8	1.99968	4.93771e+06	124678	71982.8	2.52501	0.954393	-0.067344	0.321078	NoSig
B3GJZ6	SCHI	Chilling-induced protein	Chilling-induced protein OS=Glycine max OX=3847 GN=SCHI PE=2 SV=1	1.9037e+07	1.89936e+07	2.11796e+07	1.96027e+07	2.02958e+07	1.83229e+07	0.739443	1.94071e+07	1.00089e+06	577866	5.15735	1.97367e+07	1.24978e+06	721558	6.33223	1.01698	0.0242965	0.869537	NoSig
I1KY75	100796273	Protein-methionine-S-oxide reductase	Protein-methionine-S-oxide reductase OS=Glycine max OX=3847 GN=100796273 PE=3 SV=1	1.85013e+07	1.89047e+07	2.06455e+07	1.67331e+07	1.70622e+07	1.74265e+07	0.0296414	1.70739e+07	346865	200263	2.03155	1.93505e+07	1.13949e+06	657883	5.88866	1.13334	0.180576	0.23666	NoSig
I1LW56	100817383	N-acyl-L-amino-acid amidohydrolase	N-acyl-L-amino-acid amidohydrolase OS=Glycine max OX=3847 GN=100817383 PE=3 SV=2	1.27556e+07	1.25786e+07	1.17193e+07	1.29102e+07	1.25913e+07	1.24704e+07	0.426071	1.26573e+07	227221	131186	1.79518	1.23511e+07	554339	320048	4.48815	0.975811	-0.0353266	0.658564	NoSig
K7MF41	100778761	#N/A	Uncharacterized protein OS=Glycine max OX=3847 GN=100778761 PE=4 SV=1	8.08461e+06	8.51102e+06	2.54145e+06	7.0459e+06	5.30763e+06	8.2646e+06	0.82613	6.87271e+06	1.48607e+06	857985	21.6228	6.37903e+06	3.33027e+06	1.92273e+06	52.2066	0.928168	-0.107542	0.915493	NoSig
K7LLB1	100785942	WPP domain-containing protein	WPP domain-containing protein OS=Glycine max OX=3847 GN=100785942 PE=4 SV=1	7.03588e+06	7.21502e+06	7.09872e+06	7.02257e+06	6.77109e+06	7.20222e+06	0.433589	6.99863e+06	216560	125031	3.09432	7.11654e+06	90886.2	52473.2	1.27711	1.01685	0.0241043	0.663203	NoSig
C6T8Y2	100819919	Pyr_redox_2 domain-containing protein	Pyr_redox_2 domain-containing protein OS=Glycine max OX=3847 GN=100819919 PE=2 SV=1	4.38147e+06	3.78627e+06	3.73272e+06	3.46364e+06	3.5052e+06	3.37747e+06	0.0702951	3.44877e+06	65148.7	37613.6	1.88904	3.96682e+06	360097	207902	9.07772	1.15021	0.2019	0.329154	NoSig
A0A0R0F5Q2	100809809	3-oxoacyl-[acyl-carrier-protein] reductase	3-oxoacyl-[acyl-carrier-protein] reductase OS=Glycine max OX=3847 GN=100809809 PE=3 SV=1	1.90042e+07	1.88171e+07	1.91285e+07	1.89216e+07	1.83372e+07	1.82032e+07	0.105988	1.84873e+07	381974	220533	2.06614	1.89832e+07	156760	90505.7	0.825783	1.02682	0.0381889	0.380954	NoSig
I1LJ17	100803978	#N/A	Uncharacterized protein OS=Glycine max OX=3847 GN=100803978 PE=3 SV=1	1.2468e+07	1.25153e+07	1.42343e+07	1.26593e+07	1.25603e+07	1.2434e+07	0.422968	1.25512e+07	112922	65195.5	0.899691	1.30725e+07	1.00641e+06	581051	7.69865	1.04154	0.0587151	0.655974	NoSig
C6SZ56	GLYMA_19G240400	Superoxide dismutase [Cu-Zn]	Superoxide dismutase [Cu-Zn] OS=Glycine max OX=3847 GN=GLYMA_19G240400 PE=2 SV=1	1.96328e+07	2.08821e+07	2.12918e+07	1.94969e+07	2.04365e+07	1.90071e+07	0.216581	1.96468e+07	726409	419393	3.69734	2.06022e+07	864194	498943	4.19466	1.04863	0.0685036	0.491785	NoSig
C6T3N5	100527220	RRM domain-containing protein	RRM domain-containing protein OS=Glycine max OX=3847 GN=100527220 PE=2 SV=1	5.48155e+06	5.53202e+06	5.59918e+06	5.55737e+06	5.09197e+06	5.46453e+06	0.31896	5.37129e+06	246312	142208	4.58571	5.53758e+06	59012.4	34070.9	1.06567	1.03096	0.043988	0.572987	NoSig
A0A368UHG3	GLYMA_11G137000	PUM-HD domain-containing protein	PUM-HD domain-containing protein OS=Glycine max OX=3847 GN=GLYMA_11G137000 PE=4 SV=1	3.05033e+06	3.06678e+06	3.52332e+06	3.30143e+06	3.45991e+06	3.03446e+06	0.807121	3.26527e+06	215016	124140	6.58496	3.21348e+06	268457	154994	8.3541	0.984139	-0.0230659	0.906861	NoSig
D2DJQ5	#N/A	Aspartate-semialdehyde dehydrogenase (Fragment)	Aspartate-semialdehyde dehydrogenase (Fragment) OS=Glycine max OX=3847 PE=2 SV=1	3.54408e+06	3.4521e+06	3.73011e+06	3.17347e+06	3.38274e+06	3.58505e+06	0.247764	3.38042e+06	205797	118817	6.08791	3.57543e+06	141633	81771.7	3.96128	1.05769	0.0809133	0.517808	NoSig
K7N277	102668271	#N/A	Uncharacterized protein OS=Glycine max OX=3847 GN=102668271 PE=4 SV=1	196709	196952	233531	175487	176156	218394	0.366755	190012	24581.8	14192.3	12.9369	209064	21189.7	12233.9	10.1355	1.10027	0.137853	0.611196	NoSig
I1M8K7	100778174	26S proteasome regulatory subunit RPN11	26S proteasome regulatory subunit RPN11 OS=Glycine max OX=3847 GN=100778174 PE=4 SV=1	1.7816e+07	1.56874e+07	2.11032e+07	1.7952e+07	1.82231e+07	1.69483e+07	0.775766	1.77078e+07	671613	387756	3.79275	1.82022e+07	2.72847e+06	1.57529e+06	14.9898	1.02792	0.0397257	0.890202	NoSig
C6T0B7	100306654	Glycine cleavage system H protein	Glycine cleavage system H protein OS=Glycine max OX=3847 GN=100306654 PE=2 SV=1	8.01928e+06	7.86061e+06	1.03068e+07	7.76633e+06	8.03858e+06	7.58822e+06	0.309681	7.79771e+06	226818	130953	2.90877	8.72888e+06	1.36879e+06	790270	15.6811	1.11942	0.162747	0.564635	NoSig
I1L7W1	100793361	#N/A	Uncharacterized protein OS=Glycine max OX=3847 GN=100793361 PE=4 SV=1	8.65539e+06	8.78828e+06	8.66741e+06	8.79887e+06	8.67831e+06	8.94812e+06	0.303683	8.80843e+06	135160	78034.7	1.53444	8.70369e+06	73500.9	42435.8	0.84448	0.988109	-0.0172578	0.561189	NoSig
I1MH79	GLYMA_15G170200	Translation machinery-associated protein 22	Translation machinery-associated protein 22 OS=Glycine max OX=3847 GN=GLYMA_15G170200 PE=3 SV=1	2.60388e+07	2.58212e+07	2.75216e+07	2.51802e+07	2.55646e+07	2.49322e+07	0.0941591	2.52257e+07	318625	183958	1.2631	2.64605e+07	925303	534224	3.49692	1.04895	0.0689491	0.369602	NoSig
I1JD96	100778071	GFO_IDH_MocA domain-containing protein	GFO_IDH_MocA domain-containing protein OS=Glycine max OX=3847 GN=100778071 PE=4 SV=1	9.84016e+06	9.95449e+06	9.82521e+06	1.03727e+07	1.01209e+07	1.02829e+07	0.0101975	1.02588e+07	127579	73657.8	1.2436	9.87328e+06	70719.4	40829.9	0.71627	0.962417	-0.0552664	0.144411	NoSig
C6TLE4	100806152	#N/A	Uncharacterized protein OS=Glycine max OX=3847 GN=100806152 PE=2 SV=1	1.62496e+07	1.55245e+07	2.01187e+07	1.46983e+07	1.45134e+07	1.42089e+07	0.120095	1.44735e+07	247119	142674	1.70738	1.72976e+07	2.46993e+06	1.42602e+06	14.279	1.19512	0.257153	0.40169	NoSig
I1MJI9	100499624	Citrate synthase	Citrate synthase OS=Glycine max OX=3847 GN=100499624 PE=3 SV=1	3.3317e+07	3.33398e+07	3.73033e+07	3.39064e+07	3.52154e+07	3.27376e+07	0.666111	3.39531e+07	1.23955e+06	715657	3.65078	3.46534e+07	2.29495e+06	1.32499e+06	6.6226	1.02062	0.029452	0.828998	NoSig
I1KSX0	100804776	#N/A	Uncharacterized protein OS=Glycine max OX=3847 GN=100804776 PE=4 SV=1	2.85695e+07	2.78201e+07	2.3605e+07	2.55746e+07	2.74445e+07	2.95837e+07	0.675865	2.75343e+07	2.00603e+06	1.15818e+06	7.28558	2.66649e+07	2.67631e+06	1.54517e+06	10.0368	0.968424	-0.0462892	0.835353	NoSig
I1LIJ6	GLYMA_11G093200	Assimilatory sulfite reductase (ferredoxin)	Assimilatory sulfite reductase (ferredoxin) OS=Glycine max OX=3847 GN=GLYMA_11G093200 PE=3 SV=1	2.84051e+07	2.85852e+07	2.77614e+07	2.72213e+07	2.77001e+07	2.74215e+07	0.0484466	2.74476e+07	240422	138808	0.87593	2.82506e+07	433123	250063	1.53315	1.02925	0.0415975	0.280122	NoSig
[truncated: 2,107 more rows]
