# Supplementary material for: Multi-Omics Analysis of a Chromosome Segment Substitution Line Reveals a New Regulation Network for Soybean Seed Storage Profile
Source: Int J Mol Sci. 2024 May 21;25(11):5614. doi: 10.3390/ijms25115614 (PMC11171932; doi:10.3390/ijms25115614)
Supplement: Supplementary file 1 [file ijms-25-05614-s001.zip › Table S9. All differentially expressed proteins between annotated SN14 and R122.xlsx]

## Sheet: Sheet1
Table S9. All differentially expressed proteins between annotated SN14 and R122
Accession	Gene.Symbol	Protein.Name	Description	R122_1	R122_2	R122_3	SN14_1	SN14_2	SN14_3	ttestPvalue	ControlMean	ControlSD	ControlSE	ControlCV	TestMean	TestSD	TestSE	TestCV	FC	Log2FC	FDR	threshold
C6T129	GLYMA.06G230300	UBC core domain-containing protein	UBC core domain-containing protein OS=Glycine max OX=3847 GN=100500231 PE=2 SV=1	1.2945e+06	1.27752e+06	1.206e+06	746996	729857	724844	4.70338e-05	733899	11616.2	6706.59	1.5828	1.25934e+06	46966.6	27116.2	3.72947	1.71596	0.779012	0.0302053	Up
I1K6H0	GLYMA.05G209400	UBC core domain-containing protein	UBC core domain-containing protein OS=Glycine max OX=3847 GN=100791133 PE=3 SV=1	2.12519e+06	2.22638e+06	2.93526e+06	1.42255e+06	1.48334e+06	1.56197e+06	0.021928	1.48929e+06	69901.9	40357.9	4.69365	2.42895e+06	441393	254839	18.1722	1.63095	0.70571	0.201844	Up
I1J702	GLYMA.01G103200	TOG domain-containing protein	TOG domain-containing protein OS=Glycine max OX=3847 GN=100803376 PE=4 SV=1	1.84704e+06	1.87973e+06	1.6105e+06	1.10388e+06	1.09102e+06	1.13468e+06	0.00145804	1.10986e+06	22437.9	12954.5	2.02168	1.77909e+06	146917	84822.5	8.25799	1.60298	0.680759	0.079035	Up
A0A0R0KI45	GLYMA.03G124300	#N/A	Uncharacterized protein OS=Glycine max OX=3847 GN=100816432 PE=4 SV=1	1.09269e+06	1.0882e+06	1.50173e+06	757461	808724	762923	0.030851	776369	28152.7	16253.9	3.62619	1.22754e+06	237469	137103	19.3451	1.58113	0.660957	0.238491	Up
I1KP94	GLYMA.08G013800	Glutathione peroxidase	Glutathione peroxidase OS=Glycine max OX=3847 GN=100306295 PE=3 SV=1	1.68862e+08	1.6736e+08	1.60407e+08	1.07377e+08	1.06239e+08	1.0557e+08	2.41182e-05	1.06395e+08	913894	527637	0.858961	1.65543e+08	4.51093e+06	2.60439e+06	2.72493	1.55592	0.63777	0.0274545	Up
C6T109	#N/A	AAI domain-containing protein	AAI domain-containing protein OS=Glycine max OX=3847 PE=2 SV=1	656777	641821	745904	425095	488608	438194	0.00364466	450632	33533.8	19360.8	7.44151	681501	56273.8	32489.7	8.25734	1.51232	0.596764	0.0942917	Up
I1N3Z3	GLYMA.18G242300	Isopentenyl-diphosphate Delta-isomerase	Isopentenyl-diphosphate Delta-isomerase OS=Glycine max OX=3847 GN=GLYMA_18G242300 PE=3 SV=2	1.66234e+06	1.73867e+06	1.65339e+06	1.17252e+06	1.18515e+06	1.02375e+06	0.000674557	1.12714e+06	89761.3	51823.7	7.96362	1.6848e+06	46865.8	27058	2.78169	1.49475	0.579906	0.0698065	Up
C6T988	GLYMA.20G145900	Imidazoleglycerol-phosphate dehydratase	Imidazoleglycerol-phosphate dehydratase OS=Glycine max OX=3847 GN=100804707 PE=2 SV=1	1.93999e+06	2.17033e+06	2.72345e+06	1.53083e+06	1.50605e+06	1.56493e+06	0.0331642	1.53394e+06	29563.7	17068.6	1.92731	2.27792e+06	402663	232478	17.6768	1.48501	0.570477	0.246744	Up
I1L3M3	GLYMA.09G155900	Ribosomal_L2_C domain-containing protein	Ribosomal_L2_C domain-containing protein OS=Glycine max OX=3847 GN=GLYMA_09G155900 PE=3 SV=1	220544	276192	283095	171719	202546	168818	0.0249063	181028	18691.7	10791.7	10.3253	259944	34295.4	19800.4	13.1934	1.43593	0.521989	0.216612	Up
Q39839	GLYMA.03G109500	Nucleoside diphosphate kinase 1	Nucleoside diphosphate kinase 1 OS=Glycine max OX=3847 PE=2 SV=1	6.99212e+06	6.78166e+06	8.09217e+06	4.77201e+06	5.93504e+06	4.85579e+06	0.0190673	5.18761e+06	648641	374493	12.5037	7.28865e+06	703781	406328	9.65585	1.40501	0.490581	0.192944	Up
C6SV67	#N/A	RRM domain-containing protein	RRM domain-containing protein OS=Glycine max OX=3847 PE=2 SV=1	1.36312e+06	1.4367e+06	1.38429e+06	1.02661e+06	1.0613e+06	1.02064e+06	0.000143464	1.03618e+06	21958.4	12677.7	2.11916	1.3947e+06	37875.8	21867.6	2.71569	1.346	0.428676	0.0433916	Up
I1JIC4	GLYMA.02G260800	Protein EARLY RESPONSIVE TO DEHYDRATION 15	Protein EARLY RESPONSIVE TO DEHYDRATION 15 OS=Glycine max OX=3847 GN=ERD15 PE=2 SV=1	3.3798e+06	3.22422e+06	3.80085e+06	2.6636e+06	2.56163e+06	2.63252e+06	0.00830633	2.61925e+06	52264.1	30174.7	1.99538	3.46829e+06	298325	172238	8.60152	1.32415	0.40507	0.131935	Up
I1KGL0	GLYMA.07G017700	VHS domain-containing protein	VHS domain-containing protein OS=Glycine max OX=3847 GN=100790466 PE=4 SV=1	11806.9	12177.4	13157.7	10711.3	9953.72	7647.74	0.0429492	9437.59	1595.67	921.263	16.9076	12380.7	697.981	402.98	5.63768	1.31184	0.391597	0.267161	Up
I1JIA7	GLYMA.02G259000	Indole-3-glycerol-phosphate synthase	Indole-3-glycerol-phosphate synthase OS=Glycine max OX=3847 GN=100790882 PE=3 SV=1	2.91997e+07	2.89992e+07	2.84233e+07	2.21533e+07	2.23665e+07	2.20879e+07	1.12472e-05	2.22026e+07	145669	84102	0.65609	2.88741e+07	403032	232691	1.39583	1.30048	0.379048	0.0192046	Up
I1JPV1	GLYMA.03G189300	TRASH domain-containing protein	TRASH domain-containing protein OS=Glycine max OX=3847 GN=GLYMA_03G189300 PE=3 SV=1	1.00489e+07	9.47803e+06	1.16714e+07	7.55807e+06	8.64402e+06	7.9098e+06	0.031897	8.03729e+06	554088	319903	6.89396	1.03994e+07	1.13791e+06	656972	10.9421	1.29389	0.37172	0.240991	Up
I1N5B5	GLYMA.18G296300	Mannose-6-phosphate isomerase	Mannose-6-phosphate isomerase OS=Glycine max OX=3847 GN=100805195 PE=3 SV=1	1.85981e+06	1.84186e+06	2.00216e+06	1.47969e+06	1.49809e+06	1.45064e+06	0.00126913	1.47614e+06	23924.9	13813	1.62077	1.90128e+06	87828.4	50707.7	4.61944	1.28801	0.36514	0.079035	Up
A0A0R0H563	GLYMA.13G274400	#N/A	Uncharacterized protein OS=Glycine max OX=3847 GN=GLYMA_13G274400 PE=4 SV=1	1.1922e+07	1.07895e+07	1.17833e+07	8.4547e+06	9.69015e+06	8.77129e+06	0.00797232	8.97205e+06	641727	370501	7.15251	1.14983e+07	617687	356622	5.372	1.28157	0.357908	0.128801	Up
A0A0R0KV40	GLYMA.03G237300	Lipoxygenase	Lipoxygenase OS=Glycine max OX=3847 GN=100815550 PE=3 SV=1	1.35206e+06	1.34357e+06	1.26463e+06	1.00289e+06	1.04096e+06	1.08693e+06	0.00170506	1.04359e+06	42083.8	24297.1	4.0326	1.32009e+06	48211.8	27835.1	3.65216	1.26495	0.339077	0.0840237	Up
I1LLH3	GLYMA.11G158400	AICAR transformylase	AICAR transformylase OS=Glycine max OX=3847 GN=100780790 PE=3 SV=1	2.7678e+06	2.81076e+06	2.57889e+06	2.0702e+06	2.27991e+06	2.11835e+06	0.00411931	2.15615e+06	109851	63422.3	5.09475	2.71915e+06	123349	71215.8	4.53632	1.26111	0.334697	0.09908	Up
A0A0R0GJF4	GLYMA.14G048200	#N/A	Uncharacterized protein OS=Glycine max OX=3847 GN=100796255 PE=3 SV=1	1.1389e+06	1.14041e+06	1.14703e+06	955153	933334	845460	0.00235761	911316	58066.9	33525	6.37177	1.14211e+06	4324.41	2496.7	0.378633	1.25325	0.325678	0.0884544	Up
K7MZM2	GLYMA.19G220000	RING-type E3 ubiquitin transferase	RING-type E3 ubiquitin transferase OS=Glycine max OX=3847 GN=100780426 PE=4 SV=1	14524.1	17178.5	15923.4	13639.8	13027.9	11379.5	0.0353238	12682.4	1169.11	674.988	9.2184	15875.4	1327.87	766.644	8.36432	1.25176	0.323962	0.247779	Up
I1MWH0	GLYMA.17G189600	#N/A	Uncharacterized protein OS=Glycine max OX=3847 GN=100796851 PE=4 SV=1	123234	127085	118250	95053.8	99363.8	101699	0.00167863	98705.6	3371.24	1946.39	3.41545	122856	4429.67	2557.47	3.60557	1.24467	0.315766	0.0840237	Up
Q43448	GLYMA.10G207100	Cysteine proteinase	Cysteine proteinase OS=Glycine max OX=3847 GN=GMCP3 PE=2 SV=1	2.80248e+07	2.80237e+07	3.05693e+07	2.20021e+07	2.41632e+07	2.35058e+07	0.00601782	2.32237e+07	1.10782e+06	639600	4.77022	2.88726e+07	1.46937e+06	848341	5.08915	1.24324	0.314106	0.119482	Up
K7MVA9	GLYMA.18G285800	Aldo_ket_red domain-containing protein	Aldo_ket_red domain-containing protein OS=Glycine max OX=3847 GN=100820161 PE=4 SV=1	2.11254e+07	2.13028e+07	2.0515e+07	1.78318e+07	1.59531e+07	1.70701e+07	0.00248794	1.69517e+07	944938	545560	5.57431	2.09811e+07	413250	238590	1.96963	1.2377	0.307662	0.0884544	Up
C6TJJ8	GLYMA.05G121100	#N/A	Uncharacterized protein OS=Glycine max OX=3847 GN=100815224 PE=2 SV=1	3.52822e+06	3.61831e+06	4.26325e+06	2.97876e+06	3.22327e+06	3.06843e+06	0.0422218	3.09015e+06	123690	71412.5	4.00271	3.80326e+06	400899	231459	10.5409	1.23077	0.299557	0.266299	Up
C6SV65	GLYMA.19G239200	Histone H2A	Histone H2A OS=Glycine max OX=3847 GN=100305465 PE=2 SV=1	1.206e+06	1.16899e+06	1.31304e+06	975987	1.05229e+06	984647	0.0104259	1.00431e+06	41778.1	24120.6	4.15989	1.22935e+06	74810	43191.6	6.08535	1.22407	0.291689	0.144734	Up
I1KXH0	GLYMA.08G288100	PABS domain-containing protein	PABS domain-containing protein OS=Glycine max OX=3847 GN=100812978 PE=3 SV=1	3.24738e+06	3.11743e+06	3.66095e+06	2.87432e+06	2.76627e+06	2.58798e+06	0.0311556	2.74286e+06	144600	83484.7	5.27187	3.34192e+06	283822	163865	8.49278	1.21841	0.284999	0.239345	Up
C6T857	GLYMA.02G241200	Isocitrate dehydrogenase [NADP]	Isocitrate dehydrogenase [NADP] OS=Glycine max OX=3847 GN=100786103 PE=2 SV=1	1.67221e+07	1.80291e+07	1.49015e+07	1.384e+07	1.42478e+07	1.27045e+07	0.0440222	1.35974e+07	799696	461705	5.88122	1.65509e+07	1.57082e+06	906914	9.49085	1.21721	0.283575	0.26885	Up
I1K795	GLYMA.06G014700	#N/A	Uncharacterized protein OS=Glycine max OX=3847 GN=100809366 PE=3 SV=1	9.31205e+06	9.39158e+06	1.0102e+07	7.5168e+06	8.31958e+06	7.88914e+06	0.00774162	7.90851e+06	401741	231945	5.07986	9.60189e+06	434965	251127	4.52999	1.21412	0.279913	0.127382	Up
C6T429	#N/A	Peptidyl-prolyl cis-trans isomerase	Peptidyl-prolyl cis-trans isomerase OS=Glycine max OX=3847 PE=2 SV=1	7.98641e+07	8.40174e+07	8.77434e+07	6.93179e+07	7.03132e+07	6.94841e+07	0.00350278	6.97051e+07	533194	307839	0.764928	8.3875e+07	3.94157e+06	2.27567e+06	4.69934	1.20328	0.266977	0.0927285	Up
A0A0R0LIH0	GLYMA.01G164300	DHQ_synthase domain-containing protein	DHQ_synthase domain-containing protein OS=Glycine max OX=3847 GN=GLYMA_01G164300 PE=3 SV=1	695655	715702	723524	881635	854186	829164	0.00115141	854995	26244.7	15152.4	3.06957	711627	14374.5	8299.13	2.01995	0.832317	-0.264795	0.079035	Down
I1NFY4	GLYMA.20G130000	#N/A	Uncharacterized protein OS=Glycine max OX=3847 GN=GLYMA_20G130000 PE=4 SV=1	5.28021e+06	5.04528e+06	5.08263e+06	6.2083e+06	5.93023e+06	6.38186e+06	0.00231499	6.17346e+06	227823	131534	3.69036	5.13604e+06	126242	72886.1	2.45797	0.831954	-0.265424	0.0884544	Down
I1K8F1	GLYMA.06G054700	SHSP domain-containing protein	SHSP domain-containing protein OS=Glycine max OX=3847 GN=GLYMA_06G054700 PE=3 SV=1	3.61416e+06	3.68433e+06	3.41183e+06	4.35164e+06	4.2281e+06	4.3013e+06	0.00125655	4.29368e+06	62119.2	35864.5	1.44676	3.57011e+06	141487	81687.6	3.9631	0.83148	-0.266246	0.079035	Down
I1MK76	GLYMA.16G014100	Pectinesterase	Pectinesterase OS=Glycine max OX=3847 GN=GLYMA_16G014100 PE=3 SV=1	1.86339e+07	1.78026e+07	1.6958e+07	2.12903e+07	2.01008e+07	2.30406e+07	0.0199627	2.14772e+07	1.47879e+06	853778	6.88538	1.77982e+07	837913	483769	4.70786	0.828701	-0.271077	0.194224	Down
A0A0R0EQA9	GLYMA.19G202100	#N/A	Uncharacterized protein OS=Glycine max OX=3847 GN=GLYMA_19G202100 PE=4 SV=1	278016	289983	321639	363930	356563	357245	0.00902794	359246	4070.61	2350.17	1.1331	296546	22540	13013.5	7.60085	0.825467	-0.276717	0.137383	Down
I1MI18	GLYMA.15G206800	Glyco_18 domain-containing protein	Glyco_18 domain-containing protein OS=Glycine max OX=3847 GN=100777663 PE=4 SV=1	7.87395e+07	7.4825e+07	7.62452e+07	9.22682e+07	9.31648e+07	9.38563e+07	0.000180639	9.30964e+07	796280	459733	0.855329	7.66033e+07	1.98166e+06	1.14411e+06	2.58692	0.822838	-0.28132	0.0433916	Down
I1M8U0	GLYMA.U031100	#N/A	Uncharacterized protein OS=Glycine max OX=3847 GN=GLYMA_U031100 PE=4 SV=1	212302	226735	236087	279451	261905	279393	0.00583851	273583	10113.6	5839.11	3.69674	225041	11982.4	6918.02	5.32452	0.822571	-0.281787	0.117403	Down
A0A0R0G6D0	GLYMA.15G265300	TPR_MLP1_2 domain-containing protein	TPR_MLP1_2 domain-containing protein OS=Glycine max OX=3847 GN=100811882 PE=4 SV=1	352027	343022	296703	416429	394116	403929	0.0154296	404824	11183.6	6456.86	2.76258	330584	29685.1	17138.7	8.97959	0.816611	-0.29228	0.176682	Down
I1LHR9	GLYMA.11G067900	#N/A	Uncharacterized protein OS=Glycine max OX=3847 GN=100819278 PE=4 SV=1	2.92863e+07	2.74538e+07	2.93883e+07	3.46774e+07	3.65308e+07	3.4264e+07	0.00235131	3.51574e+07	1.20727e+06	697020	3.43391	2.87095e+07	1.08861e+06	628511	3.79182	0.816599	-0.292301	0.0884544	Down
I1N3B9	GLYMA.18G217200	#N/A	Uncharacterized protein OS=Glycine max OX=3847 GN=100815884 PE=3 SV=2	4.13645e+06	4.34409e+06	3.72396e+06	5.04915e+06	4.69254e+06	5.25438e+06	0.0192032	4.99869e+06	284298	164139	5.68744	4.06817e+06	315653	182243	7.7591	0.813847	-0.29717	0.192944	Down
K7LQI7	GLYMA.11G151000	#N/A	Uncharacterized protein OS=Glycine max OX=3847 GN=100800076 PE=3 SV=1	3.01359e+07	2.95951e+07	2.55525e+07	3.61684e+07	3.38724e+07	3.49604e+07	0.0144783	3.50004e+07	1.14856e+06	663119	3.28155	2.84279e+07	2.50475e+06	1.44612e+06	8.81088	0.812215	-0.300066	0.171679	Down
I1KMN2	GLYMA.07G236800	#N/A	Uncharacterized protein OS=Glycine max OX=3847 GN=100786037 PE=4 SV=1	1.49523e+07	1.52753e+07	1.41147e+07	1.77924e+07	1.90137e+07	1.7804e+07	0.00301673	1.82034e+07	701764	405164	3.85513	1.47807e+07	599001	345833	4.05258	0.811978	-0.300487	0.0884544	Down
K7N5J7	GLYMA.20G248700	AAI domain-containing protein	AAI domain-containing protein OS=Glycine max OX=3847 GN=GLYMA_20G248700 PE=4 SV=1	9.49141e+06	9.66846e+06	9.36159e+06	1.1556e+07	1.21396e+07	1.14592e+07	0.000658706	1.17183e+07	368100	212523	3.14125	9.50715e+06	154041	88935.6	1.62026	0.81131	-0.301675	0.0698065	Down
I1MPI1	GLYMA.16G178800	HATPase_c domain-containing protein	HATPase_c domain-containing protein OS=Glycine max OX=3847 GN=100784477 PE=3 SV=1	1.68159e+06	1.68926e+06	1.52168e+06	2.13424e+06	1.89836e+06	1.99968e+06	0.0122221	2.01076e+06	118333	68319.9	5.88501	1.63085e+06	94614.1	54625.5	5.80154	0.811059	-0.30212	0.161152	Down
K7KAE0	GLYMA.02G238100	Nicotinate-nucleotide pyrophosphorylase [carboxylating]	Nicotinate-nucleotide pyrophosphorylase [carboxylating] OS=Glycine max OX=3847 GN=100776131 PE=3 SV=1	134925	141560	126532	169342	153654	174199	0.0143093	165732	10737.5	6199.29	6.47884	134339	7531.1	4348.08	5.60603	0.810584	-0.302967	0.171002	Down
I1MKD2	GLYMA.16G018900	#N/A	Uncharacterized protein OS=Glycine max OX=3847 GN=100781249 PE=3 SV=1	372488	419566	352396	477020	465883	482665	0.0102642	475190	8539.42	4930.24	1.79706	381483	34476.7	19905.2	9.03755	0.802802	-0.316883	0.144411	Down
A0A0R0L360	GLYMA.02G293700	#N/A	Uncharacterized protein OS=Glycine max OX=3847 GN=GLYMA_02G293700 PE=4 SV=1	3.79517e+06	3.89186e+06	3.70283e+06	5.02975e+06	4.61451e+06	4.57213e+06	0.00377732	4.7388e+06	252865	145991	5.33605	3.79662e+06	94521.2	54571.9	2.48962	0.801178	-0.319805	0.0958693	Down
A0A0R0FX70	GLYMA.15G050500	Cytochrome b-c1 complex subunit 6	Cytochrome b-c1 complex subunit 6 OS=Glycine max OX=3847 GN=GLYMA_15G050500 PE=3 SV=1	1.39954e+06	1.47849e+06	1.47515e+06	1.99088e+06	1.69381e+06	1.76886e+06	0.016805	1.81785e+06	154472	89184.5	8.49752	1.45106e+06	44651.8	25779.7	3.07718	0.79823	-0.325123	0.187304	Down
C6SYM8	GLYMA.03G238700	#N/A	Uncharacterized protein OS=Glycine max OX=3847 GN=100306255 PE=2 SV=1	3.34213e+07	3.23313e+07	3.42556e+07	4.3679e+07	3.89704e+07	4.30971e+07	0.00562262	4.19155e+07	2.56708e+06	1.4821e+06	6.12442	3.3336e+07	964967	557124	2.89466	0.795316	-0.3304	0.114977	Down
A0A0R0JUY4	GLYMA.05G134900	#N/A	Uncharacterized protein OS=Glycine max OX=3847 GN=GLYMA_05G134900 PE=4 SV=1	663048	728468	668246	864640	859536	875276	0.00111565	866484	8030.6	4636.47	0.926802	686587	36362.4	20993.8	5.2961	0.792383	-0.33573	0.079035	Down
A0A0R0I9G1	GLYMA.09G1671002	#N/A	Uncharacterized protein OS=Glycine max OX=3847 GN=100780375 PE=3 SV=1	5.73248e+07	5.5771e+07	5.18236e+07	6.8353e+07	6.28986e+07	7.76846e+07	0.0336049	6.96454e+07	7.47724e+06	4.31699e+06	10.7362	5.49731e+07	2.83603e+06	1.63738e+06	5.15893	0.789329	-0.341302	0.247271	Down
A0A0R0G8Z9	GLYMA.15G131400	#N/A	Uncharacterized protein OS=Glycine max OX=3847 GN=GLYMA_15G131400 PE=4 SV=1	267188	270198	239089	325456	323989	338348	0.00295893	329264	7900.73	4561.49	2.39951	258825	17157.9	9906.13	6.62916	0.786071	-0.347269	0.0884544	Down
I1K2B4	GLYMA.05G103100	#N/A	Uncharacterized protein OS=Glycine max OX=3847 GN=GLYMA_05G103100 PE=4 SV=1	3.73708e+06	4.15973e+06	3.80433e+06	5.2137e+06	4.92425e+06	4.80379e+06	0.00378986	4.98058e+06	210680	121636	4.23002	3.90038e+06	227105	131119	5.82264	0.783118	-0.352698	0.0958693	Down
Q9XES8	GLYMA.08G172800	Seed maturation protein PM28	Seed maturation protein PM28 OS=Glycine max OX=3847 GN=PM28 PE=2 SV=1	1.46206e+08	1.68988e+08	1.64205e+08	2.03132e+08	2.07633e+08	2.04675e+08	0.00302067	2.05147e+08	2.28718e+06	1.32051e+06	1.1149	1.598e+08	1.20128e+07	6.93559e+06	7.51741	0.778953	-0.360392	0.0884544	Down
K7K323	GLYMA.01G105800	#N/A	Uncharacterized protein OS=Glycine max OX=3847 GN=GLYMA_01G105800 PE=4 SV=1	324175	332176	358765	425564	416371	472924	0.00806141	438286	30347.1	17520.9	6.92404	338372	18108.4	10454.9	5.35162	0.772035	-0.373262	0.129247	Down
K7KYC3	GLYMA.06G307400	Dirigent protein	Dirigent protein OS=Glycine max OX=3847 GN=102662722 PE=3 SV=1	4.46352e+06	4.49473e+06	3.88983e+06	5.41152e+06	5.47248e+06	5.84146e+06	0.00558891	5.57515e+06	232633	134311	4.17268	4.28269e+06	340586	196637	7.95262	0.768174	-0.380494	0.114977	Down
K7MB89	GLYMA.15G138000	#N/A	Uncharacterized protein OS=Glycine max OX=3847 GN=100790652 PE=4 SV=1	5.25355e+06	4.92532e+06	4.38387e+06	6.49839e+06	6.14961e+06	6.52706e+06	0.00543573	6.39169e+06	210138	121323	3.28768	4.85425e+06	439174	253557	9.04721	0.759463	-0.396949	0.114977	Down
I1N8M5	GLYMA.19G125500	NAC-A/B domain-containing protein	NAC-A/B domain-containing protein OS=Glycine max OX=3847 GN=100791967 PE=4 SV=1	67333.1	66251.3	56320.4	83934.5	80605.6	85698.3	0.00617259	83412.8	2586.15	1493.11	3.10042	63301.6	6070.05	3504.55	9.5891	0.758895	-0.398027	0.119647	Down
P25272	GLYMA.01G095000	Kunitz-type trypsin inhibitor KTI1	Kunitz-type trypsin inhibitor KTI1 OS=Glycine max OX=3847 GN=KTI1 PE=2 SV=1	1.837e+09	1.91883e+09	1.98314e+09	2.45585e+09	2.71501e+09	2.46464e+09	0.00263808	2.54517e+09	1.47154e+08	8.49595e+07	5.78171	1.91299e+09	7.32404e+07	4.22854e+07	3.82858	0.751616	-0.411932	0.0884544	Down
A0A0R0IG71	GLYMA.09G240300	#N/A	Uncharacterized protein OS=Glycine max OX=3847 GN=100800553 PE=4 SV=1	4.23195e+06	4.36819e+06	3.88917e+06	5.54955e+06	5.73127e+06	5.40772e+06	0.00120005	5.56285e+06	162187	93638.7	2.91554	4.1631e+06	246819	142501	5.92873	0.748376	-0.418165	0.079035	Down
I1J5X6	GLYMA.01G055500	ANK_REP_REGION domain-containing protein	ANK_REP_REGION domain-containing protein OS=Glycine max OX=3847 GN=GLYMA_01G055500 PE=4 SV=1	142877	142873	122285	197488	181778	167479	0.0138903	182249	15010.2	8666.14	8.23612	136012	11887.9	6863.5	8.74038	0.746298	-0.422177	0.170631	Down
P24337	#N/A	Hydrophobic seed protein	Hydrophobic seed protein OS=Glycine max OX=3847 PE=1 SV=1	1.4375e+08	1.73896e+08	2.03647e+08	2.32236e+08	2.38329e+08	2.30942e+08	0.0261877	2.33836e+08	3.94471e+06	2.27748e+06	1.68696	1.73764e+08	2.99486e+07	1.72908e+07	17.2352	0.743105	-0.428363	0.220584	Down
I1N3W4	GLYMA.18G239500	#N/A	Uncharacterized protein OS=Glycine max OX=3847 GN=100779169 PE=3 SV=2	2.3514e+06	2.53262e+06	2.18925e+06	3.2461e+06	3.13931e+06	3.15445e+06	0.00141716	3.17995e+06	57779.7	33359.1	1.817	2.35776e+06	171770	99171.7	7.28533	0.741445	-0.431589	0.079035	Down
I1K0N0	GLYMA.05G057600	AAI domain-containing protein	AAI domain-containing protein OS=Glycine max OX=3847 GN=100807391 PE=3 SV=1	2.21349e+06	2.45642e+06	2.41775e+06	3.78055e+06	2.88774e+06	3.03305e+06	0.0384347	3.23378e+06	479058	276584	14.8142	2.36256e+06	130533	75363.3	5.52507	0.730587	-0.452872	0.257868	Down
C6T7R6	GLYMA.20G129700	S-methyl-5-thioribose kinase	S-methyl-5-thioribose kinase OS=Glycine max OX=3847 PE=2 SV=1	968545	1.02373e+06	1.13071e+06	1.45024e+06	1.46836e+06	1.36291e+06	0.00258726	1.42717e+06	56382.4	32552.4	3.95064	1.041e+06	82451.6	47603.5	7.92045	0.729413	-0.455192	0.0884544	Down
C6SWI5	#N/A	#N/A	Uncharacterized protein OS=Glycine max OX=3847 PE=2 SV=1	1.25515e+06	1.29443e+06	1.17787e+06	1.65757e+06	1.67449e+06	1.78721e+06	0.000950705	1.70642e+06	70471.7	40686.8	4.12979	1.24248e+06	59301.4	34237.7	4.77281	0.728122	-0.457748	0.0755066	Down
I1MA39	GLYMA.14G150100	#N/A	Uncharacterized protein OS=Glycine max OX=3847 GN=100818460 PE=3 SV=2	521610	492333	478789	673856	695155	729706	0.00060672	699573	28185.7	16273	4.02899	497577	21887	12636.5	4.39871	0.711259	-0.491553	0.066837	Down
I1LRP2	GLYMA.12G097400	Dirigent protein	Dirigent protein OS=Glycine max OX=3847 GN=102661321 PE=3 SV=1	1.68539e+07	1.84296e+07	1.33745e+07	2.22757e+07	2.36861e+07	2.34745e+07	0.0112505	2.31455e+07	760594	439129	3.28615	1.62193e+07	2.58658e+06	1.49336e+06	15.9475	0.700756	-0.513015	0.152462	Down
I1KUN9	GLYMA.08G188400	Transmembrane 9 superfamily member	Transmembrane 9 superfamily member OS=Glycine max OX=3847 GN=100800535 PE=3 SV=1	9.96921e+06	8.89852e+06	8.04022e+06	1.19179e+07	1.54054e+07	1.14424e+07	0.0446176	1.29219e+07	2.16387e+06	1.24931e+06	16.7458	8.96932e+06	966440	557975	10.775	0.694118	-0.526748	0.270783	Down
I1K5M9	GLYMA.05G237000	Phosphoglucomutase (alpha-D-glucose-1,6-bisphosphate-dependent)	Phosphoglucomutase (alpha-D-glucose-1,6-bisphosphate-dependent) OS=Glycine max OX=3847 GN=100802789 PE=3 SV=1	6.34799e+06	6.11776e+06	6.41024e+06	8.96893e+06	9.35397e+06	9.17267e+06	3.56262e-05	9.16519e+06	192625	111212	2.1017	6.292e+06	154068	88951.3	2.44864	0.68651	-0.542647	0.0302053	Down
I1M7R1	GLYMA.14G057000	#N/A	Uncharacterized protein OS=Glycine max OX=3847 GN=100814925 PE=4 SV=2	204900	227139	153408	278717	280498	294080	0.0162443	284432	8403.41	4851.71	2.95446	195149	37820.4	21835.6	19.3803	0.686101	-0.543508	0.183083	Down
I1MMS0	GLYMA.16G109900	#N/A	Uncharacterized protein OS=Glycine max OX=3847 GN=GLYMA_16G109900 PE=4 SV=1	219845	216356	175983	332758	244786	319701	0.0367898	299082	47472.6	27408.3	15.8728	204061	24379.1	14075.3	11.9469	0.682293	-0.551537	0.252304	Down
I1M7V9	GLYMA.14G060900	#N/A	Uncharacterized protein OS=Glycine max OX=3847 GN=100305996 PE=3 SV=1	400605	392049	305686	528552	487847	599156	0.0178693	538518	56320.1	32516.5	10.4584	366113	52506.3	30314.5	14.3415	0.679853	-0.556705	0.191297	Down
Q42785	GLYMA.11G121800	Nonsymbiotic hemoglobin	Nonsymbiotic hemoglobin OS=Glycine max OX=3847 GN=GLYMA_11G121800 PE=2 SV=1	474461	457258	400263	647726	664204	658089	0.000751784	656673	8329.81	4809.22	1.26849	443994	38836.3	22422.1	8.74702	0.676126	-0.564635	0.0755066	Down
A0A0R0JVM8	GLYMA.06G319500	Mannan endo-1,4-beta-mannosidase	Mannan endo-1,4-beta-mannosidase OS=Glycine max OX=3847 GN=100776945 PE=3 SV=1	3.60629e+06	3.59192e+06	3.12503e+06	5.43104e+06	5.31541e+06	5.30418e+06	0.00030534	5.35021e+06	70227.9	40546.1	1.31262	3.44108e+06	273801	158079	7.95683	0.643167	-0.636734	0.0613063	Down
A0A6S5ZYU0	GLYMA.09G250400	Seipin 1A	Seipin 1A OS=Glycine max OX=3847 GN=Glyma09g38570 PE=4 SV=1	1.63681e+07	1.62425e+07	1.48528e+07	2.5245e+07	2.40925e+07	2.48145e+07	0.00011317	2.47174e+07	582361	336227	2.35608	1.58211e+07	840920	485505	5.31518	0.640081	-0.643675	0.0433916	Down
A0A0R0IGS6	GLYMA.09G253300	(Fragment)	Uncharacterized protein (Fragment) OS=Glycine max OX=3847 GN=GLYMA_09G253300 PE=3 SV=2	177130	200479	269333	362620	338684	313544	0.0168991	338282	24540.3	14168.3	7.25438	215647	47936.6	27676.2	22.2292	0.637477	-0.649555	0.187372	Down
C7S8D1	GLYMA.10G139800	Germin-like protein	Germin-like protein OS=Glycine max OX=3847 GN=100815348 PE=2 SV=1	1.24566e+07	1.18433e+07	9.5815e+06	1.80624e+07	1.74856e+07	1.82378e+07	0.00182952	1.79286e+07	393539	227210	2.19503	1.12938e+07	1.51428e+06	874269	13.408	0.629932	-0.666732	0.0840237	Down
K7M206	GLYMA.13G260500	#N/A	Uncharacterized protein OS=Glycine max OX=3847 GN=100781013 PE=4 SV=1	8.35404e+07	7.83056e+07	5.62665e+07	1.31702e+08	1.11745e+08	1.06766e+08	0.0176329	1.16738e+08	1.31965e+07	7.619e+06	11.3044	7.27042e+07	1.4474e+07	8.35659e+06	19.9081	0.622799	-0.683162	0.18993	Down
K7K348	GLYMA.01G110400	#N/A	Uncharacterized protein OS=Glycine max OX=3847 GN=100820456 PE=3 SV=1	90521.5	87686	88399.6	178654	112740	145505	0.0407303	145633	32957.2	19027.9	22.6304	88869	1474.88	851.522	1.65961	0.610227	-0.712583	0.26175	Down
Q39842	#N/A	Cysteine proteinase inhibitor (Fragment)	Cysteine proteinase inhibitor (Fragment) OS=Glycine max OX=3847 PE=2 SV=1	5.91675e+06	6.04207e+06	6.10308e+06	1.21124e+07	1.21435e+07	1.25717e+07	2.4331e-06	1.22759e+07	256681	148195	2.09094	6.02064e+06	94996.9	54846.5	1.57785	0.490444	-1.02784	0.00830902	Down
A1KR24	GLYMA.07G090400	Dehydrin	Dehydrin OS=Glycine max OX=3847 GN=LEA-2-D11 PE=4 SV=1	4.61344e+06	4.54695e+06	4.66255e+06	1.60863e+07	1.3836e+07	1.38964e+07	0.000174546	1.46063e+07	1.28213e+06	740235	8.77791	4.60765e+06	58017.7	33496.6	1.25916	0.315457	-1.66448	0.0433916	Down
